# Supplementary material for: H3K4me1 Modification Functions in Caste Differentiation in Honey Bees
Source: Int J Mol Sci. 2023 Mar 25;24(7):6217. doi: 10.3390/ijms24076217 (PMC10094490; doi:10.3390/ijms24076217)
Supplement: Supplementary file 1 [file ijms-24-06217-s001.zip]

Archive with 5 entries (5 files):
- Figure S1-S6; Table S1.pdf
- Table S2.xlsx
- Table S3.xlsx
- Table S4.xlsx
- Table S5.xlsx
