# Supplementary material for: H3K4me1 Modification Functions in Caste Differentiation in Honey Bees
Source: Int J Mol Sci. 2023 Mar 25;24(7):6217. doi: 10.3390/ijms24076217 (PMC10094490; doi:10.3390/ijms24076217)
Supplement: Supplementary file 1 [file ijms-24-06217-s001.zip › Table S2.xlsx]

## Sheet: C2Q_4me1_vs_C2W_4me1_peak_compa
2Q vs 2W_peak_compare_table
Chromosome	PeakStart	PeakEnd	oriSummitPos	Count_Q2_1_In	Count_Q2_1me1	Count_Q2_2_In	Count_Q2_2me1	Count_Q2_3_In	Count_Q2_3me1	Count_W2_1_In	Count_W2_1me1	Count_W2_2_In	Count_W2_2me1	Count_W2_3_In	Count_W2_3me1	RPM_Q2_1_In	RPM_Q2_1me1	RPM_Q2_2_In	RPM_Q2_2me1	RPM_Q2_3_In	RPM_Q2_3me1	RPM_W2_1_In	RPM_W2_1me1	RPM_W2_2_In	RPM_W2_2me1	RPM_W2_3_In	RPM_W2_3me1	FoldEnrich_Q2_1me1	FoldEnrich_Q2_2me1	FoldEnrich_Q2_3me1	FoldEnrich_W2_1me1	FoldEnrich_W2_2me1	FoldEnrich_W2_3me1	log2foldchange	pvalue	qvalue	In_Q2_1me1	In_Q2_2me1	In_Q2_3me1	In_W2_1me1	In_W2_2me1	In_W2_3me1	annotation	geneStart	geneEnd	geneLength	geneStrand	geneId	transcriptId
NC_037652.1	5385041	5385372	5385181	117	84	76	42	124	58	57	95	43	83	73	42	6.39914	3.8845	4.15415	2.63375	6.60875	3.72526	3.13432	6.0096	2.44948	4.69056	3.09024	2.0038	0.607035	0.634005	0.563686	1.91735	1.91492	0.648429	-1.31195	0.168923	1	-	-	-	+	-	-	Distal Intergenic	5362668	5382720	20053	+	406065	XM_006562598.3
NC_037652.1	5375293	5375595	5375440;5375443	68	134	68	92	93	70	48	60	47	78	68	64	3.74187	6.1695	3.72255	5.69625	4.96978	4.48294	2.64796	3.8186	2.67216	4.41136	2.88144	3.029	1.64877	1.5302	0.90204	1.44209	1.65086	1.05121	-0.0221518	0.946013	1	+	+	-	-	-	-	Intron (NM_001011562.1/406065, intron 2 of 3)	5362668	5382720	20053	+	406065	XM_006562598.3
NC_037652.1	5381209	5381494	5381347	72	74	46	47	155	34	40	77	40	60	67	32	3.95879	3.4275	2.53565	2.94	8.24772	2.2099	2.21564	4.8828	2.28247	3.40624	2.83968	1.5378	0.865795	1.15947	0.267941	2.20379	1.49235	0.54154	-0.88591	0.320069	1	-	-	-	+	-	-	Intron (NM_001011562.1/406065, intron 3 of 3)	5362668	5382720	20053	+	406065	XM_006562598.3
NC_037652.1	5362382	5364196	5362719;5362820;5362820;5362935;5363933;5362791;5362899;5363988;5363981;5364011	264	551	242	440	326	431	202	471	175	419	289	563	14.371	25.2264	13.1098	27.0113	17.2885	27.2765	10.9701	29.5472	9.79792	23.4528	12.1104	26.2824	1.75537	2.06039	1.57773	2.69343	2.39365	2.17023	-0.428219	0.0401422	1	+	+	+	+	+	+	Promoter (<=1kb)	5362647	5382720	20074	+	406065	XM_006562597.3
NC_037652.1	5372240	5372714	5372400;5372406;5372480;5372502	105	118	82	92	50	103	53	100	83	140	79	113	5.74838	5.4383	4.47785	5.69625	2.69637	6.56656	2.91816	6.3226	4.67628	7.87344	3.3408	5.3124	0.946058	1.27209	2.43533	2.16664	1.6837	1.59016	-0.225426	0.631953	1	-	-	+	+	+	+	Intron (NM_001011562.1/406065, intron 1 of 3)	5362668	5382720	20053	+	406065	XM_006562598.3
NC_037652.1	5379140	5379786	5379331;5379312;5379610;5379628	119	194	91	122	97	118	80	86	88	174	141	201	6.5076	8.9115	4.9634	7.53375	5.18126	7.51366	4.37724	5.4462	4.95463	9.772	5.92992	9.4132	1.3694	1.51786	1.45016	1.24421	1.9723	1.58741	-0.147373	0.538974	1	+	-	-	-	+	+	Intron (NM_001011562.1/406065, intron 3 of 3)	5362668	5382720	20053	+	406065	XM_006562598.3
NC_037652.1	5378035	5378429	5378166;5378246	103	153	79	98	126	87	58	95	67	139	91	81	5.63992	7.0378	4.316	6.06375	6.71449	5.55632	3.18836	6.0096	3.78556	7.8176	3.84192	3.8212	1.24785	1.40495	0.827512	1.88486	2.06511	0.994607	-0.506629	0.281728	1	-	-	-	+	+	-	Exon (NM_001011562.1/406065, exon 3 of 4)	5362668	5382720	20053	+	406065	XM_006562598.3
NC_037652.1	5356436	5357066	5356826;5356788;5356846;5356788;5356817	129	218	112	158	108	159	79	88	69	156	115	215	7.0499	10.0083	6.09635	9.73875	5.76283	10.1024	4.3232	5.5714	3.8969	8.76688	4.84416	10.0656	1.41964	1.59747	1.75303	1.28872	2.24971	2.07788	-0.235592	0.445734	1	+	+	+	-	+	+	Distal Intergenic	5361890	5382720	20831	+	406065	NM_001011562.1
NC_037652.1	5361593	5362234	5361795;5361834;5361854;5361865	160	290	112	194	252	194	88	221	91	180	122	160	8.73103	13.2987	6.09635	11.9437	13.3761	12.3123	4.80956	13.8972	5.12164	10.107	5.13648	7.5026	1.52315	1.95916	0.92047	2.8895	1.97339	1.46065	-0.522317	0.288012	1	+	+	-	+	+	-	Promoter (<=1kb)	5361890	5382720	20831	+	406065	NM_001011562.1
NC_037652.1	5359659	5360104	5359879;5359873;5359857;5359880;5359909	98	210	89	214	140	157	74	143	62	142	107	163	5.36877	9.6427	4.8555	13.1687	7.45467	9.97612	4.053	9.0144	3.50721	7.98512	4.51008	7.6424	1.79607	2.71212	1.33824	2.22413	2.27677	1.69452	-0.0836457	0.811592	1	+	+	-	+	+	+	Promoter (1-2kb)	5361890	5382720	20831	+	406065	NM_001011562.1
NC_037652.1	5357184	5359018	5357584;5357602;5357649;5357955;5357702;5358008;5358390;5358859	285	217	254	215	50	188	236	113	212	397	290	522	15.5098	9.9626	13.7572	13.23	2.69637	11.9335	12.8075	7.1364	11.8577	22.2243	12.1522	24.3718	0.642342	0.961678	4.42577	0.557205	1.87425	2.00555	0.442522	0.713887	1	-	+	+	-	+	+	Promoter (2-3kb)	5361890	5382720	20831	+	406065	NM_001011562.1
NC_037652.1	5355367	5356244	5355468;5356043;5355910;5355958;5355913;5355921	139	373	154	209	227	233	104	240	103	262	155	257	7.5922	17.0918	8.36225	12.8625	12.0544	14.7748	5.6742	15.0866	5.78968	14.6859	6.51456	12.0228	2.25123	1.53816	1.22568	2.65881	2.53657	1.84553	-0.48949	0.165011	1	+	+	-	+	+	+	Distal Intergenic	5361890	5382720	20831	+	406065	NM_001011562.1
NC_037638.1	24170179	24170546	24170368	71	84	52	67	72	66	57	64	75	75	62	104	3.90456	3.8845	2.85935	4.165	3.85951	4.23038	3.13432	4.069	4.23092	4.24384	2.63088	4.893	0.994862	1.45662	1.09609	1.29821	1.00305	1.85983	-0.230128	0.526473	1	-	-	-	-	-	+	Promoter (<=1kb)	24170336	24174688	4353	+	406071	XM_006571456.3
NC_037645.1	434819	435118	434943	89	72	56	64	14	50	44	31	39	94	62	103	4.8807	3.3361	3.07515	3.98125	0.79305	3.22014	2.4318	2.0032	2.2268	5.3048	2.63088	4.8464	0.683529	1.29465	4.06045	0.823752	2.38225	1.84212	0.258474	0.791684	1	-	-	-	-	-	+	Promoter (2-3kb)	431948	502528	70581	+	406072	NM_001011568.1
NC_037645.1	431829	432258	432026;432040;432088	102	147	75	93	131	79	79	124	48	81	74	109	5.58569	6.7636	4.1002	5.7575	6.97884	5.0512	4.3232	7.825	2.72783	4.57888	3.132	5.126	1.21088	1.4042	0.723788	1.81	1.67858	1.63665	-0.618259	0.0905087	1	-	+	-	+	-	+	Promoter (<=1kb)	431948	502528	70581	+	406072	NM_001011568.1
NC_037645.1	387289	387919	387571;387517;387564;387556;387556	93	273	80	131	217	140	66	194	60	124	103	179	5.09762	12.5218	4.36995	8.085	11.5257	8.90274	3.62068	12.207	3.39587	6.98	4.34304	8.388	2.4564	1.85014	0.772425	3.37147	2.05544	1.93137	-0.534833	0.323169	1	+	+	-	+	+	+	Promoter (<=1kb)	388016	502797	114782	+	406072	XM_016913295.2
NC_037645.1	440959	441237	441102	40	10	37	6	5	4	46	3	31	50	55	94	2.22343	0.5027	2.0501	0.42875	0.31722	0.3157	2.53988	0.2504	1.78144	2.84784	2.33856	4.427	0.226092	0.209136	0.995208	0.0985873	1.59862	1.89305	-1.32763	0.329553	1	-	-	-	-	-	+	Intron (XM_026442017.1/406072, intron 4 of 15)	431948	502528	70581	+	406072	NM_001011568.1
NC_037645.1	388039	388580	388281;388385;388436	101	90	81	102	39	87	64	38	71	111	89	146	5.53146	4.1587	4.4239	6.30875	2.1148	5.55632	3.5126	2.4414	4.00824	6.25408	3.7584	6.8502	0.751827	1.42606	2.62735	0.695041	1.56031	1.82264	0.236752	0.729904	1	-	+	+	-	-	+	Promoter (<=1kb)	388016	502797	114782	+	406072	XM_016913295.2
NC_037645.1	445962	446388	446152;446175;446171;446182	76	160	67	130	132	90	55	100	65	112	66	87	4.17571	7.3577	3.6686	8.02375	7.03171	5.74574	3.02624	6.3226	3.67422	6.30992	2.79792	4.1008	1.76202	2.18714	0.817118	2.08926	1.71735	1.46566	-0.145559	0.731016	1	+	+	-	+	+	-	Intron (XM_026442017.1/406072, intron 4 of 15)	431948	502528	70581	+	406072	NM_001011568.1
NC_037645.1	433969	434313	434140	56	22	51	39	13	43	60	14	49	64	64	98	3.09111	1.0511	2.8054	2.45	0.74018	2.77816	3.29644	0.939	2.7835	3.6296	2.7144	4.6134	0.34004	0.873316	3.75336	0.284853	1.30397	1.6996	0.594895	0.661995	1	-	-	-	-	-	+	Promoter (2-3kb)	431948	502528	70581	+	406072	NM_001011568.1
NC_037645.1	424368	425302	424448;424785;425092;424567;425091;425072;425003;425023	176	310	170	243	240	221	146	275	113	253	161	230	9.59871	14.2127	9.22545	14.945	12.7417	14.0171	7.94388	17.2776	6.34638	14.1834	6.76512	10.7646	1.48069	1.61998	1.1001	2.17496	2.23488	1.59119	-0.514559	0.0850319	1	+	+	-	+	+	+	Promoter (<=1kb)	424904	504123	79220	+	406072	XM_016913294.2
NC_037645.1	429808	430120	429974;430002	76	82	66	88	6	74	30	46	60	84	76	94	4.17571	3.7931	3.61465	5.45125	0.37009	4.7355	1.67524	2.9422	3.39587	4.7464	3.21552	4.427	0.908372	1.5081	12.7955	1.75629	1.3977	1.37676	1.74739	0.454352	1	-	+	+	-	-	-	Promoter (1-2kb)	431948	502528	70581	+	406072	NM_001011568.1
NC_037645.1	442899	443153	443017	41	70	54	57	32	51	42	51	45	64	47	88	2.27766	3.2447	2.96725	3.5525	1.74471	3.28328	2.32372	3.2552	2.56082	3.6296	2.00448	4.1474	1.42458	1.19724	1.88185	1.40086	1.41736	2.06907	-0.117934	0.690337	1	-	-	-	-	-	+	Intron (XM_026442017.1/406072, intron 4 of 15)	431948	502528	70581	+	406072	NM_001011568.1
NC_037645.1	466249	466550	466395	81	81	57	52	21	44	48	72	45	82	69	89	4.44686	3.7474	3.1291	3.24625	1.16314	2.8413	2.64796	4.5698	2.56082	4.63472	2.9232	4.194	0.842707	1.03744	2.44278	1.72578	1.80986	1.43473	-0.201343	0.713417	1	-	-	-	+	-	-	Intron (XM_026442017.1/406072, intron 4 of 15)	431948	502528	70581	+	406072	NM_001011568.1
NC_037645.1	409280	409698	409439;409475	100	96	55	85	91	81	52	72	65	112	60	86	5.47723	4.4329	3.0212	5.2675	4.86404	5.17748	2.86412	4.5698	3.67422	6.30992	2.54736	4.0542	0.809332	1.74351	1.06444	1.59553	1.71735	1.59153	-0.439173	0.262278	1	-	+	-	-	+	-	Intron (XM_026442017.1/406072, intron 2 of 15)	424904	504123	79220	+	406072	XM_016913294.2
NC_037645.1	451278	452017	451589;451747;451656;451714;451603;451592	129	378	118	273	204	283	120	225	111	324	138	273	7.0499	17.3203	6.42005	16.7825	10.8384	17.9318	6.53884	14.1476	6.23504	18.148	5.80464	12.7684	2.45681	2.61408	1.65447	2.16363	2.91065	2.19969	-0.11313	0.659679	1	+	+	+	+	+	+	Intron (XM_026442017.1/406072, intron 4 of 15)	431948	502528	70581	+	406072	NM_001011568.1
NC_037645.1	448049	448526	448253;448262;448231;448254;448283;448294	64	202	61	157	109	143	81	126	74	124	83	143	3.52495	9.2771	3.3449	9.6775	5.8157	9.09216	4.43128	7.9502	4.17525	6.98	3.50784	6.7104	2.63184	2.89321	1.56338	1.79411	1.67176	1.91297	0.398172	0.295013	1	+	+	+	+	+	+	Intron (XM_026442017.1/406072, intron 4 of 15)	431948	502528	70581	+	406072	NM_001011568.1
NC_037645.1	416251	416665	416437;416427	41	74	71	95	28	105	37	46	67	89	62	105	2.27766	3.4275	3.8844	5.88	1.53323	6.69284	2.05352	2.9422	3.78556	5.0256	2.63088	4.9396	1.50483	1.51375	4.36519	1.43276	1.32757	1.87755	0.670893	0.438601	1	-	-	+	-	-	+	Intron (XM_026442017.1/406072, intron 2 of 15)	424904	504123	79220	+	406072	XM_016913294.2
NC_037645.1	467533	468039	467713;467674;467725;467823;467775;467763	112	172	99	133	95	137	64	134	61	123	101	127	6.12799	7.9061	5.395	8.2075	5.07552	8.71332	3.5126	8.451	3.45154	6.92416	4.25952	5.9648	1.29016	1.52132	1.71673	2.40591	2.00611	1.40035	-0.360183	0.279572	1	+	+	+	+	+	+	Intron (XM_026442017.1/406072, intron 5 of 15)	431948	502528	70581	+	406072	NM_001011568.1
NC_037645.1	401027	401404	401224;401217	49	106	48	52	22	102	53	76	53	56	62	90	2.7115	4.8899	2.64355	3.24625	1.21601	6.50342	2.91816	4.8202	3.00618	3.18288	2.63088	4.2406	1.80339	1.22799	5.34816	1.65179	1.05878	1.61186	0.95503	0.404199	1	+	-	+	-	-	-	Intron (XM_026442017.1/406072, intron 2 of 15)	388016	502797	114782	+	406072	XM_016913295.2
NC_037645.1	399329	399766	399564;399564	66	56	72	34	26	41	52	23	65	91	67	142	3.63341	2.6049	3.93835	2.14375	1.42749	2.65188	2.86412	1.5024	3.67422	5.13728	2.83968	6.6638	0.71693	0.544327	1.85772	0.524559	1.3982	2.34667	-0.452969	0.598472	1	-	-	-	-	+	+	Intron (XM_026442017.1/406072, intron 2 of 15)	388016	502797	114782	+	406072	XM_016913295.2
NC_037645.1	414207	414763	414386;414377;414418;414560	111	118	80	96	14	110	77	47	70	76	100	164	6.07376	5.4383	4.36995	5.94125	0.79305	7.00854	4.21512	3.0048	3.95257	4.29968	4.21776	7.689	0.895376	1.35957	8.83745	0.712862	1.08782	1.82301	1.61404	0.435757	1	-	+	+	-	-	+	Intron (XM_026442017.1/406072, intron 2 of 15)	424904	504123	79220	+	406072	XM_016913294.2
NC_037645.1	450269	450792	450499;450532;450529;450573;450523	71	149	95	154	66	114	57	91	60	143	100	117	3.90456	6.855	5.1792	9.49375	3.54229	7.2611	3.13432	5.7592	3.39587	8.04096	4.21776	5.4988	1.75564	1.83305	2.04983	1.83746	2.36786	1.30373	0.0335133	0.903371	1	+	+	+	+	+	-	Intron (XM_026442017.1/406072, intron 4 of 15)	431948	502528	70581	+	406072	NM_001011568.1
NC_037645.1	397330	397820	397518	73	8	51	21	4	15	61	14	75	49	71	142	4.01302	0.4113	2.8054	1.3475	0.26435	1.01024	3.35048	0.939	4.23092	2.792	3.00672	6.6638	0.102491	0.480324	3.8216	0.280258	0.659904	2.2163	0.480641	0.773972	1	-	-	-	-	-	+	Intron (XM_026442017.1/406072, intron 2 of 15)	388016	502797	114782	+	406072	XM_016913295.2
NC_037645.1	411700	412043	411856;411904	79	91	66	72	134	87	40	85	33	68	70	74	4.3384	4.2044	3.61465	4.47125	7.13745	5.55632	2.21564	5.3836	1.89278	3.85296	2.96496	3.495	0.969113	1.23698	0.778474	2.42982	2.03561	1.17877	-0.919246	0.126234	1	-	-	-	+	+	-	Intron (XM_026442017.1/406072, intron 2 of 15)	424904	504123	79220	+	406072	XM_016913294.2
NC_037645.1	465236	465669	465438;465445;465492	105	134	51	120	161	124	60	126	53	117	93	100	5.74838	6.1695	2.8054	7.41125	8.56494	7.8925	3.29644	7.9502	3.00618	6.58912	3.92544	4.7066	1.07326	2.64178	0.921489	2.41175	2.19186	1.199	-0.323657	0.594	1	-	+	-	+	+	-	Intron (XM_026442017.1/406072, intron 4 of 15)	431948	502528	70581	+	406072	NM_001011568.1
NC_037645.1	449241	449590	449398;449459;449418	75	105	40	75	84	91	48	89	44	94	83	101	4.12148	4.8442	2.21195	4.655	4.49395	5.80888	2.64796	5.634	2.50515	5.3048	3.50784	4.7532	1.17535	2.10448	1.2926	2.12768	2.11756	1.35502	-0.292531	0.428298	1	-	+	-	+	+	-	Intron (XM_026442017.1/406072, intron 4 of 15)	431948	502528	70581	+	406072	NM_001011568.1
NC_037642.1	3428195	3428503	3428207	69	93	43	37	177	47	51	78	49	48	83	53	3.7961	4.2958	2.3738	2.3275	9.41086	3.03072	2.81008	4.9454	2.7835	2.73616	3.50784	2.5164	1.13164	0.980495	0.322045	1.75988	0.982993	0.717365	-0.507437	0.44248	1	-	-	-	+	-	-	Intron (XM_026440825.1/102656027, intron 1 of 1)	3433872	3472699	38828	+	406073	XM_006560015.3
NC_037642.1	3433125	3436687	3433741;3434484;3435297;3435996;3436401;3433330;3433870;3434517;3433338;3433518;3433903;3434397;3434510;3433794;3434451;3433769;3436282	710	1178	508	706	1546	701	384	1106	357	825	521	603	38.5575	53.8803	27.4605	43.3038	81.7899	44.3243	20.8054	69.2982	19.9299	46.1238	21.7987	28.1464	1.3974	1.57695	0.541929	3.33078	2.3143	1.2912	-0.980112	0.184847	1	+	+	-	+	+	+	Promoter (<=1kb)	3433872	3472699	38828	+	406073	XM_006560015.3
NC_037642.1	3426885	3427158	3427118	68	70	47	42	158	52	40	74	28	49	54	54	3.74187	3.2447	2.5896	2.63375	8.40633	3.34642	2.21564	4.695	1.61443	2.792	2.2968	2.563	0.867133	1.01705	0.398083	2.11903	1.7294	1.1159	-1.12113	0.0720712	1	-	-	-	+	-	-	Intron (XM_026440825.1/102656027, intron 1 of 1)	3433872	3472699	38828	+	406073	XM_006560015.3
NC_037642.1	3458855	3459179	3459030	84	50	79	48	203	29	31	91	25	63	52	41	4.60955	2.3307	4.316	3.00125	10.7855	1.8942	1.72928	5.7592	1.44742	3.57376	2.21328	1.9572	0.505624	0.695378	0.175625	3.3304	2.46906	0.884298	-2.27952	0.126648	1	-	-	-	+	-	-	Intron (XM_006560015.3/406073, intron 3 of 4)	3434158	3472699	38542	+	406073	XM_026441089.1
NC_037642.1	3437446	3437772	3437571	76	52	61	51	240	43	41	80	54	54	79	40	4.17571	2.4221	3.3449	3.185	12.7417	2.77816	2.26968	5.0706	3.06185	3.0712	3.3408	1.9106	0.580045	0.952196	0.218037	2.23406	1.00305	0.571899	-1.12183	0.303074	1	-	-	-	+	-	-	Exon (XM_006560015.3/406073, exon 2 of 5)	3434158	3472699	38542	+	406073	XM_026441089.1
NC_037642.1	3423262	3423598	3423351	90	82	66	48	201	52	54	47	32	72	69	45	4.93493	3.7931	3.61465	3.00125	10.6797	3.34642	2.9722	3.0048	1.83711	4.07632	2.9232	2.1436	0.768623	0.830302	0.313344	1.01097	2.21888	0.733306	-1.05136	0.269559	1	-	-	-	-	+	-	Intron (XM_026440825.1/102656027, intron 1 of 1)	3433872	3472699	38828	+	406073	XM_006560015.3
NC_037642.1	3439249	3439735	3439584	115	83	78	37	242	48	67	111	62	67	105	51	6.29068	3.8388	4.26205	2.3275	12.8474	3.09386	3.67472	7.0112	3.50721	3.79712	4.42656	2.4232	0.610236	0.546099	0.240816	1.90795	1.08266	0.547423	-1.34046	0.207196	1	-	-	-	+	-	-	Intron (XM_006560015.3/406073, intron 2 of 4)	3434158	3472699	38542	+	406073	XM_026441089.1
NC_037642.1	3423845	3424141	3424055	87	73	69	64	204	52	39	52	44	77	52	67	4.77224	3.3818	3.7765	3.98125	10.8384	3.34642	2.1616	3.3178	2.50515	4.35552	2.21328	3.1688	0.70864	1.05422	0.308756	1.53488	1.73863	1.43172	-1.18351	0.0398625	1	-	-	-	-	+	-	Intron (XM_026440825.1/102656027, intron 1 of 1)	3433872	3472699	38828	+	406073	XM_006560015.3
NC_037642.1	3431759	3432304	3432153	116	104	84	75	276	62	70	127	69	89	97	83	6.34491	4.7985	4.58575	4.655	14.645	3.97782	3.83684	8.0128	3.8969	5.0256	4.09248	3.9144	0.756276	1.0151	0.271616	2.08839	1.28964	0.956486	-1.08519	0.140787	1	-	-	-	+	-	-	Promoter (1-2kb)	3433872	3472699	38828	+	406073	XM_006560015.3
NC_037644.1	10937796	10938800	10938390;10938551;10938255;10938534	117	89	115	69	17	46	107	32	115	235	158	492	6.39914	4.113	6.2582	4.2875	0.95166	2.96758	5.83632	2.0658	6.45772	13.1782	6.63984	22.9738	0.642743	0.685101	3.11832	0.353956	2.04069	3.45999	-0.397019	0.718954	1	-	-	-	-	+	+	Promoter (1-2kb)	10937513	10940303	2791	-	406075	NM_001010975.1
NC_037644.1	10941377	10942062	10941714;10941695;10941741;10941676;10941690;10941705	64	368	44	335	42	276	59	235	49	233	64	215	3.52495	16.8633	2.42775	20.58	2.27341	17.4898	3.2424	14.7736	2.7835	13.0666	2.7144	10.0656	4.78398	8.47698	7.6932	4.55638	4.69431	3.70822	0.693293	0.132752	1	+	+	+	+	+	+	Promoter (1-2kb)	10937513	10940303	2791	-	406075	NM_001010975.1
NC_037643.1	12976728	12977061	12976877	32	20	52	19	6	15	46	19	47	77	69	129	1.78959	0.9597	2.85935	1.225	0.37009	1.01024	2.53988	1.252	2.67216	4.35552	2.9232	6.058	0.536268	0.428419	2.72971	0.492937	1.62996	2.07239	-0.183428	0.861202	1	-	-	-	-	-	+	Promoter (2-3kb)	12976739	12979704	2966	-	406076	NM_001011570.1
NC_037643.1	12974192	12975498	12974410;12974884;12975348;12974385	116	110	141	126	32	81	156	102	146	225	142	487	6.34491	5.0727	7.6609	7.77875	1.74471	5.17748	8.48428	6.4478	8.18349	12.6198	5.97168	22.7408	0.799491	1.01538	2.96753	0.75997	1.5421	3.80811	-0.353479	0.720163	1	-	-	-	-	+	+	Downstream (1-2kb)	12976739	12979704	2966	-	406076	NM_001011570.1
NC_037643.1	12977530	12977846	12977685	26	29	21	10	2	13	22	21	24	37	54	101	1.46421	1.371	1.1869	0.67375	0.15861	0.88396	1.24292	1.3772	1.39175	2.12192	2.2968	4.7532	0.936341	0.567655	5.57317	1.10804	1.52464	2.06949	0.589846	0.673591	1	-	-	-	-	-	+	Promoter (1-2kb)	12976739	12979704	2966	-	406076	NM_001011570.1
NC_037653.1	3999518	4002202	3999794;4001128;3999791;4000133;4000087;4000498;4001186;4001775;3999812;3999831;3999840;4000387;4001092;4001915;4001139;4001888;4001084;4001053;4001932	347	1022	283	864	211	837	276	515	260	1078	368	1363	18.872	46.7511	15.3218	52.9812	11.2084	52.9113	14.9691	32.3016	14.5299	60.2514	15.4094	63.5624	2.47727	3.4579	4.72068	2.15789	4.14672	4.12491	0.0309741	0.938939	1	+	+	+	+	+	+	Intron (XM_016916895.2/406077, intron 2 of 3)	3988955	4037081	48127	+	406077	XM_016916898.2
NC_037653.1	3887073	3887839	3887355;3887359;3887310;3887615;3887365;3887394;3887392	125	393	80	315	108	290	69	238	85	362	116	376	6.83298	18.0058	4.36995	19.355	5.76283	18.3737	3.7828	14.9614	4.78762	20.2699	4.88592	17.5682	2.63513	4.42911	3.18831	3.95511	4.23382	3.59568	-0.20092	0.442802	1	+	+	+	+	+	+	Intron (XM_016916895.2/406077, intron 1 of 3)	3881429	4037081	155653	+	406077	XM_016916899.2
NC_037653.1	3895146	3902380	3895517;3895515;3895511;3895529;3896134;3896703;3895536;3895536;3896090;3896635;3897520;3898175;3898649;3899211;3900271;3900656;3900993;3901611;3902071;3896198;3896735;3896171;3896665;3897554;3896178;3896716;3896206;3896690;3897579;3898174;3897580;3898174;3897570;3898153;3897579;3898180;3899150;3899572;3900304;3900834;3901159;3901695;3899237;3899613;3899155;3899650;3900286;3900924;3901643;3902239…	938	4218	814	3412	1371	3502	744	3014	674	3092	1010	3445	50.922	192.808	43.9692	209.046	72.5376	221.179	40.2598	188.739	37.5772	172.713	42.2194	160.584	3.78634	4.75437	3.04916	4.68803	4.59622	3.80356	-0.175358	0.440897	1	+	+	+	+	+	+	Promoter (<=1kb)	3899323	4037081	137759	+	406077	XM_026445698.1
NC_037653.1	3981194	3984353	3981552;3982439;3982974;3983694;3981564;3981616;3981590;3981598;3981573;3982494;3982997;3982417;3983024;3983665;3984012;3982444;3983017;3982440;3983020;3983696;3982490;3983015;3983858;3983723;3983706	446	1996	363	1624	790	1650	350	1597	278	1535	404	1313	24.2408	91.2629	19.6378	99.5312	41.8202	104.244	18.968	100.035	15.5319	85.7702	16.9128	61.2324	3.76485	5.06835	2.49267	5.27388	5.5222	3.62048	-0.348105	0.343339	1	+	+	+	+	+	+	Intron (XM_016916895.2/406077, intron 2 of 3)	3988955	4037081	48127	+	406077	XM_016916898.2
NC_037653.1	3941989	3942963	3942649;3942415;3942421;3942674;3942624;3942663;3942538	203	606	145	456	293	388	113	423	116	474	163	434	11.0629	27.7399	7.8767	27.9913	15.5438	24.5615	6.16056	26.5424	6.51339	26.524	6.84864	20.271	2.50747	3.55368	1.58015	4.30844	4.07223	2.95986	-0.569597	0.162101	1	+	+	+	+	+	+	Promoter (1-2kb)	3940050	4037081	97032	+	406077	XM_016916900.2
NC_037653.1	3996999	3997728	3997326;3997358;3997339;3997351;3997310;3997313;3997514	81	450	83	320	255	398	78	434	68	299	86	226	4.44686	20.6107	4.5318	19.6612	13.5347	25.1929	4.26916	27.231	3.84123	16.752	3.63312	10.5782	4.63489	4.3385	1.86136	6.37854	4.3611	2.9116	-0.333368	0.521491	1	+	+	+	+	+	+	Intron (XM_016916895.2/406077, intron 2 of 3)	3988955	4037081	48127	+	406077	XM_016916898.2
NC_037653.1	3879851	3885494	3880057;3880601;3881459;3882099;3882670;3882953;3883386;3880122;3880564;3881057;3881478;3882445;3882923;3883403;3880100;3880531;3880996;3881468;3882029;3882826;3883375;3880164;3880577;3880995;3881438;3882625;3883377;3880148;3880546;3881162;3881390;3882190;3882891;3883474;3884101;3885124;3880522;3881038;3881420;3882875;3884052;3885032;3884065;3884034;3884044;3884069;3885092;3884988;3884994;3884989	980	4627	807	3232	1749	3324	603	3257	530	3207	921	3021	53.1996	211.5	43.5916	198.021	92.5225	209.941	32.6402	203.951	29.5608	179.135	38.5027	140.825	3.97559	4.54264	2.26908	6.24846	6.05988	3.65754	-0.565656	0.187345	1	+	+	+	+	+	+	Promoter (<=1kb)	3881429	4037081	155653	+	406077	XM_016916895.2
NC_037653.1	3984637	3984890	3984863	64	13	43	7	4	15	37	1	37	59	66	132	3.52495	0.6398	2.3738	0.49	0.26435	1.01024	2.05352	0.1252	2.11546	3.3504	2.79792	6.1978	0.181506	0.20642	3.8216	0.0609685	1.58377	2.21515	0.125101	0.937405	1	-	-	-	-	-	+	Intron (XM_016916895.2/406077, intron 2 of 3)	3988955	4037081	48127	+	406077	XM_016916898.2
NC_037653.1	3952487	3959634	3952799;3953553;3954573;3955508;3956290;3952657;3953047;3953546;3954541;3954955;3955510;3955883;3956369;3957193;3957559;3958329;3958730;3959235;3952787;3953514;3954481;3955548;3956365;3957154;3957429;3952781;3953567;3952814;3953532;3952833;3953703;3954610;3955598;3956282;3954545;3955550;3956323;3954575;3955512;3957251;3957209;3957437;3957246;3957350;3958340;3958560;3958535;3959347;3958520;3959432…	1079	4397	853	3428	1268	3446	873	2842	695	3475	1144	3697	58.5684	200.989	46.0733	210.026	67.092	217.644	47.231	177.972	38.7463	194.1	47.8152	172.327	3.4317	4.55852	3.24396	3.76812	5.00951	3.60402	-0.140309	0.561433	1	+	+	+	+	+	+	Promoter (<=1kb)	3952850	4037081	84232	+	406077	XM_016916901.2
NC_037653.1	3965493	3966371	3965905;3965689;3965802;3965799;3965918;3965902;3965761;3965968	115	404	105	307	149	476	70	322	80	325	128	392	6.29068	18.5085	5.7187	18.865	7.9305	30.1178	3.83684	20.2198	4.50927	18.2038	5.38704	18.3138	2.94221	3.29883	3.79772	5.26991	4.03697	3.3996	-0.339985	0.243118	1	+	+	+	+	+	+	Intron (XM_016916895.2/406077, intron 1 of 3)	3973855	4037081	63227	+	406077	XM_016916893.2
NC_037653.1	3929852	3940757	3930276;3930562;3931174;3931503;3932504;3933452;3933672;3934369;3935279;3935799;3936264;3936953;3937878;3939075;3939958;3940497;3930225;3930522;3931158;3931558;3930241;3930483;3931529;3930371;3930568;3931281;3932508;3933356;3934373;3935295;3935771;3936275;3936910;3930273;3931263;3931545;3930278;3930602;3931187;3931547;3932508;3932510;3933332;3933639;3934364;3932527;3933378;3934350;3932505;3933328…	1717	10210	1380	7941	2594	7510	1206	7196	1127	7345	1539	7047	93.1671	466.643	74.5049	486.447	137.198	474.245	65.2263	450.532	62.7958	410.201	64.3104	328.437	5.00867	6.52906	3.45665	6.90721	6.5323	5.10706	-0.306731	0.331146	1	+	+	+	+	+	+	Promoter (<=1kb)	3940050	4037081	97032	+	406077	XM_016916900.2
NC_037653.1	3889239	3890278	3889527;3889931;3889503;3889853;3889556;3889553;3889939;3889570;3889513;3889961	110	711	119	463	224	513	115	420	78	504	114	461	6.01953	32.5384	6.474	28.42	11.8957	32.454	6.26864	26.3546	4.39793	28.1992	4.8024	21.5292	5.40547	4.38987	2.72821	4.2042	6.41193	4.48301	-0.269822	0.45781	1	+	+	+	+	+	+	Intron (XM_016916895.2/406077, intron 1 of 3)	3881429	4037081	155653	+	406077	XM_016916899.2
NC_037653.1	3971642	3975975	3972010;3972181;3972230;3972940;3973460;3974304;3975397;3975712;3972231;3972233;3972215;3972952;3973464;3974099;3974398;3975132;3975566;3972920;3973454;3974104;3974499;3975441;3972946;3973430;3972944;3972956;3973450;3974024;3974444;3975661;3973467;3974050;3974529;3974007;3974438;3975699;3975670	651	2486	565	1910	1093	1896	457	2021	438	1871	609	1784	35.358	113.656	30.5357	117.049	57.8398	119.777	24.7503	126.577	24.4391	104.532	25.4736	83.181	3.21444	3.83319	2.07084	5.11416	4.27724	3.26538	-0.473049	0.187732	1	+	+	+	+	+	+	Promoter (<=1kb)	3973855	4037081	63227	+	406077	XM_016916893.2
NC_037653.1	3951449	3952058	3951725;3951738;3951733;3951780;3951802;3951778	86	352	88	254	152	222	69	232	64	254	88	215	4.71801	16.1321	4.80155	15.6188	8.08911	14.0802	3.7828	14.5858	3.61855	14.2392	3.71664	10.0656	3.41926	3.25287	1.74064	3.85582	3.93506	2.70825	-0.319618	0.359262	1	+	+	+	+	+	+	Promoter (<=1kb)	3952850	4037081	84232	+	406077	XM_016916901.2
NC_037653.1	3923827	3924493	3924010;3924323;3924032;3924103;3924197	107	189	114	120	191	180	97	133	95	200	97	158	5.85684	8.683	6.20425	7.41125	10.151	11.4283	5.29592	8.3884	5.34432	11.2238	4.09248	7.4094	1.48254	1.19454	1.12583	1.58394	2.10014	1.81049	-0.5309	0.0428019	1	+	-	-	+	+	+	Promoter (2-3kb)	3927142	4037081	109940	+	406077	XM_016916896.2
NC_037653.1	3977143	3980972	3977441;3977459;3977369;3977911;3978232;3979026;3977429;3977454;3977428;3979067;3979692;3980538;3978932;3978915;3978981;3979059;3979675;3979700;3979748;3979725;3979687;3980038;3980586;3980548;3980563;3980543;3980584	481	1643	468	1272	709	1167	381	1240	408	1231	500	1197	26.1389	75.1308	25.3026	77.9712	37.5377	73.7475	20.6433	77.6866	22.769	68.7949	20.9218	55.8268	2.87429	3.08155	1.96462	3.76328	3.02143	2.66836	-0.255198	0.339222	1	+	+	+	+	+	+	Intron (XM_016916895.2/406077, intron 2 of 3)	3973855	4037081	63227	+	406077	XM_016916893.2
NC_037653.1	4013979	4014681	4014272;4014283;4014277;4014297;4014304;4014333	104	297	96	220	222	297	114	357	87	282	101	277	5.69415	13.6186	5.23315	13.5362	11.79	18.8157	6.2146	22.4108	4.89896	15.8027	4.25952	12.9548	2.39168	2.58663	1.5959	3.60615	3.22573	3.04138	-0.586708	0.0477231	1	+	+	+	+	+	+	Promoter (1-2kb)	4015721	4032442	16722	+	406077	NM_001011571.1
NC_037653.1	3994688	3996827	3994807;3995332;3996142;3996493;3995412;3996100;3996432;3995401;3996489;3995401;3996126;3996377;3995400;3996119;3996448;3995428;3996157;3996443	363	1935	304	1361	573	1401	230	1443	215	1369	317	1361	19.7397	88.4752	16.4548	83.4225	30.3474	88.5223	12.4832	90.3944	12.0247	76.5008	13.2797	63.4692	4.48209	5.0698	2.91696	7.24128	6.36197	4.77942	-0.560017	0.111549	1	+	+	+	+	+	+	Intron (XM_016916895.2/406077, intron 2 of 3)	3988955	4037081	48127	+	406077	XM_016916898.2
NC_037653.1	3926522	3928484	3926734;3927309;3926734;3927344;3926736;3927288;3927584;3928126;3926718;3927348;3926866;3927289;3927625;3928162;3927254;3927609;3928137;3928126;3928170;3928163	267	953	252	739	530	746	219	690	194	773	295	677	14.5336	43.5978	13.6494	45.325	28.074	47.1656	11.8888	43.2566	10.8556	43.2202	12.361	31.5948	2.99979	3.32066	1.68005	3.63843	3.98137	2.55601	-0.346982	0.33542	1	+	+	+	+	+	+	Promoter (<=1kb)	3927142	4037081	109940	+	406077	XM_016916896.2
NC_037653.1	3878209	3879457	3878635;3879156;3878649;3879131;3878629;3879211;3878632;3879143;3878630;3879118;3878604;3879209	208	1000	149	737	300	759	125	643	153	610	193	611	11.3341	45.7457	8.0925	45.2025	15.9139	47.9864	6.80904	40.3144	8.57318	34.1182	8.10144	28.5192	4.03611	5.58573	3.01538	5.92072	3.97964	3.52026	-0.086773	0.815597	1	+	+	+	+	+	+	Promoter (1-2kb)	3881429	4037081	155653	+	406077	XM_016916895.2
NC_037653.1	3993149	3994252	3993374;3993789;3993417;3993781;3993365;3993776;3993374;3993745;3993764;3993388;3993766	156	656	143	480	213	399	140	500	119	439	194	461	8.51411	30.0249	7.7688	29.4612	11.3142	25.256	7.61964	31.3626	6.6804	24.5696	8.1432	21.5292	3.52649	3.79225	2.23224	4.11602	3.67786	2.64383	-0.128086	0.673159	1	+	+	+	+	+	+	Intron (XM_016916895.2/406077, intron 2 of 3)	3988955	4037081	48127	+	406077	XM_016916898.2
NC_037653.1	3966476	3971330	3966777;3967511;3967965;3968640;3966770;3966751;3966749;3966764;3966770;3967485;3967944;3968739;3969910;3970871;3967482;3967928;3967479;3967929;3967498;3967972;3967492;3967838;3968617;3968985;3969782;3971010;3968735;3968749;3968808;3970121;3970812;3969821;3970171;3970980;3969910;3970142;3970821;3969994;3970972	710	3261	584	2602	1259	2586	506	2610	496	2426	722	2432	38.5575	149.073	31.5607	159.434	66.6162	163.343	27.3983	163.449	27.668	135.524	30.1925	113.378	3.86625	5.05166	2.452	5.96566	4.89822	3.75517	-0.362629	0.335144	1	+	+	+	+	+	+	Promoter (2-3kb)	3973855	4037081	63227	+	406077	XM_016916893.2
NC_037653.1	3928645	3929714	3929153;3929130;3929340;3929370;3929132;3929094;3929534	167	406	138	284	186	309	125	276	137	309	170	358	9.11064	18.5999	7.49905	17.4563	9.88669	19.5734	6.80904	17.3402	7.68246	17.3104	7.14096	16.7294	2.04156	2.3278	1.97977	2.54664	2.25324	2.34274	-0.169894	0.130737	1	+	+	+	+	+	+	Promoter (1-2kb)	3927142	4037081	109940	+	406077	XM_016916896.2
NC_037653.1	4033486	4035434	4033678;4033706;4034201;4034828;4035033;4033745;4034211;4034858;4033754;4034206;4034833;4034199;4034230;4034211;4034696;4035145;4034863;4034941	250	660	202	566	204	549	196	399	183	584	258	653	13.6117	30.2077	10.9519	34.7287	10.8384	34.727	10.6459	25.04	10.2433	32.6664	10.8158	30.4764	2.21925	3.17102	3.20407	2.35208	3.18905	2.81777	0.0400738	0.856005	1	+	+	+	+	+	+	3' UTR	4015721	4032442	16722	+	406077	NM_001011571.1
NC_037653.1	3976101	3976803	3976322;3976557;3976516;3976562;3976527;3976564	128	268	97	241	167	181	84	209	81	250	98	242	6.99567	12.2933	5.2871	14.8225	8.88216	11.4915	4.5934	13.146	4.56494	14.0158	4.13424	11.3238	1.75727	2.80352	1.29377	2.86193	3.07031	2.73903	-0.566681	0.165191	1	+	+	+	+	+	+	Promoter (2-3kb)	3973855	4037081	63227	+	406077	XM_016916893.2
NC_037653.1	3893378	3893725	3893563	35	38	52	19	15	46	63	10	51	40	66	134	1.95228	1.7823	2.85935	1.225	0.84592	2.96758	3.45856	0.6886	2.89484	2.28944	2.79792	6.291	0.912933	0.428419	3.50811	0.1991	0.790869	2.24846	0.582532	0.664521	1	-	-	-	-	-	+	Intron (XM_016916895.2/406077, intron 1 of 3)	3899323	4037081	137759	+	406077	XM_026445698.1
NC_037653.1	3893782	3894804	3894235;3894223;3894222;3894190;3894226;3894279	140	756	110	654	193	632	143	433	87	622	144	552	7.64643	34.5949	5.98845	40.1187	10.2568	39.9676	7.78176	27.1684	4.89896	34.7883	6.0552	25.7698	4.52432	6.69935	3.89669	3.49129	7.10116	4.25581	0.026198	0.951233	1	+	+	+	+	+	+	Intron (XM_016916895.2/406077, intron 1 of 3)	3899323	4037081	137759	+	406077	XM_026445698.1
NC_037653.1	3985467	3986255	3985772;3985854;3985763;3985796;3985780;3986006	126	586	118	413	263	403	96	410	87	364	133	299	6.88721	26.8259	6.42005	25.3575	13.9577	25.5086	5.24188	25.7286	4.89896	20.3816	5.59584	13.98	3.89503	3.94974	1.82756	4.90828	4.16039	2.49828	-0.258073	0.561065	1	+	+	+	+	+	+	Promoter (2-3kb)	3988955	4037081	48127	+	406077	XM_016916898.2
NC_037653.1	4005686	4008297	4005956;4006768;4007546;4005989;4005973;4005994;4006018;4006935;4007675;4006874;4007561;4007720;4006859;4007789;4006930;4007902;4006894;4007779	334	1466	333	1053	408	1157	274	1161	220	1316	370	1281	18.167	67.0419	18.0193	64.5575	21.6238	73.1161	14.861	72.7412	12.3031	73.5413	15.493	59.7412	3.69031	3.58269	3.38128	4.89477	5.97746	3.85601	-0.467153	0.154201	1	+	+	+	+	+	+	Intron (XM_016916895.2/406077, intron 2 of 3)	4015721	4032442	16722	+	406077	NM_001011571.1
NC_037653.1	3991653	3993033	3991862;3992193;3992711;3992692;3992684;3992693;3992702;3992683	188	265	145	185	55	229	125	149	164	307	240	516	10.2495	12.1562	7.8767	11.3925	2.96072	14.5222	6.80904	9.39	9.18555	17.1987	10.0642	24.0922	1.18603	1.44635	4.90496	1.37905	1.87236	2.39385	0.417014	0.655265	1	+	+	+	+	+	+	Promoter (2-3kb)	3988955	4037081	48127	+	406077	XM_016916898.2
NC_037653.1	3989895	3990329	3990043;3990069	65	42	77	53	17	17	72	18	52	124	77	151	3.57918	1.9651	4.2081	3.3075	0.95166	1.13652	3.94492	1.1894	2.95051	6.98	3.25728	7.0832	0.549036	0.785984	1.19425	0.301502	2.36569	2.17458	-0.936813	0.363099	1	-	-	-	-	+	+	Promoter (<=1kb)	3988955	4037081	48127	+	406077	XM_016916898.2
NC_037653.1	3959793	3961197	3960338;3960889;3960127;3960919;3960345;3960898;3960314;3960903;3960316;3960875;3960371;3960894	226	1300	167	1048	280	1022	155	886	153	1072	191	884	12.3102	59.4557	9.0636	64.2512	14.8565	64.5922	8.43024	55.5262	8.57318	59.9163	8.01792	41.241	4.82979	7.08893	4.34774	6.58655	6.98881	5.1436	-0.2026	0.471573	1	+	+	+	+	+	+	Intron (XM_016916895.2/406077, intron 1 of 3)	3952850	4037081	84232	+	406077	XM_016916901.2
NC_037653.1	3873857	3877741	3874187;3874763;3875526;3876392;3877195;3874204;3874728;3875556;3874128;3874729;3875290;3875521;3874132;3874792;3875509;3874119;3874750;3875280;3875514;3874104;3874775;3875194;3875587;3876480;3877151;3876394;3876361;3876375;3876417;3876838;3877224;3877198;3877252;3877246	580	3157	429	2289	1039	2441	453	2130	351	1996	634	2077	31.5076	144.321	23.1985	140.262	54.9848	154.188	24.5342	133.401	19.5958	111.512	26.5176	96.8348	4.58051	6.04617	2.80419	5.43735	5.69061	3.65172	-0.138061	0.714933	1	+	+	+	+	+	+	Distal Intergenic	3881429	4037081	155653	+	406077	XM_016916895.2
NC_037653.1	3962744	3965265	3963106;3963798;3964403;3964982;3963133;3963694;3964088;3964995;3963127;3963736;3963127;3963736;3964434;3965001;3963112;3963742;3964405;3963126;3963780;3964417;3964963;3965043	326	1953	314	1597	454	1577	263	1305	240	1457	348	1375	17.7332	89.2978	16.9943	97.8775	24.0558	99.6349	14.2666	81.7556	13.4165	81.4147	14.5742	64.1216	5.03563	5.75943	4.14182	5.73056	6.06825	4.39967	-0.116979	0.576193	1	+	+	+	+	+	+	Intron (XM_016916895.2/406077, intron 1 of 3)	3973855	4037081	63227	+	406077	XM_016916893.2
NC_037653.1	4025285	4032018	4025480;4026118;4026990;4027624;4028401;4029420;4030153;4030938;4031516;4025559;4026114;4026844;4027194;4027620;4025520;4026133;4026123;4026080;4026116;4026919;4027206;4026807;4027244;4027147;4026928;4027238;4028688;4029448;4030173;4029440;4030235;4029448;4030032;4029435;4030017;4029429;4030039;4031463;4031443;4031457;4031470;4031477	1039	2961	815	2087	1004	2097	707	1996	702	2568	1026	2522	56.3992	135.363	44.0232	127.89	53.1343	132.468	38.2603	125.012	39.136	143.453	42.8875	117.572	2.40009	2.90506	2.49308	3.26741	3.6655	2.7414	-0.311013	0.130496	1	+	+	+	+	+	+	3' UTR	4015721	4032442	16722	+	406077	NM_001011571.1
NC_037653.1	4032422	4033227	4032661;4032859;4032788	129	92	135	46	18	73	92	50	85	162	135	343	7.0499	4.2501	7.3372	2.87875	1.00453	4.67236	5.02572	3.1926	4.78762	9.10192	5.67936	16.0304	0.60286	0.39235	4.65129	0.635252	1.90114	2.82257	0.0754035	0.954069	1	-	-	-	-	+	+	3' UTR	4015721	4032442	16722	+	406077	NM_001011571.1
NC_037653.1	3945794	3946428	3946088;3946110;3946119;3946116;3946141;3946153	112	377	88	292	150	264	95	246	83	308	117	243	6.12799	17.2746	4.80155	17.9462	7.98337	16.7321	5.18784	15.4622	4.67628	17.2546	4.92768	11.3704	2.81897	3.73758	2.09587	2.98047	3.68981	2.30746	-0.0532482	0.869984	1	+	+	+	+	+	+	Intron (XM_016916895.2/406077, intron 1 of 3)	3940050	4037081	97032	+	406077	XM_016916900.2
NC_037653.1	3890742	3893072	3891174;3891955;3892746;3891170;3891250;3892028;3892637;3891203;3891223;3892007;3892674;3891201;3892003;3892721;3891979;3892653;3892619	351	1493	262	1206	391	1318	260	915	232	1053	337	1058	19.089	68.2758	14.1888	73.9287	20.725	83.2817	14.1044	57.3416	12.9711	58.8554	14.1149	49.3494	3.57671	5.21036	4.01842	4.06551	4.53743	3.49626	0.08185	0.706326	1	+	+	+	+	+	+	Intron (XM_016916895.2/406077, intron 1 of 3)	3899323	4037081	137759	+	406077	XM_026445698.1
NC_037653.1	3945056	3945570	3945187;3945409	67	38	68	25	6	47	66	24	55	68	82	159	3.68764	1.7823	3.72255	1.5925	0.37009	3.03072	3.62068	1.565	3.11752	3.85296	3.46608	7.456	0.483317	0.427798	8.18914	0.432239	1.23591	2.15113	1.25261	0.567386	1	-	-	-	-	-	+	Intron (XM_016916895.2/406077, intron 1 of 3)	3940050	4037081	97032	+	406077	XM_016916900.2
NC_037653.1	4002507	4005336	4002974;4002866;4003423;4004456;4005058;4002935;4002959;4002935;4002928;4004424;4005106;4004448;4004419;4004440;4005029;4004398	380	1555	347	1097	378	1183	295	915	260	1468	404	1463	20.6616	71.1092	18.7746	67.2525	20.0377	74.7578	15.9958	57.3416	14.5299	82.029	16.9128	68.2224	3.44161	3.5821	3.73086	3.58479	5.64553	4.03377	-0.302577	0.31236	1	+	+	+	+	+	+	Intron (XM_016916895.2/406077, intron 2 of 3)	4015721	4032442	16722	+	406077	NM_001011571.1
NC_037653.1	3988173	3989376	3988606;3988944;3988684;3989071;3988984;3988553;3989057;3988579;3989094;3988590;3988719	177	698	190	500	432	552	156	617	134	457	206	516	9.65294	31.9443	10.3044	30.6863	22.8927	34.9164	8.48428	38.6868	7.51545	25.5747	8.64432	24.0922	3.30928	2.97798	1.52522	4.55982	3.40295	2.78706	-0.460461	0.264676	1	+	+	+	+	+	+	Promoter (<=1kb)	3988955	4037081	48127	+	406077	XM_016916898.2
NC_037653.1	3925815	3926318	3926012;3925994;3925986;3925994;3926016;3926099	80	152	80	114	68	134	64	113	62	147	97	179	4.39263	6.9921	4.36995	7.04375	3.64803	8.5239	3.5126	7.1364	3.50721	8.26432	4.09248	8.388	1.59178	1.61186	2.33658	2.03166	2.35638	2.04961	-0.216592	0.351301	1	+	+	+	+	+	+	Promoter (<=1kb)	3927142	4037081	109940	+	406077	XM_016916896.2
NC_037653.1	3986445	3987133	3986740;3986769;3986712;3986744;3986718;3986792	129	318	79	215	162	226	82	267	83	288	122	224	7.0499	14.5783	4.316	13.23	8.61781	14.3328	4.48532	16.7768	4.67628	16.1378	5.13648	10.485	2.06787	3.06534	1.66316	3.74038	3.45099	2.04128	-0.44198	0.29541	1	+	+	+	+	+	+	Promoter (1-2kb)	3988955	4037081	48127	+	406077	XM_016916898.2
NC_037653.1	3990733	3991345	3991066;3991040;3991048;3991042;3991020;3991044	76	429	63	350	146	322	67	326	78	309	71	292	4.17571	19.651	3.4528	21.4988	7.77189	20.3942	3.67472	20.4702	4.39793	17.3104	3.00672	13.6538	4.70603	6.22648	2.6241	5.57055	3.93603	4.54109	-0.0513353	0.896247	1	+	+	+	+	+	+	Promoter (1-2kb)	3988955	4037081	48127	+	406077	XM_016916898.2
NC_037653.1	4020493	4022252	4020761;4021212;4021641;4022004;4020632;4021250;4021830;4021849;4021868;4021822;4021834	279	422	229	369	163	315	195	274	209	579	282	615	15.1844	19.3311	12.4085	22.6625	8.67068	19.9522	10.5918	17.215	11.6907	32.3872	11.8181	28.7056	1.27309	1.82637	2.30111	1.62531	2.77034	2.42895	-0.337634	0.352948	1	+	+	+	+	+	+	Intron (XM_016916895.2/406077, intron 3 of 3)	4015721	4032442	16722	+	406077	NM_001011571.1
NC_037653.1	3925048	3925526	3925266;3925271;3925275;3925288;3925281;3925325	75	227	79	160	105	159	58	95	67	130	99	136	4.12148	10.4196	4.316	9.86125	5.60422	10.1024	3.18836	6.0096	3.78556	7.31504	4.176	6.3842	2.52812	2.28481	1.80264	1.88486	1.93235	1.52878	0.307409	0.179387	1	+	+	+	+	+	+	Promoter (1-2kb)	3927142	4037081	109940	+	406077	XM_016916896.2
NC_037653.1	4024498	4025095	4024812;4024762;4024836;4024829;4024846;4024839	104	346	90	236	155	280	76	217	62	282	110	231	5.69415	15.8579	4.90945	14.5162	8.24772	17.7423	4.16108	13.6468	3.50721	15.8027	4.63536	10.8112	2.78495	2.95679	2.15118	3.27963	4.50578	2.33233	-0.358257	0.363443	1	+	+	+	+	+	+	Intron (XM_016916895.2/406077, intron 3 of 3)	4015721	4032442	16722	+	406077	NM_001011571.1
NC_037653.1	4022699	4024344	4023011;4022994;4023995;4023012;4022992;4023000;4023023;4023909;4023890;4023925;4023901;4023929	245	1135	172	805	313	758	187	689	170	773	259	751	13.3406	51.9152	9.33335	49.3675	16.6012	47.9233	10.1595	43.194	9.51957	43.2202	10.8576	35.0432	3.89152	5.28937	2.88674	4.25159	4.54014	3.22753	0.00579373	0.985166	1	+	+	+	+	+	+	Intron (XM_016916895.2/406077, intron 3 of 3)	4015721	4032442	16722	+	406077	NM_001011571.1
NC_037653.1	3946814	3950833	3947006;3947767;3948510;3947006;3947034;3947743;3948059;3948573;3949849;3947022;3947020;3947043;3947736;3947917;3948585;3947697;3948574;3947805;3948559;3947952;3948579;3949484;3949857;3950545;3949858;3950613;3949822;3949826;3949801;3950595;3950621;3950617	487	2266	446	1853	899	1768	499	1877	431	1835	547	1779	26.4642	103.602	24.1156	113.558	47.583	111.695	27.02	117.563	24.0494	102.522	22.8845	82.948	3.9148	4.7089	2.34737	4.35096	4.26298	3.62464	-0.157731	0.612195	1	+	+	+	+	+	+	Promoter (2-3kb)	3952850	4037081	84232	+	406077	XM_016916901.2
NC_037653.1	4019493	4020033	4019711;4019683;4019727;4019788;4019740	89	165	80	136	49	133	66	68	71	196	96	192	4.8807	7.5862	4.36995	8.39125	2.6435	8.46076	3.62068	4.3194	4.00824	11.0005	4.05072	8.9938	1.55433	1.92022	3.20059	1.19298	2.74447	2.2203	0.116394	0.811254	1	+	+	+	-	+	+	Intron (XM_016916895.2/406077, intron 3 of 3)	4015721	4032442	16722	+	406077	NM_001011571.1
NC_037653.1	4035605	4036326	4035864	110	37	94	31	8	33	68	13	69	98	95	246	6.01953	1.7366	5.12525	1.96	0.47583	2.14676	3.72876	0.8764	3.8969	5.52816	4.00896	11.5102	0.288494	0.38242	4.51161	0.235038	1.4186	2.87112	0.195814	0.898626	1	-	-	-	-	-	+	3' UTR	4015721	4032442	16722	+	406077	NM_001011571.1
NC_037653.1	3943115	3944902	3943422;3943913;3944513;3943446;3943921;3943434;3943974;3944596;3943418;3943365;3943405;3944516;3944354;3944580;3944537	294	887	258	715	465	757	198	686	207	743	300	652	15.9978	40.5816	13.973	43.855	24.6374	47.8601	10.754	43.0062	11.5794	41.545	12.5698	30.4298	2.5367	3.13855	1.94258	3.99909	3.58784	2.42087	-0.393671	0.251251	1	+	+	+	+	+	+	Intron (XM_016916895.2/406077, intron 1 of 3)	3940050	4037081	97032	+	406077	XM_016916900.2
NC_037653.1	3987289	3987870	3987551;3987507;3987546;3987543;3987581;3987550	93	265	78	186	145	221	62	171	51	214	79	248	5.09762	12.1562	4.26205	11.4537	7.71902	14.0171	3.40452	10.7672	2.89484	12.0056	3.3408	11.6034	2.38468	2.68737	1.81592	3.16262	4.14724	3.47324	-0.646622	0.0291361	1	+	+	+	+	+	+	Promoter (1-2kb)	3988955	4037081	48127	+	406077	XM_016916898.2
NC_037653.1	4036822	4037266	4037111	84	39	53	24	15	26	54	24	63	61	93	155	4.60955	1.828	2.9133	1.53125	0.84592	1.70478	2.9722	1.565	3.56288	3.46208	3.92544	7.2696	0.396568	0.525607	2.0153	0.526546	0.971708	1.85192	-0.189661	0.843307	1	-	-	-	-	-	+	3' UTR	4015721	4032442	16722	+	406077	NM_001011571.1
NC_037653.1	3940910	3941710	3941306;3941243;3941248;3941260;3941260;3941261	103	252	96	175	104	209	110	132	88	296	131	274	5.63992	11.5621	5.23315	10.78	5.55135	13.2594	5.99844	8.3258	4.95463	16.5845	5.51232	12.815	2.05005	2.05994	2.3885	1.38799	3.34727	2.32479	-0.119576	0.774292	1	+	+	+	+	+	+	Promoter (<=1kb)	3940050	4037081	97032	+	406077	XM_016916900.2
NC_037653.1	4015317	4016770	4015436;4016095;4016048;4016011;4016356;4016045;4015973;4016393;4015886	256	832	181	475	476	545	164	721	111	668	219	561	13.9371	38.0681	9.8189	29.155	25.219	34.4744	8.9166	45.1972	6.23504	37.357	9.1872	26.1892	2.73142	2.96927	1.367	5.06888	5.99146	2.85062	-0.97691	0.118092	1	+	+	+	+	+	+	Promoter (<=1kb)	4015721	4032442	16722	+	406077	NM_001011571.1
NC_037652.1	7730012	7733777	7730257;7730317;7730965;7731490;7732447;7732949;7730315;7730352;7730933;7731437;7732541;7732945;7730925;7731501;7730949;7731543;7732533;7733011;7733482;7730943;7731460;7732208;7732548;7733033;7730934;7731486;7731820;7732533;7732911;7733492;7732518;7732959	706	3265	593	2609	1085	2135	445	2077	441	2235	666	2002	38.3406	149.256	32.0463	159.862	57.4168	134.867	24.1018	130.083	24.6061	124.858	27.8539	93.3398	3.8929	4.98847	2.34891	5.39723	5.07427	3.35105	-0.29963	0.435617	1	+	+	+	+	+	+	Promoter (<=1kb)	7734777	7737849	3073	+	406078	NM_001011572.1
NC_037652.1	7734031	7737870	7734382;7734788;7735542;7736080;7736845;7737437;7734389;7734487;7734467;7734446;7734483;7735628;7735990;7735620;7735983;7735641;7735991;7735605;7735994;7737421;7737382;7737381;7737404;7737379	622	1329	539	1130	434	983	439	951	441	1283	603	1548	33.7853	60.781	29.133	69.2737	22.9985	62.1298	23.7776	59.5952	24.6061	71.6986	25.223	72.1834	1.79904	2.37784	2.70147	2.50636	2.91385	2.86181	-0.26792	0.212362	1	+	+	+	+	+	+	Promoter (<=1kb)	7734777	7737849	3073	+	406078	NM_001011572.1
NC_037638.1	5767051	5767417	5767175;5767238	43	65	52	76	16	58	42	13	47	79	67	151	2.38612	3.0162	2.85935	4.71625	0.89879	3.72526	2.32372	0.8764	2.67216	4.4672	2.83968	7.0832	1.26406	1.64941	4.14475	0.377154	1.67176	2.49437	0.635572	0.491183	1	-	+	-	-	-	+	Promoter (2-3kb)	5770228	5774005	3778	+	406080	XM_026439185.1
NC_037638.1	5768084	5768618	5768418;5768423;5768409;5768445	46	140	38	100	79	136	46	62	44	76	53	125	2.54881	6.4437	2.10405	6.18625	4.2296	8.65018	2.53988	3.9438	2.50515	4.29968	2.25504	5.8716	2.52812	2.94016	2.04515	1.55275	1.71634	2.60377	0.355411	0.262875	1	+	+	+	-	-	+	Promoter (1-2kb)	5770228	5774005	3778	+	406080	XM_026439185.1
NC_037638.1	5765506	5765910	5765722	78	30	52	14	6	22	44	15	55	60	95	169	4.28417	1.4167	2.85935	0.91875	0.37009	1.45222	2.4318	1.0016	3.11752	3.40624	4.00896	7.922	0.330682	0.321314	3.92396	0.411876	1.09261	1.97607	0.394755	0.797235	1	-	-	-	-	-	+	Intron (XM_006563261.3/725345, intron 2 of 4)	5770228	5774005	3778	+	406080	XM_026439185.1
NC_037638.1	5766214	5766895	5766351;5766715	37	37	50	40	10	26	71	19	69	73	68	240	2.06074	1.7366	2.75145	2.51125	0.58157	1.70478	3.89088	1.252	3.8969	4.13216	2.88144	11.2306	0.842707	0.912701	2.93134	0.321778	1.06037	3.89757	-0.171872	0.886713	1	-	-	-	-	-	+	Intron (XM_006563261.3/725345, intron 2 of 4)	5770228	5774005	3778	+	406080	XM_026439185.1
NC_037642.1	11682182	11682447	11682347	59	102	51	80	128	79	51	65	44	69	50	64	3.2538	4.7071	2.8054	4.96125	6.82023	5.0512	2.81008	4.1316	2.50515	3.9088	2.12976	3.029	1.44665	1.76846	0.74062	1.47028	1.56031	1.42223	-0.170772	0.641022	1	-	+	-	-	-	-	Promoter (2-3kb)	11679274	11685664	6391	+	406081	NM_001011574.1
NC_037642.1	11686505	11690009	11686929;11687464;11687740;11688606;11689113;11689736;11687032;11687446;11688108;11688682;11689135;11687011;11687539;11688238;11688700;11689268;11689709;11686808;11687466;11688226;11688574;11689163;11689753;11687346;11687893;11688650;11689139;11689738;11686855;11687352;11687834;11688347;11689356;11689731;11689760	672	2968	495	2022	1042	2127	430	2152	381	1798	497	1809	36.4968	135.683	26.7592	123.909	55.1434	134.362	23.2912	134.778	21.2659	100.456	20.7965	84.346	3.71767	4.63052	2.43659	5.78665	4.72381	4.05578	-0.433631	0.199079	1	+	+	+	+	+	+	Intron (XM_026441039.1/411116, intron 1 of 13)	11679274	11685664	6391	+	406081	NM_001011574.1
NC_037642.1	11697212	11697673	11697367	99	132	68	73	62	109	56	77	68	118	136	100	5.423	6.0781	3.72255	4.5325	3.33081	6.9454	3.08028	4.8828	3.84123	6.64496	5.72112	4.7066	1.1208	1.21758	2.0852	1.58518	1.7299	0.822671	0.0963653	0.830231	1	-	-	-	-	+	-	Intron (XM_026441039.1/411116, intron 1 of 13)	11679274	11685664	6391	+	406081	NM_001011574.1
NC_037642.1	11693392	11695129	11693985;11694506;11693968;11694643;11694006;11694616;11694033;11694533;11693981;11694581;11693996;11694566	262	776	222	591	317	712	175	663	195	580	244	659	14.2625	35.5089	12.0308	36.26	16.8127	45.0188	9.51104	41.5664	10.9113	32.443	10.2312	30.756	2.48967	3.01393	2.67767	4.37033	2.97334	3.0061	-0.339203	0.252778	1	+	+	+	+	+	+	Intron (XM_026441039.1/411116, intron 1 of 13)	11679274	11685664	6391	+	406081	NM_001011574.1
NC_037642.1	11692675	11693024	11692855;11692862	71	114	69	74	89	120	62	106	46	105	97	110	3.90456	5.2555	3.7765	4.59375	4.7583	7.63994	3.40452	6.6982	2.61649	5.91904	4.09248	5.1726	1.34599	1.2164	1.6056	1.96744	2.26221	1.26393	-0.398392	0.271664	1	-	-	-	+	+	-	Intron (XM_026441039.1/411116, intron 1 of 13)	11679274	11685664	6391	+	406081	NM_001011574.1
NC_037642.1	11679115	11679899	11679549;11679365;11679567;11679502;11679535	146	299	101	231	289	217	115	218	119	200	124	202	7.97181	13.71	5.5029	14.21	15.3323	13.7645	6.26864	13.7094	6.6804	11.2238	5.22	9.4598	1.71981	2.58227	0.897745	2.18698	1.68011	1.81222	-0.127252	0.779094	1	+	+	-	+	+	+	Promoter (<=1kb)	11679274	11685664	6391	+	406081	NM_001011574.1
NC_037642.1	11685043	11685438	11685235	109	93	60	71	166	76	43	109	45	77	53	72	5.9653	4.2958	3.29095	4.41	8.82929	4.86178	2.37776	6.886	2.56082	4.35552	2.25504	3.4018	0.720131	1.34004	0.550642	2.896	1.70083	1.50853	-1.22558	0.097104	1	-	-	-	+	-	-	Exon (NM_001011574.1/406081, exon 8 of 9)	11679274	11685664	6391	+	406081	NM_001011574.1
NC_037642.1	11682691	11683484	11682842;11683340;11683204	149	258	158	137	349	146	94	173	89	142	143	117	8.1345	11.8363	8.57805	8.4525	18.5045	9.28158	5.1338	10.8924	5.0103	7.98512	6.01344	5.4988	1.45507	0.985364	0.501585	2.1217	1.59374	0.914418	-0.654161	0.278082	1	+	-	-	+	-	-	Exon (NM_001011574.1/406081, exon 6 of 9)	11679274	11685664	6391	+	406081	NM_001011574.1
NC_037642.1	11678174	11678522	11678355	67	121	24	93	85	55	44	45	52	71	46	68	3.68764	5.5754	1.34875	5.7575	4.54682	3.53584	2.4318	2.8796	2.95051	4.02048	1.96272	3.2154	1.51192	4.26877	0.777651	1.18414	1.36264	1.63824	0.648095	0.534976	1	-	+	-	-	-	-	Promoter (<=1kb)	11679274	11685664	6391	+	406081	NM_001011574.1
NC_037642.1	11690175	11691128	11690757;11690673;11690703;11690734;11690734;11690720	175	1078	117	809	311	798	126	788	101	651	141	646	9.54448	49.3103	6.3661	49.6125	16.4954	50.4489	6.86308	49.3914	5.67834	36.4077	5.92992	30.1502	5.16637	7.79323	3.05836	7.19668	6.41168	5.08442	-0.222791	0.597581	1	+	+	+	+	+	+	Intron (XM_026441039.1/411116, intron 1 of 13)	11679274	11685664	6391	+	406081	NM_001011574.1
NC_037645.1	9745956	9746399	9746167;9746197;9746163;9746200	67	203	58	99	136	112	28	101	59	144	75	87	3.68764	9.3228	3.18305	6.125	7.24319	7.13482	1.56716	6.3852	3.3402	8.0968	3.17376	4.1008	2.52812	1.92426	0.985038	4.07438	2.42405	1.2921	-0.518799	0.456061	1	+	+	-	+	+	-	Exon (XM_016913298.2/406084, exon 5 of 6)	9726194	9747799	21606	+	406084	NM_001159355.1
NC_037645.1	9732269	9732796	9732524;9732588;9732590;9732600;9732592;9732591	81	257	60	169	92	203	59	144	60	120	74	187	4.44686	11.7906	3.29095	10.4125	4.91691	12.8806	3.2424	9.077	3.39587	6.75664	3.132	8.7608	2.65144	3.16398	2.61965	2.79947	1.98966	2.79719	0.153	0.436733	1	+	+	+	+	+	+	Intron (XM_016913298.2/406084, intron 2 of 5)	9726194	9747799	21606	+	406084	NM_001159355.1
NC_037645.1	9741198	9741589	9741367;9741416	31	17	33	9	9	4	54	14	33	82	49	147	1.73536	0.8226	1.8343	0.6125	0.5287	0.3157	2.9722	0.939	1.89278	4.63472	2.088	6.8968	0.474023	0.333915	0.597125	0.315928	2.44863	3.30307	-2.1105	0.221581	1	-	-	-	-	+	+	Intron (XM_016913298.2/406084, intron 2 of 5)	9726194	9747799	21606	+	406084	NM_001159355.1
NC_037645.1	9641784	9642253	9642037;9641998;9642017;9641980;9642085	107	206	76	167	155	117	75	162	65	146	90	140	5.85684	9.4599	4.15415	10.29	8.24772	7.45052	4.10704	10.2038	3.67422	8.20848	3.80016	6.5706	1.61519	2.47704	0.903343	2.48447	2.23407	1.72903	-0.368106	0.411775	1	+	+	-	+	+	+	Intron (XM_016913298.2/406084, intron 1 of 5)	9626947	9747721	120775	+	406084	XM_016913298.2
NC_037645.1	9653605	9654030	9653790;9653828;9653817;9653828;9653776	65	189	48	129	125	103	42	105	43	147	72	102	3.57918	8.683	2.64355	7.9625	6.66162	6.56656	2.32372	6.6356	2.44948	8.26432	3.04848	4.7998	2.42597	3.01205	0.98573	2.85559	3.37391	1.57449	-0.280796	0.598732	1	+	+	-	+	+	+	Intron (XM_016913298.2/406084, intron 1 of 5)	9678910	9747721	68812	+	406084	XM_006568053.3
NC_037645.1	9727432	9728118	9727835;9727846;9727862;9727870;9727856;9727860	89	351	80	297	100	271	86	202	68	318	89	325	4.8807	16.0864	4.36995	18.2525	5.33987	17.1741	4.70148	12.7078	3.84123	17.813	3.7584	15.1916	3.29592	4.17682	3.2162	2.70294	4.63732	4.04204	-0.0906718	0.745044	1	+	+	+	+	+	+	Promoter (1-2kb)	9726194	9747799	21606	+	406084	NM_001159355.1
NC_037645.1	9660209	9660779	9660479;9660472;9660464;9660501;9660530;9660489	107	382	76	251	154	241	60	250	73	222	100	257	5.85684	17.5031	4.15415	15.435	8.19485	15.2799	3.29644	15.7126	4.11958	12.4523	4.21776	12.0228	2.98849	3.71556	1.86457	4.76654	3.02271	2.85052	-0.312331	0.445438	1	+	+	+	+	+	+	Intron (XM_016913298.2/406084, intron 1 of 5)	9678910	9747721	68812	+	406084	XM_006568053.3
NC_037645.1	9639768	9641252	9640062;9640881;9640039;9640832;9640049;9640058;9640851;9640058;9640829;9640856;9640855	182	926	176	733	259	696	196	573	156	619	220	692	9.92409	42.3639	9.54915	44.9575	13.7462	44.0086	10.6459	35.9324	8.74019	34.6208	9.22896	32.2938	4.26879	4.70801	3.20151	3.37523	3.9611	3.49918	0.168546	0.430071	1	+	+	+	+	+	+	Intron (XM_016913298.2/406084, intron 1 of 5)	9626947	9747721	120775	+	406084	XM_016913298.2
NC_037645.1	9742370	9742728	9742552	48	16	65	29	6	24	47	13	71	126	84	100	2.65727	0.7769	3.5607	1.8375	0.37009	1.5785	2.59392	0.8764	4.00824	7.09168	3.5496	4.7066	0.292368	0.51605	4.26518	0.337867	1.76928	1.32595	0.563499	0.719634	1	-	-	-	-	+	-	Intron (XM_016913298.2/406084, intron 2 of 5)	9726194	9747799	21606	+	406084	NM_001159355.1
NC_037645.1	9669018	9669379	9669153;9669212	115	101	76	72	116	89	38	97	38	95	70	86	6.29068	4.6614	4.15415	4.47125	6.18579	5.6826	2.10756	6.1348	2.17113	5.36064	2.96496	4.0542	0.741001	1.07633	0.918654	2.91085	2.46906	1.36737	-1.30224	0.0945412	1	-	-	-	+	+	-	Intron (XM_016913298.2/406084, intron 1 of 5)	9678910	9747721	68812	+	406084	XM_006568053.3
NC_037645.1	9658131	9658732	9658298;9658409;9658512	116	97	93	76	21	92	73	46	73	154	105	217	6.34491	4.4786	5.0713	4.71625	1.16314	5.87202	3.99896	2.9422	4.11958	8.6552	4.42656	10.1588	0.705857	0.929988	5.04842	0.735741	2.10099	2.29496	0.381333	0.7564	1	-	-	+	-	+	+	Intron (XM_016913298.2/406084, intron 1 of 5)	9678910	9747721	68812	+	406084	XM_006568053.3
NC_037645.1	9724491	9727224	9724789;9725236;9725699;9726732;9724724;9725134;9725722;9726651;9724745;9725082;9725695;9726641;9724762;9725139;9724779;9725170;9725749;9726754;9725696;9726682;9726741	542	2284	371	1913	1092	1547	343	1855	288	1633	381	1421	29.4469	104.424	20.0694	117.233	57.7869	97.7407	18.5898	116.186	16.0886	91.2426	15.9523	66.2652	3.54618	5.84138	1.6914	6.24999	5.67126	4.15396	-0.537015	0.305854	1	+	+	+	+	+	+	Promoter (<=1kb)	9726194	9747799	21606	+	406084	NM_001159355.1
NC_037645.1	9715734	9716185	9715840;9716000	105	64	87	53	13	36	65	28	69	101	87	123	5.74838	2.9705	4.7476	3.3075	0.74018	2.33618	3.56664	1.8154	3.8969	5.69568	3.67488	5.7784	0.516754	0.696668	3.15623	0.508994	1.46159	1.57241	0.302551	0.785834	1	-	-	-	-	+	+	Intron (XM_016913298.2/406084, intron 2 of 5)	9726194	9747799	21606	+	406084	NM_001159355.1
NC_037645.1	9666421	9667229	9666541;9666965;9666535;9666955;9666946;9666976;9666983	121	310	108	179	167	169	91	169	89	274	133	266	6.61606	14.2127	5.88055	11.025	8.88216	10.7338	4.97168	10.642	5.0103	15.356	5.59584	12.4422	2.14821	1.87482	1.20847	2.14052	3.06489	2.22347	-0.50592	0.145985	1	+	+	-	+	+	+	Intron (XM_016913298.2/406084, intron 1 of 5)	9678910	9747721	68812	+	406084	XM_006568053.3
NC_037645.1	9743875	9745286	9744594;9744595;9744814;9744601;9744592;9744567	232	987	163	618	361	775	130	801	120	695	211	672	12.6356	45.1516	8.8478	37.9138	19.1389	48.9966	7.07924	50.2052	6.73607	38.8646	8.85312	31.3618	3.57336	4.28511	2.56005	7.09189	5.76963	3.54246	-0.654894	0.184849	1	+	+	+	+	+	+	Exon (XM_016913298.2/406084, exon 3 of 6)	9726194	9747799	21606	+	406084	NM_001159355.1
NC_037645.1	9624266	9624562	9624412	32	24	31	17	4	29	43	8	50	44	48	121	1.78959	1.1425	1.7264	1.1025	0.26435	1.8942	2.37776	0.5634	2.83917	2.5128	2.04624	5.6852	0.638414	0.638612	7.1655	0.236946	0.885047	2.77836	1.11407	0.567014	1	-	-	-	-	-	+	Promoter (2-3kb)	9626947	9747721	120775	+	406084	XM_016913298.2
NC_037645.1	9649849	9650904	9650078;9650613;9650077;9650584;9650076;9650627;9650076;9650645;9650107;9650606;9650116;9650638	165	807	155	551	287	568	150	502	115	524	207	539	9.00218	36.9256	8.4162	33.81	15.2266	35.9267	8.16004	31.4878	6.45772	29.316	8.68608	25.164	4.10185	4.01725	2.35947	3.85878	4.53968	2.89705	-0.108307	0.732326	1	+	+	+	+	+	+	Intron (XM_016913298.2/406084, intron 1 of 5)	9626947	9747721	120775	+	406084	XM_016913298.2
NC_037645.1	9712697	9713114	9712874;9712927;9712926;9712902;9712926	45	130	42	84	91	58	41	90	47	117	62	140	2.49458	5.9867	2.31985	5.20625	4.86404	3.72526	2.26968	5.6966	2.67216	6.58912	2.63088	6.5706	2.39988	2.24422	0.765878	2.50987	2.46584	2.49749	-0.466103	0.317394	1	+	+	-	+	+	+	Intron (XM_016913298.2/406084, intron 2 of 5)	9726194	9747799	21606	+	406084	NM_001159355.1
NC_037645.1	9655768	9657970	9656226;9656838;9657121;9657425;9657722;9656207;9656188;9656201;9656190;9656214;9657332;9657685;9657081;9657673;9657069;9657704;9657293;9657603;9657069;9657431;9657651	384	1205	343	855	538	766	274	896	244	915	383	957	20.8786	55.1142	18.5588	52.43	28.4969	48.4284	14.861	56.1522	13.6391	51.1494	16.0358	44.6428	2.63975	2.82507	1.69943	3.77849	3.7502	2.78395	-0.525527	0.0932943	1	+	+	+	+	+	+	Exon (XR_001703865.2/107964817, exon 2 of 2)	9678910	9747721	68812	+	406084	XM_006568053.3
NC_037645.1	9672113	9672619	9672348;9672335;9672333;9672326;9672381	74	275	77	152	141	155	60	240	49	182	95	138	4.06725	12.6132	4.2081	9.37125	7.50754	9.84984	3.29644	15.0866	2.7835	10.2187	4.00896	6.4774	3.10116	2.22696	1.31199	4.57663	3.67117	1.61573	-0.570898	0.36301	1	+	+	-	+	+	+	Intron (XM_016913298.2/406084, intron 1 of 5)	9678910	9747721	68812	+	406084	XM_006568053.3
NC_037645.1	9670219	9670602	9670409;9670415;9670422;9670393;9670439;9670423	31	171	59	106	75	112	55	119	46	93	51	141	1.73536	7.8604	3.237	6.55375	4.01812	7.13482	3.02624	7.512	2.61649	5.24896	2.17152	6.6172	4.52955	2.02464	1.77566	2.48229	2.00611	3.04727	0.144556	0.798009	1	+	+	+	+	+	+	Intron (XM_016913298.2/406084, intron 1 of 5)	9678910	9747721	68812	+	406084	XM_006568053.3
NC_037645.1	9723205	9723648	9723507	60	23	74	18	10	10	60	12	74	72	68	124	3.30803	1.0968	4.04625	1.16375	0.58157	0.69454	3.29644	0.8138	4.17525	4.07632	2.88144	5.825	0.331557	0.287612	1.19425	0.246872	0.976306	2.02156	-0.839389	0.477174	1	-	-	-	-	-	+	Promoter (2-3kb)	9726194	9747799	21606	+	406084	NM_001159355.1
NC_037645.1	9728947	9729453	9729222;9729178;9729197;9729210;9729210;9729215	87	198	51	194	78	161	63	137	50	140	100	159	4.77224	9.0943	2.8054	11.9437	4.17673	10.2287	3.45856	8.6388	2.83917	7.87344	4.21776	7.456	1.90567	4.2574	2.44897	2.4978	2.77315	1.76776	0.291043	0.550539	1	+	+	+	+	+	+	Promoter (2-3kb)	9726194	9747799	21606	+	406084	NM_001159355.1
NC_037645.1	9709657	9710320	9709906;9710028;9709882;9709913;9709970	78	349	69	257	234	191	79	231	74	206	73	182	4.28417	15.995	3.7765	15.8025	12.4245	12.1229	4.3232	14.5232	4.17525	11.5589	3.09024	8.5278	3.73351	4.18443	0.975725	3.35936	2.76843	2.75959	0.00101898	0.99854	1	+	+	-	+	+	+	Intron (XM_016913298.2/406084, intron 2 of 5)	9726194	9747799	21606	+	406084	NM_001159355.1
NC_037645.1	9676227	9676605	9676433;9676413;9676427	71	149	67	121	117	104	43	96	53	92	59	82	3.90456	6.855	3.6686	7.4725	6.23866	6.6297	2.37776	6.0722	3.00618	5.19312	2.5056	3.8678	1.75564	2.03688	1.06268	2.55375	1.72748	1.54366	-0.2627	0.489108	1	+	+	-	+	-	-	Promoter (2-3kb)	9678910	9747721	68812	+	406084	XM_006568053.3
NC_037645.1	9634126	9635308	9634329;9634754;9634424;9634789;9634419;9634774;9634685;9634711;9634400;9634768	184	678	182	495	342	489	111	456	134	426	195	497	10.0326	31.0303	9.87285	30.38	18.1344	30.9386	6.05248	28.6082	7.51545	23.8437	8.18496	23.2068	3.09295	3.07713	1.70607	4.72669	3.17262	2.8353	-0.446709	0.271875	1	+	+	+	+	+	+	Intron (XM_016913298.2/406084, intron 1 of 5)	9626947	9747721	120775	+	406084	XM_016913298.2
NC_037645.1	9636827	9637302	9637052;9637091;9637056;9637059;9637070;9637078	121	260	59	198	185	214	68	156	76	201	107	201	6.61606	11.9277	3.237	12.1888	9.83382	13.5751	3.72876	9.8282	4.28659	11.2797	4.51008	9.4132	1.80284	3.76546	1.38045	2.63578	2.63139	2.08715	-0.0818383	0.873109	1	+	+	+	+	+	+	Intron (XM_016913298.2/406084, intron 1 of 5)	9626947	9747721	120775	+	406084	XM_016913298.2
NC_037645.1	9630417	9631564	9630659;9631296;9630773;9631330;9630840;9631295;9631341;9631338;9631361	149	441	143	288	123	309	145	192	110	382	154	514	8.1345	20.1994	7.7688	17.7012	6.55588	19.5734	7.88984	12.0818	6.17937	21.3867	6.4728	23.999	2.48318	2.2785	2.98563	1.53131	3.46098	3.70767	-0.167316	0.695984	1	+	+	+	+	+	+	Intron (XM_016913298.2/406084, intron 1 of 5)	9626947	9747721	120775	+	406084	XM_016913298.2
NC_037645.1	9664590	9666292	9664876;9665505;9666012;9665008;9665631;9664930;9665492;9665971;9664952;9665480;9665944;9664954;9665472;9666012;9665489;9665991	254	985	229	852	200	737	194	595	244	738	289	918	13.8286	45.0602	12.4085	52.2462	10.6269	46.5973	10.5378	37.3096	13.6391	41.2658	12.1104	42.8254	3.25848	4.21052	4.38484	3.54055	3.02555	3.53625	0.230663	0.233831	1	+	+	+	+	+	+	Intron (XM_016913298.2/406084, intron 1 of 5)	9678910	9747721	68812	+	406084	XM_006568053.3
NC_037645.1	9651055	9651491	9651261;9651346	83	48	72	41	16	49	53	18	48	102	90	139	4.55532	2.2393	3.93835	2.5725	0.89879	3.157	2.91816	1.1894	2.72783	5.75152	3.80016	6.524	0.491579	0.653192	3.5125	0.407586	2.10846	1.71677	0.137867	0.906395	1	-	-	-	-	+	+	Intron (XM_016913298.2/406084, intron 1 of 5)	9626947	9747721	120775	+	406084	XM_016913298.2
NC_037645.1	9708330	9708868	9708477;9708473;9708842	75	23	54	17	7	17	62	20	80	129	72	151	4.12148	1.0968	2.96725	1.1025	0.42296	1.13652	3.40452	1.3146	4.50927	7.2592	3.04848	7.0832	0.266118	0.371556	2.68706	0.386134	1.60984	2.32352	-0.377621	0.751763	1	-	-	-	-	+	+	Intron (XM_016913298.2/406084, intron 2 of 5)	9726194	9747799	21606	+	406084	NM_001159355.1
NC_037645.1	9671488	9671732	9671635	51	11	66	9	5	8	43	12	62	39	55	102	2.81996	0.5484	3.61465	0.6125	0.31722	0.56826	2.37776	0.8138	3.50721	2.2336	2.33856	4.7998	0.194471	0.169449	1.79138	0.342255	0.636859	2.05246	-0.492182	0.717729	1	-	-	-	-	-	+	Intron (XM_016913298.2/406084, intron 1 of 5)	9678910	9747721	68812	+	406084	XM_006568053.3
NC_037645.1	9682431	9683335	9682545;9683075;9683091	123	60	148	49	18	60	125	26	90	235	123	383	6.72452	2.7877	8.03855	3.0625	1.00453	3.85154	6.80904	1.6902	5.06597	13.1782	5.17824	17.8944	0.414557	0.380977	3.83417	0.248229	2.60132	3.45569	-0.445631	0.728046	1	-	-	-	-	+	+	Promoter (2-3kb)	9680192	9747799	67608	+	406084	NM_001098215.2
NC_037645.1	9731094	9732025	9731437;9731445;9731485;9731436;9731439;9731438	102	439	107	315	152	351	106	341	111	265	146	409	5.58569	20.108	5.8266	19.355	8.08911	22.2253	5.78228	21.4092	6.23504	14.8534	6.13872	19.106	3.59991	3.32183	2.74756	3.70255	2.38225	3.11238	0.0722216	0.750447	1	+	+	+	+	+	+	Intron (XM_016913298.2/406084, intron 2 of 5)	9726194	9747799	21606	+	406084	NM_001159355.1
NC_037645.1	9620172	9622318	9620482;9620506;9620480;9620536;9621215;9621363;9621917;9620498;9620504;9621535;9621903;9621505;9621996;9621560;9621951;9621537;9621939;9621585;9621913	355	1197	265	902	475	936	264	869	245	800	324	942	19.3059	54.7486	14.3507	55.3087	25.1661	59.1622	14.3206	54.462	13.6948	44.7278	13.572	43.9438	2.83585	3.85408	2.35087	3.80305	3.26604	3.23783	-0.189092	0.450863	1	+	+	+	+	+	+	Distal Intergenic	9626947	9747721	120775	+	406084	XM_016913298.2
NC_037645.1	9733173	9740584	9733371;9733884;9734546;9735253;9735870;9736316;9736625;9737607;9738203;9738797;9739558;9740081;9740332;9733963;9734554;9735267;9735868;9736315;9736666;9737257;9737672;9738160;9738863;9739530;9740066;9733872;9734614;9735301;9735956;9736333;9737228;9737784;9738165;9738840;9739525;9734591;9735282;9735844;9736331;9737220;9737750;9738205;9738853;9734597;9735305;9735887;9736291;9737250;9737748;9738118…	1075	5305	957	4415	1214	4196	760	3396	800	4411	1054	4803	58.3515	242.484	51.6841	270.48	64.237	264.999	41.1244	212.652	44.5917	246.366	44.0568	223.866	4.15557	5.23333	4.12533	5.17094	5.52493	5.0813	-0.223359	0.163988	1	+	+	+	+	+	+	Intron (XM_016913298.2/406084, intron 2 of 5)	9726194	9747799	21606	+	406084	NM_001159355.1
NC_037645.1	9626979	9627420	9627191	45	75	52	51	12	34	54	25	57	85	90	194	2.49458	3.4732	2.85935	3.185	0.68731	2.2099	2.9722	1.6276	3.22886	4.80224	3.80016	9.087	1.3923	1.11389	3.21529	0.547608	1.48729	2.39122	0.370348	0.638191	1	-	-	-	-	-	+	Promoter (<=1kb)	9626947	9747721	120775	+	406084	XM_016913298.2
NC_037645.1	9721997	9722876	9722420;9722383;9722275;9722388;9722410;9722674	182	352	141	222	257	225	101	197	112	239	160	262	9.92409	16.1321	7.6609	13.6587	13.6405	14.2696	5.51208	12.3948	6.29071	13.4016	6.72336	12.2558	1.62555	1.78291	1.04612	2.24866	2.13038	1.82287	-0.477423	0.104118	1	+	+	-	+	+	+	Intron (XM_016913298.2/406084, intron 2 of 5)	9726194	9747799	21606	+	406084	NM_001159355.1
NC_037645.1	9622695	9624090	9623004;9623696;9622861;9623701;9622873;9622867;9622897;9623669;9623613;9623669;9623664	173	999	200	742	314	635	144	681	172	625	199	642	9.43602	45.7	10.8439	45.5087	16.6541	40.157	7.8358	42.6932	9.63091	34.9558	8.352	29.9638	4.84314	4.19671	2.41124	5.44848	3.62954	3.58762	-0.145435	0.692936	1	+	+	+	+	+	+	Promoter (2-3kb)	9626947	9747721	120775	+	406084	XM_016913298.2
NC_037645.1	9652663	9653168	9652919;9652975;9652893;9652917;9652927;9652855	97	283	75	173	147	172	68	146	75	168	71	181	5.31454	12.9788	4.1002	10.6575	7.82476	10.9232	3.72876	9.2022	4.23092	9.43696	3.00672	8.4812	2.44213	2.59926	1.39598	2.4679	2.23047	2.82075	-0.224092	0.452924	1	+	+	+	+	+	+	Intron (XM_016913298.2/406084, intron 1 of 5)	9626947	9747721	120775	+	406084	XM_016913298.2
NC_037645.1	9714913	9715432	9715167;9715197;9715222;9715210;9715191;9715156	90	263	78	254	178	199	78	242	70	237	89	226	4.93493	12.0648	4.26205	15.6188	9.46373	12.628	4.26916	15.2118	3.95257	13.2899	3.7584	10.5782	2.44478	3.66462	1.33436	3.56318	3.36234	2.81455	-0.387902	0.37555	1	+	+	+	+	+	+	Intron (XM_016913298.2/406084, intron 2 of 5)	9726194	9747799	21606	+	406084	NM_001159355.1
NC_037645.1	9676825	9682255	9677036;9677070;9677684;9678478;9679257;9679864;9680364;9680971;9677063;9677719;9677183;9677717;9678108;9679053;9679912;9680326;9680633;9681252;9681965;9677666;9677633;9677687;9678591;9679368;9679679;9680043;9680613;9678542;9678643;9678473;9678738;9679335;9679427;9679892;9680579;9679314;9679694;9680235;9681809;9681874;9681812;9681897;9681901	881	2692	709	2067	1461	1979	601	2142	555	2181	822	2218	47.8309	123.07	38.3045	126.665	77.2959	125.017	32.5321	134.152	30.9525	121.843	34.3685	103.405	2.57302	3.30679	1.61738	4.12368	3.93645	3.00871	-0.562082	0.125443	1	+	+	+	+	+	+	Promoter (<=1kb)	9678910	9747721	68812	+	406084	XM_006568053.3
NC_037645.1	9626007	9626814	9626214;9626254;9626182;9626217;9626477;9626272;9626439	186	311	96	185	197	245	107	265	63	254	113	251	10.141	14.2584	5.23315	11.3925	10.4683	15.5324	5.83632	16.6516	3.56288	14.2392	4.76064	11.7432	1.40602	2.17699	1.48376	2.8531	3.99654	2.46673	-0.878705	0.0710928	1	-	+	+	+	+	+	Promoter (<=1kb)	9626947	9747721	120775	+	406084	XM_016913298.2
NC_037645.1	9636111	9636390	9636258	79	113	66	82	68	74	64	95	55	78	66	96	4.3384	5.2098	3.61465	5.08375	3.64803	4.7355	3.5126	6.0096	3.11752	4.41136	2.79792	4.5202	1.20086	1.40643	1.2981	1.71087	1.41502	1.61556	-0.279863	0.0654545	1	-	-	-	-	-	+	Intron (XM_016913298.2/406084, intron 1 of 5)	9626947	9747721	120775	+	406084	XM_016913298.2
NC_037645.1	9743065	9743713	9743420;9743413;9743411;9743388;9743345;9743393	72	418	71	289	164	278	71	376	60	282	75	265	3.95879	19.1483	3.8844	17.7625	8.72355	17.6161	3.89088	23.6002	3.39587	15.8027	3.17376	12.3956	4.83691	4.57278	2.01937	6.06552	4.65351	3.90565	-0.355698	0.393087	1	+	+	+	+	+	+	Intron (XM_016913298.2/406084, intron 2 of 5)	9726194	9747799	21606	+	406084	NM_001159355.1
NC_037645.1	9673929	9674467	9674237;9674149;9674239;9674216	101	170	61	110	179	103	55	124	60	137	96	96	5.53146	7.8147	3.3449	6.79875	9.5166	6.56656	3.02624	7.825	3.39587	7.70592	4.05072	4.5202	1.41277	2.03257	0.690011	2.58572	2.2692	1.1159	-0.529918	0.360531	1	+	+	-	+	+	-	Intron (XM_016913298.2/406084, intron 1 of 5)	9678910	9747721	68812	+	406084	XM_006568053.3
NC_037645.1	9649172	9649623	9649388;9649410;9649406	96	190	69	146	161	139	49	153	79	122	82	110	5.26031	8.7287	3.7765	9.00375	8.56494	8.8396	2.702	9.6404	4.4536	6.86832	3.46608	5.1726	1.65935	2.38415	1.03207	3.56788	1.5422	1.49235	-0.379425	0.561683	1	+	+	-	+	-	-	Intron (XM_016913298.2/406084, intron 1 of 5)	9626947	9747721	120775	+	406084	XM_016913298.2
NC_037645.1	9627621	9629827	9628043;9628498;9629325;9629697;9628297;9628300;9628417;9628206;9628213;9628310;9629232;9629277;9629276;9629277;9629263	346	1423	361	1048	504	1116	216	1119	293	1017	377	1282	18.8178	65.0768	19.5299	64.2512	26.6993	70.5274	11.7267	70.112	16.367	56.8451	15.7853	59.7878	3.45826	3.28989	2.64154	5.97883	3.47315	3.78756	-0.495704	0.240246	1	+	+	+	+	+	+	Promoter (<=1kb)	9626947	9747721	120775	+	406084	XM_016913298.2
NC_037645.1	9705809	9708119	9706288;9706830;9707365;9707892;9706672;9707361;9706709;9707351;9706287;9706715;9707357;9706325;9706676;9707352;9706691;9707357	310	1283	294	838	381	897	272	834	247	969	370	1155	16.8655	58.6788	15.9152	51.3888	20.1963	56.6997	14.7529	52.271	13.8062	54.1648	15.493	53.8696	3.47922	3.22891	2.80743	3.5431	3.92322	3.47703	-0.201694	0.126441	1	+	+	+	+	+	+	Intron (XM_016913298.2/406084, intron 2 of 5)	9726194	9747799	21606	+	406084	NM_001159355.1
NC_037641.1	11095824	11097074	11096226;11096871;11096789	172	40	171	26	21	42	130	29	141	216	178	364	9.38179	1.8737	9.2794	1.65375	1.16314	2.71502	7.07924	1.878	7.90514	12.1173	7.47504	17.009	0.199717	0.178217	2.33422	0.265283	1.53284	2.27544	-0.586853	0.650357	1	-	-	-	-	+	+	Promoter (<=1kb)	11096653	11102308	5656	+	406086	XM_006567000.3
NC_037641.1	5038856	5039378	5038993;5039009	64	78	70	76	6	42	67	34	76	105	85	200	3.52495	3.6103	3.83045	4.71625	0.37009	2.71502	3.67472	2.191	4.28659	5.91904	3.59136	9.3666	1.02421	1.23125	7.33611	0.596236	1.38083	2.60809	1.0648	0.509276	1	-	-	-	-	+	+	Exon (XM_006560586.3/408817, exon 6 of 9)	5029485	5035661	6177	-	406088	NM_001011578.1
NC_037641.1	5037856	5038412	5038136;5038141;5038116;5038156;5038151;5038162	74	189	51	179	16	131	65	96	47	151	84	209	4.06725	8.683	2.8054	11.025	0.89879	8.33448	3.56664	6.0722	2.67216	8.48768	3.5496	9.786	2.13486	3.92992	9.273	1.7025	3.17634	2.75693	1.00624	0.353483	1	+	+	+	+	+	+	Promoter (2-3kb)	5029485	5035661	6177	-	406088	NM_001011578.1
NC_037641.1	5034869	5035335	5035124	121	100	89	60	228	45	52	142	86	85	94	102	6.61606	4.6157	4.8555	3.73625	12.1072	2.90444	2.86412	8.9518	4.84329	4.80224	3.9672	4.7998	0.697651	0.769488	0.239894	3.1255	0.991524	1.20987	-1.6418	0.212425	1	-	-	-	+	-	-	Promoter (<=1kb)	5029485	5035661	6177	-	406088	NM_001011578.1
NC_037650.1	10132651	10132952	10132797	37	22	27	17	4	16	35	26	52	41	47	126	2.06074	1.0511	1.5106	1.1025	0.26435	1.07338	1.94544	1.6902	2.95051	2.34528	2.00448	5.9182	0.510059	0.729842	4.06045	0.868801	0.794873	2.95249	0.199395	0.875503	1	-	-	-	-	-	+	Intron (XM_026444523.1/406092, intron 1 of 8)	10107902	10137661	29760	-	406092	XM_026444523.1
NC_037650.1	10182947	10183259	10183106	23	35	36	26	12	16	38	16	32	33	54	111	1.30152	1.6452	1.99615	1.65375	0.68731	1.07338	2.10756	1.0642	1.83711	1.89856	2.2968	5.2192	1.26406	0.82847	1.56171	0.504944	1.03345	2.27238	-0.0605113	0.933011	1	-	-	-	-	-	+	Intron (XM_026444521.1/406092, intron 1 of 9)	10108143	10187350	79208	-	406092	NM_001011581.1
NC_037650.1	10124733	10126154	10125203;10125594;10125304;10125700;10125367;10125369;10125392;10125391	212	1180	195	1017	304	878	166	851	156	692	233	950	11.551	53.9717	10.5742	62.3525	16.1254	55.5001	9.02468	53.3352	8.74019	38.6971	9.77184	44.3166	4.67247	5.89666	3.44178	5.90993	4.42749	4.53513	-0.0861009	0.755888	1	+	+	+	+	+	+	Intron (XM_026444523.1/406092, intron 1 of 8)	10107902	10137661	29760	-	406092	XM_026444523.1
NC_037650.1	10130688	10131794	10130844;10131293;10131315;10131306;10131311;10131321;10131306	122	630	124	454	115	377	118	304	107	340	173	465	6.67029	28.8367	6.74375	27.8687	6.13292	23.8669	6.43076	19.093	6.01236	19.0414	7.26624	21.7156	4.32316	4.13252	3.8916	2.96901	3.16704	2.98856	0.436358	0.00482563	1	+	+	+	+	+	+	Intron (XM_026444523.1/406092, intron 1 of 8)	10107902	10137661	29760	-	406092	XM_026444523.1
NC_037650.1	10180491	10180911	10180677;10180697	78	50	69	32	13	41	58	26	48	131	67	167	4.28417	2.3307	3.7765	2.02125	0.74018	2.65188	3.18836	1.6902	2.72783	7.37088	2.83968	7.8288	0.544026	0.535218	3.58275	0.530116	2.7021	2.75693	-0.361404	0.74326	1	-	-	-	-	+	+	Intron (XM_026444521.1/406092, intron 1 of 9)	10108143	10187350	79208	-	406092	NM_001011581.1
NC_037650.1	10143600	10144025	10143828	57	32	44	29	9	23	62	18	42	68	66	160	3.14534	1.5081	2.42775	1.8375	0.5287	1.51536	3.40452	1.1894	2.39381	3.85296	2.79792	7.5026	0.479471	0.756874	2.8662	0.349359	1.60955	2.68149	-0.177731	0.867966	1	-	-	-	-	-	+	Intron (XM_026444524.1/406092, intron 2 of 10)	10107902	10147891	39990	-	406092	XM_026444524.1
NC_037650.1	10136223	10137903	10136934;10137440;10136450;10136989;10137518;10136953;10136439;10136924;10137553;10136432;10136930;10137595;10136922;10137579	216	975	202	717	405	789	204	717	224	841	232	722	11.7679	44.6032	10.9519	43.9775	21.4652	49.8806	11.0782	44.9468	12.5257	47.0173	9.73008	33.6918	3.79024	4.01551	2.32379	4.05723	3.75367	3.46264	-0.154371	0.553731	1	+	+	+	+	+	+	Promoter (<=1kb)	10107902	10137661	29760	-	406092	XM_026444523.1
NC_037650.1	10121389	10122501	10121576;10122152;10121592	100	120	138	84	7	100	151	57	147	158	167	423	5.47723	5.5297	7.49905	5.20625	0.42296	6.37714	8.21408	3.6308	8.23916	8.87856	7.01568	19.7584	1.00958	0.694255	15.0774	0.442022	1.0776	2.81632	1.95243	0.474801	1	-	-	-	-	+	+	Intron (XM_026444523.1/406092, intron 1 of 8)	10107902	10137661	29760	-	406092	XM_026444523.1
NC_037650.1	10130022	10130447	10130221	50	49	56	37	6	16	52	35	73	38	59	194	2.76573	2.285	3.07515	2.3275	0.37009	1.07338	2.86412	2.2536	4.11958	2.17776	2.5056	9.087	0.826183	0.756874	2.90032	0.786839	0.528636	3.62668	-0.140553	0.906645	1	-	-	-	-	-	+	Intron (XM_026444523.1/406092, intron 1 of 8)	10107902	10137661	29760	-	406092	XM_026444523.1
NC_037650.1	10185796	10188245	10186081;10187126;10187882;10186125;10186075;10186401;10187137;10186096;10187040;10186098;10186112;10187122;10186953;10187943;10187922;10187906;10187898;10187884	381	1348	288	1091	620	934	284	819	279	920	365	841	20.7159	61.6493	15.5915	66.885	32.8323	59.0359	15.4014	51.332	15.5876	51.4286	15.2842	39.2372	2.97594	4.28984	1.7981	3.33294	3.29933	2.56717	-0.0214177	0.957153	1	+	+	+	+	+	+	Promoter (<=1kb)	10108143	10187350	79208	-	406092	NM_001011581.1
NC_037650.1	10151376	10152083	10151657;10151796;10151749;10151763;10151743;10151781	120	419	100	265	207	310	80	314	97	316	110	300	6.56183	19.194	5.44895	16.2925	10.997	19.6365	4.37724	19.719	5.45566	17.7013	4.63536	14.0266	2.9251	2.99003	1.78562	4.50489	3.24458	3.026	-0.48468	0.167095	1	+	+	+	+	+	+	Intron (XM_026444521.1/406092, intron 1 of 9)	10107902	10147891	39990	-	406092	XM_026444524.1
NC_037650.1	10144695	10145267	10144963;10144986;10144953;10144997;10144869;10144991	71	285	62	290	85	171	59	136	58	214	101	126	3.90456	13.0702	3.39885	17.8238	4.54682	10.8601	3.2424	8.5762	3.28453	12.0056	4.25952	5.9182	3.34742	5.24407	2.3885	2.64502	3.6552	1.38941	0.513893	0.364283	1	+	+	+	+	+	+	Promoter (2-3kb)	10107902	10147891	39990	-	406092	XM_026444524.1
NC_037650.1	10189439	10190128	10189711;10189697;10189761;10189724;10189752	156	416	118	298	342	245	74	303	70	246	88	222	8.51411	19.0569	6.42005	18.3137	18.1344	15.5324	4.053	19.0304	3.95257	13.7925	3.71664	10.3918	2.23827	2.85258	0.856516	4.69539	3.4895	2.79602	-0.884674	0.107363	1	+	+	-	+	+	+	Promoter (1-2kb)	10107902	10187775	79874	-	406092	XM_026444521.1
NC_037650.1	10135297	10136039	10135698;10135706;10135709;10135528;10135651;10135548;10135877	118	578	117	416	286	330	97	492	96	344	109	319	6.45337	26.4603	6.3661	25.5412	15.1737	20.8993	5.29592	30.8618	5.39999	19.2648	4.5936	14.912	4.10023	4.01206	1.37734	5.82747	3.56756	3.24626	-0.413719	0.433731	1	+	+	+	+	+	+	Promoter (1-2kb)	10107902	10137661	29760	-	406092	XM_026444523.1
NC_037650.1	10127736	10128987	10127960;10127956;10128428;10128863;10127973;10127991;10127966	124	200	169	149	27	195	139	89	131	170	201	368	6.77875	9.1857	9.1715	9.1875	1.48036	12.3754	7.5656	5.634	7.34844	9.54864	8.43552	17.1954	1.35507	1.00174	8.35972	0.744686	1.29941	2.03845	1.3923	0.454215	1	+	+	+	-	+	+	Intron (XM_026444523.1/406092, intron 1 of 8)	10107902	10137661	29760	-	406092	XM_026444523.1
NC_037650.1	10139866	10140544	10140025;10140381	62	37	76	42	7	23	73	24	73	79	102	224	3.41649	1.7366	4.15415	2.63375	0.42296	1.51536	3.99896	1.565	4.11958	4.4672	4.30128	10.485	0.508299	0.634005	3.58275	0.391352	1.08438	2.43765	0.271915	0.830927	1	-	-	-	-	-	+	Promoter (2-3kb)	10107902	10137661	29760	-	406092	XM_026444523.1
NC_037650.1	10122655	10123200	10122897;10122888;10122881;10122885;10122935;10122897	55	224	80	182	83	180	73	180	69	157	84	207	3.03688	10.2825	4.36995	11.2088	4.44108	11.4283	3.99896	11.3306	3.8969	8.82272	3.5496	9.6928	3.38588	2.56497	2.57332	2.83339	2.26404	2.73067	0.122897	0.519517	1	+	+	+	+	+	+	Intron (XM_026444523.1/406092, intron 1 of 8)	10107902	10137661	29760	-	406092	XM_026444523.1
NC_037650.1	10176514	10177384	10176782;10177127;10176797;10177082;10176754;10177124;10176767;10177160;10176797;10177128;10177142	119	378	114	341	109	250	98	170	88	310	149	322	6.5076	17.3203	6.20425	20.9475	5.8157	15.8481	5.34996	10.7046	4.95463	17.3662	6.264	15.0518	2.66155	3.37631	2.72505	2.00087	3.50504	2.40291	0.147948	0.612244	1	+	+	+	+	+	+	Intron (XM_026444521.1/406092, intron 1 of 9)	10108143	10187350	79208	-	406092	NM_001011581.1
NC_037650.1	10142859	10143356	10143146	59	28	57	27	10	19	67	23	69	61	61	174	3.2538	1.3253	3.1291	1.715	0.58157	1.2628	3.67472	1.5024	3.8969	3.46208	2.58912	8.155	0.407308	0.548081	2.17136	0.408847	0.888419	3.14972	-0.508162	0.690608	1	-	-	-	-	-	+	Intron (XM_026444524.1/406092, intron 2 of 10)	10107902	10147891	39990	-	406092	XM_026444524.1
NC_037650.1	10133955	10134256	10134117	24	19	49	8	4	8	53	6	51	6	64	84	1.35575	0.914	2.6975	0.55125	0.26435	0.56826	2.91816	0.4382	2.89484	0.39088	2.7144	3.961	0.674166	0.204356	2.14965	0.150163	0.135026	1.45925	0.79568	0.592636	1	-	-	-	-	-	+	Intron (XM_026444523.1/406092, intron 1 of 8)	10107902	10137661	29760	-	406092	XM_026444523.1
NC_037650.1	10123621	10124439	10123845;10124190;10124147;10124212;10124219;10124196;10124217	119	191	105	137	63	184	82	161	73	264	131	361	6.5076	8.7744	5.7187	8.4525	3.38368	11.6809	4.48532	10.1412	4.11958	14.7976	5.51232	16.8692	1.34833	1.47805	3.45213	2.26098	3.59202	3.06027	-0.505533	0.33968	1	+	+	+	+	+	+	Intron (XM_026444523.1/406092, intron 1 of 8)	10107902	10137661	29760	-	406092	XM_026444523.1
NC_037650.1	10177961	10178885	10178402;10178426;10178461;10178462;10178467;10178472	154	471	154	445	196	380	124	367	104	356	185	447	8.40565	21.5704	8.36225	27.3175	10.4154	24.0563	6.755	23.0368	5.84535	19.9349	7.76736	20.8768	2.56618	3.26676	2.30969	3.41033	3.41039	2.68776	-0.22372	0.292101	1	+	+	+	+	+	+	Intron (XM_026444521.1/406092, intron 1 of 9)	10108143	10187350	79208	-	406092	NM_001011581.1
NC_037643.1	15021330	15021768	15021545	61	26	101	16	8	18	45	22	38	43	63	157	3.36226	1.2339	5.5029	1.04125	0.47583	1.19966	2.48584	1.4398	2.17113	2.45696	2.67264	7.3628	0.366985	0.189218	2.52119	0.579201	1.13165	2.75488	-0.537185	0.666167	1	-	-	-	-	-	+	Promoter (2-3kb)	15024551	15025504	954	+	406093	NM_001011582.1
NC_037643.1	15017100	15017890	15017327;15017619;15017506;15017479;15017522;15017481;15017528	141	604	136	596	179	397	84	381	78	498	136	459	7.70066	27.6485	7.39115	36.5662	9.5166	25.1297	4.5934	23.9132	4.39793	27.8642	5.72112	21.436	3.59041	4.9473	2.64062	5.20599	6.33575	3.74682	-0.45175	0.24524	1	+	+	+	+	+	+	Distal Intergenic	15024551	15025504	954	+	406093	NM_001011582.1
NC_037643.1	15020237	15020909	15020448;15020451;15020414;15020453;15020442;15020504	58	261	98	193	76	172	77	111	75	165	118	205	3.19957	11.9734	5.34105	11.8825	4.07099	10.9232	4.21512	7.0112	4.23092	9.26944	4.96944	9.5996	3.74219	2.22475	2.68318	1.66335	2.19088	1.93173	0.580166	0.157753	1	+	+	+	+	+	+	Distal Intergenic	15024551	15025504	954	+	406093	NM_001011582.1
NC_037643.1	15016521	15016920	15016704	37	48	51	58	10	27	55	26	60	90	54	231	2.06074	2.2393	2.8054	3.61375	0.58157	1.76792	3.02624	1.6902	3.39587	5.08144	2.2968	10.8112	1.08665	1.28814	3.03991	0.558515	1.49636	4.70707	-0.320557	0.770094	1	-	-	-	-	-	+	Distal Intergenic	15024551	15025504	954	+	406093	NM_001011582.1
NC_037643.1	15014591	15016047	15014978;15015656;15014964;15015684;15015083;15015672;15015690;15015674;15015681	195	745	182	634	111	488	135	422	145	817	205	859	10.6291	34.0922	9.87285	38.8937	5.92144	30.8755	7.34944	26.4798	8.12782	45.6771	8.60256	40.076	3.20744	3.93946	5.21419	3.60297	5.61985	4.65861	-0.16735	0.572891	1	+	+	+	+	+	+	Distal Intergenic	15024551	15025504	954	+	406093	NM_001011582.1
NC_037643.1	15023358	15023647	15023494	51	32	45	37	12	29	39	19	46	83	57	119	2.81996	1.5081	2.4817	2.3275	0.68731	1.8942	2.1616	1.252	2.61649	4.69056	2.42208	5.592	0.534795	0.937865	2.75596	0.579201	1.79269	2.30876	-0.146522	0.869179	1	-	-	-	-	-	+	Promoter (<=1kb)	15024551	15025504	954	+	406093	NM_001011582.1
NC_037643.1	15018641	15019850	15018941;15019333;15019000;15019418;15019649;15018963;15018961;15018966;15019398	179	295	179	207	35	283	146	103	125	312	235	496	9.7614	13.5272	9.711	12.74	1.90332	17.9318	7.94388	6.5104	7.01442	17.4779	9.85536	23.1602	1.38578	1.31191	9.42133	0.819549	2.49171	2.35001	1.09808	0.50961	1	+	+	+	-	+	+	Distal Intergenic	15024551	15025504	954	+	406093	NM_001011582.1
NC_037642.1	7342283	7342533	7342403	26	15	24	6	6	7	44	14	26	17	35	86	1.46421	0.7312	1.34875	0.42875	0.37009	0.50512	2.4318	0.939	1.50309	1.00512	1.50336	4.0542	0.499382	0.317887	1.36486	0.386134	0.668702	2.69676	-0.78177	0.561776	1	-	-	-	-	-	+	Intron (XM_006564195.3/726318, intron 2 of 6)	7347727	7351941	4215	-	406098	NM_001011586.1
NC_037642.1	7340300	7341144	7340678;7340707;7340715;7340651;7340710;7340706	62	391	44	387	113	266	64	235	80	259	68	264	3.41649	17.9144	2.42775	23.765	6.02718	16.8584	3.5126	14.7736	4.50927	14.5184	2.88144	12.349	5.24351	9.7889	2.79706	4.20589	3.21968	4.2857	0.606366	0.424937	1	+	+	+	+	+	+	Intron (XM_006564195.3/726318, intron 2 of 6)	7347727	7351941	4215	-	406098	NM_001011586.1
NC_037642.1	7342804	7343127	7342952	55	13	38	15	10	10	35	9	50	73	54	99	3.03688	0.6398	2.10405	0.98	0.58157	0.69454	1.94544	0.626	2.83917	4.13216	2.2968	4.66	0.210677	0.465768	1.19425	0.321778	1.45541	2.02891	-1.02474	0.343032	1	-	-	-	-	-	+	Exon (XM_006564195.3/726318, exon 3 of 7)	7347727	7351941	4215	-	406098	NM_001011586.1
NC_037642.1	7345445	7345839	7345686	31	27	39	19	8	9	59	15	45	30	58	122	1.73536	1.2796	2.158	1.225	0.47583	0.6314	3.2424	1.0016	2.56082	1.73104	2.46384	5.7318	0.737369	0.567655	1.32694	0.308907	0.675971	2.32637	-0.331232	0.758524	1	-	-	-	-	-	+	Exon (XM_006564195.3/726318, exon 4 of 7)	7347727	7351941	4215	-	406098	NM_001011586.1
NC_037646.1	11984900	11985223	11985041;11985041	58	100	45	90	104	89	45	82	50	89	71	103	3.19957	4.6157	2.4817	5.57375	5.55135	5.6826	2.48584	5.1958	2.83917	5.0256	3.00672	4.8464	1.4426	2.24594	1.02364	2.09016	1.77009	1.61186	-0.215701	0.564291	1	-	+	-	+	-	-	Intron (XM_026442993.1/727000, intron 1 of 17)	11981565	11982906	1342	+	406101	NM_001011589.1
NC_037646.1	11983890	11984798	11984171;11984119;11984182;11984143;11984631;11984166	173	280	124	223	205	224	112	248	101	244	180	295	9.43602	12.8417	6.74375	13.72	10.8912	14.2065	6.10652	15.5874	5.67834	13.6808	7.55856	13.7936	1.36092	2.03448	1.3044	2.55258	2.4093	1.8249	-0.530127	0.0979802	1	+	+	-	+	+	+	Promoter (2-3kb)	11981565	11982906	1342	+	406101	NM_001011589.1
NC_037639.1	14655655	14656369	14655933;14655931;14655932;14655945;14655907;14655954	153	354	116	295	168	311	90	256	77	302	137	253	8.35142	16.2235	6.31215	18.13	8.93503	19.6997	4.91764	16.0882	4.34226	16.9195	5.76288	11.8364	1.9426	2.87224	2.20477	3.27153	3.89647	2.0539	-0.393673	0.314104	1	+	+	+	+	+	+	Promoter (<=1kb)	14654212	14655874	1663	-	406102	NM_001011590.1
NC_037639.1	14654606	14655179	14654745;14655056;14654772;14654885	92	128	76	127	113	147	89	96	74	142	90	115	5.04339	5.8953	4.15415	7.84	6.02718	9.34472	4.8636	6.0722	4.17525	7.98512	3.80016	5.4056	1.16892	1.88727	1.55043	1.2485	1.91249	1.42247	0.00727178	0.979855	1	-	+	+	-	+	-	Promoter (<=1kb)	14654212	14655874	1663	-	406102	NM_001011590.1
NC_037639.1	14657954	14671136	14658124;14658829;14659196;14659874;14660272;14660956;14661256;14661822;14662213;14662689;14663214;14663916;14664336;14664781;14665179;14665599;14666379;14666938;14667225;14667743;14668432;14669118;14669551;14658940;14659430;14659874;14660490;14661293;14661821;14662263;14662670;14663250;14663897;14658911;14659527;14659882;14660500;14661248;14661805;14662196;14662658;14663211;14663907;14658993;146…	2349	14634	1747	11812	3581	10524	1440	10702	1405	10566	1978	10456	127.441	668.819	94.3046	723.546	189.38	664.548	77.8716	670.008	78.272	590.061	82.643	487.296	5.24807	7.67244	3.50907	8.60401	7.5386	5.8964	-0.423764	0.274689	1	+	+	+	+	+	+	Promoter (2-3kb)	14654212	14655874	1663	-	406102	NM_001011590.1
NC_037639.1	14656899	14657609	14657101;14657479;14657195;14657151;14657219;14657179;14657231	142	382	100	233	119	265	87	238	92	284	124	266	7.75489	17.5031	5.44895	14.3325	6.3444	16.7952	4.75552	14.9614	5.17731	15.9144	5.22	12.4422	2.25704	2.63032	2.64725	3.14611	3.07387	2.38356	-0.191399	0.284312	1	+	+	+	+	+	+	Promoter (1-2kb)	14654212	14655874	1663	-	406102	NM_001011590.1
NC_037646.1	11975369	11975828	11975578;11975720	95	93	94	51	43	91	45	47	69	80	91	109	5.20608	4.2958	5.12525	3.185	2.32628	5.80888	2.48584	3.0048	3.8969	4.52304	3.84192	5.126	0.825151	0.621433	2.49707	1.20877	1.16068	1.33423	0.0905761	0.905423	1	-	-	+	-	-	+	Promoter (1-2kb)	11974257	11975390	1134	+	406103	NM_001011591.1
NC_037645.1	7461267	7461606	7461436	68	79	53	63	125	85	47	94	54	86	110	75	3.74187	3.656	2.9133	3.92	6.66162	5.43004	2.59392	5.947	3.06185	4.85808	4.63536	3.5416	0.977052	1.34555	0.815123	2.29267	1.58665	0.76404	-0.565448	0.376772	1	-	-	-	+	-	-	Intron (NM_001040230.1/406104, intron 5 of 10)	7426943	7561836	134894	+	406104	NM_001040230.1
NC_037645.1	7409001	7409360	7409227	81	69	89	63	23	56	85	38	66	95	78	131	4.44686	3.199	4.8555	3.92	1.26888	3.59898	4.64744	2.4414	3.72989	5.36064	3.29904	6.1512	0.719384	0.807332	2.83634	0.525321	1.43721	1.86454	0.189098	0.836127	1	-	-	-	-	-	+	Distal Intergenic	7426943	7561836	134894	+	406104	NM_001040230.1
NC_037645.1	7420272	7420659	7420461;7420492	60	31	42	16	41	40	72	7	57	125	94	168	3.30803	1.4624	2.31985	1.04125	2.22054	2.58874	3.94492	0.5008	3.22886	7.03584	3.9672	7.8754	0.442076	0.448844	1.16582	0.126948	2.17905	1.98513	-1.061	0.376388	1	-	-	-	-	+	+	Distal Intergenic	7426943	7561836	134894	+	406104	NM_001040230.1
NC_037645.1	7411558	7412063	7411805;7411841;7411802;7411852;7411843	70	139	77	199	112	76	82	127	50	165	83	107	3.85033	6.398	4.2081	12.25	5.97431	4.86178	4.48532	8.0128	2.83917	9.26944	3.50784	5.0328	1.66168	2.91105	0.813781	1.78645	3.26484	1.43473	-0.267983	0.681018	1	+	+	-	+	+	+	Distal Intergenic	7426943	7561836	134894	+	406104	NM_001040230.1
NC_037645.1	7419064	7419497	7419324;7419253	93	114	80	48	177	89	53	147	57	94	91	96	5.09762	5.2555	4.36995	3.00125	9.41086	5.6826	2.91816	9.2648	3.22886	5.3048	3.84192	4.5202	1.03097	0.686793	0.603834	3.17488	1.64293	1.17655	-1.36849	0.174904	1	-	-	-	+	+	-	Distal Intergenic	7426943	7561836	134894	+	406104	NM_001040230.1
NC_037645.1	7415084	7415618	7415349;7415309;7415268;7415311;7415333	59	186	85	147	206	148	35	235	75	141	89	148	3.2538	8.5459	4.6397	9.065	10.9441	9.40786	1.94544	14.7736	4.23092	7.92928	3.7584	6.9434	2.62644	1.95379	0.859628	7.59396	1.87413	1.84744	-1.05666	0.415206	1	+	+	-	+	+	+	Distal Intergenic	7426943	7561836	134894	+	406104	NM_001040230.1
NC_037648.1	16110745	16112939	16111343;16111217;16111186;16112076;16112642;16111147;16111137;16111518;16111241;16112113;16112848;16112615;16112633;16112654	321	857	296	593	326	640	239	588	223	725	344	803	17.4621	39.2106	16.0232	36.3825	17.2885	40.4727	12.9696	36.8714	12.4701	40.5398	14.4072	37.4664	2.24547	2.27061	2.34102	2.84291	3.25096	2.60053	-0.342488	0.0809441	1	+	+	+	+	+	+	Promoter (<=1kb)	16110959	16127257	16299	+	406106	XM_016914657.2
NC_037648.1	16104697	16106727	16104885;16105459;16105962;16104936;16105365;16105614;16105982;16106388;16106565;16104894;16104935;16105433;16105989;16104941;16105401;16105965;16105501	403	874	343	571	609	606	238	689	243	623	317	648	21.9089	39.9875	18.5588	35.035	32.2507	38.326	12.9156	43.194	13.5835	34.8442	13.2797	30.2434	1.82517	1.88778	1.18838	3.34433	2.56519	2.27742	-0.740148	0.0546175	1	+	+	-	+	+	+	Promoter (<=1kb)	16105584	16127257	21674	+	406106	XM_006570268.3
NC_037648.1	16113108	16113769	16113324;16113345;16113298;16113318;16113338;16113367	108	211	126	152	67	137	59	93	85	150	109	221	5.91107	9.6884	6.85165	9.37125	3.59516	8.71332	3.2424	5.8844	4.78762	8.43184	4.5936	10.3452	1.63903	1.36774	2.42363	1.81483	1.76118	2.25209	-0.101969	0.732723	1	+	+	+	+	+	+	Promoter (2-3kb)	16110959	16127257	16299	+	406106	XM_016914657.2
NC_037648.1	16108443	16110336	16108692;16109351;16109796;16108710;16109312;16109842;16109242;16109839;16109307;16109859;16109298;16109847;16109303;16109817	287	745	211	507	283	501	230	487	230	625	272	785	15.6182	34.0922	11.4374	31.115	15.0151	31.6963	12.4832	30.5488	12.8598	34.9558	11.4005	36.6276	2.18285	2.72046	2.11096	2.44719	2.71822	3.21281	-0.25635	0.200139	1	+	+	+	+	+	+	Promoter (<=1kb)	16110959	16127257	16299	+	406106	XM_016914657.2
NC_037648.1	16106964	16108267	16107123;16107315;16107781;16107831	175	188	175	133	34	137	168	40	168	316	207	496	9.54448	8.6373	9.4952	8.2075	1.85045	8.71332	9.13276	2.5666	9.40823	17.7013	8.68608	23.1602	0.904952	0.864384	4.70876	0.281032	1.88147	2.66636	0.423887	0.729908	1	-	-	-	-	+	+	Promoter (1-2kb)	16105617	16125215	19599	+	406106	NM_001134948.1
NC_037641.1	5382673	5382946	5382807	26	17	13	10	2	7	33	9	36	24	29	90	1.46421	0.8226	0.7553	0.67375	0.15861	0.50512	1.83736	0.626	2.05979	1.396	1.2528	4.2406	0.561805	0.89203	3.18467	0.340706	0.677739	3.3849	0.0750594	0.95375	1	-	-	-	-	-	+	Promoter (1-2kb)	5372233	5380875	8643	-	406107	XM_016911530.2
NC_037641.1	5383909	5384356	5384125	75	25	45	15	12	19	62	4	60	77	65	163	4.12148	1.1882	2.4817	0.98	0.68731	1.2628	3.40452	0.313	3.39587	4.35552	2.75616	7.6424	0.288294	0.394891	1.83731	0.0919366	1.28259	2.77284	-0.718492	0.593252	1	-	-	-	-	-	+	Promoter (1-2kb)	5371172	5386234	15063	-	406107	NM_001134949.1
NC_037649.1	7359406	7359693	7359551	18	35	38	24	7	7	49	21	27	21	51	98	1.03037	1.6452	2.10405	1.53125	0.42296	0.50512	2.702	1.3772	1.55876	1.22848	2.17152	4.6134	1.59671	0.727763	1.19425	0.509697	0.788114	2.1245	0.0400796	0.957752	1	-	-	-	-	-	+	Promoter (<=1kb)	7359585	7366139	6555	+	406108	XM_006562203.3
NC_037649.1	7363366	7363637	7363502	7	39	31	21	11	4	26	28	33	16	38	91	0.43384	1.828	1.7264	1.3475	0.63444	0.3157	1.45908	1.8154	1.89278	0.94928	1.62864	4.2872	4.21353	0.780526	0.497604	1.24421	0.501527	2.63238	0.326933	0.800777	1	-	-	-	-	-	+	Intron (NM_001011592.1/406108, intron 1 of 4)	7359585	7366139	6555	+	406108	XM_006562203.3
NC_037649.1	7369538	7369960	7369651;7369698	90	134	86	78	163	73	82	114	62	90	76	80	4.93493	6.1695	4.69365	4.83875	8.67068	4.67236	4.48532	7.199	3.50721	5.08144	3.21552	3.7746	1.25017	1.03091	0.538869	1.60501	1.44886	1.17387	-0.584215	0.143838	1	-	-	-	+	+	-	3' UTR	7359585	7366139	6555	+	406108	XM_006562203.3
NC_037649.1	7365630	7365956	7365775	23	27	44	14	10	8	38	18	24	23	50	87	1.30152	1.2796	2.42775	0.91875	0.58157	0.56826	2.10756	1.1894	1.39175	1.34016	2.12976	4.1008	0.983158	0.378437	0.977114	0.564349	0.962932	1.92548	-0.562036	0.472014	1	-	-	-	-	-	+	Exon (NM_001011592.1/406108, exon 4 of 5)	7359585	7366139	6555	+	406108	XM_006562203.3
NC_037649.1	7364669	7365319	7364815;7365181	39	47	44	29	8	28	68	32	46	35	74	201	2.1692	2.1936	2.42775	1.8375	0.47583	1.83106	3.72876	2.0658	2.61649	2.01024	3.132	9.4132	1.01125	0.756874	3.84814	0.554018	0.768296	3.00549	0.375974	0.751848	1	-	-	-	-	-	+	Exon (NM_001011592.1/406108, exon 2 of 5)	7359585	7366139	6555	+	406108	XM_006562203.3
NC_037649.1	7361521	7361831	7361677	36	20	53	27	5	16	32	11	30	38	43	109	2.00651	0.9597	2.9133	1.715	0.31722	1.07338	1.78332	0.7512	1.72577	2.17776	1.83744	5.126	0.478293	0.58868	3.38371	0.421237	1.26191	2.78975	-0.00718244	0.995307	1	-	-	-	-	-	+	Promoter (1-2kb)	7359585	7366139	6555	+	406108	XM_006562203.3
NC_037638.1	15795994	15796754	15796149;15796449;15796601;15796516	135	71	100	44	12	40	127	13	75	135	153	256	7.37528	3.2904	5.44895	2.75625	0.68731	2.58874	6.91712	0.8764	4.23092	7.59424	6.43104	11.9762	0.446139	0.505831	3.76648	0.1267	1.79494	1.86225	0.318444	0.817169	1	-	-	-	-	+	+	Intron (XM_026446208.1/412949, intron 1 of 5)	15773805	15811331	37527	-	406110	NM_001011594.1
NC_037638.1	15852813	15853345	15853070;15853035	52	15	92	15	1	10	68	13	82	151	113	272	2.87419	0.7312	5.01735	0.98	0.10574	0.69454	3.72876	0.8764	4.62061	8.48768	4.76064	12.7218	0.254402	0.195322	6.56838	0.235038	1.83692	2.67229	0.564902	0.761138	1	-	-	-	-	+	+	Distal Intergenic	15771885	15849170	77286	-	406110	XM_026439269.1
NC_037638.1	15791747	15792096	15791905	72	20	42	16	11	10	66	11	37	54	67	99	3.95879	0.9597	2.31985	1.04125	0.63444	0.69454	3.62068	0.7512	2.11546	3.0712	2.83968	4.66	0.242423	0.448844	1.09473	0.207475	1.45179	1.64103	-0.885866	0.397834	1	-	-	-	-	-	+	Intron (XM_026446208.1/412949, intron 1 of 5)	15773805	15811331	37527	-	406110	NM_001011594.1
NC_037652.1	7350964	7351827	7351194;7351629;7351391	127	82	133	60	20	52	103	36	97	130	129	229	6.94144	3.7931	7.2293	3.73625	1.11027	3.34642	5.62016	2.3162	5.45566	7.31504	5.4288	10.718	0.546443	0.51682	3.01406	0.412123	1.34082	1.97429	0.12952	0.909163	1	-	-	-	-	+	+	Intron (XM_006563321.3/406111, intron 1 of 6)	7345048	7379671	34624	+	406111	XM_026445263.1
NC_037652.1	7348181	7348444	7348313	66	10	71	0	7	3	43	4	45	46	59	95	3.63341	0.5027	3.8844	0.06125	0.42296	0.25256	2.37776	0.313	2.56082	2.62448	2.5056	4.4736	0.138355	0.0157682	0.597125	0.131636	1.02486	1.78544	-1.9694	0.262738	1	-	-	-	-	-	+	Intron (XM_006563321.3/406111, intron 1 of 6)	7345048	7379671	34624	+	406111	XM_026445263.1
NC_037652.1	7370851	7371942	7371007;7371578;7371073;7371153;7371171;7371133;7371208	198	242	163	181	91	194	127	130	135	337	183	407	10.7918	11.1051	8.8478	11.1475	4.86404	12.3123	6.91712	8.2006	7.57112	18.8739	7.68384	19.0128	1.02903	1.25992	2.53129	1.18555	2.49288	2.47439	-0.352143	0.524034	1	+	+	+	+	+	+	Intron (XM_006563321.3/406111, intron 1 of 6)	7365644	7379671	14028	+	406111	XM_026445262.1
NC_037652.1	7349374	7350194	7349767;7349790;7349797;7349783;7349802;7349806	110	425	85	352	80	338	97	235	107	183	156	365	6.01953	19.4682	4.6397	21.6212	4.28247	21.4045	5.29592	14.7736	6.01236	10.2746	6.55632	17.0556	3.23417	4.66004	4.99817	2.78962	1.70891	2.6014	0.860642	0.0487833	1	+	+	+	+	+	+	Intron (XM_006563321.3/406111, intron 1 of 6)	7345048	7379671	34624	+	406111	XM_026445263.1
NC_037652.1	7350398	7350805	7350608	57	34	67	19	4	10	54	15	57	13	76	162	3.14534	1.5995	3.6686	1.225	0.26435	0.69454	2.9722	1.0016	3.22886	0.78176	3.21552	7.5958	0.50853	0.333915	2.62735	0.336989	0.242116	2.36223	0.238379	0.87013	1	-	-	-	-	-	+	Intron (XM_006563321.3/406111, intron 1 of 6)	7345048	7379671	34624	+	406111	XM_026445263.1
NC_037652.1	7352016	7352320	7352174	80	16	46	34	10	14	51	10	41	76	68	109	4.39263	0.7769	2.53565	2.14375	0.58157	0.9471	2.81008	0.6886	2.33814	4.29968	2.88144	5.126	0.176864	0.845444	1.62852	0.245046	1.83893	1.77897	-0.543258	0.580058	1	-	-	-	-	-	+	Intron (XM_006563321.3/406111, intron 1 of 6)	7345048	7379671	34624	+	406111	XM_026445263.1
NC_037652.1	7354588	7355155	7354945	114	20	80	16	2	5	73	14	75	79	112	183	6.23645	0.9597	4.36995	1.04125	0.15861	0.37884	3.99896	0.939	4.23092	4.4672	4.71888	8.5744	0.153886	0.238275	2.3885	0.234811	1.05585	1.81704	-0.160419	0.906592	1	-	-	-	-	-	+	Exon (XR_003306178.1/113219284, exon 2 of 2)	7345048	7379671	34624	+	406111	XM_026445263.1
NC_037652.1	7369959	7370341	7370150	58	110	40	63	122	81	38	111	50	68	57	67	3.19957	5.0727	2.21195	3.92	6.50301	5.17748	2.10756	7.0112	2.83917	3.85296	2.42208	3.1688	1.58543	1.77219	0.796167	3.32669	1.35707	1.3083	-0.528624	0.46678	1	-	-	-	+	-	-	Intron (XM_006563321.3/406111, intron 1 of 6)	7365644	7379671	14028	+	406111	XM_026445262.1
NC_037652.1	7365563	7368234	7365909;7365951;7365903;7365886;7365918;7366851;7367266;7367629;7365935;7367312;7367798;7367855	397	867	326	617	278	555	295	598	320	812	401	1219	21.5835	39.6676	17.6416	37.8525	14.7507	35.1058	15.9958	37.4974	17.8701	45.3979	16.7875	56.852	1.83787	2.14564	2.37994	2.3442	2.54044	3.38657	-0.37829	0.175053	1	+	+	+	+	+	+	Promoter (<=1kb)	7365644	7379671	14028	+	406111	XM_026445262.1
NC_037649.1	10046124	10046452	10046263	65	11	40	18	5	15	41	5	41	35	67	109	3.57918	0.5484	2.21195	1.16375	0.31722	1.01024	2.26968	0.3756	2.33814	2.01024	2.83968	5.126	0.153219	0.526119	3.18467	0.165486	0.85976	1.80513	0.449102	0.768231	1	-	-	-	-	-	+	Promoter (1-2kb)	10032689	10048080	15392	-	406112	XM_026444135.1
NC_037649.1	10046705	10047016	10046849;10046850	42	92	40	57	99	54	36	89	31	53	59	61	2.33189	4.2501	2.21195	3.5525	5.287	3.4727	1.99948	5.634	1.78144	3.01536	2.5056	2.8892	1.8226	1.60605	0.656838	2.81773	1.69265	1.1531	-0.471182	0.439369	1	+	-	-	+	-	-	Promoter (1-2kb)	10032689	10048080	15392	-	406112	XM_026444135.1
NC_037649.1	10051613	10051946	10051783	33	36	58	22	3	8	54	7	45	50	77	132	1.84382	1.6909	3.18305	1.40875	0.21148	0.56826	2.9722	0.5008	2.56082	2.84784	3.25728	6.1978	0.917063	0.442579	2.68706	0.168495	1.11208	1.90275	0.346211	0.752617	1	-	-	-	-	-	+	Promoter (<=1kb)	10032876	10051722	18847	-	406112	NM_001011596.1
NC_037649.1	10048870	10049464	10049099;10049157;10049167;10049149;10049155	98	233	75	201	9	144	75	75	63	194	105	279	5.36877	10.6938	4.1002	12.3725	0.5287	9.1553	4.10704	4.7576	3.56288	10.8888	4.42656	13.048	1.99185	3.01754	17.3166	1.1584	3.05618	2.94766	1.64024	0.414511	1	+	+	+	-	+	+	Promoter (<=1kb)	10032689	10048080	15392	-	406112	XM_026444136.1
NC_037649.1	10042281	10042811	10042432;10042507	87	81	95	74	30	86	59	52	72	86	108	178	4.77224	3.7474	5.1792	4.59375	1.63897	5.49318	3.2424	3.3178	4.06391	4.85808	4.55184	8.3414	0.78525	0.886961	3.3516	1.02325	1.19542	1.83253	0.310431	0.741709	1	-	-	+	-	-	+	Exon (XM_026444130.1/406112, exon 4 of 17)	10032689	10048080	15392	-	406112	XM_026444135.1
NC_037639.1	12137832	12138187	12137949	73	32	81	18	17	25	65	16	58	99	76	89	4.01302	1.5081	4.4239	1.16375	0.95166	1.64164	3.56664	1.0642	3.28453	5.584	3.21552	4.194	0.375802	0.26306	1.72503	0.298376	1.70009	1.3043	-0.482512	0.644853	1	-	-	-	-	+	-	Promoter (<=1kb)	12135342	12138625	3284	-	406113	NM_001011597.1
NC_037650.1	9146279	9146752	9146509;9146514;9146525;9146522;9146586	108	261	60	121	159	159	50	193	74	140	96	137	5.91107	11.9734	3.29095	7.4725	8.4592	10.1024	2.75604	12.1444	4.17525	7.87344	4.05072	6.4308	2.02559	2.27062	1.19425	4.40647	1.88574	1.58757	-0.521228	0.474461	1	+	+	-	+	+	+	Intron (XM_016915968.2/100578423, intron 5 of 5)	9129778	9132956	3179	+	406114	NM_001011598.1
NC_037650.1	9152472	9152982	9152694;9152744;9152736;9152760;9152752	102	209	68	151	145	174	78	174	53	151	89	144	5.58569	9.597	3.72255	9.31	7.71902	11.0495	4.26916	10.955	3.00618	8.48768	3.7584	6.757	1.71814	2.50097	1.43146	2.56608	2.82341	1.79784	-0.347057	0.312859	1	+	+	-	+	+	+	Intron (XM_016915968.2/100578423, intron 5 of 5)	9129778	9132956	3179	+	406114	NM_001011598.1
NC_037650.1	9153513	9154562	9153816;9154354;9153827;9153848;9153828;9153870;9153880	136	409	151	336	131	322	144	281	106	364	168	514	7.42951	18.737	8.2004	20.6412	6.97884	20.3942	7.8358	17.6532	5.95669	20.3816	7.05744	23.999	2.52197	2.5171	2.92229	2.25289	3.42163	3.40052	-0.188891	0.443339	1	+	+	+	+	+	+	Intron (XM_016915968.2/100578423, intron 5 of 5)	9129778	9132956	3179	+	406114	NM_001011598.1
NC_037650.1	9171648	9173418	9171842;9172209;9171888;9172292;9172916;9172050;9171945;9171980;9172017;9172946;9173035;9173145;9173022	264	717	243	551	336	549	193	445	164	494	294	586	14.371	32.8126	13.1638	33.81	17.8172	34.727	10.4838	27.9196	9.18555	27.6408	12.3192	27.3542	2.28325	2.56841	1.94907	2.66312	3.00916	2.22045	-0.214835	0.281398	1	+	+	+	+	+	+	Intron (XM_016915968.2/100578423, intron 5 of 5)	9129778	9132956	3179	+	406114	NM_001011598.1
NC_037650.1	9142760	9143041	9142895	96	92	43	41	119	49	49	83	45	56	75	51	5.26031	4.2501	2.3738	2.5725	6.3444	3.157	2.702	5.2584	2.56082	3.18288	3.17376	2.4232	0.807956	1.08371	0.497604	1.94611	1.24291	0.763511	-0.726212	0.269095	1	-	-	-	+	-	-	Intron (XM_016915968.2/100578423, intron 5 of 5)	9129778	9132956	3179	+	406114	NM_001011598.1
NC_037650.1	9145719	9145980	9145840	46	4	42	9	5	18	31	3	39	66	61	82	2.54881	0.2285	2.31985	0.6125	0.31722	1.19966	1.72928	0.2504	2.2268	3.74128	2.58912	3.8678	0.0896497	0.264026	3.78179	0.1448	1.68011	1.49387	0.317397	0.848859	1	-	-	-	-	-	+	Intron (XM_016915968.2/100578423, intron 5 of 5)	9129778	9132956	3179	+	406114	NM_001011598.1
NC_037650.1	9170881	9171162	9171015	28	18	40	18	6	13	36	11	26	12	33	105	1.57267	0.8683	2.21195	1.16375	0.37009	0.88396	1.99948	0.7512	1.50309	0.72592	1.41984	4.9396	0.552118	0.526119	2.3885	0.375698	0.482952	3.47898	-0.323329	0.82158	1	-	-	-	-	-	+	Intron (XM_016915968.2/100578423, intron 5 of 5)	9129778	9132956	3179	+	406114	NM_001011598.1
NC_037650.1	9149816	9150276	9149950;9150213;9150060	74	137	73	65	181	78	81	120	74	106	96	101	4.06725	6.3066	3.9923	4.0425	9.62234	4.98806	4.43128	7.5746	4.17525	5.97488	4.05072	4.7532	1.55058	1.01257	0.518383	1.70935	1.43102	1.17342	-0.485306	0.30848	1	-	-	-	+	+	-	Intron (XM_016915968.2/100578423, intron 5 of 5)	9129778	9132956	3179	+	406114	NM_001011598.1
NC_037650.1	9175531	9176187	9175758;9175773;9175777;9175795;9175836	83	238	108	186	167	163	108	130	73	205	97	201	4.55532	10.9223	5.88055	11.4537	8.88216	10.355	5.89036	8.2006	4.11958	11.503	4.09248	9.4132	2.3977	1.94773	1.16582	1.39221	2.79227	2.30012	-0.234639	0.584574	1	+	+	-	+	+	+	Intron (XM_016915968.2/100578423, intron 5 of 5)	9129778	9132956	3179	+	406114	NM_001011598.1
NC_037650.1	9140800	9141101	9140944	72	129	63	57	161	94	53	94	52	67	92	71	3.95879	5.941	3.4528	3.5525	8.56494	5.9983	2.91816	5.947	2.95051	3.79712	3.88368	3.3552	1.50071	1.02888	0.700332	2.03793	1.28694	0.863923	-0.375035	0.489182	1	-	-	-	+	-	-	Intron (XM_016915968.2/100578423, intron 5 of 5)	9129778	9132956	3179	+	406114	NM_001011598.1
NC_037650.1	9137482	9137954	9137710	102	127	82	56	219	99	59	122	46	63	82	74	5.58569	5.8496	4.47785	3.49125	11.6314	6.314	3.2424	7.6998	2.61649	3.57376	3.46608	3.495	1.04725	0.779671	0.542841	2.37472	1.36586	1.00834	-1.00286	0.183423	1	-	-	-	+	-	-	3' UTR	9129778	9132956	3179	+	406114	NM_001011598.1
NC_037650.1	9167496	9168040	9167612;9167874;9167814	108	164	85	90	200	103	89	148	60	106	115	130	5.91107	7.5405	4.6397	5.57375	10.6269	6.56656	4.8636	9.3274	3.39587	5.97488	4.84416	6.1046	1.27566	1.20132	0.617919	1.9178	1.75945	1.2602	-0.673877	0.0994569	1	+	-	-	+	+	-	Intron (XM_016915968.2/100578423, intron 5 of 5)	9129778	9132956	3179	+	406114	NM_001011598.1
NC_037650.1	9151448	9152200	9151631;9152031;9151735;9151675;9151672;9151687;9151695	131	301	123	228	146	199	104	180	98	256	137	281	7.15836	13.8014	6.6898	14.0262	7.77189	12.628	5.6742	11.3306	5.51133	14.3509	5.76288	13.1412	1.92801	2.09665	1.62483	1.99686	2.60389	2.28032	-0.284511	0.143617	1	+	+	+	+	+	+	Intron (XM_016915968.2/100578423, intron 5 of 5)	9129778	9132956	3179	+	406114	NM_001011598.1
NC_037650.1	9176657	9177256	9176869;9176875;9176909;9176883;9176895	117	306	71	219	255	198	90	249	67	214	114	205	6.39914	14.0299	3.8844	13.475	13.5347	12.5649	4.91764	15.65	3.78556	12.0056	4.8024	9.5996	2.19247	3.469	0.928347	3.18242	3.17142	1.99892	-0.342014	0.529969	1	+	+	-	+	+	+	Intron (XM_016915968.2/100578423, intron 5 of 5)	9129778	9132956	3179	+	406114	NM_001011598.1
NC_037650.1	9147480	9147824	9147591;9147662	76	123	68	49	64	64	40	76	45	98	66	90	4.17571	5.6668	3.72255	3.0625	3.43655	4.1041	2.21564	4.8202	2.56082	5.52816	2.79792	4.2406	1.35709	0.822689	1.19425	2.17553	2.15875	1.51563	-0.793943	0.041972	1	-	-	-	+	+	-	Intron (XM_016915968.2/100578423, intron 5 of 5)	9129778	9132956	3179	+	406114	NM_001011598.1
NC_037650.1	9169007	9170193	9169293;9169880;9169383;9169879;9169343;9169853;9169367;9169860;9169197;9169607;9169975;9169877	197	564	151	446	381	381	133	370	109	300	152	302	10.7375	25.8205	8.2004	27.3788	20.1963	24.1195	7.24136	23.2246	6.1237	16.8078	6.38928	14.1198	2.4047	3.33872	1.19425	3.20722	2.74471	2.20992	-0.234444	0.595409	1	+	+	+	+	+	+	Intron (XM_016915968.2/100578423, intron 5 of 5)	9129778	9132956	3179	+	406114	NM_001011598.1
NC_037650.1	9139473	9139965	9139853	138	136	95	109	240	117	89	139	74	116	108	93	7.53797	6.2609	5.1792	6.7375	12.7417	7.45052	4.8636	8.764	4.17525	6.53328	4.55184	4.3804	0.830582	1.30088	0.584735	1.80196	1.56476	0.962336	-0.672467	0.177061	1	-	-	-	+	-	-	Intron (XM_016915968.2/100578423, intron 5 of 5)	9129778	9132956	3179	+	406114	NM_001011598.1
NC_037650.1	9155405	9156533	9155874;9156221;9155562;9155584;9155976;9156093;9156315;9155963;9156299;9155591;9155957	197	504	189	268	430	283	125	372	146	323	174	265	10.7375	23.0785	10.2505	16.4763	22.787	17.9318	6.80904	23.3498	8.18349	18.0922	7.308	12.3956	2.14934	1.60737	0.786931	3.42924	2.21082	1.69617	-0.691191	0.229059	1	+	+	-	+	+	+	Intron (XM_016915968.2/100578423, intron 5 of 5)	9129778	9132956	3179	+	406114	NM_001011598.1
NC_037650.1	9163550	9163932	9163756	78	30	62	18	15	15	53	13	43	54	76	134	4.28417	1.4167	3.39885	1.16375	0.84592	1.01024	2.91816	0.8764	2.44948	3.0712	3.21552	6.291	0.330682	0.342395	1.19425	0.300326	1.25382	1.95645	-0.910739	0.393845	1	-	-	-	-	-	+	Intron (XM_016915968.2/100578423, intron 5 of 5)	9129778	9132956	3179	+	406114	NM_001011598.1
NC_037650.1	9164810	9165106	9164969	53	17	61	13	10	7	49	2	52	57	68	103	2.92842	0.8226	3.3449	0.8575	0.58157	0.50512	2.702	0.1878	2.95051	3.23872	2.88144	4.8464	0.280902	0.25636	0.868545	0.0695041	1.09768	1.68194	-1.01912	0.423687	1	-	-	-	-	-	+	Intron (XM_016915968.2/100578423, intron 5 of 5)	9129778	9132956	3179	+	406114	NM_001011598.1
NC_037645.1	11858112	11858375	11858252	64	50	53	86	66	58	34	63	26	71	67	78	3.52495	2.3307	2.9133	5.32875	3.54229	3.72526	1.8914	4.0064	1.50309	4.02048	2.83968	3.6814	0.661201	1.82911	1.05165	2.11822	2.67481	1.29641	-0.78176	0.184293	1	-	-	-	-	+	-	Promoter (<=1kb)	11855314	11859108	3795	-	406117	NM_001011600.1
NC_037645.1	11858820	11859291	11859034;11859061;11859075;11859125	103	132	58	108	105	105	54	166	39	115	86	140	5.63992	6.0781	3.18305	6.67625	5.60422	6.69284	2.9722	10.4542	2.2268	6.47744	3.63312	6.5706	1.07769	2.09744	1.19425	3.51733	2.90886	1.80853	-0.914289	0.107901	1	-	+	-	+	+	+	Promoter (<=1kb)	11855314	11859108	3795	-	406117	NM_001011600.1
NC_037644.1	12421073	12422530	12421606;12421593;12421709;12422325;12421634;12421582;12421618	107	1394	129	1274	224	951	149	1133	135	987	188	1149	5.85684	63.7515	7.0135	78.0938	11.8957	60.1093	8.106	70.9884	7.57112	55.1699	7.89264	53.59	10.885	11.1348	5.05303	8.75751	7.28689	6.78987	0.245642	0.556494	1	+	+	+	+	+	+	Promoter (2-3kb)	12424728	12428682	3955	+	406122	NM_001185145.1
NC_037644.1	12422992	12423456	12423233;12423233	51	60	36	36	4	24	58	25	49	129	65	325	2.81996	2.7877	1.99615	2.26625	0.26435	1.5785	3.18836	1.6276	2.7835	7.2592	2.75616	15.1916	0.98856	1.13531	5.97125	0.510482	2.60794	5.51187	-0.0923569	0.938958	1	-	-	-	-	+	+	Promoter (1-2kb)	12424728	12428682	3955	+	406122	NM_001185145.1
NC_037644.1	12424242	12424803	12424373;12424407	91	150	79	127	189	101	81	125	81	125	111	99	4.98916	6.9007	4.316	7.84	10.0453	6.44028	4.43128	7.8876	4.56494	7.03584	4.67712	4.66	1.38314	1.8165	0.641124	1.77998	1.54128	0.99634	-0.168838	0.723243	1	-	-	-	+	+	-	Promoter (<=1kb)	12424728	12428682	3955	+	406122	NM_001185145.1
NC_037644.1	12426953	12428571	12427244;12427262;12427236;12427250;12427282;12428339;12427286;12427706;12428216	214	509	214	447	155	341	165	369	199	668	268	937	11.6594	23.307	11.5992	27.44	8.24772	21.5939	8.97064	23.162	11.134	37.357	11.2334	43.7108	1.99899	2.36568	2.61817	2.58198	3.35522	3.89115	-0.493135	0.113868	1	+	+	+	+	+	+	Promoter (<=1kb)	12426010	12428682	2673	+	406122	NM_001185146.1
NC_037646.1	10863871	10865454	10864449;10865144;10864374;10865077;10864391;10864288;10864388;10865067;10864180;10864478;10865095;10865098;10865123	221	825	224	728	406	615	199	555	174	647	263	596	12.0391	37.7482	12.1387	44.6512	21.5181	38.8942	10.808	34.8056	9.74225	36.1843	11.0246	27.8202	3.13547	3.67842	1.80751	3.22036	3.71416	2.52347	-0.133611	0.695923	1	+	+	+	+	+	+	Promoter (<=1kb)	10864307	10891001	26695	+	406123	NM_001011602.1
NC_037644.1	9480715	9480995	9480851	83	125	58	57	134	75	51	80	56	58	64	74	4.55532	5.7582	3.18305	3.5525	7.13745	4.79864	2.81008	5.0706	3.17319	3.29456	2.7144	3.495	1.26406	1.11607	0.672319	1.80443	1.03825	1.28758	-0.436266	0.282652	1	-	-	-	+	-	-	Intron (XM_006565102.3/406124, intron 1 of 9)	9505271	9542487	37217	+	406124	XM_026441999.1
NC_037647.1	314311	314562	314436	35	25	47	19	20	25	41	17	46	26	63	95	1.95228	1.1882	2.5896	1.225	1.11027	1.64164	2.26968	1.1268	2.61649	1.50768	2.67264	4.4736	0.608622	0.473046	1.4786	0.496458	0.576222	1.67385	-0.101318	0.906147	1	-	-	-	-	-	+	Exon (XM_026443517.1/410060, exon 6 of 12)	348052	351075	3024	-	406127	NM_001011605.1
NC_037641.1	12398776	12399187	12398961;12398961;12398955;12398951;12398983;12399027	44	226	52	159	104	129	47	146	55	122	78	141	2.44035	10.3739	2.85935	9.8	5.55135	8.2082	2.59392	9.2022	3.11752	6.86832	3.29904	6.6172	4.25099	3.42735	1.4786	3.5476	2.20314	2.0058	0.239453	0.655893	1	+	+	+	+	+	+	Promoter (<=1kb)	12397548	12399076	1529	-	406130	NM_001011607.2
NC_037641.1	12399582	12401995	12399911;12400275;12399797;12400228;12401085;12401411;12401673;12400196;12400096;12400222;12400140;12400969;12401366;12401828	396	990	338	705	333	744	266	684	287	1089	392	1195	21.5293	45.2887	18.289	43.2425	17.6586	47.0393	14.4287	42.881	16.033	60.8656	16.4117	55.7336	2.10358	2.3644	2.66382	2.97192	3.79627	3.39597	-0.511153	0.0302651	1	+	+	+	+	+	+	Promoter (<=1kb)	12397548	12399076	1529	-	406130	NM_001011607.2
NC_037638.1	15189281	15189991	15189448	96	21	108	16	12	8	89	16	73	72	128	210	5.26031	1.0054	5.88055	1.04125	0.68731	0.56826	4.8636	1.0642	4.11958	4.07632	5.38704	9.8326	0.191129	0.177067	0.826788	0.218809	0.989499	1.82523	-1.34401	0.321477	1	-	-	-	-	-	+	Promoter (<=1kb)	15189245	15189759	515	-	406132	XM_016917887.2
NC_037649.1	6661114	6661556	6661301;6661257;6661330	100	124	79	122	172	102	47	103	54	132	88	102	5.47723	5.7125	4.316	7.53375	9.14651	6.50342	2.59392	6.5104	3.06185	7.42672	3.71664	4.7998	1.04295	1.74554	0.711027	2.50987	2.42557	1.29144	-0.83135	0.145942	1	-	+	-	+	+	-	Distal Intergenic	6649292	6649822	531	+	406135	NM_001011612.1
NC_037650.1	3549391	3549754	3549613;3549566;3549583;3549618	85	158	66	92	108	79	48	93	63	124	79	109	4.66378	7.2663	3.61465	5.69625	5.76283	5.0512	2.64796	5.8844	3.56288	6.98	3.3408	5.126	1.55803	1.57588	0.876514	2.22224	1.95909	1.53436	-0.511174	0.137374	1	+	-	-	+	+	+	Intron (XM_006558510.3/102654165, intron 1 of 9)	3562941	3564376	1436	+	406141	NM_001011614.1
NC_037650.1	3550061	3550331	3550278	93	101	53	44	150	83	50	94	52	80	53	61	5.09762	4.6614	2.9133	2.75625	7.98337	5.30376	2.75604	5.947	2.95051	4.52304	2.25504	2.8892	0.914427	0.946092	0.664351	2.15781	1.53297	1.28122	-0.977616	0.0759475	1	-	-	-	+	-	-	Intron (XM_006558510.3/102654165, intron 1 of 9)	3562941	3564376	1436	+	406141	NM_001011614.1
NC_037650.1	3551310	3554195	3551471;3552112;3551602;3552133;3552130;3552523;3552923;3552096;3552076;3553149;3553705;3553171;3553628;3554030	560	791	499	514	754	610	304	736	335	739	477	798	30.423	36.1944	26.975	31.5437	39.9169	38.5785	16.4822	46.1362	18.7051	41.3216	19.9613	37.2334	1.18971	1.16937	0.96647	2.79915	2.20911	1.86528	-1.04746	0.0417813	1	+	+	-	+	+	+	Intron (XM_006558510.3/102654165, intron 1 of 9)	3562941	3564376	1436	+	406141	NM_001011614.1
NC_037650.1	3554512	3557152	3554703;3555418;3556000;3556592;3554643;3555441;3556533;3555498;3556044;3556457;3555459;3555666;3555807;3555995;3556485;3556744;3556560	437	908	379	631	802	705	286	1047	308	869	428	872	23.7527	41.5413	20.501	38.71	42.4546	44.5768	15.5095	65.6048	17.202	48.5808	17.915	40.6818	1.74891	1.8882	1.04999	4.22998	2.82414	2.27082	-0.992399	0.101384	1	+	+	-	+	+	+	Intron (XM_006558510.3/102654165, intron 1 of 9)	3562941	3564376	1436	+	406141	NM_001011614.1
NC_037650.1	3559215	3559521	3559370	86	58	55	36	109	82	48	83	41	78	68	79	4.71801	2.6963	3.0212	2.26625	5.8157	5.24062	2.64796	5.2584	2.33814	4.41136	2.88144	3.728	0.571491	0.750116	0.901116	1.98583	1.8867	1.2938	-1.21681	0.0299692	1	-	-	-	+	-	-	Intron (XM_006558510.3/102654165, intron 1 of 9)	3562941	3564376	1436	+	406141	NM_001011614.1
NC_037650.1	3561170	3561453	3561413	73	116	60	46	184	62	67	85	35	82	73	56	4.01302	5.3469	3.29095	2.87875	9.78095	3.97782	3.67472	5.3836	2.00412	4.63472	3.09024	2.6562	1.33239	0.874747	0.406691	1.46504	2.3126	0.859545	-0.827084	0.259738	1	-	-	-	-	+	-	Promoter (1-2kb)	3562941	3564376	1436	+	406141	NM_001011614.1
NC_037650.1	3563150	3563846	3563622;3563426;3563639;3563417;3563702	165	251	118	182	294	178	95	193	111	213	137	166	9.00218	11.5164	6.42005	11.2088	15.5967	11.3021	5.18784	12.1444	6.23504	11.9498	5.76288	7.7822	1.27929	1.74591	0.724647	2.34094	1.91656	1.3504	-0.580629	0.206934	1	-	+	-	+	+	-	Promoter (<=1kb)	3562941	3564376	1436	+	406141	NM_001011614.1
NC_037650.1	3564465	3564776	3564621	85	117	57	67	141	75	38	108	65	44	62	68	4.66378	5.3926	3.1291	4.165	7.50754	4.79864	2.10756	6.8234	3.67422	2.5128	2.63088	3.2154	1.15627	1.33105	0.639176	3.23758	0.6839	1.22218	-0.718246	0.48159	1	-	-	-	+	-	-	Promoter (1-2kb)	3562941	3564376	1436	+	406141	NM_001011614.1
NC_037650.1	3562027	3563027	3562219;3562582;3562269	220	217	141	194	347	172	112	241	127	204	174	183	11.9848	9.9626	7.6609	11.9437	18.3988	10.9232	6.10652	15.1492	7.12576	11.4472	7.308	8.5744	0.83127	1.55905	0.593691	2.48082	1.60645	1.17329	-0.817967	0.195683	1	-	-	-	+	+	-	Promoter (<=1kb)	3562941	3564376	1436	+	406141	NM_001011614.1
NC_037643.1	2370507	2370975	2370724	25	59	59	28	2	23	45	31	47	44	48	201	1.40998	2.742	3.237	1.77625	0.15861	1.51536	2.48584	2.0032	2.67216	2.5128	2.04624	9.4132	1.94471	0.548733	9.554	0.805844	0.940363	4.60024	0.924705	0.582295	1	-	-	-	-	-	+	Intron (XM_624718.5/552342, intron 1 of 10)	2367078	2368717	1640	+	406142	NM_001011615.1
NC_037643.1	2372832	2373218	2373028	23	41	41	20	4	25	47	17	55	31	54	209	1.30152	1.9194	2.2659	1.28625	0.26435	1.64164	2.59392	1.1268	3.11752	1.78688	2.2968	9.786	1.47474	0.567655	6.2101	0.4344	0.573174	4.26071	0.647497	0.670246	1	-	-	-	-	-	+	Intron (XM_624718.5/552342, intron 1 of 10)	2367078	2368717	1640	+	406142	NM_001011615.1
NC_037643.1	2365729	2366009	2365875	23	18	34	5	8	6	20	6	41	4	24	93	1.30152	0.8683	1.88825	0.3675	0.47583	0.44198	1.13484	0.4382	2.33814	0.2792	1.044	4.3804	0.667143	0.194625	0.928861	0.386134	0.119411	4.19579	-1.3926	0.539307	1	-	-	-	-	-	+	Promoter (1-2kb)	2367078	2368717	1640	+	406142	NM_001011615.1
NC_037643.1	8682891	8683351	8683138	107	139	93	59	177	87	75	126	72	68	77	85	5.85684	6.398	5.0713	3.675	9.41086	5.55632	4.10704	7.9502	4.06391	3.85296	3.25728	4.0076	1.0924	0.724666	0.590416	1.93575	0.948092	1.23035	-0.773086	0.183698	1	-	-	-	+	-	-	Distal Intergenic	8673495	8675023	1529	+	406143	NM_001011616.2
NC_037643.1	8700843	8701190	8700975	86	65	81	51	238	39	49	78	73	77	80	49	4.71801	3.0162	4.4239	3.185	12.6359	2.5256	2.702	4.9454	4.11958	4.35552	3.38256	2.33	0.639295	0.719953	0.199875	1.83027	1.05727	0.688827	-1.19776	0.17326	1	-	-	-	+	-	-	Distal Intergenic	8673495	8675023	1529	+	406143	NM_001011616.2
NC_037643.1	8698376	8698724	8698513;8698541	74	113	49	88	127	103	61	64	63	118	95	92	4.06725	5.2098	2.6975	5.45125	6.76736	6.56656	3.35048	4.069	3.56288	6.64496	4.00896	4.3338	1.28091	2.02085	0.970328	1.21445	1.86505	1.08103	0.038175	0.92972	1	-	+	-	-	+	-	Distal Intergenic	8673495	8675023	1529	+	406143	NM_001011616.2
NC_037643.1	8683568	8683841	8683691	83	60	54	46	116	52	31	72	25	52	57	50	4.55532	2.7877	2.96725	2.87875	6.18579	3.34642	1.72928	4.5698	1.44742	2.95952	2.42208	2.3766	0.611966	0.970174	0.540985	2.6426	2.04469	0.981223	-1.41678	0.12709	1	-	-	-	+	-	-	Distal Intergenic	8673495	8675023	1529	+	406143	NM_001011616.2
NC_037643.1	8696117	8697174	8696338;8696867;8696327;8696361;8696915;8696434;8696834;8696876;8696892	229	348	163	399	248	212	130	219	107	349	182	331	12.4729	15.9493	8.8478	24.5	13.1646	13.4488	7.07924	13.772	6.01236	19.544	7.64208	15.4712	1.27872	2.76905	1.02159	1.94541	3.25064	2.02448	-0.5103	0.360363	1	+	+	-	+	+	+	Distal Intergenic	8673495	8675023	1529	+	406143	NM_001011616.2
NC_037643.1	8677287	8677614	8677465	87	104	57	51	129	81	41	102	53	58	94	88	4.77224	4.7985	3.1291	3.185	6.8731	5.17748	2.26968	6.4478	3.00618	3.29456	3.9672	4.1474	1.0055	1.01786	0.753296	2.84084	1.09593	1.04542	-0.843428	0.338613	1	-	-	-	+	-	-	Distal Intergenic	8673495	8675023	1529	+	406143	NM_001011616.2
NC_037647.1	12265848	12266235	12266047	88	65	75	50	16	47	70	29	43	107	100	102	4.82647	3.0162	4.1002	3.12375	0.89879	3.03072	3.83684	1.878	2.44948	6.03072	4.21776	4.7998	0.624929	0.761853	3.372	0.489465	2.46204	1.138	0.218667	0.846006	1	-	-	-	-	+	-	Promoter (1-2kb)	12267100	12267965	866	-	406144	NM_001011617.1
NC_037647.1	12264346	12264724	12264526;12264525;12264566;12264571	82	168	65	91	99	112	47	82	57	78	92	121	4.50109	7.7233	3.5607	5.635	5.287	7.13482	2.59392	5.1958	3.22886	4.41136	3.88368	5.6852	1.71587	1.58255	1.3495	2.00307	1.36623	1.46387	-0.0563804	0.80125	1	+	-	+	+	-	+	Intron (XM_397461.6/414025, intron 2 of 10)	12267100	12267965	866	-	406144	NM_001011617.1
NC_037642.1	2332892	2333236	2333033;2333033	108	83	63	95	120	72	64	82	42	81	88	78	5.91107	3.8388	3.4528	5.88	6.39727	4.60922	3.5126	5.1958	2.39381	4.57888	3.71664	3.6814	0.649426	1.70297	0.720498	1.47919	1.9128	0.990518	-0.512161	0.372338	1	-	+	-	-	+	-	Distal Intergenic	2354864	2355842	979	+	406145	XM_016912278.2
NC_037642.1	2335046	2335547	2335410;2335410;2335369	116	185	82	121	303	94	72	138	70	115	112	89	6.34491	8.5002	4.47785	7.4725	16.0725	5.9983	3.94492	8.7014	3.95257	6.47744	4.71888	4.194	1.33969	1.66877	0.373203	2.20572	1.63879	0.88877	-0.48511	0.45461	1	+	-	-	+	+	-	Distal Intergenic	2354864	2355842	979	+	406145	XM_016912278.2
NC_037651.1	8399951	8412012	8400358;8401094;8401562;8402315;8402850;8403506;8404255;8405387;8405895;8406781;8407169;8400426;8400690;8401212;8401615;8402443;8402928;8400255;8400725;8401584;8402378;8402843;8403480;8404086;8400394;8400722;8401141;8401497;8402262;8402779;8403771;8404258;8404745;8405095;8405323;8405883;8406342;8406780;8400324;8400707;8401464;8402295;8402867;8403494;8404257;8404642;8405151;8405433;8405868;8406332…	2321	9011	1794	6330	3877	6430	1396	6835	1441	6292	1887	5813	125.922	411.848	96.8402	387.774	205.03	406.053	75.4939	427.934	80.2761	351.401	78.8429	270.932	3.27066	4.00427	1.98046	5.66846	4.3774	3.43635	-0.542693	0.183856	1	+	+	+	+	+	+	Promoter (<=1kb)	8408920	8411435	2516	-	406146	NM_001011619.1
NC_037651.1	8413367	8413796	8413501	67	29	64	12	12	4	42	12	62	38	94	167	3.68764	1.371	3.50675	0.79625	0.68731	0.3157	2.32372	0.8138	3.50721	2.17776	3.9672	7.8288	0.371782	0.227062	0.459327	0.350214	0.620938	1.97338	-1.47647	0.336596	1	-	-	-	-	-	+	Promoter (1-2kb)	8399536	8411645	12110	-	406146	XM_026444869.1
NC_037652.1	2621999	2622427	2622194	66	17	64	7	5	0	74	18	52	46	102	166	3.63341	0.8226	3.50675	0.49	0.31722	0.06314	4.053	1.1894	2.95051	2.62448	4.30128	7.7822	0.226399	0.139731	0.199042	0.293462	0.8895	1.80928	-2.40447	0.20759	1	-	-	-	-	-	+	Promoter (<=1kb)	2619834	2621272	1439	-	406147	NM_001011620.1
NC_037652.1	2617929	2618185	2618045	42	9	46	9	12	8	30	10	36	30	47	92	2.33189	0.457	2.53565	0.6125	0.68731	0.56826	1.67524	0.6886	2.05979	1.73104	2.00448	4.3338	0.195978	0.241555	0.826788	0.411046	0.840396	2.16206	-1.43289	0.306897	1	-	-	-	-	-	+	Intron (XM_026445439.1/410040, intron 3 of 3)	2619834	2621272	1439	-	406147	NM_001011620.1
NC_037651.1	2004827	2005788	2005133;2005527;2005047;2005509;2005041;2005553;2005613	192	369	143	238	379	240	116	365	116	260	187	238	10.4664	16.909	7.7688	14.6387	20.0906	15.2167	6.32268	22.9116	6.51339	14.5742	7.85088	11.1374	1.61555	1.88429	0.757404	3.62372	2.23758	1.41862	-0.773999	0.259241	1	+	+	-	+	+	-	Intron (XM_026444870.1/406148, intron 4 of 11)	1976869	2042183	65315	+	406148	XM_026444871.1
NC_037651.1	1797477	1798294	1797634;1798003;1797827	166	228	150	149	442	138	110	184	80	167	183	133	9.05641	10.4653	8.14645	9.1875	23.4214	8.77646	5.99844	11.581	4.50927	9.38112	7.68384	6.2444	1.15557	1.12779	0.37472	1.93067	2.08041	0.812667	-0.859769	0.215138	1	-	-	-	+	+	-	Promoter (<=1kb)	1798027	2042183	244157	+	406148	XM_026444870.1
NC_037651.1	2007108	2007654	2007350;2007284;2007325;2007541	88	159	84	107	197	94	55	123	66	97	95	129	4.82647	7.312	4.58575	6.615	10.4683	5.9983	3.02624	7.7624	3.72989	5.47232	4.00896	6.058	1.51498	1.44251	0.572997	2.56503	1.46715	1.51112	-0.650878	0.22808	1	+	+	-	+	-	+	Intron (XM_026444870.1/406148, intron 4 of 11)	1976869	2042183	65315	+	406148	XM_026444871.1
NC_037651.1	1837254	1837547	1837394	89	82	83	45	125	47	37	67	66	49	64	57	4.8807	3.7931	4.5318	2.8175	6.66162	3.03072	2.05352	4.2568	3.72989	2.792	2.7144	2.7028	0.777163	0.621718	0.454952	2.07293	0.748548	0.995726	-1.042	0.245549	1	-	-	-	+	-	-	Intron (XM_026444870.1/406148, intron 1 of 11)	1798999	2037844	238846	+	406148	NM_001011621.1
NC_037650.1	7454876	7455250	7455048;7455093	74	118	63	90	157	84	58	78	46	80	46	54	4.06725	5.4383	3.4528	5.57375	8.35346	5.3669	3.18836	4.9454	2.61649	4.52304	1.96272	2.563	1.3371	1.61427	0.642476	1.55108	1.72867	1.30584	-0.35158	0.377425	1	-	+	-	+	-	-	Intron (XM_006562741.3/411843, intron 4 of 4)	7388470	7491967	103498	-	406150	NM_001011623.1
NC_037648.1	14035555	14037248	14036079;14036812;14036058;14036790;14036065;14036805;14036044;14036786;14036055;14036799;14036053;14036780	223	2259	228	1967	399	1478	190	1492	163	1226	255	1274	12.1475	103.282	12.3545	120.54	21.148	93.3841	10.3216	93.4618	9.12988	68.5157	10.6906	59.415	8.50233	9.75677	4.41574	9.05497	7.50456	5.55769	0.0359224	0.927749	1	+	+	+	+	+	+	Promoter (<=1kb)	14015127	14035550	20424	-	406151	XM_006566244.3
NC_037648.1	14040475	14046628	14041019;14041759;14042728;14043549;14044464;14045198;14045719;14046406;14040933;14041574;14042696;14043579;14044458;14041606;14042722;14043598;14044456;14041608;14041642;14041605;14042689;14043634;14044468;14045165;14042730;14042716;14043695;14044485;14043689;14044536;14046292	950	5352	794	4478	902	3600	729	3746	668	3885	888	4265	51.5727	244.632	42.8903	274.339	47.7416	227.367	39.4492	234.562	37.2432	216.994	37.1246	198.796	4.74344	6.39629	4.76245	5.94593	5.82641	5.35483	-0.107061	0.540785	1	+	+	+	+	+	+	Promoter (<=1kb)	14016301	14044479	28179	-	406151	NM_001011624.1
NC_037648.1	14029846	14031083	14030000;14030408;14030412;14030738;14030394;14030733;14030364;14030803;14030625	268	620	229	452	512	444	154	569	173	463	224	343	14.5879	28.3797	12.4085	27.7462	27.1223	28.0973	8.3762	35.682	9.68658	25.9098	9.396	16.0304	1.94543	2.23606	1.03595	4.25993	2.67481	1.70609	-0.727828	0.264812	1	+	+	-	+	+	+	Exon (XM_006566244.3/406151, exon 3 of 7)	14015127	14035550	20424	-	406151	XM_006566244.3
NC_037648.1	14028459	14028927	14028722;14028747;14028613;14028848;14028790	87	166	88	117	121	123	57	96	43	121	73	104	4.77224	7.6319	4.80155	7.2275	6.45014	7.82936	3.13432	6.0722	2.44948	6.81248	3.09024	4.893	1.59923	1.50524	1.21383	1.93733	2.78119	1.58337	-0.545322	0.19649	1	+	+	-	+	+	-	Intron (XM_006566244.3/406151, intron 3 of 6)	14015127	14035550	20424	-	406151	XM_006566244.3
NC_037648.1	14033679	14035406	14034011;14035013;14034040;14034592;14035131;14034019;14035061;14034006;14033985;14034008;14035022;14035031;14034982	262	1424	239	1219	210	974	172	789	175	1038	255	1161	14.2625	65.1225	12.948	74.725	11.1556	61.5615	9.34892	49.454	9.79792	58.0178	10.6906	54.1492	4.56599	5.77116	5.51844	5.28981	5.92144	5.06512	-0.0377871	0.771416	1	+	+	+	+	+	+	Promoter (<=1kb)	14015127	14035550	20424	-	406151	XM_006566244.3
NC_037648.1	14026681	14027817	14026810;14026838;14026881;14027434;14027633;14027583;14027610;14027635	160	357	179	275	279	254	153	222	133	217	170	303	8.73103	16.3606	9.711	16.905	14.8036	16.1007	8.32216	13.9598	7.45978	12.1731	7.14096	14.1664	1.87385	1.74081	1.08762	1.67743	1.63183	1.98382	-0.170748	0.517685	1	+	+	-	+	+	+	Intron (XM_006566244.3/406151, intron 3 of 6)	14015127	14035550	20424	-	406151	XM_006566244.3
NC_037648.1	14031407	14032748	14031851;14032462;14032004;14032333;14031770;14031910;14032390;14031692;14032099;14032466;14031724;14032464	253	844	180	610	562	561	172	686	160	533	213	410	13.7744	38.6165	9.76495	37.4237	29.7658	35.4847	9.34892	43.0062	8.96287	29.8186	8.93664	19.1526	2.8035	3.83245	1.19213	4.60012	3.3269	2.14315	-0.36336	0.514549	1	+	+	-	+	+	+	Promoter (2-3kb)	14015127	14035550	20424	-	406151	XM_006566244.3
NC_037648.1	14037493	14038475	14038030;14038057;14038000;14038012;14038006;14038081	124	961	125	743	117	621	117	589	84	539	144	576	6.77875	43.9634	6.7977	45.57	6.23866	39.2731	6.37672	36.934	4.73195	30.1536	6.0552	26.8882	6.48547	6.70374	6.29512	5.79201	6.37234	4.44051	0.230709	0.232424	1	+	+	+	+	+	+	Promoter (1-2kb)	14015127	14035550	20424	-	406151	XM_006566244.3
NC_037648.1	14038608	14040055	14038799;14039676;14038831;14039569;14039644;14039570;14039609;14039610	188	948	172	767	180	727	155	645	169	624	230	701	10.2495	43.3693	9.33335	47.04	9.56947	45.9659	8.43024	40.4396	9.4639	34.9	9.64656	32.7132	4.23136	5.03999	4.80339	4.79697	3.6877	3.39118	0.245078	0.227909	1	+	+	+	+	+	+	Intron (XM_006566243.3/406151, intron 1 of 6)	14015127	14035550	20424	-	406151	XM_006566244.3
NC_037645.1	2752619	2752990	2752825	49	27	51	30	13	27	37	3	37	43	74	134	2.7115	1.2796	2.8054	1.89875	0.74018	1.76792	2.05352	0.2504	2.11546	2.45696	3.132	6.291	0.471916	0.67682	2.3885	0.121937	1.16143	2.00862	0.103663	0.925127	1	-	-	-	-	-	+	Downstream (1-2kb)	2754403	2759443	5041	-	406154	NM_001011626.2
NC_037645.1	2756861	2757388	2757108;2757129;2757129;2757144;2757146;2757128	57	282	76	180	145	183	51	205	52	155	55	164	3.14534	12.9331	4.15415	11.0862	7.71902	11.6178	2.81008	12.8956	2.95051	8.71104	2.33856	7.689	4.11183	2.6687	1.50509	4.58905	2.95238	3.28792	-0.386266	0.40892	1	+	+	+	+	+	+	Promoter (2-3kb)	2754403	2759443	5041	-	406154	NM_001011626.2
NC_037645.1	2750241	2751079	2750381;2750831	74	59	112	51	19	42	100	49	83	100	135	344	4.06725	2.742	6.09635	3.185	1.0574	2.71502	5.45804	3.13	4.67628	5.63984	5.67936	16.077	0.674166	0.522444	2.56764	0.573466	1.20605	2.83078	-0.292498	0.77926	1	-	-	-	-	-	+	3' UTR	2754403	2759443	5041	-	406154	NM_001011626.2
NC_037645.1	2752010	2752408	2752205;2752199;2752224;2752221;2752232;2752232	41	202	37	157	74	103	34	178	32	107	47	124	2.27766	9.2771	2.0501	9.6775	3.96525	6.56656	1.8914	11.2054	1.83711	6.03072	2.00448	5.825	4.07308	4.7205	1.65603	5.92439	3.28272	2.90599	-0.21312	0.69834	1	+	+	+	+	+	+	Downstream (1-2kb)	2754403	2759443	5041	-	406154	NM_001011626.2
NC_037645.1	2748509	2748892	2748697	36	44	62	29	7	22	55	28	48	35	57	181	2.00651	2.0565	3.39885	1.8375	0.42296	1.45222	3.02624	1.8154	2.72783	2.01024	2.42208	8.4812	1.02491	0.540624	3.43347	0.599886	0.736937	3.50162	0.0470989	0.969172	1	-	-	-	-	-	+	3' UTR	2754403	2759443	5041	-	406154	NM_001011626.2
NC_037645.1	2753242	2753682	2753522;2753465;2753456;2753464;2753507;2753467	84	243	80	194	140	141	75	204	81	138	109	200	4.60955	11.1508	4.36995	11.9437	7.45467	8.96588	4.10704	12.833	4.56494	7.76176	4.5936	9.3666	2.41906	2.73314	1.20272	3.12463	1.7003	2.03905	-0.111171	0.802387	1	+	+	+	+	+	+	Downstream (<1kb)	2754403	2759443	5041	-	406154	NM_001011626.2
NC_037645.1	2754292	2754908	2754555;2754545;2754546;2754564;2754565	90	249	65	200	139	164	67	212	62	159	84	125	4.93493	11.425	3.5607	12.3112	7.4018	10.4181	3.67472	13.3338	3.50721	8.9344	3.5496	5.8716	2.31513	3.45752	1.40751	3.62852	2.54744	1.65416	-0.125018	0.805415	1	+	+	-	+	+	+	3' UTR	2754403	2759443	5041	-	406154	NM_001011626.2
NC_037645.1	2755402	2755968	2755700;2755684;2755725;2755687;2755701;2755707	89	290	51	275	36	206	66	154	53	204	96	228	4.8807	13.2987	2.8054	16.905	1.95619	13.07	3.62068	9.703	3.00618	11.4472	4.05072	10.6714	2.72475	6.02588	6.68136	2.67988	3.80789	2.63445	0.758467	0.222287	1	+	+	+	+	+	+	3' UTR	2754403	2759443	5041	-	406154	NM_001011626.2
NC_037645.1	2744505	2744979	2744694	33	39	49	24	10	17	68	19	55	75	87	210	1.84382	1.828	2.6975	1.53125	0.58157	1.13652	3.72876	1.252	3.11752	4.24384	3.67488	9.8326	0.99142	0.567655	1.95423	0.335768	1.36129	2.67562	-0.31569	0.739476	1	-	-	-	-	-	+	Exon (XR_003305209.1/408957, exon 13 of 14)	2754403	2759443	5041	-	406154	NM_001011626.2
NC_037645.1	2745360	2747778	2745717;2745991;2746433;2747456;2745753;2746457;2747480;2745695;2746444;2745722;2746436;2747377;2745701;2746473;2747257;2747463;2745690;2746460;2747213;2747461;2747221;2747473	327	1714	330	1653	339	1294	272	1217	279	1394	395	1560	17.7874	78.3755	17.8575	101.308	17.9758	81.7663	14.7529	76.2468	15.5876	77.8968	16.537	72.7426	4.40624	5.67313	4.54869	5.16826	4.99736	4.39878	0.00629272	0.966187	1	+	+	+	+	+	+	3' UTR	2754403	2759443	5041	-	406154	NM_001011626.2
NC_037645.1	2749057	2749815	2749410;2749375;2749376;2749381;2749373;2749393	74	346	112	265	25	246	76	144	94	238	117	358	4.06725	15.8579	6.09635	16.2925	1.37462	15.5956	4.16108	9.077	5.28865	13.3458	4.92768	16.7294	3.89892	2.6725	11.3454	2.1814	2.52348	3.39499	1.14534	0.350351	1	+	+	+	+	+	+	3' UTR	2754403	2759443	5041	-	406154	NM_001011626.2
NC_037645.1	2754978	2755222	2755092	33	39	23	24	15	14	34	11	28	23	33	78	1.84382	1.828	1.2948	1.53125	0.84592	0.9471	1.8914	0.7512	1.61443	1.34016	1.41984	3.6814	0.99142	1.18262	1.11961	0.397166	0.830113	2.59283	-0.213928	0.818589	1	-	-	-	-	-	+	Intron (NM_001011626.2/406154, intron 2 of 2)	2754403	2759443	5041	-	406154	NM_001011626.2
NC_037647.1	1223771	1224603	1224093;1224112;1224257;1224140;1224305;1224094;1224364	142	313	112	191	297	204	67	305	90	226	143	259	7.75489	14.3498	6.09635	11.76	15.7553	12.9437	3.67472	19.1556	5.06597	12.6757	6.01344	12.116	1.85042	1.92902	0.821546	5.21281	2.50213	2.01482	-1.08046	0.221614	1	+	+	-	+	+	+	Intron (XM_006558234.3/408264, intron 1 of 9)	1179403	1227698	48296	-	408264	XM_006558234.3
NC_037647.1	1225489	1225995	1225706;1225721;1225641;1225725;1225727;1225695	100	221	92	135	118	130	92	175	54	178	106	194	5.47723	10.1454	5.01735	8.33	6.29153	8.27134	5.02572	11.0176	3.06185	9.99536	4.46832	9.087	1.85229	1.66024	1.31468	2.19224	3.26448	2.03365	-0.633851	0.135416	1	+	+	+	+	+	+	Promoter (1-2kb)	1179403	1227698	48296	-	408264	XM_006558234.3
NC_037647.1	1227349	1228088	1227586;1227870;1227541;1227616	180	231	138	166	220	189	100	184	77	181	134	140	9.81563	10.6024	7.49905	10.2287	11.6843	11.9966	5.45804	11.581	4.34226	10.1629	5.6376	6.5706	1.08015	1.364	1.02673	2.12182	2.34046	1.1655	-0.697264	0.177199	1	-	+	-	+	+	-	Promoter (<=1kb)	1179403	1227698	48296	-	408264	XM_006558234.3
NC_037647.1	1226492	1227081	1226687;1226648;1226700;1226749	98	133	73	97	80	129	69	115	89	143	93	154	5.36877	6.1238	3.9923	6.0025	4.28247	8.2082	3.7828	7.2616	5.0103	8.04096	3.92544	7.223	1.14063	1.50352	1.9167	1.91964	1.60489	1.84005	-0.23416	0.359525	1	-	+	-	+	+	+	Promoter (<=1kb)	1179403	1227698	48296	-	408264	XM_006558234.3
NC_037647.1	12079315	12080124	12079583;12079781;12079772;12079783;12079795;12079790	107	469	83	383	88	336	101	343	85	372	147	538	5.85684	21.479	4.5318	23.52	4.70543	21.2782	5.51208	21.5344	4.78762	20.8283	6.18048	25.1174	3.66734	5.18999	4.52205	3.90676	4.35045	4.06399	0.118868	0.512408	1	+	+	+	+	+	+	Intron (XM_006569677.3/408267, intron 5 of 22)	12076122	12106478	30357	+	408267	XM_006569681.3
NC_037647.1	12085541	12085849	12085696	50	34	57	13	8	8	34	11	54	73	49	124	2.76573	1.5995	3.1291	0.8575	0.47583	0.56826	1.8914	0.7512	3.06185	4.13216	2.088	5.825	0.578328	0.27404	1.19425	0.397166	1.34956	2.78975	-1.14833	0.358485	1	-	-	-	-	-	+	Exon (XM_006569683.3/408267, exon 13 of 23)	12076122	12106478	30357	+	408267	XM_006569681.3
NC_037647.1	12095676	12096146	12095897	64	41	72	28	23	47	61	19	61	44	79	140	3.52495	1.9194	3.93835	1.77625	1.26888	3.03072	3.35048	1.252	3.45154	2.5128	3.3408	6.5706	0.544518	0.451014	2.3885	0.373678	0.728023	1.96677	0.141221	0.901474	1	-	-	-	-	-	+	Intron (XM_006569677.3/408267, intron 14 of 22)	12076122	12106478	30357	+	408267	XM_006569681.3
NC_037647.1	12094705	12095511	12095152;12095091;12095100;12095060;12095207;12095015	133	648	128	462	191	393	67	496	115	383	129	403	7.26682	29.6593	6.95955	28.3588	10.151	24.8772	3.67472	31.1122	6.45772	21.4426	5.4288	18.8264	4.08147	4.0748	2.45071	8.46655	3.32046	3.46788	-0.524256	0.461295	1	+	+	+	+	+	+	Exon (XM_006569680.3/408267, exon 13 of 22)	12076122	12106478	30357	+	408267	XM_006569681.3
NC_037647.1	12073882	12074369	12074074;12074106;12074124;12074102;12074115;12074136	79	219	64	181	109	138	73	152	58	144	92	185	4.3384	10.054	3.50675	11.1475	5.8157	8.77646	3.99896	9.5778	3.28453	8.0968	3.88368	8.6676	2.31744	3.17887	1.5091	2.39507	2.46513	2.2318	-0.0177239	0.95794	1	+	+	+	+	+	+	Promoter (1-2kb)	12076122	12106478	30357	+	408267	XM_006569681.3
NC_037647.1	12099252	12099825	12099561;12099556;12099606;12099596	100	141	73	107	106	94	109	120	63	96	82	201	5.47723	6.4894	3.9923	6.615	5.65709	5.9983	5.9444	7.5746	3.56288	5.41648	3.46608	9.4132	1.1848	1.65694	1.06032	1.27424	1.52025	2.71581	-0.497898	0.355789	1	-	+	-	+	+	+	Exon (XM_006569677.3/408267, exon 17 of 23)	12076122	12106478	30357	+	408267	XM_006569681.3
NC_037647.1	12087691	12090402	12087791;12088402;12088911;12088882;12088898;12088878;12088861;12089654;12088891;12089586;12089590;12089800;12089642;12089642	378	1187	343	877	334	926	269	857	306	872	365	1174	20.5532	54.2916	18.5588	53.7775	17.7114	58.5308	14.5908	53.7108	17.0907	48.7483	15.2842	54.755	2.64152	2.89768	3.3047	3.68114	2.85233	3.58246	-0.193875	0.267534	1	+	+	+	+	+	+	Exon (XM_006569677.3/408267, exon 13 of 23)	12076122	12106478	30357	+	408267	XM_006569681.3
NC_037647.1	12069510	12069822	12069674;12069687	43	19	37	9	1	13	37	10	37	79	45	102	2.38612	0.914	2.0501	0.6125	0.10574	0.88396	2.05352	0.6886	2.11546	4.4672	1.92096	4.7998	0.383049	0.298766	8.35975	0.335327	2.11169	2.49865	0.870408	0.664443	1	-	-	-	-	+	+	Promoter (<=1kb)	12069145	12106478	37334	+	408267	XM_006569685.3
NC_037647.1	11759019	11759611	11759224;11759329;11759218;11759234;11759241;11759268	110	309	63	243	42	253	91	196	55	200	81	295	6.01953	14.167	3.4528	14.945	2.27341	16.0376	4.97168	12.3322	3.11752	11.2238	3.42432	13.7936	2.35351	4.32837	7.05442	2.48049	3.60023	4.02813	0.442375	0.474663	1	+	+	+	+	+	+	Intron (XM_006569146.3/408271, intron 1 of 9)	11705264	11739747	34484	-	408271	XM_006569148.3
NC_037647.1	11771910	11772233	11772077	50	22	98	20	7	14	43	6	58	95	65	106	2.76573	1.0511	5.34105	1.28625	0.42296	0.9471	2.37776	0.4382	3.28453	5.36064	2.75616	4.9862	0.380044	0.240823	2.23922	0.184291	1.63209	1.80911	-0.342117	0.773154	1	-	-	-	-	-	+	Intron (XM_006569146.3/408271, intron 1 of 9)	11705264	11779163	73900	-	408271	XM_006569146.3
NC_037647.1	11768032	11769360	11768132;11768584;11769113;11768602;11769115;11768579;11769078;11768608;11769115;11768599;11769082;11768590;11769061	219	561	166	399	278	426	145	364	129	424	201	426	11.9306	25.6834	9.00965	24.5	14.7507	26.9608	7.88984	22.849	7.2371	23.732	8.43552	19.8982	2.15273	2.71931	1.82776	2.896	3.27921	2.35886	-0.349116	0.176526	1	+	+	+	+	+	+	Intron (XM_006569146.3/408271, intron 1 of 9)	11705264	11779163	73900	-	408271	XM_006569146.3
NC_037647.1	11775064	11776331	11775301;11775727;11775377;11775419;11775710;11776085;11775754;11775707;11776125;11776049;11776049	260	392	228	304	236	404	160	292	172	559	250	505	14.154	17.9601	12.3545	18.6812	12.5302	25.5717	8.70044	18.3418	9.63091	31.2704	10.4818	23.5796	1.26891	1.5121	2.04081	2.10815	3.24688	2.24958	-0.657298	0.106507	1	+	+	+	+	+	+	Promoter (2-3kb)	11705264	11779163	73900	-	408271	XM_006569146.3
NC_037647.1	11804022	11805424	11804298;11804629;11804519;11804491;11804704;11805261;11804478;11804906;11804354;11804674;11805235	264	719	221	536	369	498	231	508	183	549	243	473	14.371	32.904	11.9769	32.8912	19.5619	31.5069	12.5373	31.8634	10.2433	30.712	10.1894	22.0884	2.28961	2.74622	1.61063	2.54149	2.99825	2.16778	-0.213682	0.439248	1	+	+	-	+	+	+	Promoter (<=1kb)	11705264	11804631	99368	-	408271	XM_006569142.3
NC_037647.1	11767139	11767422	11767270	66	70	42	65	75	60	42	76	33	67	63	85	3.63341	3.2447	2.31985	4.0425	4.01812	3.85154	2.32372	4.8202	1.89278	3.79712	2.67264	4.0076	0.893018	1.74257	0.958543	2.07435	2.00611	1.49949	-0.634608	0.123979	1	-	-	-	+	-	-	Intron (XM_006569146.3/408271, intron 1 of 9)	11705264	11779163	73900	-	408271	XM_006569146.3
NC_037647.1	11769843	11771277	11770145;11770659;11770136;11770086;11770113;11770160;11770166	214	297	191	226	116	195	143	163	170	283	210	484	11.6594	13.6186	10.3584	13.9038	6.18579	12.3754	7.78176	10.2664	9.51957	15.8586	8.81136	22.601	1.16804	1.34227	2.00062	1.31929	1.66589	2.56498	-0.299108	0.489207	1	+	+	+	+	+	+	Intron (XM_006569146.3/408271, intron 1 of 9)	11705264	11779163	73900	-	408271	XM_006569146.3
NC_037647.1	11757433	11758826	11757898;11758597;11757818;11758366;11757876;11758600;11757867;11758602;11757849;11758124;11758543;11757901;11758598	210	1159	157	907	315	714	179	631	148	742	225	843	11.4425	53.012	8.5241	55.615	16.7069	45.1451	9.7272	39.5632	8.29483	41.4891	9.43776	39.3304	4.6329	6.52444	2.70218	4.06728	5.0018	4.16734	0.066365	0.870606	1	+	+	+	+	+	+	Intron (XM_006569146.3/408271, intron 1 of 9)	11705264	11739747	34484	-	408271	XM_006569148.3
NC_037647.1	11740459	11743259	11740909;11741581;11742044;11742670;11741076;11741453;11742083;11741047;11741477;11741060;11741450;11741071;11741512;11741082;11741426;11742776;11742793;11742802;11742785;11742850	332	2134	325	1787	496	1757	272	1587	299	1689	436	2195	18.0586	97.5695	17.5877	109.515	26.2764	111	14.7529	99.4088	16.701	94.3696	18.2491	102.334	5.40294	6.22679	4.22432	6.73825	5.65054	5.60762	-0.182857	0.368043	1	+	+	+	+	+	+	Promoter (<=1kb)	11705264	11739747	34484	-	408271	XM_006569148.3
NC_037647.1	11756060	11757110	11756486;11756818;11756496;11756429;11756470;11756475;11756788;11756480	186	637	195	454	320	403	133	425	133	484	177	409	10.141	29.1566	10.5742	27.8687	16.9713	25.5086	7.24136	26.6676	7.45978	27.0824	7.43328	19.106	2.87512	2.63554	1.50304	3.68268	3.63046	2.57033	-0.494841	0.162786	1	+	+	+	+	+	+	Intron (XM_006569146.3/408271, intron 1 of 9)	11705264	11739747	34484	-	408271	XM_006569148.3
NC_037647.1	11785987	11786610	11786265;11786287;11786260;11786218;11786285	84	142	69	161	11	132	87	53	76	311	107	340	4.60955	6.5351	3.7765	9.9225	0.63444	8.39762	4.75552	3.3804	4.28659	17.4221	4.51008	15.8906	1.41773	2.62743	13.2363	0.710837	4.06433	3.52335	1.0583	0.513053	1	+	+	+	-	+	+	Intron (XM_026443145.1/408271, intron 1 of 9)	11705264	11779163	73900	-	408271	XM_006569146.3
NC_037647.1	11761995	11762568	11762302;11762314;11762331;11762341;11762289	80	323	86	256	173	178	64	225	78	196	96	156	4.39263	14.8068	4.69365	15.7412	9.19938	11.3021	3.5126	14.1476	4.39793	11.0005	4.05072	7.3162	3.37083	3.35372	1.22857	4.02767	2.50129	1.80615	-0.0676799	0.901703	1	+	+	-	+	+	+	Intron (XM_006569146.3/408271, intron 1 of 9)	11705264	11779163	73900	-	408271	XM_006569146.3
NC_037647.1	11711928	11714162	11712217;11713063;11713704;11712280;11713130;11712279;11712267;11712272;11712300;11713885;11713965;11713948;11713942;11713958	311	655	280	473	203	521	296	440	245	636	370	955	16.9198	29.9792	15.16	29.0325	10.7855	32.9591	16.0499	27.6066	13.6948	35.5701	15.493	44.5496	1.77184	1.91507	3.05587	1.72005	2.59734	2.87547	-0.0932205	0.793382	1	+	+	+	+	+	+	Intron (XM_026443147.1/408271, intron 2 of 7)	11705264	11717516	12253	-	408271	XM_026443147.1
NC_037647.1	11726963	11727929	11727367;11727385;11727728;11727333;11727356;11727757;11727382;11727363	183	339	121	278	97	331	98	290	89	343	149	337	9.97832	15.538	6.5819	17.0888	5.18126	20.9625	5.34996	18.2166	5.0103	19.209	6.264	15.7508	1.55718	2.59633	4.04583	3.405	3.8339	2.5145	-0.250397	0.571312	1	+	+	+	+	+	+	Intron (XM_006569150.3/408271, intron 1 of 7)	11705264	11717516	12253	-	408271	XM_026443147.1
NC_037647.1	11714530	11715155	11714833;11714830;11714822;11714857;11714835;11714883	85	496	100	339	176	321	65	287	71	273	110	273	4.66378	22.7129	5.44895	20.825	9.35799	20.3311	3.56664	18.0288	4.00824	15.3002	4.63536	12.7684	4.87006	3.82184	2.17259	5.05484	3.81719	2.75456	-0.0978076	0.817417	1	+	+	+	+	+	+	Promoter (2-3kb)	11705264	11717516	12253	-	408271	XM_026443147.1
NC_037647.1	11788762	11790724	11788983;11789564;11790451;11788963;11788971;11788979;11789018;11789012;11789478;11789739;11789694;11790423;11790456	330	574	264	398	316	425	237	378	213	581	328	564	17.9501	26.2775	14.2967	24.4387	16.7598	26.8976	12.8615	23.7254	11.9134	32.4989	13.739	26.329	1.46392	1.70939	1.60489	1.84468	2.72793	1.91637	-0.441524	0.175668	1	+	+	+	+	+	+	Intron (XM_026443145.1/408271, intron 1 of 9)	11705264	11779163	73900	-	408271	XM_006569146.3
NC_037647.1	11753242	11755882	11753594;11754080;11753670;11754077;11753491;11754081;11754849;11753596;11754125;11753724;11753985;11753609;11754076;11754855;11755462;11754871;11755351;11754916;11754888;11754922;11755451;11755407;11755697	433	1557	401	1243	667	1049	277	1102	299	1178	424	976	23.5358	71.2006	21.6879	76.195	35.3172	66.297	15.0231	69.0478	16.701	65.8354	17.748	45.5282	3.0252	3.51325	1.87719	4.59611	3.942	2.56526	-0.399853	0.312024	1	+	+	+	+	+	+	Intron (XM_006569146.3/408271, intron 1 of 9)	11705264	11739747	34484	-	408271	XM_006569148.3
NC_037647.1	11747862	11751992	11748030;11748260;11749147;11749846;11750588;11751020;11751705;11749044;11749138;11749109;11749025;11749082;11750565;11751715;11750539;11750527;11750563;11750555;11751732;11751749;11751752;11751765	619	2154	558	1617	590	1501	488	1447	437	1689	617	2180	33.6226	98.4835	30.158	99.1025	31.2462	94.8363	26.4256	90.6448	24.3835	94.3696	25.8077	101.635	2.92909	3.28611	3.03513	3.43019	3.87022	3.93817	-0.280883	0.0320609	1	+	+	+	+	+	+	Intron (XM_006569146.3/408271, intron 1 of 9)	11705264	11739747	34484	-	408271	XM_006569148.3
NC_037647.1	11824905	11825230	11825088	35	30	52	15	2	18	46	12	52	19	61	115	1.95228	1.4167	2.85935	0.98	0.15861	1.19966	2.53988	0.8138	2.95051	1.1168	2.58912	5.4056	0.725664	0.342735	7.56358	0.320409	0.378511	2.08781	1.63112	0.496606	1	-	-	-	-	-	+	Promoter (<=1kb)	11705264	11824355	119092	-	408271	XM_026443144.1
NC_037647.1	11787332	11787836	11787509;11787515;11787593;11787523;11787547;11787646	107	187	70	148	116	173	52	141	62	163	79	167	5.85684	8.5916	3.83045	9.12625	6.18579	10.9864	2.86412	8.8892	3.50721	9.15776	3.3408	7.8288	1.46693	2.38255	1.77607	3.10364	2.61112	2.34339	-0.518453	0.0831979	1	+	+	+	+	+	+	Intron (XM_026443145.1/408271, intron 1 of 9)	11705264	11779163	73900	-	408271	XM_006569146.3
NC_037647.1	11763307	11765133	11764019;11764736;11763948;11764822;11764046;11764786;11764009;11763998;11764795;11763980;11764814;11764827	299	1425	295	867	473	997	243	1022	190	908	308	1009	16.269	65.1682	15.9692	53.165	25.0604	63.0137	13.1858	64.0398	10.633	50.7586	12.9038	47.066	4.00567	3.32922	2.51447	4.85672	4.77369	3.64745	-0.430921	0.121435	1	+	+	+	+	+	+	Intron (XM_006569146.3/408271, intron 1 of 9)	11705264	11779163	73900	-	408271	XM_006569146.3
NC_037647.1	11776675	11778327	11776911;11777433;11777850;11776938;11777459;11777874;11776935;11777467;11777969;11776925;11777444;11777845;11776939;11777426;11777992;11776953;11777477;11777828	319	933	261	663	354	730	196	616	205	834	278	819	17.3536	42.6838	14.1349	40.67	18.7689	46.1553	10.6459	38.6242	11.468	46.6264	11.651	38.212	2.45965	2.87728	2.45914	3.62808	4.06578	3.27972	-0.493217	0.0236757	1	+	+	+	+	+	+	Promoter (<=1kb)	11705264	11779163	73900	-	408271	XM_006569146.3
NC_037647.1	11709634	11710719	11709893;11709913;11709964;11709916;11709918;11710607;11710049	110	574	113	416	302	354	84	414	112	366	145	361	6.01953	26.2775	6.1503	25.5412	16.0196	22.4147	4.5934	25.979	6.29071	20.4933	6.09696	16.8692	4.36537	4.15284	1.3992	5.65572	3.25771	2.76682	-0.236035	0.676465	1	+	+	+	+	+	+	Exon (XM_026443147.1/408271, exon 3 of 8)	11705264	11717516	12253	-	408271	XM_026443147.1
NC_037647.1	11813535	11815189	11813892;11814522;11814881;11813877;11814544	225	99	196	46	22	54	226	51	212	352	271	710	12.256	4.57	10.6281	2.87875	1.21601	3.4727	12.2671	3.2552	11.8577	19.7115	11.3587	33.1326	0.372879	0.270862	2.85582	0.26536	1.66234	2.91694	-0.469216	0.714466	1	-	-	-	-	+	+	Promoter (1-2kb)	11705264	11816217	110954	-	408271	XM_391824.6
NC_037647.1	11759821	11761245	11760321;11760970;11760317;11760296;11760309;11760288;11760297;11761001;11761042;11761021;11761058;11761034	153	617	171	427	224	407	162	363	119	367	196	535	8.35142	28.2426	9.2794	26.215	11.8957	25.7611	8.80852	22.7864	6.6804	20.5491	8.22672	24.9776	3.38177	2.82507	2.16558	2.58686	3.07603	3.03616	-0.0552106	0.797119	1	+	+	+	+	+	+	Intron (XM_006569146.3/408271, intron 1 of 9)	11705264	11779163	73900	-	408271	XM_006569146.3
NC_037647.1	11723341	11726727	11723778;11724371;11725018;11725441;11726002;11726425;11724355;11724971;11725464;11725978;11726409;11724386;11724967;11725413;11726485;11724385;11724977;11725441;11724404;11724942;11724392;11724938;11725472;11725482;11726145;11726543;11726480;11726554	411	2005	411	1794	127	1438	365	1151	334	2074	511	3011	22.3428	91.6742	22.2274	109.944	6.76736	90.8585	19.7786	72.1152	18.6494	115.868	21.3811	140.359	4.10308	4.94633	13.426	3.64612	6.21296	6.56463	0.452566	0.574329	1	+	+	+	+	+	+	Intron (XM_006569150.3/408271, intron 1 of 7)	11705264	11717516	12253	-	408271	XM_026443147.1
NC_037647.1	11782101	11784386	11782390;11782876;11783324;11783924;11782471;11783302;11783929;11782460;11782939;11783298;11783980;11782463;11783302;11783932;11782487;11782474;11783271;11784003;11783287;11783909	356	1488	310	1279	446	1234	286	1029	258	1156	367	1333	19.3601	68.0473	16.7784	78.4	23.6329	77.9779	15.5095	64.478	14.4185	64.6069	15.3677	62.1644	3.51482	4.67267	3.29955	4.15732	4.48083	4.04513	-0.142921	0.452547	1	+	+	+	+	+	+	Promoter (2-3kb)	11705264	11779163	73900	-	408271	XM_006569146.3
NC_037647.1	11790969	11792040	11791443;11791799;11791527;11791517;11791587;11791291	161	526	156	332	395	333	125	404	148	361	189	318	8.78526	24.0839	8.47015	20.3962	20.9365	21.0888	6.80904	25.353	8.29483	20.2141	7.9344	14.8654	2.7414	2.40801	1.00727	3.72343	2.43695	1.87354	-0.383951	0.458166	1	+	+	-	+	+	+	Intron (XM_026443145.1/408271, intron 1 of 9)	11705264	11800710	95447	-	408271	XM_026443145.1
NC_037647.1	11747009	11747418	11747204	85	32	71	12	10	14	94	14	51	64	99	156	4.66378	1.5081	3.8844	0.79625	0.58157	0.9471	5.1338	0.939	2.89484	3.6296	4.176	7.3162	0.323364	0.204987	1.62852	0.182905	1.25382	1.75196	-0.56402	0.624629	1	-	-	-	-	-	+	Intron (XM_006569146.3/408271, intron 1 of 9)	11705264	11739747	34484	-	408271	XM_006569148.3
NC_037647.1	11803089	11803902	11803376;11803466;11803633;11803310;11803684;11803513;11803639;11803356;11803662	200	434	148	307	243	262	104	305	118	298	175	280	10.9002	19.8795	8.03855	18.865	12.9003	16.6058	5.6742	19.1556	6.62473	16.6962	7.34976	13.0946	1.82377	2.34682	1.28724	3.37591	2.52028	1.78164	-0.492371	0.26161	1	+	+	-	+	+	+	Promoter (<=1kb)	11705264	11804631	99368	-	408271	XM_006569142.3
NC_037647.1	11817230	11817866	11817412;11817755	56	56	54	41	14	36	76	29	52	36	102	198	3.09111	2.6049	2.96725	2.5725	0.79305	2.33618	4.16108	1.878	2.95051	2.06608	4.30128	9.2734	0.842707	0.866964	2.94582	0.451325	0.700245	2.15596	0.493177	0.637045	1	-	-	-	-	-	+	Promoter (1-2kb)	11705264	11816218	110955	-	408271	XM_006569141.3
NC_037647.1	11802384	11802748	11802529	110	58	68	42	14	45	66	13	56	90	100	130	6.01953	2.6963	3.72255	2.63375	0.79305	2.90444	3.62068	0.8764	3.17319	5.08144	4.21776	6.1046	0.447925	0.707512	3.66237	0.242054	1.60137	1.44736	0.549948	0.683005	1	-	-	-	-	+	-	Promoter (1-2kb)	11705264	11800710	95447	-	408271	XM_026443145.1
NC_037647.1	11728739	11740158	11729210;11730064;11730635;11731076;11731384;11732274;11732692;11733467;11734399;11729188;11729346;11730109;11731090;11731396;11732252;11732603;11733529;11729177;11729640;11729971;11730587;11731374;11731713;11732319;11732809;11733659;11734446;11734986;11735654;11736164;11736610;11736935;11737606;11737786;11738783;11739420;11739909;11729214;11729664;11730091;11731396;11732262;11732629;11733652;117…	1776	8901	1460	7655	2019	6949	1285	6130	1207	7095	1749	8170	96.3667	406.821	78.8209	468.93	106.797	438.823	69.4954	383.801	67.2494	396.241	73.08	380.769	4.22159	5.94931	4.10895	5.52268	5.89211	5.2103	-0.219382	0.319255	1	+	+	+	+	+	+	Promoter (<=1kb)	11705264	11737793	32530	-	408271	XM_006569150.3
NC_037647.1	11805552	11809567	11805839;11805820;11805803;11805851;11805834;11806170;11806767;11807516;11806798;11807370;11806824;11807415;11808484;11806839;11807390;11806828;11807450;11806818;11807401;11808270;11808585;11808452;11809042;11809351;11808373;11808493;11808513;11809081;11809095;11809109	684	2109	532	1750	851	1468	446	1318	430	1522	705	1510	37.1476	96.427	28.7553	107.249	45.0452	92.7527	24.1559	82.5694	23.9938	85.0443	29.4826	70.4126	2.59578	3.72971	2.0591	3.41819	3.54443	2.38828	-0.157363	0.629569	1	+	+	+	+	+	+	Promoter (<=1kb)	11705264	11804631	99368	-	408271	XM_016914288.2
NC_037647.1	11715461	11722320	11715634;11715679;11715689;11716366;11715712;11715720;11716330;11716364;11716377;11717172;11717822;11718755;11719260;11720275;11720714;11716354;11716372;11717306;11717827;11718836;11719251;11720249;11720735;11721236;11721772;11722205;11717200;11717847;11717162;11717375;11717845;11718272;11717144;11717173;11717829;11717825;11718781;11719275;11719608;11720255;11720730;11718763;11719271;11719621;117…	940	4216	844	3630	792	3334	725	2545	690	3334	1017	4224	51.0304	192.717	45.5877	222.399	41.9259	210.572	39.233	159.38	38.468	186.226	42.5117	196.885	3.77651	4.87849	5.02248	4.0624	4.84106	4.63131	0.0151319	0.923223	1	+	+	+	+	+	+	Promoter (<=1kb)	11705264	11717516	12253	-	408271	XM_026443147.1
NC_037647.1	11784536	11785733	11785148;11784906;11785381;11784952;11785400;11784914;11785395;11784896;11785390;11784892;11785368	209	987	148	765	311	743	135	695	115	658	204	620	11.3883	45.1516	8.03855	46.9175	16.4954	46.9762	7.34944	43.5696	6.45772	36.7986	8.5608	28.9386	3.96474	5.83656	2.84784	5.92829	5.69839	3.38036	-0.246601	0.546044	1	+	+	+	+	+	+	Exon (XM_006569142.3/408271, exon 3 of 12)	11705264	11779163	73900	-	408271	XM_006569146.3
NC_037647.1	11778576	11780105	11778953;11779486;11779893;11778855;11778837;11779629;11778865;11778827;11778898;11779618;11779462;11779649;11779671	284	647	228	471	326	480	175	577	166	542	255	654	15.4556	29.6136	12.3545	28.91	17.2885	30.3703	9.51104	36.1828	9.29689	30.3211	10.6906	30.523	1.91604	2.34004	1.75668	3.80429	3.26142	2.85513	-0.722436	0.0222986	1	+	+	+	+	+	+	Promoter (<=1kb)	11705264	11779163	73900	-	408271	XM_006569146.3
NC_037647.1	11745022	11746539	11745224;11745825;11746271;11745939;11745867;11746228;11745945;11746219;11745935;11746239;11745937;11746261	159	646	179	601	277	479	172	438	179	495	204	712	8.6768	29.5679	9.711	36.8725	14.6979	30.3072	9.34892	27.4814	10.0206	27.6966	8.5608	33.2258	3.4077	3.79698	2.06201	2.93953	2.76397	3.88116	-0.0486718	0.875702	1	+	+	+	+	+	+	Exon (XM_006569146.3/408271, exon 2 of 10)	11705264	11739747	34484	-	408271	XM_006569148.3
NC_037647.1	11815453	11816413	11815722;11815808;11816220;11815754;11815806;11815735;11816126	147	477	150	346	342	280	116	367	119	362	126	342	8.02604	21.8446	8.14645	21.2538	18.1344	17.7423	6.32268	23.0368	6.6804	20.2699	5.30352	15.9838	2.72172	2.60896	0.978378	3.64352	3.03423	3.01381	-0.619305	0.173707	1	+	+	-	+	+	+	Promoter (<=1kb)	11705264	11816217	110954	-	408271	XM_391824.6
NC_037647.1	11744003	11744707	11744305;11744398;11744444	119	151	112	114	15	118	79	56	108	257	117	487	6.5076	6.9464	6.09635	7.04375	0.84592	7.51366	4.3232	3.5682	6.06803	14.4067	4.92768	22.7408	1.06743	1.1554	8.88223	0.825361	2.3742	4.61491	0.506999	0.725415	1	-	-	+	-	+	+	Intron (XM_006569146.3/408271, intron 3 of 9)	11705264	11739747	34484	-	408271	XM_006569148.3
NC_037647.1	11780843	11781297	11781068;11781044;11781067;11781085;11781065;11781090	91	304	55	210	125	202	85	136	70	165	74	205	4.98916	13.9385	3.0212	12.9238	6.66162	12.8174	4.64744	8.5762	3.95257	9.26944	3.132	9.5996	2.79376	4.2777	1.92407	1.84536	2.34517	3.06501	0.310126	0.507649	1	+	+	+	+	+	+	Promoter (1-2kb)	11705264	11779163	73900	-	408271	XM_006569146.3
NC_037647.1	11812729	11813348	11813007;11812994;11813002;11812965;11813011;11813014	106	400	129	303	115	240	91	208	74	298	118	266	5.80261	18.3257	7.0135	18.62	6.13292	15.2167	4.97168	13.0834	4.17525	16.6962	4.96944	12.4422	3.15818	2.65488	2.48115	2.63159	3.99885	2.50374	-0.13917	0.631354	1	+	+	+	+	+	+	Promoter (2-3kb)	11705264	11816217	110954	-	408271	XM_391824.6
NC_037647.1	11792377	11793377	11792762;11793110;11792931;11792830;11793200;11793103;11792982;11792744;11793093	140	425	132	334	159	279	77	207	75	303	147	331	7.64643	19.4682	7.17535	20.5188	8.4592	17.6792	4.21512	13.0208	4.23092	16.9754	6.18048	15.4712	2.54605	2.85962	2.08994	3.08907	4.01222	2.50324	-0.357669	0.249846	1	+	+	+	+	+	+	Intron (XM_026443145.1/408271, intron 1 of 9)	11705264	11800710	95447	-	408271	XM_026443145.1
NC_037647.1	11793848	11801124	11794136;11795237;11794095;11794631;11795194;11795694;11796366;11796894;11794139;11794591;11795198;11794124;11794635;11795203;11794130;11794673;11795155;11794127;11795164;11796300;11796726;11796340;11796350;11796698;11797011;11797656;11798101;11798549;11797663;11798549;11797672;11798127;11798551;11797653;11797675;11798196;11798568;11798272;11799277;11799874;11800237;11800701;11798584;11799226;117…	971	3003	885	2375	848	2282	757	1780	740	2842	1046	3200	52.7116	137.283	47.7997	145.53	44.8866	144.149	40.9623	111.491	41.2515	158.753	43.7227	149.167	2.60442	3.04458	3.2114	2.7218	3.84842	3.41166	-0.171939	0.389393	1	+	+	+	+	+	+	Promoter (<=1kb)	11705264	11800710	95447	-	408271	XM_026443145.1
NC_037647.1	11658661	11660095	11658787;11659172;11659784;11659288;11659840;11659208;11659810;11659349;11659807;11659276;11659779;11659359;11659794	227	818	190	582	292	504	151	570	157	582	243	587	12.3644	37.4283	10.3044	35.7088	15.4909	31.8857	8.21408	35.7446	8.79586	32.5547	10.1894	27.4008	3.0271	3.46539	2.05835	4.35163	3.70114	2.68915	-0.329112	0.317333	1	+	+	+	+	+	+	Promoter (1-2kb)	11656882	11661824	4943	-	408272	XM_006569161.3
NC_037647.1	11663106	11663559	11663384;11663179;11663440;11663290	83	100	54	102	86	103	47	58	50	133	90	136	4.55532	4.6157	2.96725	6.30875	4.59969	6.56656	2.59392	3.6934	2.83917	7.48256	3.80016	6.3842	1.01325	2.12613	1.42761	1.42387	2.63547	1.67998	-0.329637	0.471574	1	-	+	-	-	+	+	Promoter (<=1kb)	11656882	11663366	6485	-	408272	XM_006569160.3
NC_037647.1	11660522	11661927	11660930;11661291;11661726;11660763;11661284	180	111	210	82	25	80	169	78	155	392	247	678	9.81563	5.1184	11.3834	5.08375	1.37462	5.11434	9.1868	4.9454	8.68452	21.9451	10.3565	31.6414	0.521454	0.446593	3.72055	0.538316	2.52692	3.05522	-0.384484	0.738476	1	-	-	-	-	+	+	Promoter (<=1kb)	11656882	11661824	4943	-	408272	XM_006569161.3
NC_037647.1	11513035	11513406	11513178;11513191;11513234;11513259	80	147	48	91	120	84	44	84	55	118	65	70	4.39263	6.7636	2.64355	5.635	6.39727	5.3669	2.4318	5.321	3.11752	6.64496	2.75616	3.3086	1.53976	2.1316	0.838936	2.18809	2.13149	1.20044	-0.29145	0.532355	1	+	+	-	+	+	-	Promoter (<=1kb)	11506149	11513111	6963	-	408273	NM_001098223.1
NC_037647.1	11521318	11522812	11521530;11521482;11521756;11522146;11522478;11521547;11521469;11521728;11522194;11522649;11522225	248	433	225	318	330	407	207	347	222	394	236	481	13.5033	19.8338	12.1927	19.5388	17.5	25.7611	11.2403	21.7848	12.4144	22.0568	9.89712	22.4612	1.46881	1.6025	1.47206	1.9381	1.77671	2.26947	-0.397413	0.0697021	1	+	+	+	+	+	+	Intron (XR_003305431.1/100578965, intron 1 of 5)	11506149	11513111	6963	-	408273	NM_001098223.1
NC_037647.1	11511282	11511560	11511419	52	98	49	48	71	54	50	40	31	59	70	78	2.87419	4.5243	2.6975	3.00125	3.80664	3.4727	2.75604	2.5666	1.78144	3.3504	2.96496	3.6814	1.57411	1.1126	0.912274	0.931264	1.88073	1.24164	-0.17162	0.682549	1	+	-	-	-	-	-	Promoter (1-2kb)	11506149	11513111	6963	-	408273	NM_001098223.1
NC_037647.1	11519901	11521095	11520225;11520837;11520137;11520898;11520826;11520833;11520879	209	346	159	282	224	326	138	239	124	301	234	354	11.3883	15.8579	8.632	17.3337	11.8957	20.6468	7.51156	15.024	6.95875	16.8637	9.8136	16.543	1.39247	2.00807	1.73565	2.00012	2.42338	1.68572	-0.250287	0.310393	1	+	+	+	+	+	+	Intron (XR_003305431.1/100578965, intron 1 of 5)	11506149	11513111	6963	-	408273	NM_001098223.1
NC_037647.1	11509472	11509843	11509641;11509668;11509693	101	135	49	102	138	67	55	118	37	95	62	72	5.53146	6.2152	2.6975	6.30875	7.34893	4.29352	3.02624	7.4494	2.11546	5.36064	2.63088	3.4018	1.12361	2.33874	0.584237	2.4616	2.53403	1.29303	-0.636047	0.322123	1	-	+	-	+	+	-	Intron (XR_003305431.1/100578965, intron 1 of 5)	11506149	11513111	6963	-	408273	NM_001098223.1
NC_037647.1	11531124	11532766	11531349;11531244;11531663;11532361;11531430;11531462;11532282;11532300;11532326;11532308	328	529	254	322	419	369	204	404	148	352	256	416	17.8417	24.221	13.7572	19.7838	22.2054	23.3618	11.0782	25.353	8.29483	19.7115	10.7323	19.4322	1.35755	1.43807	1.05208	2.28855	2.37636	1.81063	-0.751005	0.0189408	1	+	+	-	+	+	+	Exon (XR_003305431.1/100578965, exon 2 of 6)	11506149	11513111	6963	-	408273	NM_001098223.1
NC_037647.1	11343143	11349570	11343340;11343939;11344937;11345435;11346201;11346619;11347225;11347534;11348137;11348618;11349062;11344064;11344091;11344930;11345431;11344082;11344909;11345476;11344091;11344080;11344889;11345448;11344908;11345462;11344907;11345460;11346156;11346709;11347144;11347433;11348101;11349059;11346752;11347114;11347464;11348131;11349043;11346749;11347268;11348127;11349046;11346695;11347163;11348128;113…	877	5438	873	4555	1183	3909	676	3790	680	4263	953	4821	47.6139	248.562	47.1523	279.055	62.5981	246.877	36.5851	237.317	37.9113	238.102	39.839	224.705	5.22037	5.91816	3.94384	6.48671	6.2805	5.64033	-0.287434	0.185909	1	+	+	+	+	+	+	Promoter (1-2kb)	11350934	11360665	9732	+	408275	XM_006569178.3
NC_037647.1	11349803	11351267	11349978;11350331;11350769;11351015;11350316;11350960;11350831;11350897;11350826;11350821	164	557	200	412	257	406	153	427	185	518	250	660	8.94795	25.5006	10.8439	25.2963	13.6405	25.698	8.32216	26.7928	10.3546	28.981	10.4818	30.8026	2.84988	2.33277	1.88395	3.21945	2.79885	2.93867	-0.341997	0.13896	1	+	+	+	+	+	+	Promoter (<=1kb)	11350934	11360665	9732	+	408275	XM_006569178.3
NC_037647.1	11320352	11322403	11320656;11320633;11320652;11320652;11320665;11320694;11321154;11321748;11321829;11321863;11321824;11321997	273	886	291	652	443	636	228	681	220	622	337	757	14.859	40.5359	15.7534	39.9962	23.4743	40.2202	12.3752	42.6932	12.3031	34.7883	14.1149	35.3228	2.72804	2.53889	1.71337	3.4499	2.8276	2.50252	-0.330935	0.224971	1	+	+	+	+	+	+	Promoter (<=1kb)	11322088	11360665	38578	+	408275	XM_006569174.3
NC_037647.1	11331538	11333688	11331724;11332021;11332253;11332662;11332956;11333317;11332055;11332121;11332777;11333330;11332108;11332064;11332780;11333303;11332139;11332698;11333340;11332801;11333343;11332716;11333359	298	897	279	776	472	736	225	651	245	696	341	807	16.2148	41.0386	15.106	47.5913	25.0075	46.5342	12.213	40.8152	13.6948	38.9205	14.2819	37.6528	2.53093	3.15049	1.86081	3.34195	2.84199	2.6364	-0.225842	0.389012	1	+	+	+	+	+	+	Intron (XM_016914577.2/408275, intron 1 of 5)	11322088	11360665	38578	+	408275	XM_006569177.3
NC_037647.1	11330745	11331384	11330948;11331039;11331131;11331152	68	129	91	97	20	115	69	59	74	164	78	277	3.74187	5.941	4.9634	6.0025	1.11027	7.32424	3.7828	3.756	4.17525	9.2136	3.29904	12.9548	1.58771	1.20935	6.59681	0.992915	2.20672	3.92684	0.398532	0.722751	1	+	-	+	-	+	+	Intron (XM_016914577.2/408275, intron 1 of 5)	11322088	11360665	38578	+	408275	XM_006569177.3
NC_037647.1	11342153	11342526	11342325;11342387	57	41	42	43	10	30	56	10	54	101	64	126	3.14534	1.9194	2.31985	2.695	0.58157	1.95734	3.08028	0.6886	3.06185	5.69568	2.7144	5.9182	0.610236	1.16171	3.36561	0.223551	1.86021	2.1803	0.268857	0.794163	1	-	-	-	-	+	+	Intron (XM_016914577.2/408275, intron 1 of 5)	11350934	11360665	9732	+	408275	XM_006569178.3
NC_037647.1	11315621	11315917	11315764	71	88	44	85	123	69	46	76	57	68	56	62	3.90456	4.0673	2.42775	5.2675	6.55588	4.4198	2.53988	4.8202	3.22886	3.85296	2.38032	2.9358	1.04168	2.1697	0.674173	1.89781	1.19329	1.23336	-0.154398	0.790956	1	-	+	-	-	-	-	Promoter (<=1kb)	11315158	11360665	45508	+	408275	XM_026443166.1
NC_037647.1	11329088	11330294	11329469;11329862;11329492;11329874;11329460;11329934;11330058;11329446;11329847;11329464;11329886;11329398;11329870	219	496	191	384	200	370	134	275	151	497	217	613	11.9306	22.7129	10.3584	23.5813	10.6269	23.4249	7.2954	17.2776	8.46184	27.8083	9.10368	28.6124	1.90375	2.27654	2.2043	2.36829	3.28632	3.14295	-0.462508	0.0908151	1	+	+	+	+	+	+	Intron (XM_016914577.2/408275, intron 1 of 5)	11322088	11360665	38578	+	408275	XM_006569177.3
NC_037647.1	11336874	11341554	11337243;11338062;11338194;11338996;11339819;11340633;11341110;11337275;11337278;11337300;11337347;11337303;11337865;11338334;11338345;11339050;11339605;11338401;11338990;11339644;11339045;11339614;11339000;11339028;11339628;11339735;11340679;11341131;11340683;11341132;11340716;11341143;11340610;11341131;11341146	692	2168	656	1807	711	1628	527	1381	609	1881	704	2159	37.5814	99.1233	35.4451	110.74	37.6434	102.855	28.5331	86.5132	33.9587	105.091	29.4408	100.656	2.63756	3.12427	2.73235	3.03203	3.09467	3.41893	-0.168365	0.144033	1	+	+	+	+	+	+	Intron (XM_016914577.2/408275, intron 1 of 5)	11350934	11360665	9732	+	408275	XM_006569178.3
NC_037647.1	11351820	11352166	11351980	42	21	51	22	9	13	31	21	48	40	73	147	2.33189	1.0054	2.8054	1.40875	0.5287	0.88396	1.72928	1.3772	2.72783	2.28944	3.09024	6.8968	0.431152	0.502157	1.67195	0.796401	0.83929	2.2318	-0.569971	0.535343	1	-	-	-	-	-	+	Promoter (<=1kb)	11350934	11360665	9732	+	408275	XM_006569178.3
NC_037647.1	11318545	11319158	11318763;11318769	76	30	82	25	10	37	87	24	94	142	110	276	4.17571	1.4167	4.47785	1.5925	0.58157	2.39932	4.75552	1.565	5.28865	7.98512	4.63536	12.9082	0.339272	0.355639	4.12559	0.329091	1.50986	2.78472	0.0601433	0.966516	1	-	-	-	-	+	+	Promoter (2-3kb)	11322088	11360665	38578	+	408275	XM_006569174.3
NC_037647.1	11324848	11326837	11325393;11325920;11325150;11325437;11325843;11326678;11325480;11325981;11325520;11325897;11325444;11325989;11325448;11326005	335	1138	308	861	347	838	199	656	236	709	364	924	18.2213	52.0523	16.6705	52.7975	18.3988	52.9745	10.808	41.1282	13.1938	39.6464	15.2424	43.105	2.85667	3.16712	2.87924	3.80535	3.00493	2.82797	-0.114473	0.507254	1	+	+	+	+	+	+	Promoter (2-3kb)	11322088	11360665	38578	+	408275	XM_006569177.3
NC_037647.1	11323070	11323515	11323227	61	32	70	22	9	13	62	6	51	75	84	154	3.36226	1.5081	3.83045	1.40875	0.5287	0.88396	3.40452	0.4382	2.89484	4.24384	3.5496	7.223	0.448538	0.367777	1.67195	0.128711	1.466	2.03488	-0.544667	0.620319	1	-	-	-	-	-	+	Promoter (<=1kb)	11322088	11360665	38578	+	408275	XM_006569177.3
NC_037647.1	11353080	11355221	11353339;11353764;11354305;11355006;11353742;11353762;11353771;11353765;11353781	272	442	286	341	78	339	261	263	274	434	336	1005	14.8048	20.2451	15.4836	20.9475	4.17673	21.4676	14.1585	16.5264	15.3092	24.2904	14.0731	46.8796	1.36747	1.35288	5.13981	1.16724	1.58665	3.33115	0.369291	0.705354	1	+	+	+	+	+	+	Promoter (2-3kb)	11350934	11360665	9732	+	408275	XM_006569178.3
NC_037647.1	11358076	11359551	11358345;11358716;11359127;11358382;11359258;11358399;11358452;11358406;11358643	267	573	196	411	622	384	181	533	182	423	250	368	14.5336	26.2318	10.6281	25.235	32.938	24.3089	9.83528	33.4284	10.1876	23.6762	10.4818	17.1954	1.80491	2.37437	0.73802	3.39883	2.32402	1.6405	-0.582497	0.309903	1	+	+	-	+	+	+	Exon (XM_016914577.2/408275, exon 5 of 6)	11350934	11360665	9732	+	408275	XM_006569178.3
NC_037647.1	11357069	11357932	11357406;11357376;11357451;11357423;11357377;11357418	159	559	106	432	287	421	124	465	100	331	145	368	8.6768	25.592	5.77265	26.5212	15.2266	26.6451	6.755	29.1716	5.62267	18.5389	6.09696	17.1954	2.94947	4.59429	1.7499	4.31852	3.29717	2.82032	-0.167251	0.710746	1	+	+	+	+	+	+	5' UTR	11350934	11360665	9732	+	408275	XM_006569178.3
NC_037647.1	11305162	11305888	11305279;11305674	57	63	58	18	12	20	77	18	62	51	85	203	3.14534	2.9248	3.18305	1.16375	0.68731	1.32594	4.21512	1.1894	3.50721	2.90368	3.59136	9.5064	0.929884	0.365608	1.92917	0.282175	0.827917	2.64702	-0.220475	0.84624	1	-	-	-	-	-	+	Promoter (<=1kb)	11298457	11304861	6405	-	408276	XM_391829.7
NC_037647.1	11302945	11303285	11303110;11303139	21	58	12	57	15	25	27	33	14	104	30	94	1.19306	2.6963	0.70135	3.5525	0.84592	1.64164	1.51312	2.1284	0.83505	5.8632	1.29456	4.427	2.25999	5.06523	1.94066	1.40663	7.02138	3.41969	-0.354608	0.681729	1	-	-	-	-	+	+	Promoter (1-2kb)	11298457	11304861	6405	-	408276	XM_391829.7
NC_037647.1	11302140	11302680	11302310;11302338;11302319;11302437	91	139	81	130	11	105	84	37	82	192	110	217	4.98916	6.398	4.4239	8.02375	0.63444	6.69284	4.5934	2.3788	4.62061	10.7771	4.63536	10.1588	1.28238	1.81373	10.5492	0.517873	2.3324	2.19159	1.43638	0.441636	1	-	+	+	-	+	+	Promoter (2-3kb)	11298457	11304861	6405	-	408276	XM_391829.7
NC_037647.1	11260849	11262263	11261155;11261999;11261183;11261976;11261193;11261658;11261964;11261168;11261962;11261180;11261556;11261957;11261160;11261957	153	1112	127	868	266	704	156	781	150	746	175	855	8.35142	50.8641	6.9056	53.2263	14.1163	44.5137	8.48428	48.9532	8.40617	41.7125	7.34976	39.8896	6.09047	7.7077	3.15335	5.76987	4.96213	5.42733	0.0690477	0.862396	1	+	+	+	+	+	+	Promoter (1-2kb)	11241465	11259328	17864	-	408277	XM_026443212.1
NC_037647.1	11269348	11271557	11269497;11270269;11270920;11271387;11270303;11270866;11269810;11270347;11270906;11269816;11270320;11270874;11269837;11270307;11270894;11269828;11270393;11270895	314	1082	271	810	332	849	220	674	244	768	346	942	17.0825	49.4931	14.6744	49.6737	17.6057	53.669	11.9428	42.255	13.6391	42.941	14.4907	43.9438	2.8973	3.38506	3.04839	3.53812	3.14837	3.03255	-0.0588219	0.571399	1	+	+	+	+	+	+	Distal Intergenic	11241465	11259328	17864	-	408277	XM_026443212.1
NC_037647.1	11264574	11268688	11265113;11265377;11266086;11266342;11267060;11267627;11268059;11268508;11265303;11265345;11265328;11265346;11265342;11267111;11268095;11267027;11268114;11267071;11267621;11268091;11266758;11267075;11267589;11268100;11267008;11267597;11268108	706	3130	594	2443	691	2289	520	2368	523	2356	692	3163	38.3406	143.087	32.1002	149.695	36.586	144.591	28.1548	148.299	29.1711	131.615	28.9397	147.442	3.732	4.66337	3.95209	5.26727	4.51183	5.0948	-0.26857	0.0834448	1	+	+	+	+	+	+	Distal Intergenic	11241465	11259328	17864	-	408277	XM_026443212.1
NC_037647.1	11259815	11260150	11259987	61	63	57	72	16	37	57	25	54	90	56	126	3.36226	2.9248	3.1291	4.47125	0.89879	2.39932	3.13432	1.6276	3.06185	5.08144	2.38032	5.9182	0.869891	1.42893	2.6695	0.519283	1.6596	2.4863	0.0908226	0.903174	1	-	-	-	-	-	+	Promoter (<=1kb)	11241465	11259328	17864	-	408277	XM_026443212.1
NC_037647.1	11188617	11192576	11188774;11189129;11189838;11190503;11190875;11191540;11192091;11188927;11189422;11189961;11189312;11189991;11190823;11190799;11190846;11190828;11191587;11192248;11191568;11192263;11191563;11191555;11192257;11191580;11192280;11192283	572	1401	502	1319	491	1205	371	984	465	1452	560	1583	31.0738	64.0714	27.1368	80.85	26.012	76.1468	20.1029	61.661	25.9422	81.1355	23.4274	73.8144	2.06191	2.97935	2.92737	3.06727	3.12755	3.15077	-0.229954	0.262384	1	+	+	+	+	+	+	Intron (XM_006569195.3/408278, intron 1 of 7)	11108360	11209241	100882	-	408278	XM_006569195.3
NC_037647.1	11198919	11199976	11199602;11199616;11199414;11199458;11199334;11199673;11199599	124	994	128	825	309	578	125	724	107	575	152	478	6.77875	45.4715	6.95955	50.5925	16.3897	36.5581	6.80904	45.385	6.01236	32.1638	6.38928	22.3214	6.70795	7.26951	2.23055	6.6654	5.34961	3.49357	0.0636396	0.906759	1	+	+	+	+	+	+	Intron (XM_006569195.3/408278, intron 1 of 7)	11108360	11209241	100882	-	408278	XM_006569195.3
NC_037647.1	11221503	11222447	11221621;11222126;11222152;11222224;11222215;11222190;11222209	177	264	176	193	138	186	114	201	140	222	185	312	9.65294	12.1105	9.54915	11.8825	7.34893	11.8072	6.2146	12.6452	7.84947	12.4523	7.76736	14.5858	1.25459	1.24435	1.60666	2.03476	1.58639	1.87783	-0.42157	0.0594031	1	+	+	+	+	+	+	Distal Intergenic	11108360	11210337	101978	-	408278	XM_026443347.1
NC_037647.1	11213927	11214201	11214063	57	132	38	70	63	62	42	69	63	84	65	60	3.14534	6.0781	2.10405	4.34875	3.38368	3.97782	2.32372	4.382	3.56288	4.7464	2.75616	2.8426	1.93241	2.06685	1.17559	1.88577	1.33218	1.03136	0.284288	0.455772	1	+	-	-	-	-	-	Distal Intergenic	11108360	11210337	101978	-	408278	XM_026443347.1
NC_037647.1	11212363	11213265	11212657;11212984;11212811;11212731;11212853;11212898;11212818	127	396	125	268	157	250	106	290	83	264	128	250	6.94144	18.1429	6.7977	16.4763	8.35346	15.8481	5.78228	18.2166	4.67628	14.7976	5.38704	11.6966	2.61371	2.42381	1.89719	3.15042	3.1644	2.17125	-0.291261	0.268491	1	+	+	+	+	+	+	Promoter (2-3kb)	11108360	11210337	101978	-	408278	XM_026443347.1
NC_037647.1	11133516	11133918	11133631;11133735	104	95	65	49	75	70	78	53	52	87	47	101	5.69415	4.3872	3.5607	3.0625	4.01812	4.48294	4.26916	3.3804	2.95051	4.91392	2.00448	4.7532	0.770475	0.860084	1.11568	0.791819	1.66545	2.37129	-0.814134	0.265417	1	-	-	-	-	+	+	Intron (XM_006569194.3/408278, intron 2 of 7)	11108360	11142437	34078	-	408278	XM_006569194.3
NC_037647.1	11207067	11207730	11207282;11207261;11207364;11207305;11207422;11207415	116	343	94	237	203	257	86	277	65	189	183	229	6.34491	15.7208	5.12525	14.5775	10.7855	16.2901	4.70148	17.4028	3.67422	10.6096	7.68384	10.718	2.4777	2.84425	1.51037	3.70156	2.88758	1.39488	-0.224737	0.655597	1	+	+	+	+	+	+	Promoter (1-2kb)	11108360	11209241	100882	-	408278	XM_006569195.3
NC_037647.1	11205177	11206820	11205378;11205621;11206191;11205622;11206165;11205622;11206261;11205648;11206150;11205662;11206171;11205710;11206184	242	1141	213	756	353	704	219	705	196	717	224	667	13.1779	52.1894	11.5453	46.3663	18.716	44.5137	11.8888	44.1956	10.967	40.0931	9.396	31.1288	3.96037	4.01603	2.37838	3.71741	3.65579	3.31298	-0.0454508	0.858093	1	+	+	+	+	+	+	Promoter (2-3kb)	11108360	11209241	100882	-	408278	XM_006569195.3
NC_037647.1	11186430	11187175	11186756;11186756;11186779;11186748;11186781	133	196	111	191	42	182	106	116	74	192	120	216	7.26682	9.0029	6.0424	11.76	2.27341	11.5546	5.78228	7.3242	4.17525	10.7771	5.05296	10.1122	1.23891	1.94625	5.0825	1.26666	2.58119	2.00124	0.499264	0.572375	1	+	+	+	-	+	+	Intron (XM_006569195.3/408278, intron 1 of 7)	11108360	11209241	100882	-	408278	XM_006569195.3
NC_037647.1	11177312	11180128	11178051;11178524;11179276;11178065;11178550;11178050;11178506;11177995;11178571;11179168;11179917;11178115;11178627;11179435;11178028;11178548;11179283;11179928;11179275;11179442	458	1736	405	1280	522	1367	308	1148	285	1226	494	1265	24.8916	79.3809	21.9037	78.4612	27.651	86.3755	16.6984	71.9274	15.9216	68.5157	20.6712	58.9956	3.18906	3.5821	3.12377	4.30744	4.30332	2.854	-0.212444	0.39452	1	+	+	+	+	+	+	5' UTR	11108360	11209241	100882	-	408278	XM_006569195.3
NC_037647.1	11128266	11129298	11128460;11129121;11128813;11128959;11128944;11128954;11128985	164	353	143	278	196	277	130	272	116	282	172	383	8.94795	16.1778	7.7688	17.0888	10.4154	17.5529	7.07924	17.0898	6.51339	15.8027	7.22448	17.8944	1.80799	2.19967	1.68528	2.41407	2.42619	2.47691	-0.362111	0.0710442	1	+	+	+	+	+	+	Intron (XM_006569194.3/408278, intron 2 of 7)	11108360	11142437	34078	-	408278	XM_006569194.3
NC_037647.1	11192860	11194149	11193013;11193620;11193617;11193656;11193614;11193667;11193667	155	859	144	714	205	632	107	589	123	628	146	638	8.45988	39.302	7.82275	43.7937	10.8912	39.9676	5.83632	36.934	6.90308	35.1234	6.13872	29.7774	4.64569	5.59825	3.66971	6.3283	5.08808	4.85075	-0.225458	0.339827	1	+	+	+	+	+	+	Intron (XM_006569195.3/408278, intron 1 of 7)	11108360	11209241	100882	-	408278	XM_006569195.3
NC_037647.1	11185424	11186183	11185866;11185691;11185767;11185882;11185877;11185916	123	420	124	386	84	369	89	240	103	444	124	544	6.72452	19.2397	6.74375	23.7037	4.49395	23.3618	4.8636	15.0866	5.78968	24.8488	5.22	25.397	2.86113	3.51491	5.1985	3.10194	4.29191	4.86533	-0.0829075	0.806723	1	+	+	+	+	+	+	Intron (XM_006569195.3/408278, intron 1 of 7)	11108360	11209241	100882	-	408278	XM_006569195.3
NC_037647.1	11196359	11198229	11196936;11197429;11198096;11196811;11197509;11196841;11196870;11196803;11196867	277	618	222	515	294	527	191	484	224	680	283	792	15.0759	28.2883	12.0308	31.605	15.5967	33.3379	10.3757	30.361	12.5257	38.027	11.8598	36.9538	1.87639	2.62701	2.1375	2.92616	3.03592	3.11589	-0.450992	0.0585941	1	+	+	+	+	+	+	Intron (XM_006569195.3/408278, intron 1 of 7)	11108360	11209241	100882	-	408278	XM_006569195.3
NC_037647.1	11172305	11172926	11172679;11172497;11172523	72	136	89	97	30	80	64	74	55	93	82	252	3.95879	6.2609	4.8555	6.0025	1.63897	5.11434	3.5126	4.695	3.11752	5.24896	3.46608	11.7898	1.58152	1.23623	3.12046	1.33662	1.6837	3.40148	-0.112949	0.860832	1	-	-	+	-	+	+	Intron (XM_006569195.3/408278, intron 1 of 7)	11108360	11142437	34078	-	408278	XM_006569194.3
NC_037647.1	11129715	11130356	11129957;11130083;11130068;11130079;11130069;11130077	140	275	115	196	86	214	73	139	74	185	106	235	7.64643	12.6132	6.2582	12.0663	4.59969	13.5751	3.99896	8.764	4.17525	10.3862	4.46832	10.9976	1.64955	1.92808	2.95131	2.19157	2.48756	2.46124	-0.12915	0.661606	1	+	+	+	+	+	+	Intron (XM_006569194.3/408278, intron 2 of 7)	11108360	11142437	34078	-	408278	XM_006569194.3
NC_037647.1	11220194	11220918	11220593;11220527;11220578;11220521;11220472;11220600	104	487	92	381	180	294	78	341	95	366	136	300	5.69415	22.3016	5.01735	23.3975	9.56947	18.6263	4.26916	21.4092	5.34432	20.4933	5.72112	14.0266	3.91658	4.66332	1.94643	5.01485	3.83459	2.45172	-0.102469	0.825651	1	+	+	+	+	+	+	Distal Intergenic	11108360	11210337	101978	-	408278	XM_026443347.1
NC_037647.1	11176038	11176716	11176292;11176317;11176419;11176332;11176367;11176360	100	293	87	157	85	161	59	163	74	137	99	221	5.47723	13.4358	4.7476	9.6775	4.54682	10.2287	3.2424	10.2664	4.17525	7.70592	4.176	10.3452	2.45303	2.0384	2.24964	3.1663	1.84562	2.4773	-0.151838	0.587059	1	+	+	+	+	+	+	Intron (XM_006569195.3/408278, intron 1 of 7)	11108360	11209241	100882	-	408278	XM_006569195.3
NC_037647.1	11143906	11145597	11144342;11144974;11144380;11144866;11145125;11144751;11145127;11144652;11145150;11144720;11145178;11144704;11145178	213	1135	201	859	274	833	179	691	177	918	276	1059	11.6052	51.9152	10.8979	52.675	14.5393	52.6588	9.7272	43.3192	9.90926	51.317	11.5675	49.396	4.47344	4.8335	3.62182	4.45341	5.17869	4.27024	-0.104743	0.516479	1	+	+	+	+	+	+	Promoter (1-2kb)	11108360	11142437	34078	-	408278	XM_006569194.3
NC_037647.1	11202074	11204762	11202267;11203070;11203747;11204474;11202275;11202598;11202526;11202994;11203662;11203926;11204508;11203021;11203536;11203017;11203582;11203843;11203644;11204495;11203843;11204487;11204474	426	1074	323	731	525	807	312	697	280	739	372	787	23.1562	49.1275	17.4798	44.835	27.8096	51.0171	16.9145	43.6948	15.6433	41.3216	15.5765	36.7208	2.12157	2.56496	1.83451	2.58327	2.64149	2.35745	-0.217516	0.232528	1	+	+	+	+	+	+	Intron (XM_006569195.3/408278, intron 1 of 7)	11108360	11209241	100882	-	408278	XM_006569195.3
NC_037647.1	11116375	11117743	11116856;11117408;11116833;11117489;11116888;11117384;11116898;11117415;11116863;11117397;11116848;11117387	201	796	166	626	149	660	167	295	152	628	185	688	10.9545	36.4229	9.00965	38.4038	7.9305	41.7355	9.07872	18.5296	8.51751	35.1234	7.76736	32.1074	3.32493	4.26252	5.26266	2.04099	4.12367	4.13363	0.319374	0.397034	1	+	+	+	+	+	+	Intron (XM_006569194.3/408278, intron 4 of 7)	11108360	11142437	34078	-	408278	XM_006569194.3
NC_037647.1	11143415	11143743	11143570	36	29	48	18	11	3	54	15	51	43	62	128	2.00651	1.371	2.64355	1.16375	0.63444	0.25256	2.9722	1.0016	2.89484	2.45696	2.63088	6.0114	0.683276	0.440222	0.398083	0.336989	0.848738	2.28494	-1.18964	0.381122	1	-	-	-	-	-	+	Promoter (<=1kb)	11108360	11142437	34078	-	408278	XM_006569194.3
NC_037647.1	11209231	11209896	11209445;11209708;11209750	135	188	121	131	209	151	99	165	79	172	154	138	7.37528	8.6373	6.5819	8.085	11.1027	9.59728	5.404	10.3916	4.4536	9.66032	6.4728	6.4774	1.17111	1.22837	0.86441	1.92295	2.1691	1.00071	-0.641854	0.222908	1	+	-	-	+	+	-	Promoter (<=1kb)	11108360	11209241	100882	-	408278	XM_006569195.3
NC_037647.1	11173601	11175192	11173959;11174316;11174940;11173967;11174346;11174874;11174384;11174384;11174360;11174398	226	588	198	504	168	472	200	365	211	702	276	834	12.3102	26.9173	10.736	30.9312	8.93503	29.8652	10.862	22.9116	11.802	39.2555	11.5675	38.911	2.18659	2.88107	3.34248	2.10934	3.32617	3.36382	-0.0652634	0.819678	1	+	+	+	+	+	+	Intron (XM_006569195.3/408278, intron 1 of 7)	11108360	11142437	34078	-	408278	XM_006569194.3
NC_037647.1	11217789	11218501	11218296;11218012;11218284;11218283;11218259;11218286	129	335	126	217	146	226	116	167	87	207	123	223	7.0499	15.3552	6.85165	13.3525	7.77189	14.3328	6.32268	10.5168	4.89896	11.6147	5.17824	10.4384	2.17807	1.9488	1.84418	1.66335	2.37085	2.01582	-0.0189521	0.91522	1	+	+	+	+	+	+	Distal Intergenic	11108360	11210337	101978	-	408278	XM_026443347.1
NC_037647.1	11194473	11195805	11194749;11194772;11194762;11194668;11195213;11195600;11194765;11194768;11195564;11195526;11195553;11195538	204	619	157	364	332	417	187	444	161	362	208	406	11.1172	28.334	8.5241	22.3562	17.6057	26.3925	10.1595	27.857	9.01854	20.2699	8.72784	18.9662	2.54866	2.62271	1.49909	2.74197	2.24758	2.17307	-0.102701	0.712898	1	+	+	+	+	+	+	Intron (XM_006569195.3/408278, intron 1 of 7)	11108360	11209241	100882	-	408278	XM_006569195.3
NC_037647.1	11187569	11188145	11187822;11187795;11187817;11187815;11187838;11187832	105	269	92	259	122	237	53	211	78	218	108	200	5.74838	12.339	5.01735	15.925	6.50301	15.0273	2.91816	13.2712	4.39793	12.229	4.55184	9.3666	2.14652	3.17399	2.31082	4.5478	2.78063	2.05776	-0.298605	0.525106	1	+	+	+	+	+	+	Intron (XM_006569195.3/408278, intron 1 of 7)	11108360	11209241	100882	-	408278	XM_006569195.3
NC_037647.1	11145751	11147558	11146026;11146100;11146831;11146134;11146105;11146070;11146832;11146128;11146862;11147395;11146858;11146863;11146890;11147310	217	647	175	595	151	521	191	428	153	676	306	798	11.8221	29.6136	9.4952	36.505	8.03624	32.9591	10.3757	26.8554	8.57318	37.8037	12.8203	37.2334	2.50494	3.84457	4.10131	2.5883	4.40953	2.90425	0.0778122	0.819209	1	+	+	+	+	+	+	Intron (XM_006569195.3/408278, intron 1 of 7)	11108360	11142437	34078	-	408278	XM_006569194.3
NC_037647.1	11159420	11159817	11159609;11159587;11159621;11159655;11159615	76	155	76	122	111	90	58	112	51	127	66	145	4.17571	7.1292	4.15415	7.53375	5.92144	5.74574	3.18836	7.0738	2.89484	7.14752	2.79792	6.8036	1.7073	1.81355	0.970328	2.21863	2.46906	2.43166	-0.664652	0.070525	1	+	+	-	+	+	+	Intron (XM_006569195.3/408278, intron 1 of 7)	11108360	11142437	34078	-	408278	XM_006569194.3
NC_037647.1	11161832	11162374	11161984	132	162	86	75	43	122	68	76	64	84	110	158	7.21259	7.4491	4.69365	4.655	2.32628	7.76622	3.72876	4.8202	3.61855	4.7464	4.63536	7.4094	1.03279	0.991765	3.33847	1.29271	1.31169	1.59845	0.351681	0.668459	1	-	-	+	-	-	-	Intron (XM_006569195.3/408278, intron 1 of 7)	11108360	11142437	34078	-	408278	XM_006569194.3
NC_037647.1	11122913	11127495	11123086;11123088;11123139;11123118;11123106;11123444;11124243;11124651;11125100;11125500;11126140;11124183;11124605;11124150;11124574;11124180;11124679;11125488;11126155;11126715;11124133;11124147;11124593;11125495;11126152;11125465;11125496;11126153;11126188;11126170;11126733;11126876;11127253	698	1349	633	1061	567	1039	555	845	436	1316	655	1669	37.9068	61.695	34.2043	65.0475	30.0302	65.6656	30.0462	52.9596	24.3278	73.5413	27.3946	77.822	1.62754	1.90173	2.18665	1.76261	3.02293	2.84078	-0.415998	0.242358	1	+	+	+	+	+	+	Exon (XM_006569194.3/408278, exon 3 of 8)	11108360	11142437	34078	-	408278	XM_006569194.3
NC_037647.1	11163544	11163980	11163778	83	30	78	17	12	26	62	12	64	58	108	191	4.55532	1.4167	4.26205	1.1025	0.68731	1.70478	3.40452	0.8138	3.61855	3.29456	4.55184	8.9472	0.310999	0.258678	2.48037	0.239035	0.910464	1.96562	-0.0304592	0.981821	1	-	-	-	-	-	+	Intron (XM_006569195.3/408278, intron 1 of 7)	11108360	11142437	34078	-	408278	XM_006569194.3
NC_037647.1	11153941	11156887	11154376;11154994;11154352;11155049;11154367;11155029;11155235;11156074;11156552;11154357;11155087;11154333;11155005;11154351;11155004;11156054;11156596;11156060;11156076;11156644;11156094;11156512;11156096;11156566;11156642	369	2249	319	1546	738	1545	331	1641	350	1330	435	1331	20.0651	102.825	17.264	94.7537	39.0709	97.6144	17.9413	102.789	19.5402	74.323	18.2074	62.0712	5.12457	5.48851	2.49839	5.72918	3.80359	3.40912	0.0187808	0.964353	1	+	+	+	+	+	+	Intron (XM_006569195.3/408278, intron 1 of 7)	11108360	11142437	34078	-	408278	XM_006569194.3
NC_037647.1	11169921	11170310	11170014;11170091;11170113;11170119;11170148	90	177	66	90	115	88	49	109	58	98	85	100	4.93493	8.1346	3.61465	5.57375	6.13292	5.61946	2.702	6.886	3.28453	5.52816	3.59136	4.7066	1.64837	1.54199	0.916278	2.54848	1.68309	1.31053	-0.432476	0.341167	1	+	+	-	+	+	+	Intron (XM_006569195.3/408278, intron 1 of 7)	11108360	11142437	34078	-	408278	XM_006569194.3
NC_037647.1	11181359	11183285	11181854;11182968;11181923;11181980;11181917;11181893;11181997	245	1270	247	1128	321	962	216	961	248	1026	275	1256	13.3406	58.0847	13.3796	69.1513	17.0241	60.8038	11.7267	60.2212	13.8618	57.3477	11.5258	58.5762	4.35398	5.16841	3.57163	5.13539	4.1371	5.08218	-0.132612	0.501752	1	+	+	+	+	+	+	Intron (XM_006569195.3/408278, intron 1 of 7)	11108360	11209241	100882	-	408278	XM_006569195.3
NC_037647.1	11117890	11120823	11118232;11119611;11120280;11118180;11118886;11119553;11120556;11118257;11118703;11118259;11118698;11119578;11120302;11118269;11118799;11118275;11119588;11120256;11120579;11119576;11119602;11120250;11120577;11120281;11120546	440	1922	378	1529	445	1478	339	1250	303	1417	491	1737	23.9154	87.8811	20.4471	93.7125	23.58	93.3841	18.3736	78.3126	16.9237	79.1811	20.5459	80.9908	3.67467	4.58317	3.96031	4.26223	4.67871	3.94194	-0.0764312	0.554796	1	+	+	+	+	+	+	Exon (XM_006569194.3/408278, exon 4 of 8)	11108360	11142437	34078	-	408278	XM_006569194.3
NC_037647.1	11136223	11136534	11136380	95	101	68	66	134	73	48	94	59	80	67	88	5.20608	4.6614	3.72255	4.10375	7.13745	4.67236	2.64796	5.947	3.3402	4.52304	2.83968	4.1474	0.895376	1.1024	0.654626	2.24588	1.35412	1.46052	-0.931984	0.0864131	1	-	-	-	+	-	-	Intron (XM_006569194.3/408278, intron 2 of 7)	11108360	11142437	34078	-	408278	XM_006569194.3
NC_037647.1	11147752	11148423	11147837;11148226;11147965;11148192;11147984;11148238;11148192;11148194;11148230	110	251	87	168	116	195	102	172	78	179	105	199	6.01953	11.5164	4.7476	10.3513	6.18579	12.3754	5.56612	10.8298	4.39793	10.0512	4.42656	9.32	1.91317	2.18032	2.00062	1.94566	2.28544	2.10547	-0.0562871	0.556994	1	+	+	+	+	+	+	Intron (XM_006569195.3/408278, intron 1 of 7)	11108360	11142437	34078	-	408278	XM_006569194.3
NC_037647.1	11135103	11135655	11135298;11135257;11135473	112	138	91	102	112	99	67	109	67	132	74	101	6.12799	6.3523	4.9634	6.30875	5.97431	6.314	3.67472	6.886	3.78556	7.42672	3.132	4.7532	1.0366	1.27105	1.05686	1.87388	1.96186	1.51762	-0.670046	0.0217913	1	-	-	-	+	+	+	Intron (XM_006569194.3/408278, intron 2 of 7)	11108360	11142437	34078	-	408278	XM_006569194.3
NC_037647.1	11138974	11139549	11139260;11139245;11139268;11139254;11139273;11139226	92	340	85	229	150	270	65	285	82	205	97	202	5.04339	15.5837	4.6397	14.0875	7.98337	17.1109	3.56664	17.9036	4.62061	11.503	4.09248	9.4598	3.08993	3.0363	2.14332	5.01974	2.4895	2.31151	-0.248025	0.623177	1	+	+	+	+	+	+	Promoter (2-3kb)	11108360	11142437	34078	-	408278	XM_006569194.3
NC_037647.1	11183837	11185076	11184022;11184543;11184852;11184504;11184433	133	183	127	125	21	179	139	73	140	327	212	771	7.26682	8.4088	6.9056	7.7175	1.16314	11.3652	7.5656	4.6324	7.84947	18.3155	8.89488	35.9752	1.15715	1.11757	9.77114	0.612298	2.33334	4.04448	0.785147	0.625936	1	-	-	+	-	+	+	Intron (XM_006569195.3/408278, intron 1 of 7)	11108360	11209241	100882	-	408278	XM_006569195.3
NC_037647.1	11164393	11167827	11164864;11165955;11164824;11165416;11165963;11166457;11166975;11167324;11164764;11165523;11165929;11167219;11164820;11165480;11165913;11164849;11165486;11165890;11164868;11165475;11165914;11167219;11167172;11167210;11167205	499	2893	489	2307	806	1966	388	2328	366	1988	508	2261	27.115	132.256	26.4355	141.365	42.6661	124.196	21.0216	145.795	20.4309	111.066	21.2558	105.409	4.8776	5.34754	2.91088	6.93549	5.43618	4.95907	-0.399804	0.220294	1	+	+	+	+	+	+	Intron (XM_006569195.3/408278, intron 1 of 7)	11108360	11142437	34078	-	408278	XM_006569194.3
NC_037647.1	11139892	11141862	11140400;11141050;11141356;11140352;11140353;11140322;11140350;11140337;11141555;11141461;11141511;11141492;11141487	301	1034	268	847	331	796	216	889	220	772	333	993	16.3775	47.2995	14.5125	51.94	17.5528	50.3226	11.7267	55.714	12.3031	43.1643	13.9478	46.3204	2.88808	3.57898	2.86693	4.75104	3.50841	3.32098	-0.311123	0.235137	1	+	+	+	+	+	+	Promoter (<=1kb)	11108360	11142437	34078	-	408278	XM_006569194.3
NC_037647.1	10979393	10982276	10979724;10980617;10979722;10979678;10979705;10980513;10979717;10979724;10980567;10980541;10981174;10981514;10980581;10980584;10981515;10981739;10981326;10981469;10981271	506	1528	404	1042	929	1198	385	1300	320	1225	462	1179	27.4946	69.8753	21.8498	63.8837	49.1691	75.7049	20.8594	81.4426	17.8701	68.4598	19.3349	54.988	2.54142	2.92377	1.53968	3.90436	3.83097	2.84398	-0.594815	0.092609	1	+	+	+	+	+	+	Promoter (1-2kb)	10977926	10983468	5543	+	408280	XM_397488.7
NC_037647.1	10977448	10979028	10977868;10978505;10978938;10977896;10977880;10977887;10977898;10977906	236	427	214	306	188	343	172	262	123	345	258	598	12.8525	19.5596	11.5992	18.8038	9.99243	21.7202	9.34892	16.4638	6.90308	19.3206	10.8158	27.9134	1.52185	1.62113	2.17367	1.76104	2.79884	2.5808	-0.425544	0.192793	1	+	+	+	+	+	+	Promoter (<=1kb)	10977926	10983468	5543	+	408280	XM_397488.7
NC_037647.1	9956086	9956431	9956254;9956235;9956255	48	113	39	96	101	63	45	54	35	73	59	63	2.65727	5.2098	2.158	5.94125	5.39274	4.04096	2.48584	3.443	2.00412	4.13216	2.5056	2.9824	1.96058	2.75313	0.749333	1.38504	2.06183	1.19029	0.23646	0.698017	1	+	+	-	-	+	-	Promoter (<=1kb)	9948342	9956223	7882	-	408282	XM_016914605.2
NC_037647.1	10212234	10212789	10212504;10212507;10212486;10212515	47	75	54	87	7	117	76	39	87	201	119	283	2.60304	3.4732	2.96725	5.39	0.42296	7.45052	4.16108	2.504	4.89896	11.2797	5.0112	13.2344	1.33429	1.8165	17.6152	0.601767	2.30247	2.64096	1.90491	0.443277	1	-	+	+	-	+	+	Promoter (<=1kb)	10211681	10213727	2047	-	408284	XM_391836.7
NC_037647.1	10125779	10126418	10125878;10126269	69	26	96	22	13	16	72	14	74	77	122	217	3.7961	1.2339	5.23315	1.40875	0.74018	1.07338	3.94492	0.939	4.17525	4.35552	5.13648	10.1588	0.325044	0.269197	1.45016	0.238028	1.04318	1.97777	-0.672741	0.559458	1	-	-	-	-	-	+	Promoter (2-3kb)	10122780	10127456	4677	+	408285	XM_006566106.3
NC_037647.1	10123959	10124763	10124110;10124561;10124317	81	56	113	28	8	12	130	29	106	166	149	289	4.44686	2.6049	6.1503	1.77625	0.47583	0.82082	7.07924	1.878	5.95669	9.32528	6.264	13.514	0.585784	0.288807	1.72503	0.265283	1.56551	2.15741	-0.617439	0.55185	1	-	-	-	-	+	+	Promoter (1-2kb)	10122780	10127456	4677	+	408285	XM_006566106.3
NC_037647.1	9823867	9824112	9824048	20	19	44	6	2	4	25	5	33	10	39	64	1.13883	0.914	2.42775	0.42875	0.15861	0.3157	1.40504	0.3756	1.89278	0.61424	1.6704	3.029	0.802578	0.176604	1.99042	0.267323	0.324517	1.81334	0.304124	0.810424	1	-	-	-	-	-	+	Promoter (<=1kb)	9823086	9825098	2013	+	408288	XM_006566054.3
NC_037647.1	9366362	9367077	9366694;9366704;9366672;9366611;9366846	156	456	104	294	206	219	112	252	78	212	127	275	8.51411	20.8849	5.66475	18.0688	10.9441	13.8908	6.10652	15.8378	4.39793	11.8939	5.34528	12.8616	2.45298	3.18969	1.26925	2.59359	2.70443	2.40616	-0.156556	0.684857	1	+	+	-	+	+	+	Distal Intergenic	9371195	9382343	11149	-	408292	XM_391844.6
NC_037647.1	9379996	9381116	9380128;9380515;9380493;9380483;9380528;9380536;9380510	168	547	173	411	222	386	118	431	128	447	191	463	9.16487	25.0436	9.3873	25.235	11.79	24.4352	6.43076	27.0432	7.18143	25.0163	8.01792	21.6224	2.73256	2.68821	2.07254	4.20529	3.48347	2.69676	-0.470899	0.143931	1	+	+	+	+	+	+	Promoter (1-2kb)	9371195	9382343	11149	-	408292	XM_391844.6
NC_037647.1	9371736	9379792	9372003;9372947;9373445;9371905;9372593;9372993;9373455;9373830;9374193;9374390;9375103;9375219;9376046;9376566;9376815;9377557;9378341;9378930;9379265;9379566;9371994;9372587;9372974;9373849;9374395;9374983;9375513;9376369;9376794;9377588;9378407;9372057;9372625;9372933;9373402;9373894;9374417;9375041;9375421;9376285;9376815;9377525;9378375;9371991;9372621;9372962;9373862;9374389;9375044;9376103…	1268	6433	1110	4878	1792	4653	837	4528	905	4644	1204	5092	68.8179	294.034	59.9384	298.839	94.7959	293.854	45.2855	283.515	50.437	259.377	50.3208	237.334	4.27264	4.98577	3.09986	6.26061	5.14259	4.71642	-0.383342	0.157517	1	+	+	+	+	+	+	Promoter (2-3kb)	9371195	9382343	11149	-	408292	XM_391844.6
NC_037647.1	9381209	9381955	9381473;9381375;9381393	181	224	132	155	392	113	98	283	99	181	143	142	9.86986	10.2825	7.17535	9.555	20.7779	7.19796	5.34996	17.7784	5.567	10.1629	6.01344	6.6638	1.04181	1.33164	0.346424	3.32309	1.82556	1.10815	-1.20189	0.205125	1	-	+	-	+	+	-	Promoter (<=1kb)	9371195	9382343	11149	-	408292	XM_391844.6
NC_037647.1	9278780	9279752	9278939;9279561;9279478	131	128	139	108	16	75	107	38	100	242	141	367	7.15836	5.8953	7.553	6.67625	0.89879	4.79864	5.83632	2.4414	5.62267	13.5691	5.92992	17.1488	0.823555	0.88392	5.339	0.418312	2.41328	2.89191	0.300002	0.809703	1	-	-	-	-	+	+	Intron (XR_410422.3/408294, intron 6 of 8)	9280896	9284910	4015	-	408294	XM_006566005.3
NC_037647.1	9265864	9266875	9266604;9265950	207	255	163	162	356	176	117	213	122	170	139	138	11.2798	11.6992	8.8478	9.98375	18.8746	11.1758	6.37672	13.3964	6.84741	9.54864	5.8464	6.4774	1.03718	1.12839	0.592108	2.10083	1.39449	1.10793	-0.739199	0.162321	1	-	-	-	+	+	-	Promoter (<=1kb)	9266348	9277415	11068	+	408295	XM_006566008.3
NC_037647.1	9270553	9271589	9270764;9271101;9270736;9271099;9271417;9270769;9270813;9270820	203	335	126	245	199	254	108	205	123	295	170	318	11.0629	15.3552	6.85165	15.0675	10.574	16.1007	5.89036	12.8956	6.90308	16.5286	7.14096	14.8654	1.38799	2.19911	1.52267	2.18927	2.39438	2.08171	-0.383426	0.164661	1	+	+	-	+	+	+	Promoter (<=1kb)	9271499	9277415	5917	+	408295	XM_026443389.1
NC_037647.1	9271968	9273040	9272174;9272668;9272907	210	212	162	134	587	153	108	210	119	179	174	133	11.4425	9.7341	8.79385	8.26875	31.0876	9.72356	5.89036	13.2086	6.6804	10.0512	7.308	6.2444	0.850697	0.940288	0.312779	2.24241	1.50458	0.854461	-1.12912	0.161972	1	-	-	-	+	-	-	Promoter (<=1kb)	9271499	9277415	5917	+	408295	XM_026443389.1
NC_037647.1	9253139	9265579	9254075;9253641;9254096;9254745;9255627;9256286;9256929;9254013;9254099;9254108;9254726;9255634;9256261;9256943;9257662;9258571;9259084;9259648;9259997;9260663;9261172;9261514;9262364;9263072;9263504;9264150;9265015;9265517;9254744;9255295;9255715;9256292;9254713;9255254;9255706;9256196;9257055;9257692;9258044;9258671;9258979;9259229;9260705;9261475;9262280;9263059;9263419;9264346;9264993;9265364…	2052	7009	1700	5714	3191	5793	1412	4969	1312	5741	1947	6581	111.334	320.357	91.7689	350.044	168.761	365.833	76.3585	311.122	73.0947	320.633	81.3485	306.721	2.87744	3.81441	2.16776	4.07449	4.38654	3.77046	-0.465286	0.130092	1	+	+	+	+	+	+	Promoter (<=1kb)	9266348	9277415	11068	+	408295	XM_006566008.3
NC_037647.1	9238534	9252742	9238697;9239122;9238724;9239154;9238704;9239119;9240250;9240594;9241370;9241739;9242060;9243068;9243665;9244312;9244659;9245174;9245374;9246045;9246738;9247443;9247822;9248623;9249513;9249732;9250675;9238666;9239100;9239165;9239297;9240139;9240457;9241621;9242292;9242986;9243475;9244260;9245250;9246001;9246757;9247375;9248055;9248664;9249164;9249689;9250174;9250715;9251386;9252169;9240218;9240676…	2640	10508	1962	8065	4833	8025	1588	7720	1477	8276	2227	7689	143.221	480.261	105.904	494.043	255.574	506.762	85.8696	483.335	82.2803	462.188	93.0413	358.354	3.35329	4.66501	1.98284	5.62871	5.61724	3.85156	-0.594147	0.161009	1	+	+	+	+	+	+	Promoter (<=1kb)	9252009	9277415	25407	+	408295	XM_006566009.3
NC_037647.1	9276932	9277649	9277420;9277356	111	63	70	41	16	33	65	35	70	176	118	295	6.07376	2.9248	3.83045	2.5725	0.89879	2.14676	3.56664	2.2536	3.95257	9.88368	4.96944	13.7936	0.481547	0.671592	2.3885	0.631855	2.50057	2.77568	-0.73828	0.433701	1	-	-	-	-	+	+	3' UTR	9271499	9277415	5917	+	408295	XM_026443389.1
NC_037647.1	9269664	9270311	9269840;9270169;9269872;9269844;9269949;9270160	120	209	131	122	199	148	75	169	79	163	95	142	6.56183	9.597	7.1214	7.53375	10.574	9.40786	4.10704	10.642	4.4536	9.15776	4.00896	6.6638	1.46255	1.0579	0.889716	2.59116	2.05626	1.66223	-0.887716	0.0480873	1	+	-	-	+	+	+	Promoter (1-2kb)	9271499	9277415	5917	+	408295	XM_026443389.1
NC_037647.1	9273280	9273745	9273374	114	143	90	86	335	90	63	92	65	75	91	76	6.23645	6.5808	4.90945	5.32875	17.7643	5.74574	3.45856	5.8218	3.67422	4.24384	3.84192	3.5882	1.05522	1.08541	0.323443	1.6833	1.15503	0.93396	-0.614401	0.262389	1	-	-	-	+	-	-	Promoter (1-2kb)	9271499	9277415	5917	+	408295	XM_026443389.1
NC_037647.1	9130544	9130836	9130752	79	95	66	57	213	70	50	85	27	74	53	61	4.3384	4.3872	3.61465	3.5525	11.3142	4.48294	2.75604	5.3836	1.55876	4.188	2.25504	2.8892	1.01125	0.982806	0.396222	1.95338	2.68675	1.28122	-1.30875	0.082594	1	-	-	-	+	-	-	Distal Intergenic	9135760	9140359	4600	+	408297	XR_003305513.1
NC_037647.1	9074532	9074828	9074726	104	132	69	64	181	60	55	86	48	45	43	56	5.69415	6.0781	3.7765	3.98125	9.62234	3.85154	3.02624	5.4462	2.72783	2.56864	1.83744	2.6562	1.06743	1.05422	0.400271	1.79966	0.941642	1.4456	-0.731362	0.17134	1	-	-	-	+	-	-	Distal Intergenic	9135760	9140359	4600	+	408297	XR_003305513.1
NC_037647.1	8739458	8743716	8739755;8740246;8741143;8741685;8739679;8740196;8741134;8741717;8739648;8740178;8740632;8741183;8741936;8742719;8739697;8740241;8740253;8740591;8741161;8741720;8740261;8741163;8741153;8741722;8741726;8742727;8743315;8742748;8743323;8743386;8743384;8743421	687	2061	506	1656	802	1548	520	1619	400	1828	665	1967	37.3102	94.2334	27.3527	101.491	42.4546	97.8039	28.1548	101.412	22.3237	102.131	27.8122	91.7088	2.52567	3.71046	2.30373	3.60194	4.575	3.29743	-0.426132	0.1694	1	+	+	+	+	+	+	Intron (XM_006565991.3/408298, intron 5 of 18)	8729943	8794768	64826	+	408298	XM_006565992.3
NC_037647.1	8732109	8732428	8732265	39	17	20	15	7	6	32	16	41	24	52	126	2.1692	0.8226	1.13295	0.98	0.42296	0.44198	1.78332	1.0642	2.33814	1.396	2.21328	5.9182	0.379218	0.864998	1.04497	0.596752	0.597056	2.67395	-0.756663	0.531589	1	-	-	-	-	-	+	Promoter (2-3kb)	8729943	8794768	64826	+	408298	XM_006565992.3
NC_037647.1	8743878	8745186	8744797;8744096;8744216;8744421;8744789;8744769;8744818;8744838	206	314	178	240	205	312	162	281	130	394	197	392	11.2256	14.3955	9.65705	14.7613	10.8912	19.7628	8.80852	17.6532	7.29277	22.0568	8.26848	18.3138	1.28238	1.52855	1.81457	2.00411	3.02447	2.21489	-0.647073	0.0887558	1	-	+	+	+	+	+	Exon (XM_006565991.3/408298, exon 6 of 19)	8729943	8794768	64826	+	408298	XM_006565992.3
NC_037647.1	8734611	8735664	8734995;8735353;8734959;8735424;8735323;8735000;8735428;8735409	228	532	133	409	347	331	109	411	112	320	187	260	12.4187	24.3581	7.2293	25.1125	18.3988	20.9625	5.9444	25.7912	6.29071	17.9246	7.85088	12.1626	1.9614	3.47371	1.13934	4.33874	2.84938	1.5492	-0.410319	0.533498	1	+	+	-	+	+	+	Intron (XM_006565991.3/408298, intron 5 of 18)	8729943	8794768	64826	+	408298	XM_006565992.3
NC_037647.1	8749628	8756747	8750003;8750018;8750000;8750238;8749992;8750256;8751064;8751955;8752391;8753435;8753955;8754201;8755069;8755603;8751065;8751068;8751057;8751074;8751095;8751948;8751909;8751922;8751940;8751991;8752678;8752687;8753557;8754057;8754982;8755595;8756091;8756571;8753581;8754019;8754208;8753444;8754152;8754929;8755617;8756012;8753429;8754054;8754141;8754982;8755609;8755982;8753540;8754102;8754998;8755596…	1145	3988	1002	2971	1517	2931	768	2841	785	3036	988	3245	62.1476	182.297	54.1118	182.035	80.2567	185.126	41.5568	177.909	43.7566	169.586	41.3006	151.264	2.93329	3.36405	2.30667	4.2811	3.87567	3.66251	-0.45806	0.0519299	1	+	+	+	+	+	+	Exon (XM_006565991.3/408298, exon 10 of 19)	8729943	8794768	64826	+	408298	XM_006565992.3
NC_037647.1	8737041	8738845	8737448;8737764;8738281;8738594	131	101	188	66	33	52	164	61	211	161	231	653	7.15836	4.6614	10.1966	4.10375	1.79758	3.34642	8.9166	3.8812	11.802	9.04608	9.68832	30.4764	0.651183	0.402463	1.86163	0.435278	0.766487	3.14568	-0.57654	0.654509	1	-	-	-	-	-	+	Intron (XM_006565991.3/408298, intron 5 of 18)	8729943	8794768	64826	+	408298	XM_006565992.3
NC_037647.1	8745373	8745754	8745545;8745549	73	114	63	64	81	63	39	124	35	108	60	93	4.01302	5.2555	3.4528	3.98125	4.33534	4.04096	2.1616	7.825	2.00412	6.08656	2.54736	4.3804	1.30961	1.15305	0.932098	3.62	3.03702	1.71958	-1.30306	0.0929445	1	-	-	-	+	+	-	Intron (XM_006565991.3/408298, intron 6 of 18)	8729943	8794768	64826	+	408298	XM_006565992.3
NC_037647.1	8756870	8757780	8757014;8757095;8757175;8757646	191	240	141	214	181	195	115	144	126	212	157	247	10.4122	11.0137	7.6609	13.1687	9.62234	12.3754	6.26864	9.077	7.07009	11.8939	6.59808	11.5568	1.05777	1.71895	1.28611	1.448	1.68228	1.75154	-0.264936	0.296959	1	-	+	-	-	+	+	Intron (XM_006565991.3/408298, intron 10 of 18)	8729943	8794768	64826	+	408298	XM_006565992.3
NC_037647.1	8746078	8746601	8746347;8746304;8746380;8746382	101	141	52	135	143	95	46	125	45	133	75	129	5.53146	6.4894	2.85935	8.33	7.61328	6.06144	2.53988	7.8876	2.56082	7.48256	3.17376	6.058	1.17318	2.91325	0.796167	3.1055	2.92194	1.90878	-0.700803	0.263451	1	-	+	-	+	+	+	Intron (XM_006565991.3/408298, intron 6 of 18)	8729943	8794768	64826	+	408298	XM_006565992.3
NC_037647.1	7511984	7512673	7512334;7512326;7512323;7512330;7512320	79	268	62	238	34	281	111	86	96	237	123	187	4.3384	12.2933	3.39885	14.6387	1.85045	17.8055	6.05248	5.4462	5.39999	13.2899	5.17824	8.7608	2.8336	4.30696	9.62225	0.899829	2.4611	1.69185	1.73012	0.194452	1	+	+	+	-	+	+	Promoter (2-3kb)	7500026	7509778	9753	-	408299	XM_391850.6
NC_037647.1	7506213	7507269	7506462;7506893;7506443;7506826;7506487;7506895;7506435;7506918;7506468;7506861;7506513;7506976	194	732	144	550	372	641	125	509	116	374	190	409	10.5748	33.4981	7.82275	33.7488	19.7205	40.5359	6.80904	31.926	6.51339	20.94	7.97616	19.106	3.16773	4.31419	2.05552	4.68877	3.21492	2.39539	-0.110841	0.799559	1	+	+	+	+	+	+	Promoter (2-3kb)	7500026	7509778	9753	-	408299	XM_006564487.3
NC_037647.1	7507587	7508481	7507802;7507798;7507821;7507826;7507815;7507864;7508168	146	181	138	135	137	229	121	196	136	208	173	280	7.97181	8.3174	7.49905	8.33	7.29606	14.5222	6.59288	12.3322	7.62679	11.6706	7.26624	13.0946	1.04335	1.11081	1.99042	1.87053	1.53021	1.80211	-0.32808	0.36926	1	+	+	+	+	+	+	Promoter (1-2kb)	7500026	7509778	9753	-	408299	XM_006564487.3
NC_037647.1	7509719	7511074	7509871;7510093;7510784;7510809;7510774;7510795;7510776;7510795	207	399	231	350	110	326	157	245	154	332	214	453	11.2798	18.28	12.5164	21.4988	5.86857	20.6468	8.53832	15.3996	8.62885	18.5947	8.9784	21.1564	1.6206	1.71765	3.5182	1.80359	2.15495	2.35637	0.118701	0.800884	1	+	+	+	+	+	+	Promoter (<=1kb)	7500026	7509778	9753	-	408299	XM_006564487.3
NC_037647.1	6312730	6313166	6313070	27	19	37	21	3	5	51	18	42	15	60	107	1.51844	0.914	2.0501	1.3475	0.21148	0.37884	2.81008	1.1894	2.39381	0.89344	2.54736	5.0328	0.601934	0.657285	1.79138	0.423262	0.373229	1.97569	0.138067	0.89449	1	-	-	-	-	-	+	Promoter (<=1kb)	6312083	6314218	2136	+	408301	XM_391852.7
NC_037647.1	6503427	6504608	6503494;6504178;6503948;6503959;6503941;6503965;6503996	188	291	162	223	65	265	124	187	152	216	194	418	10.2495	13.3444	8.79385	13.72	3.48942	16.7952	6.755	11.7688	8.51751	12.1173	8.1432	19.5254	1.30196	1.56018	4.81318	1.74224	1.42263	2.39776	0.46446	0.600944	1	+	+	+	+	+	+	Exon (XM_026443261.1/408302, exon 2 of 11)	6496350	6510979	14630	+	408302	XM_026443261.1
NC_037647.1	6499565	6500510	6499884;6500081;6499874;6500128;6500098;6500114;6500155	123	366	95	355	90	348	95	246	95	485	150	561	6.72452	16.7719	5.1792	21.805	4.81117	22.0359	5.18784	15.4622	5.34432	27.1382	6.30576	26.1892	2.49414	4.21011	4.58015	2.98047	5.07795	4.15322	-0.113927	0.744269	1	+	+	+	+	+	+	Intron (XM_026443261.1/408302, intron 1 of 10)	6496350	6510979	14630	+	408302	XM_026443261.1
NC_037647.1	6496824	6497193	6496993	41	25	40	18	2	7	50	17	46	13	73	138	2.27766	1.1882	2.21195	1.16375	0.15861	0.50512	2.75604	1.1268	2.61649	0.78176	3.09024	6.4774	0.521676	0.526119	3.18467	0.408847	0.298782	2.09608	0.594159	0.680133	1	-	-	-	-	-	+	Promoter (<=1kb)	6496350	6510979	14630	+	408302	XM_026443261.1
NC_037647.1	6501392	6502053	6501785;6501798;6501758;6501760;6501763;6501748	119	236	98	230	67	184	75	165	81	223	116	301	6.5076	10.8309	5.34105	14.1487	3.59516	11.6809	4.10704	10.3916	4.56494	12.5082	4.88592	14.0732	1.66435	2.64905	3.24906	2.53019	2.74006	2.88036	-0.108053	0.715583	1	+	+	+	+	+	+	Intron (XM_026443261.1/408302, intron 1 of 10)	6496350	6510979	14630	+	408302	XM_026443261.1
NC_037647.1	1064459	1065135	1064734;1064765;1064746;1064813;1064751;1064794	122	225	87	221	128	178	94	205	76	209	115	245	6.67029	10.3282	4.7476	13.5975	6.82023	11.3021	5.1338	12.8956	4.28659	11.7264	4.84416	11.4636	1.54839	2.86408	1.65714	2.5119	2.7356	2.36648	-0.327047	0.346263	1	+	+	+	+	+	+	Intron (XM_006557795.3/100576134, intron 1 of 3)	973245	1070596	97352	-	408304	XM_391855.7
NC_037647.1	1065451	1067111	1065798;1065770;1066002;1065834;1066449;1066837;1065813;1066870;1065850;1066735;1066854;1066898;1066869	307	772	222	542	521	502	222	657	211	543	233	402	16.7028	35.3261	12.0308	33.2587	27.5981	31.7594	12.0509	41.1908	11.802	30.377	9.77184	18.7798	2.11498	2.76446	1.15078	3.41807	2.57389	1.92183	-0.392155	0.38126	1	+	+	+	+	+	+	Exon (XM_006557795.3/100576134, exon 2 of 4)	973245	1070596	97352	-	408304	XM_391855.7
NC_037647.1	1063873	1064201	1064027;1064051	55	26	56	16	3	14	60	10	47	109	61	129	3.03688	1.2339	3.07515	1.04125	0.21148	0.9471	3.29644	0.6886	2.67216	6.1424	2.58912	6.058	0.406305	0.338601	4.47844	0.208892	2.29866	2.33979	0.107778	0.940243	1	-	-	-	-	+	+	Intron (XM_006557795.3/100576134, intron 1 of 3)	973245	1070596	97352	-	408304	XM_391855.7
NC_037647.1	1062364	1062824	1062610;1062601;1062664;1062637	100	162	78	111	131	125	82	110	70	170	85	128	5.47723	7.4491	4.26205	6.86	6.97884	7.95564	4.48532	6.9486	3.95257	9.54864	3.59136	6.0114	1.36001	1.60955	1.13997	1.54919	2.41581	1.67385	-0.456425	0.19232	1	-	+	-	+	+	+	Intron (XM_006557795.3/100576134, intron 1 of 3)	973245	1070596	97352	-	408304	XM_391855.7
NC_037647.1	1067331	1067693	1067476;1067511;1067490	66	147	55	112	127	104	59	93	59	83	50	88	3.63341	6.7636	3.0212	6.92125	6.76736	6.6297	3.2424	5.8844	3.3402	4.69056	2.12976	4.1474	1.8615	2.29089	0.979658	1.81483	1.40428	1.94736	-0.00963938	0.98007	1	+	+	-	+	-	-	Promoter (2-3kb)	973245	1070596	97352	-	408304	XM_391855.7
NC_037647.1	2748249	2748918	2748528;2748541;2748536;2748532;2748531;2748537	64	275	50	218	47	195	60	117	55	143	94	111	3.52495	12.6132	2.75145	13.4138	2.53776	12.3754	3.29644	7.3868	3.11752	8.04096	3.9672	5.2192	3.57826	4.87517	4.87651	2.24084	2.57928	1.31559	1.11937	0.0144938	1	+	+	+	+	+	+	Intron (XM_016914555.2/408306, intron 4 of 18)	2739996	2772044	32049	+	408306	XM_006559983.3
NC_037647.1	2771519	2771972	2771780;2771762;2771795	102	150	74	99	174	58	60	133	81	83	90	70	5.58569	6.9007	4.04625	6.125	9.25225	3.72526	3.29644	8.3884	4.56494	4.69056	3.80016	3.3086	1.23542	1.51375	0.402633	2.54468	1.02752	0.870648	-0.495307	0.53848	1	+	+	-	+	-	-	3' UTR	2739996	2772044	32049	+	408306	XM_006559983.3
NC_037647.1	2740257	2741043	2740360;2740897	168	146	121	106	389	95	91	137	87	134	139	92	9.16487	6.7179	6.5819	6.55375	20.6193	6.06144	4.97168	8.6388	4.89896	7.5384	5.8464	4.3338	0.733005	0.995723	0.293969	1.7376	1.53878	0.741277	-0.990073	0.154218	1	-	-	-	+	+	-	Promoter (<=1kb)	2739996	2772044	32049	+	408306	XM_006559983.3
NC_037647.1	2738033	2738475	2738207;2738238;2738221;2738245;2738294	96	164	55	119	152	86	83	124	58	111	64	118	5.26031	7.5405	3.0212	7.35	8.08911	5.49318	4.53936	7.825	3.28453	6.25408	2.7144	5.5454	1.43347	2.43281	0.679083	1.72381	1.9041	2.04296	-0.319175	0.538826	1	+	+	-	+	+	+	Promoter (<=1kb)	2738197	2772044	33848	+	408306	XM_016914555.2
NC_037647.1	2734762	2735305	2734992;2734966;2734973;2734917;2735005	100	161	82	177	130	104	78	105	55	152	95	122	5.47723	7.4034	4.47785	10.9025	6.92597	6.6297	4.26916	6.6356	3.11752	8.54352	4.00896	5.7318	1.35167	2.43476	0.957223	1.55431	2.74049	1.42975	-0.271162	0.619305	1	+	+	-	+	+	+	Promoter (2-3kb)	2738197	2772044	33848	+	408306	XM_016914555.2
NC_037648.1	13446344	13446700	13446514	61	14	53	12	6	9	55	12	58	77	60	129	3.36226	0.6855	2.9133	0.79625	0.37009	0.6314	3.02624	0.8138	3.28453	4.35552	2.54736	6.058	0.203881	0.273315	1.70607	0.268915	1.32607	2.37815	-0.863788	0.489476	1	-	-	-	-	-	+	Exon (XM_006566431.3/408309, exon 7 of 12)	13442913	13452365	9453	+	408309	XM_016914783.2
NC_037648.1	13444951	13446091	13445184;13445241;13445230;13445224;13445217;13445235;13445778	164	504	151	319	176	363	173	376	175	275	217	457	8.94795	23.0785	8.2004	19.6	9.35799	22.983	9.40296	23.6002	9.79792	15.4118	9.10368	21.3428	2.57919	2.39013	2.45598	2.50987	1.57297	2.34441	0.208247	0.368282	1	+	+	+	+	+	+	Promoter (2-3kb)	13442913	13452365	9453	+	408309	XM_016914783.2
NC_037648.1	13447419	13447898	13447692;13447638;13447681;13447651;13447686;13447664	102	205	76	168	106	162	56	119	50	149	81	147	5.58569	9.4142	4.15415	10.3513	5.65709	10.2918	3.08028	7.512	2.83917	8.376	3.42432	6.8968	1.68541	2.4918	1.81927	2.43874	2.95016	2.01406	-0.303985	0.272162	1	+	+	+	+	+	+	Intron (XM_006566431.3/408309, intron 7 of 11)	13442913	13452365	9453	+	408309	XM_016914783.2
NC_037648.1	13442250	13442680	13442484;13442490	72	35	65	18	4	14	73	12	57	107	86	195	3.95879	1.6452	3.5607	1.16375	0.26435	0.9471	3.99896	0.8138	3.22886	6.03072	3.63312	9.1336	0.415582	0.326832	3.58275	0.203503	1.86776	2.51398	-0.0842428	0.949501	1	-	-	-	-	+	+	Promoter (<=1kb)	13442464	13452365	9902	+	408309	XM_016914774.2
NC_037648.1	13442929	13443180	13443052	24	22	21	19	7	13	26	22	23	25	32	85	1.35575	1.0511	1.1869	1.225	0.42296	0.88396	1.45908	1.4398	1.33608	1.45184	1.37808	4.0076	0.77529	1.0321	2.08994	0.986786	1.08664	2.9081	-0.354104	0.656132	1	-	-	-	-	-	+	Promoter (<=1kb)	13442913	13452365	9453	+	408309	XM_016914783.2
NC_037648.1	13845142	13845505	13845316	96	107	78	66	209	78	44	108	64	94	111	82	5.26031	4.9356	4.26205	4.10375	11.1027	4.98806	2.4318	6.8234	3.61855	5.3048	4.67712	3.8678	0.938272	0.962858	0.449265	2.80591	1.466	0.826962	-1.11727	0.252918	1	-	-	-	+	-	-	Promoter (<=1kb)	13845074	13848285	3212	+	408310	XM_006566492.3
NC_037648.1	13846606	13847034	13846840	132	97	86	88	200	93	81	152	69	93	99	104	7.21259	4.4786	4.69365	5.45125	10.6269	5.93516	4.43128	9.5778	3.8969	5.24896	4.176	4.893	0.620942	1.16141	0.558503	2.16141	1.34696	1.1717	-0.999492	0.109146	1	-	-	-	+	-	-	Promoter (<=1kb)	13846698	13848285	1588	+	408310	XM_391861.7
NC_037648.1	13962760	13964618	13963377;13963371;13963132;13963545;13964179;13963361;13963354;13964212;13963354;13964200;13964217;13964221;13964223	250	1166	278	1055	362	892	194	895	178	785	247	1127	13.6117	53.3319	15.052	64.68	19.1918	56.384	10.5378	56.0896	9.96493	43.8902	10.3565	52.5648	3.91809	4.2971	2.93792	5.3227	4.40447	5.07554	-0.408414	0.0763196	1	+	+	+	+	+	+	Intron (XM_026443888.1/408311, intron 1 of 15)	13942586	13959115	16530	-	408311	XM_006566498.3
NC_037648.1	13965495	13966049	13965753;13965799;13965760;13965743;13965761;13965729	107	367	75	260	127	292	73	244	62	192	115	298	5.85684	16.8176	4.1002	15.9863	6.76736	18.5	3.99896	15.337	3.50721	10.7771	4.84416	13.9334	2.87145	3.89891	2.73371	3.83525	3.07284	2.87633	-0.0419416	0.852474	1	+	+	+	+	+	+	Intron (XM_026443888.1/408311, intron 1 of 15)	13942586	13959115	16530	-	408311	XM_006566498.3
NC_037648.1	13985350	13986971	13985510;13986045;13986753;13986031;13986004;13986756;13986013;13986000;13986013;13986797	173	486	181	437	120	426	181	323	188	335	241	714	9.43602	22.2559	9.8189	26.8275	6.39727	26.9608	9.83528	20.2824	10.5216	18.7622	10.1059	33.319	2.35861	2.73223	4.21442	2.06221	1.78321	3.29698	0.381638	0.383053	1	+	+	+	+	+	+	Promoter (<=1kb)	13944921	13986151	41231	-	408311	XM_026443892.1
NC_037648.1	13979047	13982347	13979698;13980377;13981089;13981427;13979669;13980341;13981120;13981385;13982049;13979325;13979691;13980370;13981120;13981384;13979293;13979700;13980367;13981087;13981412;13979335;13979723;13980371;13981120;13981378;13979661;13980583;13981097;13981407;13982036	442	3092	374	2424	660	2263	341	2450	324	2651	461	2766	24.0239	141.35	20.2312	148.531	34.9471	142.949	18.4817	153.433	18.0927	148.088	19.2931	128.942	5.88372	7.34168	4.09044	8.30189	8.18496	6.68332	-0.420176	0.163469	1	+	+	+	+	+	+	Intron (XM_026443888.1/408311, intron 1 of 15)	13944921	13986151	41231	-	408311	XM_026443892.1
NC_037648.1	13983146	13985133	13983584;13983882;13984799;13983611;13984796;13983822;13984792;13983561;13983574;13984787;13983667;13984786;13984782	258	1844	194	1477	415	1295	210	1486	185	1155	306	1126	14.0456	84.3165	10.5202	90.5275	21.9939	81.8294	11.4024	93.0862	10.3546	64.551	12.8203	52.5182	6.00305	8.60511	3.72055	8.16374	6.23404	4.09649	-0.0129723	0.977507	1	+	+	+	+	+	+	Promoter (1-2kb)	13944921	13986151	41231	-	408311	XM_026443892.1
NC_037648.1	13957854	13959056	13958038;13958086;13958154;13958838;13958161	202	189	159	134	59	207	140	127	180	360	225	460	11.0087	8.683	8.632	8.26875	3.1722	13.1331	7.61964	8.0128	10.0763	20.1582	9.43776	21.4826	0.78874	0.957918	4.14006	1.0516	2.00056	2.27624	0.143763	0.883936	1	+	-	+	-	+	+	Promoter (<=1kb)	13942586	13959115	16530	-	408311	XM_006566498.3
NC_037648.1	13959154	13960850	13959340;13959424;13959384;13959514;13959965;13960524;13960087;13960539;13960088;13960561;13960077;13960559;13960576;13960634	249	643	186	534	265	440	166	433	199	671	257	610	13.5575	29.4308	10.0886	32.7687	14.0634	27.8447	9.02468	27.1684	11.134	37.5245	10.7741	28.4726	2.17081	3.24809	1.97994	3.01046	3.37026	2.64269	-0.286372	0.311352	1	+	+	+	+	+	+	Promoter (<=1kb)	13942586	13959115	16530	-	408311	XM_006566498.3
NC_037648.1	14061894	14062268	14062014	42	27	47	10	15	4	43	4	42	18	44	87	2.33189	1.2796	2.5896	0.67375	0.84592	0.3157	2.37776	0.313	2.39381	1.06096	1.8792	4.1008	0.548739	0.260175	0.373203	0.131636	0.44321	2.18221	-1.22175	0.497802	1	-	-	-	-	-	+	Promoter (<=1kb)	14060222	14062234	2013	-	408314	XM_006566524.3
NC_037648.1	14060927	14061226	14061098	28	23	45	17	3	12	38	15	55	18	56	101	1.57267	1.0968	2.4817	1.1025	0.21148	0.82082	2.10756	1.0016	3.11752	1.06096	2.38032	4.7532	0.697413	0.444252	3.88131	0.475242	0.340322	1.99687	0.836722	0.592122	1	-	-	-	-	-	+	Promoter (1-2kb)	14060222	14062234	2013	-	408314	XM_006566524.3
NC_037648.1	14067747	14070556	14068088;14069186;14068115;14069228;14068140;14068126;14068123;14068138;14069208;14069190;14069629;14069180;14069216;14069635;14070323;14070250	253	1397	299	1049	250	1041	236	890	259	1106	401	1494	13.7744	63.8886	16.185	64.3125	13.2704	65.7919	12.8075	55.7766	14.4742	61.8149	16.7875	69.667	4.63821	3.97359	4.95779	4.355	4.2707	4.14993	0.0869837	0.45914	1	+	+	+	+	+	+	Promoter (<=1kb)	14069105	14084011	14907	+	408315	XM_006566527.3
NC_037648.1	14067101	14067556	14067330	55	44	46	33	4	31	39	36	28	69	60	229	3.03688	2.0565	2.53565	2.0825	0.26435	2.02048	2.1616	2.3162	1.61443	3.9088	2.54736	10.718	0.677175	0.821288	7.6432	1.07152	2.42116	4.20749	0.247565	0.859967	1	-	-	-	-	-	+	Promoter (1-2kb)	14069105	14084011	14907	+	408315	XM_006566527.3
NC_037648.1	14064764	14065616	14065077;14065050;14065057;14065046;14065487;14065037	60	223	112	253	18	215	100	95	73	166	120	248	3.30803	10.2368	6.09635	15.5575	1.00453	13.6382	5.45804	6.0096	4.11958	9.32528	5.05296	11.6034	3.09453	2.55194	13.5767	1.10105	2.26365	2.29636	1.7637	0.334465	1	+	+	+	-	+	+	Promoter (1-2kb)	14063144	14084011	20868	+	408315	XM_006566528.3
NC_037648.1	14065788	14066842	14065912;14066622;14066639	78	80	89	59	11	73	107	61	112	235	162	518	4.28417	3.7017	4.8555	3.675	0.63444	4.67236	5.83632	3.8812	6.29071	13.1782	6.80688	24.1854	0.864041	0.756874	7.36454	0.665008	2.09487	3.55308	0.509276	0.732511	1	-	-	-	-	+	+	Promoter (2-3kb)	14069105	14084011	14907	+	408315	XM_006566527.3
NC_037648.1	14063174	14063548	14063511	58	28	52	19	12	16	39	11	28	44	73	98	3.19957	1.3253	2.85935	1.225	0.68731	1.07338	2.1616	0.7512	1.61443	2.5128	3.09024	4.6134	0.414212	0.428419	1.56171	0.34752	1.55646	1.49289	-0.498566	0.577719	1	-	-	-	-	-	+	Promoter (<=1kb)	14063144	14084011	20868	+	408315	XM_006566528.3
NC_037648.1	14071780	14072629	14072068;14072054;14072075;14072077;14072095;14072083	107	391	97	346	164	290	84	273	76	259	149	365	5.85684	17.9144	5.2871	21.2538	8.72355	18.3737	4.5934	17.1524	4.28659	14.5184	6.264	17.0556	3.05871	4.01994	2.10622	3.73414	3.38693	2.7228	-0.0999669	0.748804	1	+	+	+	+	+	+	Promoter (2-3kb)	14069106	14084011	14906	+	408315	XM_006566526.3
NC_037648.1	14070759	14071275	14070999;14071043	82	57	117	38	16	37	80	27	65	270	101	388	4.50109	2.6506	6.3661	2.38875	0.89879	2.39932	4.37724	1.7528	3.67422	15.1326	4.25952	18.1274	0.58888	0.37523	2.6695	0.400435	4.11859	4.25574	-1.27196	0.320105	1	-	-	-	-	+	+	Promoter (1-2kb)	14069106	14084011	14906	+	408315	XM_006566526.3
NC_037648.1	14184780	14187165	14184971;14185534;14186081;14186837;14185566;14186123;14186848;14186121;14186100;14186097;14186119;14186846;14186820;14186851;14186854	276	1224	306	912	378	883	263	859	258	1004	321	1202	15.0217	55.9825	16.5626	55.9213	20.0377	55.8158	14.2666	53.836	14.4185	56.1192	13.4467	56.0598	3.72678	3.37636	2.78554	3.77357	3.89217	4.16904	-0.259183	0.127943	1	+	+	+	+	+	+	Promoter (<=1kb)	14176486	14184439	7954	-	408316	NM_001277301.1
NC_037648.1	14399924	14400187	14400052	39	14	36	10	1	9	36	15	30	36	40	90	2.1692	0.6855	1.99615	0.67375	0.10574	0.6314	1.99948	1.0016	1.72577	2.06608	1.71216	4.2406	0.316015	0.337525	5.97125	0.50093	1.19719	2.47675	0.666141	0.71278	1	-	-	-	-	-	+	Promoter (<=1kb)	14399987	14404363	4377	+	408317	XM_391869.7
NC_037648.1	14399097	14399434	14399254	30	27	20	19	6	6	44	10	36	45	47	160	1.68113	1.2796	1.13295	1.225	0.37009	0.44198	2.4318	0.6886	2.05979	2.56864	2.00448	7.5026	0.761155	1.08125	1.19425	0.283165	1.24704	3.74292	-0.796175	0.545549	1	-	-	-	-	-	+	Promoter (<=1kb)	14399987	14404363	4377	+	408317	XM_391869.7
NC_037648.1	14402379	14403012	14402458;14402815;14402820;14402832;14402826;14402818	98	202	82	118	98	126	62	132	79	124	99	175	5.36877	9.2771	4.47785	7.28875	5.23413	8.01878	3.40452	8.3258	4.4536	6.98	4.176	8.2016	1.72797	1.62773	1.53202	2.44551	1.56727	1.96398	-0.290202	0.287143	1	+	+	-	+	+	+	Promoter (2-3kb)	14399987	14404363	4377	+	408317	XM_391869.7
NC_037648.1	14392510	14393275	14393010;14392757;14393058;14393057;14393056;14393021;14393034	125	230	102	195	78	157	83	225	68	256	129	257	6.83298	10.5567	5.55685	12.005	4.17673	9.97612	4.53936	14.1476	3.84123	14.3509	5.4288	12.0228	1.54496	2.1604	2.3885	3.11665	3.73602	2.21463	-0.573317	0.141267	1	+	+	+	+	+	+	Intron (XM_016915004.2/551073, intron 14 of 14)	14399987	14404363	4377	+	408317	XM_391869.7
NC_037648.1	14389902	14390412	14390165;14390229	60	29	54	21	12	39	51	28	55	111	67	207	3.30803	1.371	2.96725	1.3475	0.68731	2.5256	2.81008	1.8154	3.11752	6.25408	2.83968	9.6928	0.414446	0.454124	3.67462	0.646031	2.00611	3.41334	-0.416918	0.726399	1	-	-	-	-	+	+	Intron (XM_016915004.2/551073, intron 14 of 14)	14399987	14404363	4377	+	408317	XM_391869.7
NC_037648.1	14390826	14391393	14390992	59	35	55	13	8	5	71	19	77	33	98	205	3.2538	1.6452	3.0212	0.8575	0.47583	0.37884	3.89088	1.252	4.34226	1.89856	4.13424	9.5996	0.505624	0.283828	0.796167	0.321778	0.437229	2.32197	-0.958344	0.525249	1	-	-	-	-	-	+	Intron (XM_016915004.2/551073, intron 14 of 14)	14399987	14404363	4377	+	408317	XM_391869.7
NC_037648.1	15764445	15770610	15764651;15765330;15765924;15766242;15767290;15767887;15765332;15765974;15766897;15767399;15767910;15765707;15765988;15766336;15766868;15765734;15766281;15766865;15765728;15765978;15766298;15766877;15766036;15766328;15766835;15767877;15768970;15767890;15768844;15769723;15770145;15767900;15767939;15768878;15769701;15770154;15768862;15769737;15770134;15768860;15769727;15770108;15768773;15768966;157…	1065	3674	912	2695	1222	2613	729	2872	601	3006	1083	3022	57.8092	167.947	49.2563	165.13	64.66	165.048	39.4492	179.85	33.5133	167.911	45.2678	140.872	2.9052	3.35246	2.55255	4.55903	5.01028	3.11197	-0.525451	0.140275	1	+	+	+	+	+	+	Promoter (<=1kb)	15763201	15767809	4609	-	408320	XM_016914797.2
NC_037648.1	15761880	15763597	15762248;15762730;15763387;15762287;15762663;15762243;15762286;15762218;15762227;15763369	237	601	205	506	205	440	194	462	205	715	249	977	12.9067	27.5114	11.1137	31.0538	10.8912	27.8447	10.5378	28.9838	11.468	39.9814	10.44	45.5748	2.13156	2.79419	2.55662	2.75046	3.48634	4.3654	-0.502797	0.143002	1	+	+	+	+	+	+	3' UTR	15763201	15767809	4609	-	408320	XM_016914797.2
NC_037648.1	15790473	15791007	15790725;15790704	86	58	89	24	11	14	69	21	57	98	73	209	4.71801	2.6963	4.8555	1.53125	0.63444	0.9471	3.7828	1.3772	3.22886	5.52816	3.09024	9.786	0.571491	0.315364	1.49281	0.364069	1.71211	3.16674	-1.13961	0.366051	1	-	-	-	-	+	+	3' UTR	15792021	15794548	2528	-	408321	XM_026443973.1
NC_037648.1	15789304	15790110	15789824;15789874	118	67	115	66	13	37	97	53	100	187	134	370	6.45337	3.1076	6.2582	4.10375	0.74018	2.39932	5.29592	3.3804	5.62267	10.4979	5.6376	17.2886	0.481547	0.65574	3.24154	0.638303	1.86707	3.06666	-0.34766	0.744589	1	-	-	-	-	+	+	3' UTR	15792021	15794548	2528	-	408321	XM_026443973.1
NC_037648.1	15786236	15788847	15786448;15786986;15787552;15787923;15786947;15787532;15787984;15788578;15786990;15787556;15787991;15786577;15787550;15788009;15788650;15787000;15787543;15787964;15787170;15787597;15787976	457	1779	352	1417	724	1165	327	1380	285	1391	408	1290	24.8373	81.346	19.0443	86.8525	38.3308	73.6212	17.7251	86.4506	15.9216	77.7293	17.0798	60.1606	3.27515	4.56055	1.92068	4.8773	4.882	3.52232	-0.445013	0.270306	1	+	+	+	+	+	+	3' UTR	15792021	15794548	2528	-	408321	XM_026443973.1
NC_037648.1	15791396	15791833	15791585;15791634;15791621;15791633;15791648	56	137	76	119	41	103	49	85	58	77	56	112	3.09111	6.3066	4.15415	7.35	2.22054	6.56656	2.702	5.3836	3.28453	4.35552	2.38032	5.2658	2.04024	1.76932	2.95719	1.99245	1.32607	2.21222	0.290988	0.413303	1	+	+	+	+	-	+	Promoter (2-3kb)	15792021	15794548	2528	-	408321	XM_026443973.1
NC_037648.1	16159128	16160758	16159328;16159315;16159323;16159340;16159325;16159664;16160372;16159330	184	425	162	309	78	229	149	262	155	316	259	568	10.0326	19.4682	8.79385	18.9875	4.17673	14.5222	8.106	16.4638	8.68452	17.7013	10.8576	26.5154	1.94049	2.15918	3.47693	2.03106	2.03826	2.44211	0.218578	0.541346	1	+	+	+	+	+	+	Promoter (1-2kb)	16161825	16166927	5103	+	408324	NM_001242433.1
NC_037648.1	16168288	16168539	16168468	34	10	50	10	8	18	26	10	25	17	57	106	1.89805	0.5027	2.75145	0.67375	0.47583	1.19966	1.45908	0.6886	1.44742	1.00512	2.42208	4.9862	0.264851	0.244871	2.52119	0.471941	0.694422	2.05864	-0.0895483	0.946878	1	-	-	-	-	-	+	Promoter (<=1kb)	16166907	16169025	2119	-	408325	NM_001168425.1
NC_037648.1	16167330	16167909	16167570	79	42	95	24	9	24	95	13	84	100	98	223	4.3384	1.9651	5.1792	1.53125	0.5287	1.5785	5.18784	0.8764	4.73195	5.63984	4.13424	10.4384	0.452955	0.295654	2.98563	0.168934	1.19186	2.52487	-0.0573484	0.965929	1	-	-	-	-	-	+	Promoter (1-2kb)	16166907	16169025	2119	-	408325	NM_001168425.1
NC_037648.1	16164846	16166380	16165097;16165412;16165996;16165199;16165658;16166032;16165672;16166042;16165670;16166085;16165647;16166070;16165733;16166084	312	533	242	478	84	390	219	288	154	538	212	773	16.974	24.4038	13.1098	29.3388	4.49395	24.6877	11.8888	18.0914	8.62885	30.0978	8.89488	36.0684	1.43772	2.23793	5.49354	1.52172	3.48804	4.05496	0.0165309	0.982311	1	+	+	+	+	+	+	Promoter (2-3kb)	16166907	16169025	2119	-	408325	NM_001168425.1
NC_037648.1	16175298	16175584	16175446	53	12	51	14	7	15	51	10	32	37	58	105	2.92842	0.5941	2.8054	0.91875	0.42296	1.01024	2.81008	0.6886	1.83711	2.12192	2.46384	4.9396	0.202874	0.327493	2.3885	0.245046	1.15503	2.00484	-0.222211	0.862527	1	-	-	-	-	-	+	Promoter (<=1kb)	16174850	16176632	1783	+	408327	XM_391879.7
NC_037648.1	16175774	16176414	16175917;16176238;16176116;16176134	94	126	72	127	19	88	91	46	79	133	144	226	5.15185	5.8039	3.93835	7.84	1.0574	5.61946	4.97168	2.9422	4.4536	7.48256	6.0552	10.5782	1.12657	1.99068	5.31441	0.591792	1.68011	1.74696	1.06903	0.369419	1	-	+	-	-	+	+	Promoter (<=1kb)	16174850	16176632	1783	+	408327	XM_391879.7
NC_037648.1	16178019	16186285	16178370;16178348;16179142;16179651;16178375;16178608;16179388;16179786;16180139;16180535;16181222;16181754;16182041;16182376;16183058;16178376;16178383;16179675;16179698;16180136;16179680;16179646;16181804;16182100;16182433;16183160;16183626;16184314;16181725;16182146;16182345;16183150;16183662;16184268;16182442;16183113;16183630;16184300;16182408;16183154;16183676;16184258;16183188;16183649;161…	1257	3258	1096	2506	1000	2435	908	2242	896	3084	1184	4151	68.2213	148.936	59.1831	153.554	52.9229	153.809	49.1224	140.412	49.936	172.266	49.4856	193.483	2.18313	2.59456	2.90628	2.85841	3.44974	3.90988	-0.411193	0.0926518	1	+	+	+	+	+	+	3' UTR	16174850	16176632	1783	+	408327	XM_391879.7
NC_037648.1	16177142	16177448	16177284	62	68	38	68	25	73	46	49	35	73	54	83	3.41649	3.1533	2.10405	4.22625	1.37462	4.67236	2.53988	3.13	2.00412	4.13216	2.2968	3.9144	0.922965	2.00863	3.39902	1.23234	2.06183	1.70428	0.340861	0.606621	1	-	-	+	-	-	-	Promoter (2-3kb)	16174850	16176632	1783	+	408327	XM_391879.7
NC_037648.1	16199705	16199961	16199853	60	22	48	8	4	12	29	8	49	12	68	101	3.30803	1.0511	2.64355	0.55125	0.26435	0.82082	1.6212	0.5634	2.7835	0.72592	2.88144	4.7532	0.317742	0.208526	3.10505	0.34752	0.260794	1.64959	0.685508	0.69338	1	-	-	-	-	-	+	Promoter (1-2kb)	16199010	16201754	2745	-	408328	XM_391880.7
NC_037648.1	16200296	16200570	16200431;16200449	56	24	64	9	4	7	46	10	47	90	76	141	3.09111	1.1425	3.50675	0.6125	0.26435	0.50512	2.53988	0.6886	2.67216	5.08144	3.21552	6.6172	0.369608	0.174663	1.9108	0.271115	1.90162	2.05789	-0.785108	0.496704	1	-	-	-	-	+	+	Promoter (1-2kb)	16199010	16201754	2745	-	408328	XM_391880.7
NC_037648.1	16237272	16243251	16237574;16238236;16238942;16239447;16239955;16240678;16241544;16242363;16237597;16238244;16237583;16238236;16238953;16239423;16239952;16240736;16241555;16237512;16238189;16238748;16239041;16239425;16239919;16240762;16241629;16237589;16238309;16238693;16239088;16239406;16239911;16240730;16241444;16238973;16238891;16239499;16240006;16240642;16241759;16242521;16242990;16242328;16242958;16242364;162…	1086	3376	861	2533	1992	2232	619	2599	652	2250	911	2109	58.948	154.329	46.5049	155.208	105.37	140.992	33.5048	162.76	36.3525	125.696	38.0851	98.326	2.61805	3.33745	1.33807	4.85781	3.4577	2.58174	-0.579267	0.246734	1	+	+	+	+	+	+	Promoter (2-3kb)	16234535	16243418	8884	+	408331	XM_006570451.3
NC_037648.1	16236663	16237120	16236872;16236882	67	157	76	131	110	142	56	139	65	131	84	111	3.68764	7.2206	4.15415	8.085	5.86857	9.02902	3.08028	8.764	3.67422	7.37088	3.5496	5.2192	1.95805	1.94625	1.53854	2.8452	2.00611	1.47036	-0.215945	0.548201	1	-	-	-	+	+	-	Promoter (2-3kb)	16234535	16243418	8884	+	408331	XM_006570451.3
NC_037648.1	16302536	16302823	16302633	60	10	47	3	0	14	48	8	59	36	62	87	3.30803	0.5027	2.5896	0.245	0.05287	0.9471	2.64796	0.5634	3.3402	2.06608	2.63088	4.1008	0.151964	0.0946092	17.9138	0.212768	0.61855	1.55872	2.92569	0.469038	1	-	-	-	-	-	+	Promoter (2-3kb)	16290928	16305384	14457	-	408333	XM_016914699.2
NC_037648.1	16303598	16304480	16303806;16303866;16303983;16304023;16303826;16303850;16303926;16304327	182	269	115	210	163	177	110	192	111	243	137	222	9.92409	12.339	6.2582	12.9238	8.67068	11.2389	5.99844	12.0818	6.23504	13.625	5.76288	10.3918	1.24334	2.0651	1.2962	2.01416	2.18523	1.80323	-0.382506	0.214579	1	+	+	-	+	+	+	Promoter (<=1kb)	16290928	16305384	14457	-	408333	XM_016914699.2
NC_037648.1	16304868	16305255	16305043;16305075	41	46	34	26	4	24	34	31	40	145	58	147	2.27766	2.1479	1.88825	1.65375	0.26435	1.5785	1.8914	2.0032	2.28247	8.15264	2.46384	6.8968	0.943029	0.875811	5.97125	1.05911	3.57185	2.79921	0.0682454	0.952558	1	-	-	-	-	+	+	Promoter (<=1kb)	16290928	16305384	14457	-	408333	XM_016914699.2
NC_037648.1	1319547	1319803	1319666	15	36	50	21	5	8	30	12	43	6	41	72	0.86768	1.6909	2.75145	1.3475	0.31722	0.56826	1.67524	0.8138	2.44948	0.39088	1.75392	3.4018	1.94876	0.489742	1.79138	0.485781	0.159577	1.93954	0.710508	0.487766	1	-	-	-	-	-	+	Promoter (1-2kb)	1270217	1318145	47929	-	408337	XM_026443577.1
NC_037648.1	1317506	1318335	1317763;1318082;1317743;1318093;1317755;1318073;1317759;1318084;1318046;1317793;1318148	130	470	126	358	234	350	108	344	77	304	126	307	7.10413	21.5247	6.85165	21.9887	12.4245	22.1621	5.89036	21.597	4.34226	17.0312	5.30352	14.3528	3.02989	3.20926	1.78374	3.6665	3.9222	2.70628	-0.359748	0.264894	1	+	+	+	+	+	+	Promoter (<=1kb)	1270217	1318145	47929	-	408337	XM_006558544.3
NC_037648.1	1322518	1322959	1322745	52	34	53	21	15	15	80	27	38	75	79	222	2.87419	1.5995	2.9133	1.3475	0.84592	1.01024	4.37724	1.7528	2.17113	4.24384	3.3408	10.3918	0.556505	0.462534	1.19425	0.400435	1.95467	3.11057	-1.30421	0.299649	1	-	-	-	-	-	+	Promoter (2-3kb)	1270217	1325736	55520	-	408337	XM_026443574.1
NC_037648.1	1318445	1318811	1318620	38	30	53	22	5	31	46	6	42	46	51	145	2.11497	1.4167	2.9133	1.40875	0.31722	2.02048	2.53988	0.4382	2.39381	2.62448	2.17152	6.8036	0.669844	0.483558	6.36933	0.172528	1.09636	3.1331	0.7731	0.659721	1	-	-	-	-	-	+	Promoter (<=1kb)	1270217	1318145	47929	-	408337	XM_026443577.1
NC_037648.1	1326257	1326958	1326349;1326769	104	41	78	26	28	34	94	24	98	71	125	179	5.69415	1.9194	4.26205	1.65375	1.53323	2.2099	5.1338	1.565	5.51133	4.02048	5.26176	8.388	0.337083	0.388018	1.44134	0.304842	0.729494	1.59414	-0.278904	0.783039	1	-	-	-	-	-	+	Promoter (<=1kb)	1270217	1325947	55731	-	408337	XM_026443573.1
NC_037648.1	1321863	1322202	1322039	37	27	38	17	5	9	36	14	35	24	36	119	2.06074	1.2796	2.10405	1.1025	0.31722	0.6314	1.99948	0.939	2.00412	1.396	1.54512	5.592	0.620942	0.523989	1.99042	0.469622	0.696565	3.61914	-0.609991	0.658681	1	-	-	-	-	-	+	Intron (XM_026443574.1/408337, intron 2 of 21)	1270217	1325736	55520	-	408337	XM_026443574.1
NC_037648.1	1320545	1321167	1320942	45	90	59	48	10	20	91	54	74	104	84	405	2.49458	4.1587	3.237	3.00125	0.58157	1.32594	4.97168	3.443	4.17525	5.8632	3.5496	18.9196	1.66709	0.92717	2.27993	0.692522	1.40428	5.33007	-0.607589	0.619892	1	-	-	-	-	-	+	Promoter (2-3kb)	1270217	1318145	47929	-	408337	XM_026443577.1
NC_037648.1	1325387	1326168	1325599;1325927;1325616;1325576;1325942;1325653;1325725	144	394	124	231	321	226	106	294	82	190	98	151	7.86335	18.0515	6.74375	14.21	17.0241	14.3328	5.78228	18.467	4.62061	10.6654	4.13424	7.0832	2.29565	2.10714	0.841912	3.19372	2.30822	1.7133	-0.460189	0.354231	1	+	+	-	+	+	+	Promoter (<=1kb)	1270217	1325736	55520	-	408337	XM_026443574.1
NC_037648.1	1323711	1324317	1323984;1323977;1323980;1324071;1324032	49	248	65	212	15	134	97	47	86	175	86	264	2.7115	11.3793	3.5607	13.0463	0.84592	8.5239	5.29592	3.0048	4.84329	9.82784	3.63312	12.349	4.19668	3.66397	10.0765	0.56738	2.02917	3.39901	1.58098	0.182897	1	+	+	+	-	+	+	Promoter (1-2kb)	1270217	1325736	55520	-	408337	XM_026443574.1
NC_037648.1	1446596	1446979	1446749;1446767	70	85	49	51	18	55	51	31	82	110	84	124	3.85033	3.9302	2.6975	3.185	1.00453	3.53584	2.81008	2.0032	4.62061	6.19824	3.5496	5.825	1.02074	1.18072	3.51989	0.712862	1.34143	1.64103	0.630657	0.497768	1	-	-	-	-	+	+	Intron (XM_391890.7/408339, intron 1 of 6)	1339934	1454330	114397	-	408339	XM_391890.7
NC_037648.1	1451451	1452229	1451763;1451933;1451929;1451919;1451976;1451942	130	357	104	269	128	300	79	216	107	267	102	377	7.10413	16.3606	5.66475	16.5375	6.82023	19.0051	4.3232	13.5842	6.01236	14.9651	4.30128	17.6148	2.30297	2.91937	2.78658	3.14216	2.48906	4.09525	-0.280308	0.347715	1	+	+	+	+	+	+	Promoter (2-3kb)	1339934	1454330	114397	-	408339	XM_391890.7
NC_037648.1	1443285	1443722	1443465;1443524;1443540;1443536;1443552;1443563	53	196	67	124	92	114	49	106	34	95	58	76	2.92842	9.0029	3.6686	7.65625	4.91691	7.2611	2.702	6.6982	1.94845	5.36064	2.46384	3.5882	3.07432	2.08697	1.47676	2.47898	2.75123	1.45634	-0.0105042	0.980153	1	+	+	+	+	+	+	Intron (XM_391890.7/408339, intron 1 of 6)	1339934	1454330	114397	-	408339	XM_391890.7
NC_037648.1	1456747	1457478	1456997;1457028;1457081;1457376;1457390	191	295	164	173	284	149	124	306	97	202	112	122	10.4122	13.5272	8.90175	10.6575	15.0679	9.471	6.755	19.2182	5.45566	11.3355	4.71888	5.7318	1.29917	1.19724	0.628555	2.84503	2.07775	1.21465	-0.973799	0.154414	1	+	-	-	+	+	-	Promoter (2-3kb)	1339934	1454330	114397	-	408339	XM_391890.7
NC_037648.1	1448854	1449408	1449123;1449147;1449166;1449177;1449166;1449126	94	257	80	193	145	192	62	171	72	172	88	212	5.15185	11.7906	4.36995	11.8825	7.71902	12.186	3.40452	10.7672	4.06391	9.66032	3.71664	9.9258	2.28861	2.71914	1.5787	3.16262	2.3771	2.67064	-0.317944	0.259429	1	+	+	+	+	+	+	Intron (XM_391890.7/408339, intron 1 of 6)	1339934	1454330	114397	-	408339	XM_391890.7
NC_037648.1	1447433	1448751	1447610;1447692;1447671;1447777;1447761;1448378;1448410;1448437;1448442;1448434	168	451	187	319	169	301	98	244	116	325	182	383	9.16487	20.6564	10.1426	19.6	8.9879	19.0683	5.34996	15.337	6.51339	18.2038	7.64208	17.8944	2.25387	1.93244	2.12155	2.86675	2.79483	2.34156	-0.343415	0.0542922	1	+	+	+	+	+	+	Intron (XM_391890.7/408339, intron 1 of 6)	1339934	1454330	114397	-	408339	XM_391890.7
NC_037648.1	1441572	1441985	1441787	89	114	81	85	192	71	45	86	53	70	61	93	4.8807	5.2555	4.4239	5.2675	10.2039	4.54608	2.48584	5.4462	3.00618	3.96464	2.58912	4.3804	1.07679	1.19069	0.445524	2.19089	1.31883	1.69185	-0.939054	0.0732571	1	-	-	-	+	-	-	5' UTR	1339934	1454330	114397	-	408339	XM_391890.7
NC_037648.1	1442253	1442884	1442635;1442465	103	50	93	63	21	38	90	32	91	139	113	245	5.63992	2.3307	5.0713	3.92	1.16314	2.46246	4.91764	2.0658	5.12164	7.8176	4.76064	11.4636	0.413251	0.772977	2.11708	0.42008	1.52639	2.408	-0.398583	0.674593	1	-	-	-	-	+	+	Intron (XM_391890.7/408339, intron 1 of 6)	1339934	1454330	114397	-	408339	XM_391890.7
NC_037648.1	1438120	1438526	1438324;1438276;1438275;1438311;1438251	74	164	62	101	104	86	68	111	40	133	81	96	4.06725	7.5405	3.39885	6.2475	5.55135	5.49318	3.72876	7.0112	2.28247	7.48256	3.42432	4.5202	1.85396	1.83812	0.989521	1.8803	3.27827	1.32003	-0.468682	0.42572	1	+	+	-	+	+	+	Intron (XM_391890.7/408339, intron 2 of 6)	1339934	1454330	114397	-	408339	XM_391890.7
NC_037648.1	1436625	1437602	1436837;1436835;1436894;1436860;1436886;1437401;1437437;1437447	144	373	118	203	243	247	104	277	96	239	174	262	7.86335	17.0918	6.42005	12.495	12.9003	15.6587	5.6742	17.4028	5.39999	13.4016	7.308	12.2558	2.1736	1.94625	1.21382	3.06701	2.48178	1.67704	-0.438033	0.278998	1	+	+	-	+	+	+	Intron (XM_391890.7/408339, intron 2 of 6)	1339934	1454330	114397	-	408339	XM_391890.7
NC_037648.1	2721315	2722192	2721530;2721501	98	37	107	31	19	16	148	29	86	120	122	277	5.36877	1.7366	5.8266	1.96	1.0574	1.07338	8.05196	1.878	4.84329	6.75664	5.13648	12.9548	0.323463	0.336388	1.01511	0.233235	1.39505	2.52212	-1.30912	0.33898	1	-	-	-	-	+	+	Intron (XM_006559004.3/408342, intron 4 of 15)	2705707	2735133	29427	+	408342	XM_016914987.2
NC_037648.1	2701868	2702873	2702149;2702273;2702281;2702683;2702046;2702195;2702325;2702658	191	458	118	272	322	292	135	392	109	391	164	267	10.4122	20.9763	6.42005	16.7213	17.077	18.5	7.34944	24.6018	6.1237	21.8893	6.8904	12.4888	2.01459	2.60454	1.08333	3.34744	3.57452	1.81249	-0.615133	0.230277	1	+	+	+	+	+	+	Promoter (1-2kb)	2700170	2735133	34964	+	408342	XM_006559007.3
NC_037648.1	2694118	2695926	2694578;2695513;2694583;2695514;2694569;2694589;2694604;2694577;2695507;2695515;2695514;2695552	164	1720	197	1427	315	1166	166	1241	179	1063	270	1149	8.94795	78.6497	10.6821	87.465	16.7069	73.6844	9.02468	77.7492	10.0206	59.4138	11.317	53.59	8.78969	8.188	4.41042	8.61518	5.92917	4.73535	0.149726	0.71481	1	+	+	+	+	+	+	Intron (XM_006559004.3/408342, intron 1 of 15)	2700170	2735133	34964	+	408342	XM_006558999.3
NC_037648.1	2707937	2709372	2708169;2708971;2708173;2708945;2708941;2709011;2708945;2708923	193	533	169	464	138	460	164	286	139	503	199	620	10.5206	24.4038	9.1715	28.4812	7.34893	29.1075	8.9166	17.9662	7.7938	28.1434	8.352	28.9386	2.31962	3.1054	3.96078	2.01492	3.611	3.46487	0.0460754	0.894468	1	+	+	+	+	+	+	Promoter (2-3kb)	2705707	2735133	29427	+	408342	XM_016914987.2
NC_037648.1	2719853	2720330	2720120;2720099;2720087;2720063;2720061	114	215	100	127	163	130	55	156	69	91	99	125	6.23645	9.8712	5.44895	7.84	8.67068	8.27134	3.02624	9.8282	3.8969	5.13728	4.176	5.8716	1.58282	1.43881	0.953944	3.24766	1.3183	1.40603	-0.587049	0.403476	1	+	+	-	+	+	+	5' UTR	2705707	2735133	29427	+	408342	XM_016914987.2
NC_037648.1	2696373	2697861	2696576;2697050;2696873;2696696;2697554;2696814;2697551;2696869;2696908;2697550;2697554;2697570;2697588	279	875	251	687	453	640	210	695	203	625	249	725	15.1844	40.0332	13.5954	42.14	24.003	40.4727	11.4024	43.5696	11.3567	34.9558	10.44	33.8316	2.63647	3.09958	1.68615	3.82109	3.07799	3.24057	-0.45009	0.149053	1	+	+	+	+	+	+	Promoter (2-3kb)	2700170	2735133	34964	+	408342	XM_006558999.3
NC_037648.1	2691278	2692217	2691944;2691863;2691782;2691883;2691959;2691959	104	397	67	406	31	354	73	200	64	513	144	598	5.69415	18.1886	3.6686	24.9288	1.69184	22.4147	3.99896	12.5826	3.61855	28.7018	6.0552	27.9134	3.19426	6.79518	13.2487	3.14647	7.93185	4.60982	0.566821	0.499001	1	+	+	+	+	+	+	Intron (XM_006559004.3/408342, intron 1 of 15)	2685590	2735133	49544	+	408342	XM_006559006.3
NC_037648.1	2712000	2712743	2712394;2712423;2712377;2712381;2712406;2712395	117	580	84	438	200	360	78	320	94	326	128	336	6.39914	26.5517	4.58575	26.8887	10.6269	22.7935	4.26916	20.0946	5.28865	18.2597	5.38704	15.7042	4.14926	5.86353	2.14489	4.70692	3.45262	2.91518	0.134597	0.783431	1	+	+	+	+	+	+	Exon (XM_006559004.3/408342, exon 3 of 16)	2705707	2735133	29427	+	408342	XM_016914987.2
NC_037648.1	2692985	2693537	2693250;2693298	71	62	46	37	12	44	58	37	48	179	81	443	3.90456	2.8791	2.53565	2.3275	0.68731	2.8413	3.18836	2.3788	2.72783	10.0512	3.42432	20.6904	0.737369	0.917911	4.13394	0.746089	3.68469	6.04219	-0.855229	0.459063	1	-	-	-	-	+	+	Intron (XM_006559004.3/408342, intron 1 of 15)	2700170	2735133	34964	+	408342	XM_006558999.3
NC_037648.1	2715711	2716295	2715998;2716032;2716006;2716030;2716046;2716042	86	288	87	245	114	220	63	207	79	221	96	293	4.71801	13.2073	4.7476	15.0675	6.08005	13.9539	3.45856	13.0208	4.4536	12.3965	4.05072	13.7004	2.79934	3.17371	2.29503	3.7648	2.78348	3.38221	-0.264314	0.221954	1	+	+	+	+	+	+	Intron (XM_006559004.3/408342, intron 3 of 15)	2705707	2735133	29427	+	408342	XM_016914987.2
NC_037648.1	2709871	2710241	2710018;2710074;2710075	61	88	40	72	19	85	64	41	58	96	69	126	3.36226	4.0673	2.21195	4.47125	1.0574	5.43004	3.5126	2.6292	3.28453	5.41648	2.9232	5.9182	1.20969	2.02141	5.13528	0.748505	1.64909	2.02456	0.919853	0.388792	1	-	+	+	-	-	+	Intron (XM_006559004.3/408342, intron 2 of 15)	2705707	2735133	29427	+	408342	XM_016914987.2
NC_037648.1	2707385	2707809	2707564;2707601;2707578;2707563	75	135	54	115	12	111	50	28	67	111	72	143	4.12148	6.2152	2.96725	7.105	0.68731	7.07168	2.75604	1.8154	3.78556	6.25408	3.04848	6.7104	1.508	2.39447	10.2889	0.658699	1.65209	2.20123	1.65317	0.366978	1	-	+	+	-	+	+	Promoter (1-2kb)	2705707	2735133	29427	+	408342	XM_016914987.2
NC_037648.1	2718664	2718994	2718816;2718802	69	136	48	67	71	66	42	67	47	89	71	66	3.7961	6.2609	2.64355	4.165	3.80664	4.23038	2.32372	4.2568	2.67216	5.0256	3.00672	3.1222	1.6493	1.57553	1.11132	1.83189	1.88073	1.03841	-0.131825	0.692771	1	+	-	-	-	+	-	Intron (XM_006559004.3/408342, intron 3 of 15)	2705707	2735133	29427	+	408342	XM_016914987.2
NC_037648.1	2689759	2690767	2689972;2690461;2690540	101	94	77	74	13	31	95	69	105	245	149	687	5.53146	4.3415	4.2081	4.59375	0.74018	2.02048	5.18784	4.382	5.90102	13.7366	6.264	32.0608	0.784874	1.09164	2.72971	0.844668	2.32783	5.11826	-0.847918	0.444606	1	-	-	-	-	+	+	Intron (XM_006559004.3/408342, intron 1 of 15)	2685590	2735133	49544	+	408342	XM_006559006.3
NC_037648.1	2686856	2688749	2687139;2687555;2687871;2688490;2687106;2687870;2688506	171	163	201	172	22	119	197	106	215	592	275	985	9.32756	7.4948	10.8979	10.5962	1.21601	7.5768	10.6999	6.6982	12.0247	33.1131	11.5258	45.9476	0.803511	0.972316	6.23087	0.626006	2.75376	3.9865	0.120274	0.922818	1	-	-	-	-	+	+	Promoter (1-2kb)	2685590	2735133	49544	+	408342	XM_006559006.3
NC_037648.1	2713501	2714144	2713789;2713769;2713765;2713788;2713800;2713807	63	334	70	324	163	214	85	264	89	249	105	271	3.47072	15.3095	3.83045	19.9062	8.67068	13.5751	4.64744	16.589	5.0103	13.96	4.42656	12.6752	4.41104	5.19683	1.56563	3.56949	2.78626	2.86344	0.27737	0.617973	1	+	+	+	+	+	+	Intron (XM_006559004.3/408342, intron 3 of 15)	2705707	2735133	29427	+	408342	XM_016914987.2
NC_037648.1	2699149	2701148	2699742;2700203;2700522;2700825;2699652;2700259;2700505;2699696;2700268;2700867;2699659;2699660;2699677;2700331;2700899;2700292;2700892;2700271;2700902	325	1099	294	857	441	805	272	1047	234	888	360	993	17.679	50.27	15.9152	52.5525	23.3685	50.8908	14.7529	65.6048	13.0824	49.6418	15.0754	46.3204	2.84349	3.30203	2.17775	4.44691	3.79455	3.07258	-0.442892	0.127018	1	+	+	+	+	+	+	Promoter (<=1kb)	2700170	2735133	34964	+	408342	XM_006558999.3
NC_037648.1	2706590	2706992	2706779;2706776;2706794;2706796;2706770;2706803	56	198	40	148	83	140	53	106	50	134	73	131	3.09111	9.0943	2.21195	9.12625	4.44108	8.90274	2.91816	6.6982	2.83917	7.5384	3.09024	6.1512	2.94208	4.12588	2.00463	2.29535	2.65514	1.99053	0.386369	0.368	1	+	+	+	+	+	+	Promoter (<=1kb)	2705707	2735133	29427	+	408342	XM_016914987.2
NC_037648.1	2711146	2711444	2711297;2711293	58	29	67	8	7	9	44	14	43	74	49	100	3.19957	1.371	3.6686	0.55125	0.42296	0.6314	2.4318	0.939	2.44948	4.188	2.088	4.7066	0.428495	0.150262	1.49281	0.386134	1.70975	2.25412	-1.07029	0.337298	1	-	-	-	-	+	+	Intron (XM_006559004.3/408342, intron 2 of 15)	2705707	2735133	29427	+	408342	XM_016914987.2
NC_037648.1	3130442	3130870	3130660;3130674;3130653;3130652	54	178	54	137	96	83	65	105	58	81	53	101	2.98265	8.1803	2.96725	8.4525	5.12839	5.30376	3.56664	6.6356	3.28453	4.57888	2.25504	4.7532	2.74263	2.8486	1.0342	1.86046	1.39407	2.10781	0.305147	0.556981	1	+	+	-	+	-	+	Intron (XM_016914894.2/408343, intron 1 of 7)	3138247	3249803	111557	+	408343	XM_016914896.2
NC_037648.1	3176910	3177605	3177037;3177228;3177329;3177113;3177421;3177298	104	324	97	176	148	199	98	178	72	170	114	181	5.69415	14.8525	5.2871	10.8413	7.87763	12.628	5.34996	11.2054	4.06391	9.54864	4.8024	8.4812	2.60838	2.05052	1.60302	2.09448	2.34962	1.76603	0.0119799	0.962093	1	+	+	+	+	+	+	Intron (XM_016914894.2/408343, intron 1 of 7)	3157242	3249803	92562	+	408343	XM_016914901.2
NC_037648.1	3188838	3189330	3189025;3189048;3189070;3189109;3189117	88	177	89	125	174	131	62	94	53	110	94	134	4.82647	8.1346	4.8555	7.7175	9.25225	8.33448	3.40452	5.947	3.00618	6.19824	3.9672	6.291	1.68541	1.58943	0.900806	1.7468	2.06183	1.58575	-0.369455	0.243412	1	+	+	-	+	+	+	Intron (XM_016914894.2/408343, intron 1 of 7)	3211717	3244313	32597	+	408343	XM_016914902.2
NC_037648.1	3078014	3078361	3078174;3078187;3078199	87	142	71	67	52	79	48	83	45	69	79	96	4.77224	6.5351	3.8844	4.165	2.80211	5.0512	2.64796	5.2584	2.56082	3.9088	3.3408	4.5202	1.3694	1.07224	1.80264	1.98583	1.52639	1.35303	-0.196994	0.506889	1	+	-	+	+	-	-	Intron (XM_016914894.2/408343, intron 1 of 7)	3064818	3249803	184986	+	408343	XM_026443809.1
NC_037648.1	3074874	3075327	3075129;3075168;3075301	89	133	46	102	163	65	64	114	54	87	87	90	4.8807	6.1238	2.53565	6.30875	8.67068	4.16724	3.5126	7.199	3.06185	4.91392	3.67488	4.2406	1.2547	2.48802	0.480613	2.04948	1.60489	1.15394	-0.187148	0.781888	1	-	+	-	+	+	-	Intron (XM_016914894.2/408343, intron 1 of 7)	3064818	3249803	184986	+	408343	XM_026443809.1
NC_037648.1	3110275	3110811	3110483;3110542;3110510;3110536;3110560	46	213	66	204	136	117	45	125	67	156	94	141	2.54881	9.7798	3.61465	12.5563	7.24319	7.45052	2.48584	7.8876	3.78556	8.76688	3.9672	6.6172	3.83701	3.47372	1.02862	3.17301	2.31587	1.66798	0.220608	0.716129	1	+	+	-	+	+	+	Promoter (1-2kb)	3109079	3249803	140725	+	408343	XM_016914897.2
NC_037648.1	3191976	3192261	3192111	57	79	48	60	83	63	44	78	52	56	77	71	3.14534	3.656	2.64355	3.73625	4.44108	4.04096	2.4318	4.9454	2.95051	3.18288	3.25728	3.3552	1.16235	1.41335	0.909905	2.03364	1.07876	1.03006	-0.249077	0.587031	1	-	-	-	+	-	-	Intron (XM_016914894.2/408343, intron 1 of 7)	3211717	3244313	32597	+	408343	XM_016914902.2
NC_037648.1	2924763	2925760	2924932;2925412;2925199;2925419;2925483;2925175;2925466;2925440;2925471	193	657	148	375	273	386	125	400	115	391	164	335	10.5206	30.0706	8.03855	23.03	14.4864	24.4352	6.80904	25.1026	6.45772	21.8893	6.8904	15.6576	2.85826	2.86494	1.68677	3.68666	3.38963	2.27238	-0.335293	0.329611	1	+	+	+	+	+	+	Distal Intergenic	2936166	3249803	313638	+	408343	XM_016914894.2
NC_037648.1	2934762	2936681	2935075;2935652;2936347;2935055;2935708;2935680;2936362;2935694;2936364;2935661;2936357;2935728;2936326;2936364	344	2032	251	1735	626	1282	226	1607	207	1220	297	1289	18.7094	92.9081	13.5954	106.33	33.1495	81.0086	12.2671	100.661	11.5794	68.1806	12.4445	60.114	4.96585	7.82103	2.44374	8.20577	5.88809	4.83057	-0.313276	0.547094	1	+	+	+	+	+	+	Promoter (<=1kb)	2936166	3249803	313638	+	408343	XM_016914894.2
NC_037648.1	3197812	3198392	3198092;3198104;3198187;3198225;3198045;3198200	131	278	91	176	257	142	77	187	71	145	103	146	7.15836	12.7503	4.9634	10.8413	13.6405	9.02902	4.21512	11.7688	4.00824	8.15264	4.34304	6.8502	1.78118	2.18425	0.661927	2.79204	2.03397	1.57728	-0.468628	0.366101	1	+	+	-	+	+	+	Intron (XM_016914894.2/408343, intron 1 of 7)	3211717	3244313	32597	+	408343	XM_016914902.2
NC_037648.1	3174799	3175291	3175022	95	143	85	91	185	86	81	174	49	77	83	87	5.20608	6.5808	4.6397	5.635	9.83382	5.49318	4.43128	10.955	2.7835	4.35552	3.50784	4.1008	1.26406	1.21452	0.558601	2.4722	1.56476	1.16904	-0.777443	0.198073	1	-	-	-	+	-	-	Intron (XM_016914894.2/408343, intron 1 of 7)	3157242	3249803	92562	+	408343	XM_016914901.2
NC_037648.1	3195182	3195751	3195422;3195455;3195360;3195426	142	330	111	175	225	194	85	196	70	150	112	150	7.75489	15.1267	6.0424	10.78	11.9486	12.3123	4.64744	12.3322	3.95257	8.43184	4.71888	7.0366	1.9506	1.78406	1.03044	2.65355	2.13326	1.49116	-0.39779	0.316865	1	+	+	-	+	+	-	Intron (XM_016914894.2/408343, intron 1 of 7)	3211717	3244313	32597	+	408343	XM_016914902.2
NC_037648.1	3061649	3062497	3061799;3061821;3061806;3061860;3062361	169	277	164	190	226	176	133	185	82	200	164	138	9.2191	12.7046	8.90175	11.6988	12.0015	11.1758	7.24136	11.6436	4.62061	11.2238	6.8904	6.4774	1.37807	1.31421	0.9312	1.60793	2.42907	0.940062	-0.457916	0.408016	1	+	+	-	+	+	-	Promoter (2-3kb)	3064818	3249803	184986	+	408343	XM_026443809.1
NC_037648.1	2941186	2941661	2941395;2941367;2941366;2941401	123	207	98	137	184	153	86	184	79	139	97	116	6.72452	9.5056	5.34105	8.4525	9.78095	9.72356	4.70148	11.581	4.4536	7.8176	4.09248	5.4522	1.41357	1.58255	0.994132	2.46327	1.75534	1.33225	-0.476229	0.256712	1	+	+	-	+	+	-	Intron (XM_016914894.2/408343, intron 1 of 7)	2936166	3249803	313638	+	408343	XM_016914894.2
NC_037648.1	3205227	3205805	3205436;3205503;3205547;3205508;3205543	118	318	64	182	221	209	81	187	82	170	97	152	6.45337	14.5783	3.50675	11.2088	11.7371	13.2594	4.43128	11.7688	4.62061	9.54864	4.09248	7.1298	2.25902	3.19635	1.1297	2.65585	2.06653	1.74217	0.0266491	0.955217	1	+	+	-	+	+	+	Intron (XM_016914894.2/408343, intron 1 of 7)	3211717	3244313	32597	+	408343	XM_016914902.2
NC_037648.1	3020677	3021094	3020828;3020818;3020922	93	113	70	74	113	72	51	94	51	85	76	108	5.09762	5.2098	3.83045	4.59375	6.02718	4.60922	2.81008	5.947	2.89484	4.80224	3.21552	5.0794	1.02201	1.19927	0.764739	2.11631	1.6589	1.57965	-0.842626	0.0223711	1	-	-	-	+	+	+	Promoter (<=1kb)	3020929	3249803	228875	+	408343	XM_016914895.2
NC_037648.1	3208715	3209382	3208935;3209032;3209047;3208982;3209218	117	258	77	124	239	140	77	153	73	117	118	108	6.39914	11.8363	4.2081	7.65625	12.6888	8.90274	4.21512	9.6404	4.11958	6.58912	4.96944	5.0794	1.84967	1.81941	0.701622	2.2871	1.59946	1.02213	-0.167474	0.750196	1	+	+	-	+	+	-	Promoter (2-3kb)	3211717	3244313	32597	+	408343	XM_016914902.2
NC_037648.1	3101553	3101928	3101768;3101752;3101755;3101740	70	106	61	98	25	88	58	60	50	97	55	99	3.85033	4.8899	3.3449	6.06375	1.37462	5.61946	3.18836	3.8186	2.83917	5.47232	2.33856	4.66	1.27	1.81283	4.08801	1.19767	1.92744	1.99268	0.486622	0.516071	1	-	+	+	-	+	+	Intron (XM_016914894.2/408343, intron 1 of 7)	3109079	3249803	140725	+	408343	XM_016914897.2
NC_037648.1	2969065	2969474	2969321;2969275	139	134	89	79	236	99	67	130	67	122	103	89	7.5922	6.1695	4.8555	4.9	12.5302	6.314	3.67472	8.2006	3.78556	6.86832	4.34304	4.194	0.81261	1.00916	0.503903	2.23163	1.81435	0.965683	-1.10764	0.124653	1	-	-	-	+	+	-	Intron (XM_016914894.2/408343, intron 1 of 7)	2936166	3249803	313638	+	408343	XM_016914894.2
NC_037648.1	3213985	3214370	3214206;3214254	79	104	46	53	136	50	54	75	32	88	65	58	4.3384	4.7985	2.53565	3.3075	7.24319	3.22014	2.9722	4.7576	1.83711	4.96976	2.75616	2.7494	1.10605	1.3044	0.444575	1.6007	2.70521	0.997547	-0.893427	0.243153	1	-	-	-	+	+	-	Promoter (2-3kb)	3211725	3249803	38079	+	408343	XM_016914892.2
NC_037648.1	3057400	3060935	3057749;3058495;3059157;3059707;3060358;3060450;3060620;3057832;3058398;3058834;3059249;3059833;3060449;3057812;3058502;3059292;3059775;3060233;3060695;3057808;3058435;3059219;3059756;3060586;3057777;3057955;3058339;3058815;3059118;3059770;3060470;3057749;3059206;3060500	662	2556	486	1598	1367	1587	409	1926	398	1674	602	1358	35.9545	116.855	26.2736	97.9387	72.3262	100.266	22.1564	120.63	22.2123	93.532	25.1813	63.3294	3.25008	3.72765	1.3863	5.44448	4.21082	2.51494	-0.541087	0.318397	1	+	+	+	+	+	+	Promoter (<=1kb)	3058915	3249803	190889	+	408343	XM_006560629.3
NC_037648.1	3099622	3100200	3099859;3099832;3099832;3099877;3099919	110	223	107	150	149	163	77	148	82	121	113	157	6.01953	10.2368	5.8266	9.24875	7.9305	10.355	4.21512	9.3274	4.62061	6.81248	4.76064	7.3628	1.7006	1.58733	1.30572	2.21284	1.47437	1.5466	-0.188221	0.477265	1	+	+	-	+	+	+	Intron (XM_016914894.2/408343, intron 1 of 7)	3109079	3249803	140725	+	408343	XM_016914897.2
NC_037648.1	3180803	3181120	3180971	94	132	82	62	203	76	40	83	33	78	104	59	5.15185	6.0781	4.47785	3.85875	10.7855	4.86178	2.21564	5.2584	1.89278	4.41136	4.3848	2.796	1.17979	0.861742	0.45077	2.37331	2.33062	0.637657	-1.09979	0.232998	1	-	-	-	-	+	-	Intron (XM_016914894.2/408343, intron 1 of 7)	3157242	3249803	92562	+	408343	XM_016914901.2
NC_037648.1	3019246	3019519	3019365	68	93	47	54	15	46	42	16	64	52	53	82	3.74187	4.2958	2.5896	3.36875	0.84592	2.96758	2.32372	1.0642	3.61855	2.95952	2.25504	3.8678	1.14804	1.30088	3.50811	0.457973	0.817875	1.71518	0.99395	0.330866	1	-	-	-	-	-	+	Promoter (1-2kb)	3020929	3249803	228875	+	408343	XM_016914895.2
NC_037648.1	3173299	3174156	3173606;3173599;3173723;3173772	184	339	154	190	182	181	100	184	87	224	157	182	10.0326	15.538	8.36225	11.6988	9.67521	11.4915	5.45804	11.581	4.89896	12.564	6.59808	8.5278	1.54875	1.399	1.18773	2.12182	2.56463	1.29247	-0.53183	0.236647	1	+	+	-	+	+	-	Intron (XM_016914894.2/408343, intron 1 of 7)	3157242	3249803	92562	+	408343	XM_016914901.2
NC_037648.1	3075726	3076137	3075898;3075934;3075897;3075941;3075940	61	169	51	93	112	75	62	99	63	86	59	114	3.36226	7.769	2.8054	5.7575	5.97431	4.79864	3.40452	6.26	3.56288	4.85808	2.5056	5.359	2.31065	2.05229	0.803212	1.83873	1.36353	2.13881	-0.0480378	0.917623	1	+	+	-	+	+	+	Intron (XM_016914894.2/408343, intron 1 of 7)	3064818	3249803	184986	+	408343	XM_026443809.1
NC_037648.1	3096710	3097156	3096847;3096880;3096910;3096909	89	191	83	121	156	109	73	111	69	102	83	131	4.8807	8.7744	4.5318	7.4725	8.30059	6.9454	3.99896	7.0112	3.8969	5.75152	3.50784	6.1512	1.79777	1.6489	0.836736	1.75326	1.47592	1.75356	-0.218177	0.522589	1	+	+	-	+	-	+	Intron (XM_016914894.2/408343, intron 1 of 7)	3109079	3249803	140725	+	408343	XM_016914897.2
NC_037648.1	3071933	3072318	3072083;3072129;3072110	67	134	50	75	118	85	43	56	40	77	83	61	3.68764	6.1695	2.75145	4.655	6.29153	5.43004	2.37776	3.5682	2.28247	4.35552	3.50784	2.8892	1.67302	1.69184	0.863071	1.50066	1.90825	0.823641	-0.00157475	0.997242	1	+	+	-	-	+	-	Intron (XM_016914894.2/408343, intron 1 of 7)	3064818	3249803	184986	+	408343	XM_026443809.1
NC_037648.1	3008134	3008557	3008325;3008361;3008369	70	137	77	107	138	58	65	72	55	102	72	66	3.85033	6.3066	4.2081	6.615	7.34893	3.72526	3.56664	4.5698	3.11752	5.75152	3.04848	3.1222	1.63794	1.57197	0.506912	1.28126	1.8449	1.02418	-0.159164	0.761125	1	+	+	-	-	+	-	Intron (XM_016914894.2/408343, intron 1 of 7)	3020929	3249803	228875	+	408343	XM_016914895.2
NC_037648.1	2921581	2922658	2921902;2921896;2921922;2922248;2921902;2921892;2921919	175	387	158	263	150	291	131	244	146	276	166	445	9.54448	17.7316	8.57805	16.17	7.98337	18.4369	7.13328	15.337	8.18349	15.4677	6.97392	20.7836	1.85779	1.88504	2.30941	2.15006	1.89011	2.98019	-0.214076	0.440965	1	+	+	+	+	+	+	Distal Intergenic	2936166	3249803	313638	+	408343	XM_016914894.2
NC_037648.1	3122459	3122767	3122629	75	70	61	52	148	51	37	77	29	62	71	36	4.12148	3.2447	3.3449	3.24625	7.87763	3.28328	2.05352	4.8828	1.6701	3.51792	3.00672	1.7242	0.787266	0.970507	0.416785	2.37777	2.10641	0.573449	-1.21774	0.224046	1	-	-	-	+	-	-	Intron (XM_016914894.2/408343, intron 1 of 7)	3109079	3249803	140725	+	408343	XM_016914897.2
NC_037648.1	3182751	3186600	3183016;3183834;3184365;3185277;3185785;3186438;3183115;3183124;3183147;3183931;3184370;3183080;3183114;3183805;3184190;3184600;3183830;3184796;3183826;3184956;3185148;3185525;3185304;3185859;3185313;3185856;3185894	760	1911	607	1215	1205	1353	419	1487	408	1297	570	1009	41.269	87.3784	32.8016	74.48	63.7612	85.4916	22.6968	93.1488	22.769	72.4803	23.845	47.066	2.11729	2.27062	1.34081	4.10405	3.18329	1.97383	-0.692982	0.187504	1	+	+	+	+	+	+	Intron (XM_016914894.2/408343, intron 1 of 7)	3211717	3244313	32597	+	408343	XM_016914902.2
NC_037648.1	2939385	2939788	2939577;2939591;2939603	41	159	56	131	54	104	47	67	63	89	55	99	2.27766	7.312	3.07515	8.085	2.90785	6.6297	2.59392	4.2568	3.56288	5.0256	2.33856	4.66	3.21031	2.62914	2.27993	1.64107	1.41054	1.99268	0.686719	0.0420578	1	+	+	-	-	-	+	Intron (XM_016914894.2/408343, intron 1 of 7)	2936166	3249803	313638	+	408343	XM_016914894.2
NC_037648.1	3091111	3091810	3091329;3091525;3091515;3091542;3091553;3091553	126	281	102	187	107	158	97	137	69	208	125	225	6.88721	12.8874	5.55685	11.515	5.70996	10.0393	5.29592	8.6388	3.8969	11.6706	5.26176	10.5316	1.87121	2.07222	1.75821	1.63122	2.99484	2.00154	-0.21711	0.530334	1	+	+	+	+	+	+	Intron (XM_016914894.2/408343, intron 1 of 7)	3109079	3249803	140725	+	408343	XM_016914897.2
NC_037648.1	3003688	3004074	3003897;3003847	95	155	86	101	217	94	54	121	61	80	91	66	5.20608	7.1292	4.69365	6.2475	11.5257	5.9983	2.9722	7.6372	3.45154	4.52304	3.84192	3.1222	1.3694	1.33105	0.520428	2.56954	1.31044	0.812667	-0.542948	0.467026	1	+	-	-	+	-	-	Intron (XM_016914894.2/408343, intron 1 of 7)	3020929	3249803	228875	+	408343	XM_016914895.2
NC_037648.1	2936954	2938399	2937079;2937682;2937816;2937792;2937960;2937776;2938091;2937780;2938144;2938246	290	509	212	375	186	394	175	272	199	444	296	504	15.7809	23.307	11.4913	23.03	9.88669	24.9403	9.51104	17.0898	11.134	24.8488	12.4027	23.533	1.47691	2.00412	2.52261	1.79684	2.23179	1.89741	0.0187711	0.94277	1	+	+	+	+	+	+	Promoter (<=1kb)	2936166	3249803	313638	+	408343	XM_016914894.2
NC_037648.1	3131625	3132522	3131905;3131910;3131883;3132231;3131919;3132289;3131918;3132305;3131950;3132268	150	349	119	222	145	226	107	197	114	229	150	278	8.18873	15.995	6.474	13.6587	7.71902	14.3328	5.83632	12.3948	6.40205	12.8432	6.30576	13.0014	1.95329	2.10978	1.85682	2.12374	2.00611	2.06183	-0.0647592	0.350496	1	+	+	+	+	+	+	Intron (XM_016914894.2/408343, intron 1 of 7)	3138247	3249803	111557	+	408343	XM_016914896.2
NC_037648.1	3009265	3009660	3009506;3009471;3009478;3009511	60	176	56	112	152	98	60	87	39	107	84	98	3.30803	8.0889	3.07515	6.92125	8.08911	6.25086	3.29644	5.5088	2.2268	6.03072	3.5496	4.6134	2.44523	2.2507	0.77275	1.67114	2.70825	1.2997	-0.0544625	0.922559	1	+	+	-	+	+	-	Intron (XM_016914894.2/408343, intron 1 of 7)	3020929	3249803	228875	+	408343	XM_016914895.2
NC_037648.1	3125060	3125691	3125262;3125550;3125371;3125451	102	214	68	141	141	143	53	118	73	142	114	137	5.58569	9.8255	3.72255	8.6975	7.50754	9.09216	2.91816	7.4494	4.11958	7.98512	4.8024	6.4308	1.75905	2.33644	1.21107	2.55277	1.93833	1.33908	-0.135767	0.733495	1	+	+	-	+	+	-	Intron (XM_016914894.2/408343, intron 1 of 7)	3138247	3249803	111557	+	408343	XM_016914896.2
NC_037648.1	3126533	3126949	3126727;3126718;3126732;3126751	55	152	40	141	88	126	72	118	49	80	73	110	3.03688	6.9921	2.21195	8.6975	4.70543	8.01878	3.94492	7.4494	2.7835	4.52304	3.09024	5.1726	2.3024	3.93205	1.70415	1.88835	1.62495	1.67385	0.613943	0.301561	1	+	+	+	+	-	-	Intron (XM_016914894.2/408343, intron 1 of 7)	3138247	3249803	111557	+	408343	XM_016914896.2
NC_037648.1	3108595	3109649	3108844;3109239;3108888;3109233;3108884;3109256;3108862;3109213;3109160	121	421	175	309	301	353	129	368	146	342	172	338	6.61606	19.2854	9.4952	18.9875	15.9667	22.3516	7.0252	23.0994	8.18349	19.1531	7.22448	15.7974	2.91494	1.99969	1.39989	3.28808	2.34046	2.18665	-0.307606	0.424295	1	+	+	-	+	+	+	Promoter (<=1kb)	3109079	3249803	140725	+	408343	XM_016914897.2
NC_037648.1	2952658	2953042	2952821;2952898	63	129	61	97	96	99	60	66	53	90	54	94	3.47072	5.941	3.3449	6.0025	5.12839	6.314	3.29644	4.1942	3.00618	5.08144	2.2968	4.427	1.71175	1.79452	1.23119	1.27234	1.69033	1.92746	-0.0457622	0.85433	1	+	+	-	-	-	-	Intron (XM_016914894.2/408343, intron 1 of 7)	2936166	3249803	313638	+	408343	XM_016914894.2
NC_037648.1	3107301	3107621	3107433;3107436	60	125	53	85	96	72	42	61	63	55	73	49	3.30803	5.7582	2.9133	5.2675	5.12839	4.60922	2.32372	3.8812	3.56288	3.12704	3.09024	2.33	1.74067	1.80809	0.898765	1.67025	0.877672	0.753987	0.429702	0.404211	1	+	+	-	-	-	-	Promoter (1-2kb)	3109079	3249803	140725	+	408343	XM_016914897.2
NC_037648.1	3087458	3087797	3087611;3087648	55	35	48	17	8	17	39	21	45	83	50	133	3.03688	1.6452	2.64355	1.1025	0.47583	1.13652	2.1616	1.3772	2.56082	4.69056	2.12976	6.2444	0.54174	0.417053	2.3885	0.637121	1.83166	2.93197	-0.690167	0.498014	1	-	-	-	-	+	+	Intron (XM_016914894.2/408343, intron 1 of 7)	3109079	3249803	140725	+	408343	XM_016914897.2
NC_037648.1	9462612	9462859	9462730	34	19	28	8	4	10	50	2	28	6	47	88	1.89805	0.914	1.56455	0.55125	0.26435	0.69454	2.75604	0.1878	1.61443	0.39088	2.00448	4.1474	0.481547	0.352338	2.62735	0.0681412	0.242116	2.06907	0.540736	0.731	1	-	-	-	-	-	+	Promoter (1-2kb)	9461058	9465227	4170	+	408345	XM_006564352.3
NC_037648.1	9841991	9843329	9842209;9842494;9843067;9842322;9842405;9843048;9842380;9843076;9842410;9843067;9842378;9843054;9843067	207	923	150	582	369	653	182	602	145	608	194	553	11.2798	42.2268	8.14645	35.7088	19.5619	41.2936	9.88932	37.7478	8.12782	34.0066	8.1432	25.8164	3.74358	4.38336	2.11092	3.81703	4.18398	3.1703	-0.125884	0.70439	1	+	+	+	+	+	+	Exon (XM_001120899.5/724997, exon 2 of 5)	9835051	9836587	1537	-	408346	XM_391898.7
NC_037648.1	9835472	9835793	9835651	44	13	54	5	2	2	58	8	48	43	62	104	2.44035	0.6398	2.96725	0.3675	0.15861	0.18942	3.18836	0.5634	2.72783	2.45696	2.63088	4.893	0.262176	0.123852	1.19425	0.176705	0.900701	1.85983	-0.894283	0.492496	1	-	-	-	-	-	+	Promoter (<=1kb)	9835051	9836587	1537	-	408346	XM_391898.7
NC_037648.1	9840572	9841816	9840742;9841093;9841619;9840748;9841091;9840729;9841135;9841603;9840792;9841145;9841583;9840752;9841165;9841612;9841024;9841600;9841652	219	542	160	344	316	415	162	398	155	408	179	334	11.9306	24.8151	8.68595	21.1312	16.7598	26.2662	8.80852	24.9774	8.68452	22.8386	7.5168	15.611	2.07995	2.4328	1.56721	2.8356	2.62981	2.07681	-0.310924	0.223856	1	+	+	+	+	+	+	3' UTR	9835051	9836587	1537	-	408346	XM_391898.7
NC_037648.1	9861852	9862194	9862028	47	19	51	8	3	8	51	15	47	19	54	136	2.60304	0.914	2.8054	0.55125	0.21148	0.56826	2.81008	1.0016	2.67216	1.1168	2.2968	6.3842	0.351128	0.196496	2.68706	0.356431	0.417939	2.77961	-0.135808	0.929723	1	-	-	-	-	-	+	Promoter (<=1kb)	9857063	9863026	5964	-	408347	XM_006564364.3
NC_037648.1	10078726	10080748	10079135;10079474;10079857;10080459;10079501;10079526;10079580;10079604;10079579;10080523	288	370	276	354	167	338	247	183	233	610	297	659	15.6725	16.9547	14.9441	21.7437	8.88216	21.4045	13.4019	11.5184	13.0268	34.1182	12.4445	30.756	1.08181	1.455	2.40983	0.85946	2.61908	2.47145	-0.266437	0.655283	1	+	+	+	+	+	+	Intron (XR_003305651.1/408348, intron 6 of 8)	10072588	10137469	64882	+	408348	XR_001704781.2
NC_037648.1	10072940	10073425	10073183;10073204;10073205;10073211;10073215;10073228	46	212	30	169	102	129	47	126	34	127	41	136	2.54881	9.7341	1.67245	10.4125	5.44561	8.2082	2.59392	7.9502	1.94845	7.14752	1.75392	6.3842	3.81908	6.2259	1.50731	3.06494	3.66831	3.63996	0.155315	0.801121	1	+	+	+	+	+	+	Promoter (<=1kb)	10072588	10137469	64882	+	408348	XR_001704781.2
NC_037648.1	10075872	10076288	10076195	95	32	103	16	22	16	76	22	89	98	76	116	5.20608	1.5081	5.6108	1.04125	1.21601	1.07338	4.16108	1.4398	5.0103	5.52816	3.21552	5.4522	0.289681	0.18558	0.882707	0.346016	1.10336	1.69559	-1.2116	0.271288	1	-	-	-	-	-	+	Intron (XR_003305651.1/408348, intron 2 of 8)	10072588	10137469	64882	+	408348	XR_001704781.2
NC_037648.1	10074163	10074509	10074334;10074340;10074360	55	146	54	108	81	79	47	98	50	74	89	85	3.03688	6.7179	2.96725	6.67625	4.33534	5.0512	2.59392	6.1974	2.83917	4.188	3.7584	4.0076	2.21211	2.24998	1.16512	2.3892	1.47508	1.0663	0.19066	0.683272	1	+	+	-	+	-	-	Promoter (1-2kb)	10072588	10137469	64882	+	408348	XR_001704781.2
NC_037648.1	10077892	10078390	10078127;10078158;10078182;10078199	130	132	88	137	168	122	82	105	57	178	110	198	7.10413	6.0781	4.80155	8.4525	8.93503	7.76622	4.48532	6.6356	3.22886	9.99536	4.63536	9.2734	0.855573	1.76037	0.869188	1.4794	3.09563	2.00058	-0.915913	0.154348	1	-	+	-	+	+	+	Exon (XR_003305651.1/408348, exon 6 of 9)	10072588	10137469	64882	+	408348	XR_001704781.2
NC_037648.1	10082970	10083453	10083144;10083165;10083168	115	178	85	150	110	127	66	120	64	137	109	127	6.29068	8.1803	4.6397	9.24875	5.86857	8.08192	3.62068	7.5746	3.61855	7.70592	4.5936	5.9648	1.30038	1.99339	1.37715	2.09204	2.12956	1.2985	-0.240984	0.464232	1	-	+	-	+	+	-	Exon (XR_003305651.1/408348, exon 7 of 9)	10072588	10137469	64882	+	408348	XR_001704781.2
NC_037648.1	10083878	10084218	10084061;10084035;10084041;10084063	68	141	57	105	101	111	39	94	49	92	67	73	3.74187	6.4894	3.1291	6.4925	5.39274	7.07168	2.1616	5.947	2.7835	5.19312	2.83968	3.4484	1.73427	2.07488	1.31133	2.7512	1.86568	1.21436	-0.187526	0.666955	1	+	+	-	+	+	-	Intron (XR_003305651.1/408348, intron 7 of 8)	10072588	10137469	64882	+	408348	XR_001704781.2
NC_037648.1	10082015	10082428	10082145;10082193;10082211;10082189;10082228	73	242	68	109	108	133	71	115	64	111	107	145	4.01302	11.1051	3.72255	6.7375	5.76283	8.46076	3.89088	7.2616	3.61855	6.25408	4.51008	6.8036	2.76727	1.80992	1.46816	1.86631	1.72834	1.50853	0.244427	0.507929	1	+	+	-	+	+	+	Intron (XR_003305651.1/408348, intron 6 of 8)	10072588	10137469	64882	+	408348	XR_001704781.2
NC_037648.1	12094012	12106392	12094427;12095033;12095553;12096029;12097309;12097931;12098396;12094362;12094998;12095613;12096049;12096702;12097184;12098037;12098662;12099269;12100197;12101109;12101859;12102949;12094486;12094963;12095426;12096082;12097123;12097961;12098674;12099223;12099785;12100379;12100891;12101771;12102478;12102910;12103382;12103901;12104251;12094663;12095013;12096032;12095023;12095485;12096089;12096742;120…	2099	7232	1828	5484	3047	5375	1336	5624	1385	5960	1874	5899	113.883	330.548	98.6745	335.956	161.148	339.441	72.2515	352.125	77.1586	332.862	78.3	274.94	2.90252	3.40469	2.10639	4.8736	4.314	3.51137	-0.593915	0.0594335	1	+	+	+	+	+	+	Promoter (<=1kb)	12089862	12097179	7318	-	408351	XM_006566332.3
NC_037648.1	12110188	12111026	12110717;12110631;12110731;12110658;12110773;12110536;12110795	142	516	120	371	275	334	90	463	95	371	162	331	7.75489	23.6269	6.52795	22.785	14.5921	21.1519	4.91764	29.0464	5.34432	20.7725	6.80688	15.4712	3.04671	3.49038	1.44954	5.90657	3.88684	2.27288	-0.595323	0.340848	1	+	+	+	+	+	+	Intron (XM_016914864.2/408351, intron 3 of 6)	12089862	12099918	10057	-	408351	XM_006566335.3
NC_037648.1	12464965	12465326	12465166	66	41	72	33	12	38	61	17	45	85	69	142	3.63341	1.9194	3.93835	2.0825	0.68731	2.46246	3.35048	1.1268	2.56082	4.80224	2.9232	6.6638	0.528264	0.528775	3.58275	0.33631	1.87527	2.27963	0.0469552	0.968934	1	-	-	-	-	-	+	Intron (XM_026443842.1/408354, intron 1 of 5)	12474562	12496655	22094	+	408354	XM_016914963.2
NC_037648.1	12452887	12454213	12453384;12453849;12453390;12453803;12453376;12453816;12453375;12453774;12453383;12453783;12453389;12453796	160	870	205	778	178	653	170	540	149	695	205	843	8.73103	39.8047	11.1137	47.7137	9.46373	41.2936	9.24084	33.8666	8.3505	38.8646	8.60256	39.3304	4.55899	4.29323	4.36335	3.66488	4.65416	4.57194	0.0358766	0.768888	1	+	+	+	+	+	+	Intron (XM_026443842.1/408354, intron 1 of 5)	12447016	12496611	49596	+	408354	XM_026443842.1
NC_037648.1	12448602	12449151	12448894	67	19	83	15	13	17	47	16	69	83	108	236	3.68764	0.914	4.5318	0.98	0.74018	1.13652	2.59392	1.0642	3.8969	4.69056	4.55184	11.0442	0.247855	0.21625	1.53546	0.410267	1.20366	2.42632	-1.01475	0.408224	1	-	-	-	-	-	+	Promoter (1-2kb)	12447016	12496611	49596	+	408354	XM_026443842.1
NC_037648.1	12485348	12485974	12485543;12485729;12485641;12485649;12485670	178	334	112	207	241	238	88	241	83	221	116	208	9.70717	15.3095	6.09635	12.74	12.7945	15.0905	4.80956	15.1492	4.67628	12.3965	4.88592	9.7394	1.57713	2.08978	1.17945	3.14981	2.65093	1.99336	-0.685481	0.0860574	1	+	+	-	+	+	+	Intron (XM_026443842.1/408354, intron 1 of 5)	12474564	12496655	22092	+	408354	XM_006566758.3
NC_037648.1	12468094	12469428	12468321;12468324;12468350;12468819;12469224;12468358;12468336;12468359;12469258	172	407	159	295	143	288	164	234	148	336	197	529	9.38179	18.6456	8.632	18.13	7.61328	18.2475	8.9166	14.711	8.29483	18.8181	8.26848	24.698	1.98742	2.10032	2.3968	1.64984	2.26865	2.98701	-0.0907408	0.757224	1	+	+	+	+	+	+	Intron (XM_026443842.1/408354, intron 1 of 5)	12474562	12496655	22094	+	408354	XM_016914963.2
NC_037648.1	12476736	12477733	12477327;12477082;12477337;12477372;12477377;12477370	212	666	164	549	238	469	124	446	93	455	167	441	11.551	30.4819	8.90175	33.6875	12.6359	29.6758	6.755	27.9822	5.23298	25.463	7.01568	20.5972	2.6389	3.78437	2.34853	4.14244	4.86587	2.93588	-0.445365	0.216559	1	+	+	+	+	+	+	Promoter (2-3kb)	12474564	12496655	22092	+	408354	XM_006566758.3
NC_037648.1	12469752	12473057	12470078;12470668;12471852;12472400;12472920;12470056;12470894;12470927;12470840;12470767;12470874;12470905;12471722	483	1289	479	1222	274	939	371	948	384	1107	551	1957	26.2473	58.953	25.896	74.9087	14.5393	59.3516	20.1029	59.4074	21.4329	61.8707	23.0515	91.2428	2.24606	2.89267	4.08215	2.95517	2.88672	3.95822	-0.087891	0.780215	1	+	+	+	+	+	+	Promoter (1-2kb)	12474562	12496655	22094	+	408354	XM_016914963.2
NC_037648.1	12486327	12486761	12486528;12486523;12486529;12486540;12486549;12486569	83	190	82	139	83	121	65	146	57	103	100	146	4.55532	8.7287	4.47785	8.575	4.44108	7.70308	3.56664	9.2022	3.22886	5.80736	4.21776	6.8502	1.91616	1.91498	1.73451	2.58008	1.79858	1.62413	-0.109084	0.671906	1	+	+	+	+	+	+	Intron (XM_026443842.1/408354, intron 1 of 5)	12474564	12496655	22092	+	408354	XM_006566758.3
NC_037648.1	12449492	12450041	12449610;12449916	46	55	70	32	9	18	65	34	79	16	93	151	2.54881	2.5592	3.83045	2.02125	0.5287	1.19966	3.56664	2.191	4.4536	0.94928	3.92544	7.0832	1.00408	0.52768	2.26908	0.614304	0.213149	1.80443	0.530217	0.610537	1	-	-	-	-	-	+	Promoter (2-3kb)	12447016	12496611	49596	+	408354	XM_026443842.1
NC_037648.1	12461355	12462037	12461659;12461778;12461674;12461680;12461674;12461700	137	487	105	373	113	370	84	353	79	283	136	451	7.48374	22.3016	5.7187	22.9075	6.02718	23.4249	4.5934	22.1604	4.4536	15.8586	5.72112	21.0632	2.98001	4.00572	3.88654	4.8244	3.56085	3.68166	-0.150403	0.485712	1	+	+	+	+	+	+	Intron (XM_026443842.1/408354, intron 1 of 5)	12474562	12496655	22094	+	408354	XM_016914963.2
NC_037648.1	12483376	12484140	12483662;12483676;12483651;12483678;12483659;12483662	151	446	120	344	151	281	84	442	86	365	128	397	8.24296	20.4279	6.52795	21.1312	8.03624	17.8055	4.5934	27.7318	4.84329	20.4374	5.38704	18.5468	2.47822	3.23703	2.21565	6.03731	4.21973	3.44286	-0.788608	0.11542	1	+	+	+	+	+	+	Intron (XM_026443842.1/408354, intron 1 of 5)	12474564	12496655	22092	+	408354	XM_006566758.3
NC_037648.1	12459741	12460413	12460147;12460179;12460177;12460163;12460217;12460218	134	247	121	198	81	197	73	154	77	176	163	221	7.32105	11.3336	6.5819	12.1888	4.33534	12.5017	3.99896	9.703	4.34226	9.88368	6.84864	10.3452	1.54808	1.85187	2.88367	2.42638	2.27616	1.51055	0.0162858	0.964553	1	+	+	+	+	+	+	Intron (XM_026443842.1/408354, intron 1 of 5)	12447016	12496611	49596	+	408354	XM_026443842.1
NC_037648.1	12454608	12455625	12454995;12455049;12455011;12455028;12455368;12455028;12455021	131	213	119	207	85	198	132	201	113	332	135	396	7.15836	9.7798	6.474	12.74	4.54682	12.5649	7.18732	12.6452	6.34638	18.5947	5.67936	18.5002	1.36621	1.96787	2.76345	1.75938	2.92997	3.25744	-0.382148	0.369197	1	+	+	+	+	+	+	Intron (XM_026443842.1/408354, intron 1 of 5)	12447016	12496611	49596	+	408354	XM_026443842.1
NC_037648.1	12467138	12467514	12467349;12467280;12467326;12467316	44	119	64	105	32	95	59	66	61	113	69	151	2.44035	5.484	3.50675	6.4925	1.74471	6.06144	3.2424	4.1942	3.45154	6.36576	2.9232	7.0832	2.24722	1.85143	3.47418	1.29355	1.84432	2.4231	0.445496	0.325839	1	-	+	+	-	+	+	Intron (XM_026443842.1/408354, intron 1 of 5)	12474562	12496655	22094	+	408354	XM_016914963.2
NC_037648.1	12456099	12459284	12456310;12456882;12457571;12457936;12458396;12458942;12456328;12456645;12456594;12458441;12458414;12458441;12458455;12458447;12459064	457	566	409	491	191	490	406	393	373	714	422	1172	24.8373	25.9119	22.1195	30.135	10.151	31.0017	21.9943	24.6644	20.8206	39.9256	17.6645	54.6618	1.04327	1.36237	3.05405	1.1214	1.9176	3.09444	-0.167878	0.804124	1	+	+	+	+	+	+	Intron (XM_026443842.1/408354, intron 1 of 5)	12447016	12496611	49596	+	408354	XM_026443842.1
NC_037648.1	12474119	12475743	12474410;12474419;12475220;12474389;12474429;12475229;12474392;12474424;12475156;12475232;12475266;12475217	318	794	242	594	391	561	172	676	199	602	280	610	17.2994	36.3315	13.1098	36.4438	20.725	35.4847	9.34892	42.3802	11.134	33.6715	11.7346	28.4726	2.10016	2.77989	1.71217	4.53317	3.02421	2.42638	-0.598818	0.206856	1	+	+	+	+	+	+	Promoter (<=1kb)	12474562	12496655	22094	+	408354	XM_016914963.2
NC_037648.1	12462343	12464786	12462589;12463232;12463711;12464084;12464595;12462784;12463267;12464069;12464619;12463320;12463810;12464116;12464612;12463300;12464090;12463256;12464050;12463280;12464066;12464612;12464626	398	1015	339	862	457	808	256	799	236	706	353	990	21.6378	46.4312	18.343	52.8588	24.2145	51.0803	13.8883	50.08	13.1938	39.4789	14.783	46.1806	2.14584	2.88169	2.10949	3.60591	2.99223	3.1239	-0.445938	0.05611	1	+	+	+	+	+	+	Intron (XM_026443842.1/408354, intron 1 of 5)	12474562	12496655	22094	+	408354	XM_016914963.2
NC_037648.1	12473619	12474011	12473841;12473876	72	35	58	42	24	40	63	31	47	111	78	160	3.95879	1.6452	3.18305	2.63375	1.32175	2.58874	3.45856	2.0032	2.67216	6.25408	3.29904	7.5026	0.415582	0.82743	1.95857	0.579201	2.34046	2.27418	-0.698016	0.421474	1	-	-	-	-	+	+	Promoter (<=1kb)	12474562	12496655	22094	+	408354	XM_016914963.2
NC_037648.1	12450357	12452769	12450532;12451054;12451558;12452279;12450569;12450973;12451043;12451550;12452251;12451544;12452306;12451559;12452197;12451555;12452252;12451584;12452271	327	1182	301	1444	194	1091	234	736	228	1192	317	1415	17.7874	54.0631	16.2929	88.5062	10.3096	68.9489	12.6994	46.1362	12.7484	66.6171	13.2797	65.9856	3.0394	5.43219	6.68783	3.63294	5.22553	4.96891	0.132688	0.732947	1	+	+	+	+	+	+	Intron (XM_026443842.1/408354, intron 1 of 5)	12447016	12496611	49596	+	408354	XM_026443842.1
NC_037648.1	12478554	12482954	12478798;12479505;12480317;12480612;12481229;12481919;12482486;12479503;12480258;12481170;12479523;12480271;12481196;12481915;12482410;12479487;12480256;12481161;12479489;12480267;12479494;12480276;12481177;12481171;12482415;12482395;12482397;12482401	582	2230	525	2057	349	1749	523	1342	420	1906	684	3201	31.6161	101.957	28.3777	126.052	18.5045	110.495	28.317	84.0718	23.4371	106.487	28.6056	149.213	3.22484	4.44194	5.97125	2.96895	4.54352	5.21622	0.0995516	0.78495	1	+	+	+	+	+	+	Intron (XM_026443842.1/408354, intron 1 of 5)	12474564	12496655	22092	+	408354	XM_006566758.3
NC_037648.1	12489831	12494124	12490052;12490030;12490609;12491208;12491567;12492208;12493244;12490599;12491155;12491547;12492201;12490616;12491526;12492169;12490621;12491517;12492165;12490743;12491153;12491495;12492379;12493239;12490636;12491541;12492197;12493295;12493222;12493263;12493948;12493252	795	3736	646	3214	1308	2632	544	3083	524	2315	717	2592	43.1671	170.781	34.9057	196.919	69.2068	166.248	29.4518	193.058	29.2267	129.325	29.9837	120.834	3.95628	5.64146	2.40219	6.55505	4.42489	4.02999	-0.322892	0.45856	1	+	+	+	+	+	+	Exon (XM_026443842.1/408354, exon 3 of 6)	12498144	12499725	1582	-	408355	XM_391907.5
NC_037648.1	12495402	12496357	12496019;12496064;12496075;12496133;12496229	197	284	159	207	466	237	127	249	101	194	148	212	10.7375	13.0245	8.632	12.74	24.6903	15.0273	6.91712	15.65	5.67834	10.8888	6.22224	9.9258	1.21299	1.4759	0.608632	2.2625	1.9176	1.59521	-0.808516	0.0665333	1	+	+	-	+	+	+	Exon (XM_026443842.1/408354, exon 6 of 6)	12498144	12499725	1582	-	408355	XM_391907.5
NC_037648.1	12487728	12488191	12487972;12487984;12487984;12487972;12488019	87	252	62	149	156	184	57	158	90	153	86	117	4.77224	11.5621	3.39885	9.1875	8.30059	11.6809	3.13432	9.9534	5.06597	8.59936	3.63312	5.4988	2.42278	2.70312	1.40724	3.17562	1.69748	1.51352	0.0327256	0.94458	1	+	+	+	+	+	-	Exon (XM_026443842.1/408354, exon 2 of 6)	12498144	12499725	1582	-	408355	XM_391907.5
NC_037648.1	12494272	12494954	12494472;12494696	124	136	101	92	341	92	97	165	64	115	124	85	6.77875	6.2609	5.5029	5.69625	18.0815	5.87202	5.29592	10.3916	3.61855	6.47744	5.22	4.0076	0.923607	1.03514	0.324753	1.96219	1.79007	0.767739	-0.985077	0.176699	1	-	-	-	+	-	-	Exon (XM_026443842.1/408354, exon 6 of 6)	12498144	12499725	1582	-	408355	XM_391907.5
NC_037648.1	12501840	12504171	12502021;12502508;12503417;12504018;12501991;12502490;12502441;12503206	412	685	348	354	1045	530	268	643	247	487	363	359	22.397	31.3502	18.8285	21.7437	55.302	33.5273	14.5368	40.3144	13.8062	27.2499	15.2006	16.776	1.39975	1.15483	0.606258	2.77327	1.97374	1.10364	-0.88829	0.196301	1	+	-	-	+	+	-	Promoter (1-2kb)	12498144	12500329	2186	-	408355	XM_006566365.3
NC_037648.1	12697607	12698007	12697869	89	129	90	71	154	96	77	110	55	91	109	82	4.8807	5.941	4.90945	4.41	8.19485	6.12458	4.21512	6.9486	3.11752	5.13728	4.5936	3.8678	1.21724	0.898268	0.747369	1.64849	1.64787	0.841998	-0.531594	0.254527	1	-	-	-	+	-	-	Intron (XM_006566375.3/408358, intron 2 of 8)	12692837	12706589	13753	+	408358	XM_006566374.3
NC_037648.1	12679294	12683796	12679591;12680011;12680441;12680804;12681278;12682130;12682407;12683128;12679815;12680522;12679842;12679772;12679842;12679830;12681332;12681819;12682382;12681313;12681852;12682412;12681354;12682410;12681330;12681340;12681830;12682411;12682415;12683479;12683559;12683541;12683554	721	2704	599	1983	723	2210	496	1901	503	2262	723	2943	39.1541	123.618	32.37	121.52	38.2779	139.603	26.8579	119.065	28.0577	126.366	30.2342	137.19	3.15722	3.75409	3.64709	4.43315	4.50379	4.53758	-0.351842	0.0309956	1	+	+	+	+	+	+	Intron (XM_006566375.3/408358, intron 2 of 8)	12671148	12706589	35442	+	408358	XM_026443630.1
NC_037648.1	12691786	12693487	12692139;12692569;12693252;12692129;12692619;12692116;12692606;12692144;12692662;12693225;12692156;12692689;12693273;12692180;12692637	328	895	205	574	440	664	179	555	201	569	242	699	17.8417	40.9472	11.1137	35.2188	23.3157	41.9881	9.7272	34.8056	11.2453	31.8288	10.1477	32.62	2.29503	3.16895	1.80085	3.57817	2.83041	3.21452	-0.405573	0.179948	1	+	+	+	+	+	+	Promoter (<=1kb)	12692837	12706589	13753	+	408358	XM_006566374.3
NC_037648.1	12684148	12685814	12684377;12685322;12684539;12685228;12684520;12685119;12685193;12684972;12685022	275	545	245	431	90	394	186	301	161	455	252	805	14.9675	24.9522	13.2717	26.46	4.81117	24.9403	10.1055	18.9052	9.01854	25.463	10.5653	37.5596	1.66709	1.99372	5.18383	1.87078	2.82341	3.555	0.100552	0.882348	1	+	+	+	+	+	+	Intron (XM_006566375.3/408358, intron 2 of 8)	12692837	12706589	13753	+	408358	XM_006566374.3
NC_037648.1	12686013	12691510	12686278;12686792;12687299;12688231;12688839;12686250;12686765;12687346;12686770;12687333;12686777;12686777;12687333;12686809;12687339;12688320;12688264;12688795;12688302;12688314;12688781;12688304;12689477;12689986;12689530;12689493;12689925;12689950;12689948;12690490;12689965;12691259;12691223;12691265;12691232;12691278	754	1931	750	1502	735	1613	684	1243	674	1646	850	2069	40.9436	88.2924	40.5164	92.0588	38.9123	101.908	37.0174	77.8744	37.5772	91.9685	35.5378	96.462	2.15644	2.27214	2.61891	2.10372	2.44745	2.71435	-0.0439579	0.763532	1	+	+	+	+	+	+	Promoter (1-2kb)	12692837	12706589	13753	+	408358	XM_006566374.3
NC_037648.1	12671517	12671878	12671715;12671669	61	88	66	70	16	74	60	26	68	128	80	159	3.36226	4.0673	3.61465	4.34875	0.89879	4.7355	3.29644	1.6902	3.84123	7.20336	3.38256	7.456	1.20969	1.20309	5.26875	0.512735	1.87527	2.20425	0.742191	0.536439	1	-	-	-	-	+	+	Promoter (<=1kb)	12671148	12706589	35442	+	408358	XM_026443630.1
NC_037648.1	12673698	12677568	12674024;12673990;12673946;12674736;12674974;12674002;12674032;12674019;12674942;12674975;12675554;12674992;12675573;12674972;12675016;12675544;12675535;12675553;12676156;12676608;12677113;12677359;12675563;12676135;12676583;12676112;12676610;12676151;12676598;12676155;12676591;12676194;12676615;12677300;12677346;12677369;12677353;12677366	592	1787	525	1493	843	1553	417	1254	390	1349	643	1757	32.1584	81.7116	28.3777	91.5075	44.6223	98.1196	22.5887	78.563	21.767	75.384	26.8934	81.9228	2.54091	3.22463	2.19889	3.47798	3.46322	3.0462	-0.326539	0.141187	1	+	+	+	+	+	+	Promoter (2-3kb)	12671148	12706589	35442	+	408358	XM_026443630.1
NC_037648.1	12700057	12700644	12700176	135	73	79	40	314	82	64	124	70	88	122	87	7.37528	3.3818	4.316	2.51125	16.6541	5.24062	3.5126	7.825	3.95257	4.96976	5.13648	4.1008	0.458532	0.581847	0.314674	2.22769	1.25735	0.798368	-1.66041	0.142326	1	-	-	-	+	-	-	Exon (XM_006566375.3/408358, exon 4 of 9)	12692837	12706589	13753	+	408358	XM_006566374.3
NC_037648.1	12672067	12673470	12672557;12673076;12672397;12672700;12673154;12672571;12673095;12672536;12673107;12672542;12673093;12672540;12673119	257	988	186	758	318	800	181	634	142	662	239	731	13.9913	45.1973	10.0886	46.4887	16.8655	50.5751	9.83528	39.751	7.96081	37.0219	10.0224	34.1112	3.23039	4.60804	2.99873	4.04167	4.65052	3.4035	-0.158506	0.538089	1	+	+	+	+	+	+	Promoter (<=1kb)	12671148	12706589	35442	+	408358	XM_026443630.1
NC_037648.1	12695227	12697246	12695633;12696403;12696875;12695711;12695688;12696413;12696813;12695681;12695673;12695706;12696412;12697036;12696374;12696362;12696741;12697126;12696377;12696834	343	892	306	699	504	818	241	687	238	735	349	746	18.6551	40.8101	16.5626	42.875	26.6993	51.7117	13.0777	43.0688	13.3051	41.0982	14.616	34.8102	2.18761	2.58866	1.93682	3.2933	3.08891	2.38165	-0.384588	0.119944	1	+	+	+	+	+	+	Promoter (2-3kb)	12692837	12706589	13753	+	408358	XM_006566374.3
NC_037648.1	12895486	12898137	12895989;12896824;12895980;12896660;12897418;12897560;12896048;12895995;12895972;12896027;12896856;12896841;12896862;12897487;12897779;12897560;12897848;12897767	402	1602	397	1255	700	1177	336	1236	319	1183	397	1238	21.8547	73.2571	21.4721	76.93	37.0619	74.3789	18.2115	77.4362	17.8144	66.1146	16.6205	57.7374	3.35201	3.58279	2.00688	4.25205	3.7113	3.47387	-0.355118	0.227867	1	+	+	+	+	+	+	Promoter (<=1kb)	12897512	12905506	7995	+	408359	XM_006566384.3
NC_037648.1	12899426	12900777	12899639;12900409;12899660;12900468;12899674;12900445;12899664;12900459;12899679;12900423;12900441	216	785	181	608	232	630	180	576	131	608	192	621	11.7679	35.9202	9.8189	37.3012	12.3187	39.8413	9.78124	36.1202	7.34844	34.0066	8.05968	28.9852	3.05239	3.79892	3.23421	3.6928	4.62773	3.59632	-0.240718	0.209343	1	+	+	+	+	+	+	Promoter (<=1kb)	12898966	12905504	6539	+	408359	XM_026443641.1
NC_037648.1	12901286	12901762	12901471;12901531;12901549;12901490;12901515;12901530	96	241	91	139	151	185	71	180	58	161	81	135	5.26031	11.0594	4.9634	8.575	8.03624	11.744	3.89088	11.3306	3.28453	9.04608	3.42432	6.3376	2.10242	1.72765	1.46138	2.91209	2.75415	1.85076	-0.506494	0.141061	1	+	+	+	+	+	+	Promoter (2-3kb)	12898966	12905504	6539	+	408359	XM_026443641.1
NC_037648.1	12888325	12890632	12888681;12889138;12888578;12888667;12889161;12889750;12890186;12888615;12888619;12889165;12888650;12889206;12889185;12889812;12890229	361	583	312	423	272	470	320	428	246	664	375	862	19.6313	26.6888	16.8864	25.97	14.4335	29.7389	17.3468	26.8554	13.7505	37.1336	15.7018	40.2158	1.3595	1.53792	2.06041	1.54815	2.70053	2.56122	-0.457923	0.231978	1	+	+	+	+	+	+	Promoter (<=1kb)	12888896	12905506	16611	+	408359	XM_391909.5
NC_037648.1	12890726	12892220	12891118;12891893;12891120;12891087;12891098;12891106;12891906;12891083;12891869;12891851;12891837;12891855	211	839	213	689	359	615	183	555	161	519	217	585	11.4968	38.388	11.5453	42.2625	19.0332	38.8942	9.94336	34.8056	9.01854	29.0368	9.10368	27.3076	3.33902	3.66058	2.04349	3.50039	3.21968	2.99962	-0.104094	0.698609	1	+	+	+	+	+	+	Promoter (1-2kb)	12888896	12905506	16611	+	408359	XM_391909.5
NC_037648.1	12898717	12899226	12898964;12899023;12899032;12899025;12899009;12899018	82	230	88	159	93	162	68	120	74	138	93	181	4.50109	10.5567	4.80155	9.8	4.96978	10.2918	3.72876	7.5746	4.17525	7.76176	3.92544	8.4812	2.34537	2.04101	2.07088	2.0314	1.85899	2.16057	0.0937544	0.358349	1	+	+	+	+	+	+	Promoter (<=1kb)	12898966	12905504	6539	+	408359	XM_026443641.1
NC_037648.1	12886134	12886950	12886246;12886678;12886458;12886460;12886435;12886441;12886737	133	407	116	285	286	235	109	352	126	269	141	262	7.26682	18.6456	6.31215	17.5175	15.1737	14.901	5.9444	22.0978	7.07009	15.0768	5.92992	12.2558	2.56585	2.7752	0.982028	3.71741	2.13248	2.06677	-0.324264	0.534342	1	+	+	-	+	+	+	Promoter (<=1kb)	12885965	12905506	19542	+	408359	XM_006566382.3
NC_037648.1	12932919	12934497	12933131;12933326;12933319;12933227;12933224;12933578;12934193;12934203	168	548	191	468	228	457	171	489	163	495	227	866	9.16487	25.0893	10.3584	28.7263	12.1072	28.9181	9.29488	30.674	9.12988	27.6966	9.52128	40.4022	2.73755	2.77324	2.3885	3.3001	3.03362	4.24336	-0.421145	0.124299	1	+	+	+	+	+	+	Promoter (<=1kb)	12930064	12933582	3519	-	408361	XM_006566391.3
NC_037648.1	12931598	12932704	12931815;12932382;12931884;12932424;12931921;12932417;12931929;12932393;12931977;12932401;12932349	187	426	148	333	245	322	107	348	115	322	180	374	10.1952	19.5139	8.03855	20.4575	13.006	20.3942	5.83632	21.8474	6.45772	18.0363	7.55856	17.475	1.91403	2.54492	1.56806	3.74335	2.79298	2.31195	-0.553954	0.147727	1	+	+	+	+	+	+	Promoter (<=1kb)	12930064	12933582	3519	-	408361	XM_006566391.3
NC_037648.1	12935467	12935973	12935624	81	73	65	60	21	54	84	19	76	169	135	164	4.44686	3.3818	3.5607	3.73625	1.16314	3.4727	4.5934	1.252	4.28659	9.4928	5.67936	7.689	0.760492	1.0493	2.98563	0.272565	2.21453	1.35385	0.320194	0.741362	1	-	-	-	-	+	-	Promoter (1-2kb)	12930064	12933582	3519	-	408361	XM_006566391.3
NC_037648.1	12960762	12961993	12961210;12961868;12960950;12961167;12961528;12961095;12961527;12961043;12961163;12961477;12961118;12961491	254	519	171	358	317	431	146	339	147	446	203	406	13.8286	23.764	9.2794	21.9887	16.8127	27.2765	7.94388	21.284	8.23916	24.9605	8.51904	18.9662	1.71847	2.36963	1.62237	2.6793	3.0295	2.22633	-0.474643	0.0881717	1	+	+	+	+	+	+	Promoter (1-2kb)	12958838	12973602	14765	+	408363	XM_016914661.2
NC_037648.1	12962617	12963086	12962818;12962791;12962829	116	146	79	130	211	109	56	144	59	118	104	111	6.34491	6.7179	4.316	8.02375	11.2084	6.9454	3.08028	9.077	3.3402	6.64496	4.3848	5.2192	1.05879	1.85907	0.61966	2.94681	1.98939	1.19029	-0.792325	0.245865	1	-	+	-	+	+	-	5' UTR	12958838	12973602	14765	+	408363	XM_016914661.2
NC_037648.1	12967577	12967881	12967778	76	83	45	54	170	49	47	85	39	81	75	56	4.17571	3.8388	2.4817	3.36875	9.04077	3.157	2.59392	5.3836	2.2268	4.57888	3.17376	2.6562	0.919317	1.35744	0.349196	2.07547	2.05626	0.836925	-0.920016	0.202956	1	-	-	-	+	-	-	Exon (XM_006566247.3/408363, exon 6 of 9)	12958838	12973602	14765	+	408363	XM_016914661.2
NC_037648.1	12957695	12958639	12957972;12958493;12957991	179	242	98	119	487	150	102	217	110	183	143	164	9.7614	11.1051	5.34105	7.35	25.8006	9.53414	5.56612	13.6468	6.17937	10.2746	6.01344	7.689	1.13765	1.37613	0.369532	2.45176	1.66273	1.27864	-0.90339	0.144168	1	-	-	-	+	+	-	Promoter (<=1kb)	12957685	12972204	14520	+	408363	NM_001077808.1
NC_037648.1	12969483	12969834	12969604	103	85	74	55	185	55	54	82	59	107	75	45	5.63992	3.9302	4.04625	3.43	9.83382	3.53584	2.9722	5.1958	3.3402	6.03072	3.17376	2.1436	0.696854	0.847698	0.359559	1.74813	1.8055	0.675413	-1.15121	0.15832	1	-	-	-	-	+	-	Exon (XM_006566247.3/408363, exon 8 of 9)	12958838	12973602	14765	+	408363	XM_016914661.2
NC_037648.1	12979742	12980544	12980293;12979956;12980209;12980006;12980019	159	300	126	268	187	212	119	170	100	233	130	160	8.6768	13.7557	6.85165	16.4763	9.93956	13.4488	6.4848	10.7046	5.62267	13.0666	5.47056	7.5026	1.58534	2.40472	1.35306	1.65072	2.32391	1.37145	-0.000800376	0.998262	1	+	+	-	+	+	+	Intron (XM_391914.7/408364, intron 1 of 3)	12975188	12988995	13808	-	408364	XM_391914.7
NC_037648.1	12975217	12976011	12975613;12975679;12975665;12975678;12975679;12975476;12975751	106	528	155	474	299	416	88	455	98	360	159	246	5.80261	24.1753	8.4162	29.0938	15.861	26.3294	4.80956	28.5456	5.51133	20.1582	6.6816	11.5102	4.16628	3.45688	1.66001	5.93518	3.65759	1.72267	-0.285604	0.664672	1	+	+	+	+	+	+	3' UTR	12975188	12988995	13808	-	408364	XM_391914.7
NC_037648.1	12978270	12979530	12978461;12978661;12978550;12979301;12978530;12978560;12978579;12979323;12979315;12979331;12979263;12979297	223	632	186	615	388	404	158	432	161	462	209	307	12.1475	28.9281	10.0886	37.73	20.5664	25.5717	8.59236	27.1058	9.01854	25.8539	8.7696	14.3528	2.3814	3.73986	1.24337	3.15464	2.86675	1.63665	-0.0563607	0.915691	1	+	+	+	+	+	+	Exon (XM_391914.7/408364, exon 2 of 4)	12975188	12988995	13808	-	408364	XM_391914.7
NC_037648.1	13005525	13006359	13005803;13005811;13005811;13006037;13005982	166	354	130	221	302	262	105	308	107	297	140	271	9.05641	16.2235	7.06745	13.5975	16.0196	16.6058	5.72824	19.3434	6.01236	16.6403	5.88816	12.6752	1.79138	1.92396	1.03659	3.37685	2.76768	2.15266	-0.804107	0.0613865	1	+	+	-	+	+	+	3' UTR	13001238	13006851	5614	+	408365	XM_006566394.2
NC_037648.1	13007072	13014196	13007187;13007504;13008208;13008689;13007210;13007205;13007849;13008188;13008398;13008765;13009988;13010866;13011482;13012421;13012951;13013368;13007260;13007520;13007537;13007531;13007979;13008678;13008317;13008636;13008235;13008672;13008347;13008690;13010939;13011689;13010961;13011686;13012347;13010959;13011688;13011012;13011634;13010938;13011649;13012363;13012950;13013431;13013412;13013425;130…	1037	3392	815	2613	1075	2413	870	2442	771	2839	1047	3070	56.2907	155.06	44.0232	160.107	56.8881	152.42	47.0688	152.932	42.9772	158.586	43.7645	143.109	2.75463	3.63688	2.67929	3.24912	3.69	3.26998	-0.170553	0.349219	1	+	+	+	+	+	+	Distal Intergenic	13001238	13006851	5614	+	408365	XM_006566394.2
NC_037648.1	13002392	13003017	13002710;13002621	116	92	98	97	43	93	82	47	73	123	133	206	6.34491	4.2501	5.34105	6.0025	2.32628	5.93516	4.48532	3.0048	4.11958	6.92416	5.59584	9.6462	0.669844	1.12384	2.55135	0.669919	1.68079	1.72382	0.0927363	0.899738	1	-	-	-	-	+	+	Promoter (1-2kb)	13001238	13006851	5614	+	408365	XM_006566394.2
NC_037648.1	12997535	12997943	12997713;12997742;12997731;12997728;12997750	56	196	54	134	116	128	69	103	66	145	79	132	3.09111	9.0029	2.96725	8.26875	6.18579	8.14506	3.7828	6.5104	3.72989	8.15264	3.3408	6.1978	2.91251	2.78667	1.31674	1.72105	2.18576	1.85518	0.284064	0.504133	1	+	+	-	+	+	+	Distal Intergenic	13001238	13006206	4969	+	408365	XM_391915.6
NC_037648.1	13003180	13004754	13003550;13004042;13004486;13003471;13004010;13004531;13003569;13004017;13004510;13003487;13003983;13004506;13003477;13004006;13004566	255	928	273	585	650	569	211	714	159	574	262	572	13.8829	42.4553	14.7823	35.8925	34.4184	35.9898	11.4565	44.759	8.9072	32.108	10.9829	26.7018	3.0581	2.42807	1.04566	3.90687	3.60472	2.43122	-0.606166	0.207021	1	+	+	-	+	+	+	Promoter (1-2kb)	13001238	13006851	5614	+	408365	XM_006566394.2
NC_037648.1	12998130	13002361	12998431;12998416;12998443;12998446;12998482;12999243;12999668;13000122;13000697;12998498;12999218;12999235;13000037;13000702;13001239;12999207;12999224;13000012;13000648;13001243;13001376;13000011;12999991;13000690;13000047;13000653;13000708;13001233;13002108;13001940;13001896;13002130;13001913	688	1638	585	1278	936	1253	470	1012	505	1305	709	1506	37.3645	74.9023	31.6147	78.3388	49.5392	79.1776	25.4528	63.4138	28.169	72.927	29.6496	70.2262	2.00464	2.47792	1.59828	2.49143	2.58891	2.36854	-0.292751	0.209796	1	+	+	+	+	+	+	Promoter (<=1kb)	13001238	13006206	4969	+	408365	XM_391915.6
NC_037648.1	13058043	13058310	13058253	55	106	71	79	117	105	47	81	47	64	59	52	3.03688	4.8899	3.8844	4.9	6.23866	6.69284	2.59392	5.1332	2.67216	3.6296	2.5056	2.4698	1.61017	1.26146	1.0728	1.97894	1.3583	0.985712	-0.132199	0.726778	1	-	-	-	+	-	-	Intron (XM_006566401.3/410341, intron 3 of 5)	13043496	13045727	2232	+	408367	XM_391916.7
NC_037648.1	13048599	13049975	13048939;13049568;13048982	296	346	211	189	616	238	174	346	184	266	274	164	16.1063	15.8579	11.4374	11.6375	32.6208	15.0905	9.457	21.7222	10.2989	14.9093	11.484	7.689	0.984577	1.0175	0.462604	2.29694	1.44766	0.66954	-0.840735	0.300317	1	-	-	-	+	+	-	3' UTR	13043496	13045727	2232	+	408367	XM_391916.7
NC_037648.1	13053890	13054412	13054088;13054100;13054100;13054249;13054117	115	181	104	179	142	159	83	129	75	143	72	164	6.29068	8.3174	5.66475	11.025	7.56041	10.1024	4.53936	8.138	4.23092	8.04096	3.04848	7.689	1.32218	1.94625	1.33622	1.79276	1.90052	2.52224	-0.432786	0.155485	1	+	+	-	+	+	+	Intron (XM_006566401.3/410341, intron 4 of 5)	13043496	13045727	2232	+	408367	XM_391916.7
NC_037648.1	13054508	13055217	13054689;13054723;13054773;13054765	129	220	116	193	249	169	85	171	75	198	117	150	7.0499	10.0997	6.31215	11.8825	13.2175	10.7338	4.64744	10.7672	4.23092	11.1122	4.92768	7.0366	1.4326	1.88248	0.81209	2.3168	2.62643	1.42797	-0.626412	0.191659	1	-	+	-	+	+	+	Exon (XM_006566401.3/410341, exon 4 of 6)	13043496	13045727	2232	+	408367	XM_391916.7
NC_037648.1	13056126	13056446	13056309	82	73	57	40	93	33	50	47	52	87	52	92	4.50109	3.3818	3.1291	2.51125	4.96978	2.14676	2.75604	3.0048	2.95051	4.91392	2.21328	4.3338	0.751329	0.802547	0.431963	1.09026	1.66545	1.95809	-1.24714	0.052646	1	-	-	-	-	+	-	Intron (XM_006566401.3/410341, intron 3 of 5)	13043496	13045727	2232	+	408367	XM_391916.7
NC_037648.1	13044079	13044965	13044379;13044304	142	113	125	82	22	89	107	41	108	204	160	380	7.75489	5.2098	6.7977	5.08375	1.21601	5.6826	5.83632	2.6292	6.06803	11.4472	6.72336	17.7546	0.671808	0.747863	4.67315	0.450489	1.88648	2.64073	0.291632	0.817158	1	-	-	-	-	+	+	Promoter (<=1kb)	13043496	13045727	2232	+	408367	XM_391916.7
NC_037648.1	13072953	13073435	13073147;13073173;13073181;13073133;13073239;13073236	103	207	79	164	162	169	67	155	64	122	107	119	5.63992	9.5056	4.316	10.1062	8.61781	10.7338	3.67472	9.7656	3.61855	6.86832	4.51008	5.592	1.68541	2.34157	1.24554	2.65751	1.89809	1.23989	-0.136437	0.754724	1	+	+	+	+	+	+	Intron (XM_006566401.3/410341, intron 3 of 5)	13043496	13045727	2232	+	408367	XM_391916.7
NC_037648.1	13047863	13048178	13048019;13048031;13048049	88	141	60	109	115	85	40	88	61	111	78	97	4.82647	6.4894	3.29095	6.7375	6.13292	5.43004	2.21564	5.5714	3.45154	6.25408	3.29904	4.5668	1.34454	2.04728	0.885392	2.51458	1.81197	1.38428	-0.417027	0.368558	1	-	+	-	+	+	-	3' UTR	13043496	13045727	2232	+	408367	XM_391916.7
NC_037648.1	13053274	13053562	13053401	56	20	55	14	8	15	46	7	50	26	67	107	3.09111	0.9597	3.0212	0.91875	0.47583	1.01024	2.53988	0.5008	2.83917	1.50768	2.83968	5.0328	0.310471	0.304101	2.12311	0.197175	0.531028	1.77231	0.13073	0.923611	1	-	-	-	-	-	+	Intron (XM_006566401.3/410341, intron 4 of 5)	13043496	13045727	2232	+	408367	XM_391916.7
NC_037648.1	13057130	13057413	13057259	56	91	55	92	43	56	60	62	42	91	45	76	3.09111	4.2044	3.0212	5.69625	2.32628	3.59898	3.29644	3.9438	2.39381	5.13728	1.92096	3.5882	1.36016	1.88543	1.5471	1.19638	2.14607	1.86792	-0.120553	0.693022	1	-	-	-	-	+	-	Intron (XM_006566401.3/410341, intron 3 of 5)	13043496	13045727	2232	+	408367	XM_391916.7
NC_037648.1	13234097	13234512	13234295	68	31	65	23	10	21	42	18	55	81	53	172	3.74187	1.4624	3.5607	1.47	0.58157	1.38908	2.32372	1.1894	3.11752	4.57888	2.25504	8.0618	0.390821	0.41284	2.3885	0.511852	1.46876	3.57501	-0.799415	0.524332	1	-	-	-	-	-	+	Promoter (1-2kb)	13232343	13236031	3689	-	408368	XM_391917.7
NC_037648.1	13233481	13233937	13233799	46	31	64	9	0	2	53	11	54	41	72	132	2.54881	1.4624	3.50675	0.6125	0.05287	0.18942	2.91816	0.7512	3.06185	2.34528	3.04848	6.1978	0.573758	0.174663	3.58275	0.257422	0.765968	2.03308	0.502891	0.747022	1	-	-	-	-	-	+	Promoter (2-3kb)	13232343	13236031	3689	-	408368	XM_391917.7
NC_037648.1	13304603	13304854	13304728	17	19	26	13	5	5	37	16	27	10	38	78	0.97614	0.914	1.45665	0.8575	0.31722	0.37884	2.05352	1.0642	1.55876	0.61424	1.62864	3.6814	0.936341	0.58868	1.19425	0.518232	0.394057	2.26041	-0.222493	0.829186	1	-	-	-	-	-	+	Promoter (<=1kb)	13303719	13307355	3637	+	408369	XM_026443959.1
NC_037648.1	13306083	13307003	13306343;13306747;13306433	104	160	83	86	14	73	80	89	96	125	133	506	5.69415	7.3577	4.5318	5.32875	0.79305	4.67236	4.37724	5.634	5.39999	7.03584	5.59584	23.6262	1.29215	1.17586	5.89163	1.28711	1.30294	4.2221	0.295331	0.794929	1	-	-	-	-	+	+	Promoter (2-3kb)	13303719	13307355	3637	+	408369	XM_026443959.1
NC_037648.1	13310436	13310864	13310528;13310607;13310704	88	91	69	98	35	109	71	48	59	81	72	104	4.82647	4.2044	3.7765	6.06375	1.90332	6.9454	3.89088	3.0674	3.3402	4.57888	3.04848	4.893	0.871113	1.60565	3.6491	0.788356	1.37084	1.60506	0.702547	0.446998	1	-	+	+	-	-	+	Exon (XR_003305663.1/100578317, exon 13 of 13)	13303719	13307355	3637	+	408369	XM_026443959.1
NC_037649.1	2048343	2049754	2048519;2049125;2049507;2049430;2049368;2049422;2049389;2049379	131	466	137	317	106	341	121	239	124	386	157	520	7.15836	21.3419	7.4451	19.4775	5.65709	21.5939	6.59288	15.024	6.95875	21.6101	6.59808	24.2786	2.9814	2.61615	3.81714	2.27882	3.10546	3.67965	0.0547768	0.839369	1	+	+	+	+	+	+	Promoter (1-2kb)	2051130	2053395	2266	+	408371	XM_391920.7
NC_037649.1	2045592	2046164	2045774;2045831;2045801;2045908	117	152	87	158	28	114	61	66	92	114	111	154	6.39914	6.9921	4.7476	9.73875	1.53323	7.2611	3.35048	4.1942	5.17731	6.4216	4.67712	7.223	1.09266	2.0513	4.73582	1.25182	1.24034	1.54433	0.965057	0.360836	1	-	+	+	-	-	+	Distal Intergenic	2051130	2053395	2266	+	408371	XM_391920.7
NC_037649.1	2039979	2040328	2040098;2040180	99	17	63	15	17	16	51	12	51	51	86	98	5.423	0.8226	3.4528	0.98	0.95166	1.07338	2.81008	0.8138	2.89484	2.90368	3.63312	4.6134	0.151687	0.283828	1.1279	0.2896	1.00305	1.26982	-0.712833	0.475432	1	-	-	-	-	-	+	Distal Intergenic	2051130	2053395	2266	+	408371	XM_391920.7
NC_037649.1	2038211	2038773	2038538;2038548;2038556;2038557;2038565;2038569	66	199	74	165	29	139	83	108	57	132	60	213	3.63341	9.14	4.04625	10.1675	1.5861	8.8396	4.53936	6.8234	3.22886	7.42672	2.54736	9.9724	2.51554	2.51282	5.57317	1.50316	2.30011	3.9148	0.457961	0.487106	1	+	+	+	+	+	+	Distal Intergenic	2051130	2053395	2266	+	408371	XM_391920.7
NC_037649.1	1913873	1914199	1914004	63	31	50	15	12	2	47	9	54	62	64	112	3.47072	1.4624	2.75145	0.98	0.68731	0.18942	2.59392	0.626	3.06185	3.51792	2.7144	5.2658	0.421353	0.356176	0.275596	0.241334	1.14895	1.93995	-1.66095	0.261467	1	-	-	-	-	-	+	Intron (XM_026444321.1/408372, intron 3 of 9)	1906751	2020769	114019	+	408372	XM_026444322.1
NC_037649.1	1855946	1856236	1856087	20	11	34	6	1	7	44	12	33	11	53	88	1.13883	0.5484	1.88825	0.42875	0.10574	0.50512	2.4318	0.8138	1.89278	0.67008	2.25504	4.1474	0.481547	0.227062	4.777	0.334649	0.354019	1.83917	1.11775	0.580875	1	-	-	-	-	-	+	Intron (XM_026444321.1/408372, intron 3 of 9)	1902079	2020769	118691	+	408372	XM_006559231.3
NC_037649.1	1897588	1898380	1897827;1897955;1897970;1897964;1897960;1897945	127	463	121	336	150	315	134	353	90	324	158	345	6.94144	21.2048	6.5819	20.6412	7.98337	19.9522	7.2954	22.1604	5.06597	18.148	6.63984	16.1236	3.05481	3.13605	2.49922	3.03759	3.58233	2.42831	-0.0582651	0.777286	1	+	+	+	+	+	+	Intron (XM_026444321.1/408372, intron 3 of 9)	1902079	2020769	118691	+	408372	XM_006559231.3
NC_037649.1	1673108	1673625	1673401;1673262;1673382;1673416;1673425;1673406	60	174	59	128	76	97	52	121	40	107	92	109	3.30803	7.9975	3.237	7.90125	4.07099	6.18772	2.86412	7.6372	2.28247	6.03072	3.88368	5.126	2.4176	2.44092	1.51995	2.66651	2.64219	1.31988	-0.0554887	0.885381	1	+	+	-	+	+	+	Distal Intergenic	1709289	2020769	311481	+	408372	XM_026444321.1
NC_037649.1	1968151	1968890	1968387;1968672;1968536;1968359;1968656;1968535	135	347	90	250	251	231	83	283	68	211	107	185	7.37528	15.9036	4.90945	15.3737	13.3232	14.6485	4.53936	17.7784	3.84123	11.8381	4.51008	8.6676	2.15634	3.13145	1.09947	3.9165	3.08185	1.92183	-0.481875	0.363395	1	+	+	-	+	+	+	Intron (XM_026444321.1/408372, intron 4 of 9)	1928580	2020769	92190	+	408372	XM_016915423.2
NC_037649.1	1962373	1962824	1962538;1962584;1962589;1962614	68	155	72	104	154	76	78	101	41	92	102	103	3.74187	7.1292	3.93835	6.43125	8.19485	4.86178	4.26916	6.3852	2.33814	5.19312	4.30128	4.8464	1.90525	1.63298	0.593273	1.49566	2.22105	1.12673	-0.229365	0.66872	1	+	+	-	+	+	-	Intron (XM_026444321.1/408372, intron 4 of 9)	1928580	2020769	92190	+	408372	XM_016915423.2
NC_037649.1	1907649	1908106	1907825;1907884;1907841;1907892	50	90	44	90	9	95	65	46	59	142	65	180	2.76573	4.1587	2.42775	5.57375	0.5287	6.06144	3.56664	2.9422	3.3402	7.98512	2.75616	8.4346	1.50365	2.29585	11.4648	0.824922	2.39061	3.06027	1.28229	0.448955	1	-	+	+	-	+	+	Promoter (<=1kb)	1906751	2020769	114019	+	408372	XM_026444322.1
NC_037649.1	1834499	1835355	1834905;1834863;1834939;1834920;1834874;1834973	139	593	116	530	261	409	84	440	90	485	156	337	7.5922	27.1458	6.31215	32.5237	13.8519	25.8874	4.5934	27.6066	5.06597	27.1382	6.55632	15.7508	3.57549	5.15255	1.86887	6.01006	5.35696	2.40238	-0.377822	0.509809	1	+	+	+	+	+	+	Intron (XM_026444321.1/408372, intron 2 of 9)	1902079	2020769	118691	+	408372	XM_006559231.3
NC_037649.1	1889101	1889415	1889258	40	72	46	72	15	57	49	46	39	53	65	77	2.22343	3.3361	2.53565	4.47125	0.84592	3.66212	2.702	2.9422	2.2268	3.01536	2.75616	3.6348	1.50043	1.76335	4.32916	1.0889	1.35412	1.31879	1.01323	0.292175	1	-	+	-	-	-	-	Intron (XM_026444321.1/408372, intron 3 of 9)	1902079	2020769	118691	+	408372	XM_006559231.3
NC_037649.1	1959139	1959419	1959251	35	26	53	16	4	19	31	9	54	66	62	115	1.95228	1.2339	2.9133	1.04125	0.26435	1.2628	1.72928	0.626	3.06185	3.74128	2.63088	5.4056	0.63203	0.357413	4.777	0.362	1.2219	2.05467	0.664308	0.677119	1	-	-	-	-	-	+	Intron (XM_026444321.1/408372, intron 4 of 9)	1928580	2020769	92190	+	408372	XM_016915423.2
NC_037649.1	1899583	1899827	1899696	45	10	31	9	2	9	36	10	62	53	62	92	2.49458	0.5027	1.7264	0.6125	0.15861	0.6314	1.99948	0.6886	3.50721	3.01536	2.63088	4.3338	0.201517	0.354785	3.98083	0.34439	0.85976	1.64728	0.670095	0.700011	1	-	-	-	-	-	+	Promoter (2-3kb)	1902079	2020769	118691	+	408372	XM_006559231.3
NC_037649.1	1847824	1848317	1848000;1848097;1848072;1848109;1848088	76	155	67	123	75	78	43	83	60	117	87	137	4.17571	7.1292	3.6686	7.595	4.01812	4.98806	2.37776	5.2584	3.39587	6.58912	3.67488	6.4308	1.7073	2.07027	1.24139	2.21149	1.94033	1.74993	-0.233755	0.359556	1	+	+	-	+	+	+	Intron (XM_026444321.1/408372, intron 2 of 9)	1902079	2020769	118691	+	408372	XM_006559231.3
NC_037649.1	1895605	1896650	1896104;1896130;1896244;1896220;1896139;1896182	133	778	117	588	213	590	106	507	113	509	175	486	7.26682	35.6003	6.3661	36.0763	11.3142	37.3157	5.78228	31.8008	6.34638	28.4784	7.34976	22.6942	4.89902	5.66694	3.29813	5.4997	4.48735	3.08775	0.0845649	0.803146	1	+	+	+	+	+	+	Intron (XM_026444321.1/408372, intron 3 of 9)	1902079	2020769	118691	+	408372	XM_006559231.3
NC_037649.1	1903819	1904583	1903956;1904402	61	62	52	63	12	37	82	31	66	61	105	242	3.36226	2.8791	2.85935	3.92	0.68731	2.39932	4.48532	2.0032	3.72989	3.46208	4.42656	11.3238	0.856299	1.37094	3.49088	0.446613	0.928199	2.55815	0.539926	0.595483	1	-	-	-	-	-	+	Promoter (1-2kb)	1902082	2029038	126957	+	408372	XM_006559234.3
NC_037649.1	1956051	1956517	1956287;1956264;1956255;1956270;1956318	101	210	82	125	175	114	69	136	63	105	89	143	5.53146	9.6427	4.47785	7.7175	9.30512	7.2611	3.7828	8.5762	3.56288	5.91904	3.7584	6.7104	1.74325	1.72348	0.780334	2.26716	1.66131	1.78544	-0.428011	0.269944	1	+	+	-	+	+	+	Intron (XM_026444321.1/408372, intron 4 of 9)	1928580	2020769	92190	+	408372	XM_016915423.2
NC_037649.1	1842405	1842883	1842662;1842729	83	42	64	14	4	10	38	4	62	94	88	157	4.55532	1.9651	3.50675	0.91875	0.26435	0.69454	2.10756	0.313	3.50721	5.3048	3.71664	7.3628	0.431386	0.261995	2.62735	0.148513	1.51254	1.98104	-0.133266	0.915224	1	-	-	-	-	+	+	Intron (XM_026444321.1/408372, intron 2 of 9)	1902079	2020769	118691	+	408372	XM_006559231.3
NC_037649.1	1857802	1858158	1857966	38	29	76	29	6	17	51	19	45	20	56	143	2.11497	1.371	4.15415	1.8375	0.37009	1.13652	2.81008	1.252	2.56082	1.17264	2.38032	6.7104	0.648236	0.442329	3.07093	0.445539	0.457916	2.81912	0.160802	0.905373	1	-	-	-	-	-	+	Intron (XM_026444321.1/408372, intron 3 of 9)	1902079	2020769	118691	+	408372	XM_006559231.3
NC_037649.1	1951487	1951955	1951731	133	124	79	76	182	76	58	120	48	64	80	86	7.26682	5.7125	4.316	4.71625	9.67521	4.86178	3.18836	7.5746	2.72783	3.6296	3.38256	4.0542	0.786107	1.09274	0.502499	2.3757	1.33058	1.19856	-1.04243	0.138613	1	-	-	-	+	-	-	Intron (XM_026444321.1/408372, intron 4 of 9)	1928580	2020769	92190	+	408372	XM_016915423.2
NC_037649.1	1867922	1868449	1868177;1868201;1868175;1868176;1868235;1868217	98	187	96	161	79	130	61	128	88	157	67	152	5.36877	8.5916	5.23315	9.9225	4.2296	8.27134	3.35048	8.0754	4.95463	8.82272	2.83968	7.1298	1.60029	1.89609	1.95558	2.41022	1.7807	2.51078	-0.297752	0.20268	1	+	+	+	+	+	+	Intron (XM_026444321.1/408372, intron 3 of 9)	1902079	2020769	118691	+	408372	XM_006559231.3
NC_037649.1	1904655	1906168	1905034;1905740;1905040;1905747;1905050;1905049;1905054;1905037;1905741;1905752;1905769;1905813	161	620	121	614	124	500	135	424	122	465	175	592	8.78526	28.3797	6.5819	37.6688	6.60875	31.6331	7.34944	26.605	6.84741	26.0214	7.34976	27.6338	3.23038	5.72309	4.78655	3.62	3.80018	3.75982	0.297462	0.361234	1	+	+	+	+	+	+	Promoter (<=1kb)	1906751	2020769	114019	+	408372	XM_026444322.1
NC_037649.1	1858678	1859737	1858939;1859101;1859283;1859255;1859280;1859266	191	441	146	353	195	340	139	326	134	379	193	611	10.4122	20.1994	7.93065	21.6825	10.3625	21.5307	7.5656	20.4702	7.51545	21.2192	8.10144	28.5192	1.93997	2.73401	2.07775	2.70569	2.82341	3.52026	-0.422558	0.0959532	1	+	+	+	+	+	+	Intron (XM_026444321.1/408372, intron 3 of 9)	1902079	2020769	118691	+	408372	XM_006559231.3
NC_037649.1	1921456	1921894	1921653	60	31	61	13	3	20	56	11	52	85	80	186	3.30803	1.4624	3.3449	0.8575	0.21148	1.32594	3.08028	0.7512	2.95051	4.80224	3.38256	8.7142	0.442076	0.25636	6.26981	0.243874	1.6276	2.57621	0.647742	0.719587	1	-	-	-	-	-	+	Intron (XM_026444321.1/408372, intron 3 of 9)	1928580	2020769	92190	+	408372	XM_016915423.2
NC_037649.1	1908580	1909123	1908750;1908842;1908861;1908885;1908823;1908873	74	244	70	164	133	176	68	178	60	175	91	203	4.06725	11.1965	3.83045	10.1062	7.08458	11.1758	3.72876	11.2054	3.39587	9.82784	3.84192	9.5064	2.75284	2.63838	1.57748	3.00513	2.89406	2.47439	-0.264952	0.341484	1	+	+	+	+	+	+	Promoter (1-2kb)	1906751	2020769	114019	+	408372	XM_026444322.1
NC_037649.1	1957110	1957489	1957288	30	25	58	30	9	10	46	8	60	25	67	135	1.68113	1.1882	3.18305	1.89875	0.5287	0.69454	2.53988	0.5634	3.39587	1.45184	2.83968	6.3376	0.706787	0.596519	1.31368	0.221822	0.427531	2.2318	-0.138743	0.906219	1	-	-	-	-	-	+	Intron (XM_026444321.1/408372, intron 4 of 9)	1928580	2020769	92190	+	408372	XM_016915423.2
NC_037649.1	1929293	1929752	1929463;1929730;1929445	83	42	49	32	10	44	50	26	70	115	96	184	4.55532	1.9651	2.6975	2.02125	0.58157	2.8413	2.75604	1.6902	3.95257	6.47744	4.05072	8.621	0.431386	0.749305	4.88557	0.613271	1.63879	2.12826	0.469769	0.739096	1	-	-	-	-	+	+	Promoter (<=1kb)	1928580	2020769	92190	+	408372	XM_016915423.2
NC_037649.1	1935844	1936331	1936059;1936051;1936160	111	189	83	133	125	118	82	158	57	124	86	117	6.07376	8.683	4.5318	8.2075	6.66162	7.51366	4.48532	9.9534	3.22886	6.98	3.63312	5.4988	1.42959	1.81109	1.1279	2.21911	2.16175	1.51352	-0.432174	0.167015	1	-	+	-	+	+	-	Intron (XM_026444321.1/408372, intron 4 of 9)	1928580	2020769	92190	+	408372	XM_016915423.2
NC_037649.1	1945124	1945652	1945390;1945370;1945391;1945408;1945438	127	256	81	216	125	125	77	142	67	165	97	163	6.94144	11.7449	4.4239	13.2912	6.66162	7.95564	4.21512	8.9518	3.78556	9.26944	4.09248	7.6424	1.692	3.00441	1.19425	2.12374	2.44863	1.86743	-0.128586	0.772407	1	+	+	-	+	+	+	Intron (XM_026444321.1/408372, intron 4 of 9)	1928580	2020769	92190	+	408372	XM_016915423.2
NC_037649.1	1916119	1916424	1916282	54	9	50	2	7	12	68	12	40	29	68	103	2.98265	0.457	2.75145	0.18375	0.42296	0.82082	3.72876	0.8138	2.28247	1.6752	2.88144	4.8464	0.153219	0.066783	1.94066	0.218249	0.733942	1.68194	-0.285854	0.843949	1	-	-	-	-	-	+	Intron (XM_026444321.1/408372, intron 3 of 9)	1906751	2020769	114019	+	408372	XM_026444322.1
NC_037649.1	5246199	5246697	5246455;5246416	62	49	28	34	15	34	64	22	44	129	47	301	3.41649	2.285	1.56455	2.14375	0.84592	2.2099	3.5126	1.4398	2.50515	7.2592	2.00448	14.0732	0.668815	1.3702	2.61242	0.409896	2.89771	7.02087	-1.15088	0.432981	1	-	-	-	-	+	+	Promoter (1-2kb)	5244246	5252596	8351	+	408373	XM_391922.5
NC_037649.1	5246758	5247961	5247263;5247235;5247231;5247310;5247271;5247237	204	1196	140	880	265	798	113	967	97	744	177	831	11.1172	54.7029	7.60695	53.9612	14.0634	50.4489	6.16056	60.5968	5.45566	41.6008	7.43328	38.7712	4.92056	7.09367	3.58725	9.83625	7.62526	5.21589	-0.539572	0.237696	1	+	+	+	+	+	+	Promoter (2-3kb)	5244246	5252596	8351	+	408373	XM_391922.5
NC_037649.1	5329913	5330656	5330365;5330248;5330486;5330282	172	263	137	162	301	167	111	229	86	137	121	185	9.38179	12.0648	7.4451	9.98375	15.9667	10.6075	6.05248	14.398	4.84329	7.70592	5.09472	8.6676	1.28598	1.34098	0.664351	2.37886	1.59105	1.70129	-0.78499	0.0740221	1	+	-	-	+	+	+	Intron (XM_006562228.3/408374, intron 1 of 11)	5273949	5549277	275329	+	408374	XM_016915347.2
NC_037649.1	5340152	5340557	5340336;5340316;5340366;5340419	70	192	101	125	206	132	57	158	61	93	96	134	3.85033	8.8201	5.5029	7.7175	10.9441	8.39762	3.13432	9.9534	3.45154	5.24896	4.05072	6.291	2.29074	1.40244	0.767319	3.17562	1.52076	1.55306	-0.48652	0.445792	1	+	+	-	+	-	+	Intron (XM_006562228.3/408374, intron 1 of 11)	5273949	5549277	275329	+	408374	XM_016915347.2
NC_037649.1	5336102	5337259	5336564;5336468;5336533;5337081;5336459;5336525;5337053;5336497	182	438	186	379	254	306	153	275	152	375	212	319	9.92409	20.0623	10.0886	23.275	13.4818	19.384	8.32216	17.2776	8.51751	20.9958	8.89488	14.912	2.02158	2.30706	1.43779	2.0761	2.46502	1.67647	-0.108676	0.683513	1	+	+	+	+	+	+	Intron (XM_006562228.3/408374, intron 1 of 11)	5273949	5549277	275329	+	408374	XM_016915347.2
NC_037649.1	5331488	5332137	5331910;5331850	89	54	78	33	10	24	103	37	115	142	112	357	4.8807	2.5135	4.26205	2.0825	0.58157	1.5785	5.62016	2.3788	6.45772	7.98512	4.71888	16.6828	0.514988	0.488615	2.7142	0.423262	1.23652	3.53533	-0.482704	0.700923	1	-	-	-	-	+	+	Intron (XM_006562228.3/408374, intron 1 of 11)	5273949	5549277	275329	+	408374	XM_016915347.2
NC_037649.1	5350287	5351335	5350566;5351142;5350546;5351097;5350552;5351145;5350562;5350563;5351132	177	451	162	296	286	326	137	364	140	342	182	287	9.65294	20.6564	8.79385	18.1913	15.1737	20.6468	7.45752	22.849	7.84947	19.1531	7.64208	13.4208	2.13991	2.06864	1.3607	3.06389	2.44005	1.75617	-0.38251	0.290314	1	+	+	-	+	+	+	Intron (XM_006562228.3/408374, intron 1 of 11)	5273949	5549277	275329	+	408374	XM_016915347.2
NC_037649.1	5354307	5354654	5354498;5354498	70	117	45	101	117	98	52	102	62	92	80	97	3.85033	5.3926	2.4817	6.2475	6.23866	6.25086	2.86412	6.4478	3.50721	5.19312	3.38256	4.5668	1.40056	2.51743	1.00196	2.25123	1.4807	1.3501	-0.0467654	0.92513	1	-	+	-	+	-	-	Intron (XM_006562228.3/408374, intron 1 of 11)	5273949	5549277	275329	+	408374	XM_016915347.2
NC_037649.1	5349571	5350129	5349786;5349869;5349888;5349919;5349894;5349940	108	254	86	169	104	213	70	183	58	172	108	238	5.91107	11.6535	4.69365	10.4125	5.55135	13.512	3.83684	11.5184	3.28453	9.66032	4.55184	11.1374	1.97147	2.21842	2.434	3.00205	2.94116	2.44679	-0.340991	0.0602674	1	+	+	+	+	+	+	Intron (XM_006562228.3/408374, intron 1 of 11)	5273949	5549277	275329	+	408374	XM_016915347.2
NC_037649.1	5406532	5406893	5406713;5406701;5406719;5406728	79	148	60	97	156	109	56	109	43	93	87	111	4.3384	6.8093	3.29095	6.0025	8.30059	6.9454	3.08028	6.886	2.44948	5.24896	3.67488	5.2192	1.56954	1.82394	0.836736	2.23551	2.14289	1.42024	-0.454981	0.25484	1	+	+	-	+	+	-	Intron (XM_006562228.3/408374, intron 1 of 11)	5273949	5549277	275329	+	408374	XM_016915347.2
NC_037649.1	5396572	5396989	5396741;5396806	97	159	74	92	75	81	52	120	66	94	72	113	5.31454	7.312	4.04625	5.69625	4.01812	5.17748	2.86412	7.5746	3.72989	5.3048	3.04848	5.3124	1.37585	1.40778	1.28853	2.64465	1.42224	1.74264	-0.512625	0.253657	1	-	-	-	+	-	+	Intron (XM_006562228.3/408374, intron 1 of 11)	5273949	5549277	275329	+	408374	XM_016915347.2
NC_037649.1	5276835	5277539	5277015;5277084	122	62	119	65	19	50	102	42	71	209	98	342	6.67029	2.8791	6.474	4.0425	1.0574	3.22014	5.56612	2.6918	4.00824	11.7264	4.13424	15.9838	0.43163	0.624421	3.04534	0.483604	2.92557	3.8662	-0.82691	0.466817	1	-	-	-	-	+	+	Promoter (2-3kb)	5273949	5549277	275329	+	408374	XM_016915347.2
NC_037649.1	5407793	5408602	5407978;5408367;5407948;5408365;5407974;5408416;5408387;5408011;5408416;5408375	138	338	137	258	247	276	90	258	95	215	106	244	7.53797	15.4923	7.4451	15.8637	13.1118	17.4898	4.91764	16.2134	5.34432	12.0614	4.46832	11.417	2.05524	2.13076	1.3339	3.29699	2.25686	2.5551	-0.554876	0.099833	1	+	+	+	+	+	+	Intron (XM_006562228.3/408374, intron 1 of 11)	5273949	5549277	275329	+	408374	XM_016915347.2
NC_037649.1	5276281	5276682	5276495;5276449	44	46	50	24	6	22	46	15	59	99	41	193	2.44035	2.1479	2.75145	1.53125	0.37009	1.45222	2.53988	1.0016	3.3402	5.584	1.75392	9.0404	0.880161	0.556525	3.92396	0.394349	1.67176	5.1544	-0.429691	0.746642	1	-	-	-	-	+	+	Promoter (2-3kb)	5273949	5549277	275329	+	408374	XM_016915347.2
NC_037649.1	5422737	5423032	5422889	72	46	49	28	13	39	58	12	46	48	60	96	3.95879	2.1479	2.6975	1.77625	0.74018	2.5256	3.18836	0.8138	2.61649	2.73616	2.54736	4.5202	0.542565	0.65848	3.41214	0.255241	1.04574	1.77446	0.58497	0.656347	1	-	-	-	-	-	+	Intron (XM_006562228.3/408374, intron 2 of 11)	5273949	5549277	275329	+	408374	XM_016915347.2
NC_037649.1	5400394	5400638	5400513	41	9	35	6	5	17	46	7	30	47	65	101	2.27766	0.457	1.9422	0.42875	0.31722	1.13652	2.53988	0.5008	1.72577	2.68032	2.75616	4.7532	0.200645	0.220755	3.58275	0.197175	1.55312	1.72457	0.20454	0.895367	1	-	-	-	-	-	+	Intron (XM_006562228.3/408374, intron 1 of 11)	5273949	5549277	275329	+	408374	XM_016915347.2
NC_037649.1	5399628	5400098	5399770;5399883;5399942;5399897	123	190	75	139	201	129	61	151	57	137	96	170	6.72452	8.7287	4.1002	8.575	10.6797	8.2082	3.35048	9.5152	3.22886	7.70592	4.05072	7.9686	1.29804	2.09136	0.76858	2.83995	2.38658	1.96721	-0.790857	0.103254	1	-	+	-	+	+	+	Intron (XM_006562228.3/408374, intron 1 of 11)	5273949	5549277	275329	+	408374	XM_016915347.2
NC_037649.1	5324954	5326722	5325115;5325113;5325176;5325719;5326417;5325141;5325710;5325690;5325706;5325730;5325751;5326425;5326404;5326451;5326501;5326427	285	1011	287	852	423	761	218	410	234	516	315	530	15.5098	46.2484	15.5376	52.2462	22.4169	48.1127	11.8348	25.7286	13.0824	28.8693	13.1962	24.7446	2.98188	3.36257	2.14627	2.17398	2.20673	1.87513	0.440683	0.165924	1	+	+	+	+	+	+	Intron (XM_006562228.3/408374, intron 1 of 11)	5273949	5549277	275329	+	408374	XM_016915347.2
NC_037649.1	5360435	5360835	5360645;5360644	88	158	81	74	133	96	50	118	65	88	92	66	4.82647	7.2663	4.4239	4.59375	7.08458	6.12458	2.75604	7.4494	3.67422	4.96976	3.88368	3.1222	1.50551	1.03839	0.864494	2.70294	1.3526	0.803928	-0.511704	0.488136	1	+	-	-	+	-	-	Intron (XM_006562228.3/408374, intron 1 of 11)	5273949	5549277	275329	+	408374	XM_016915347.2
NC_037649.1	5277738	5278263	5277984;5277969;5278004;5277971;5277987	68	213	62	213	16	157	70	58	71	226	67	332	3.74187	9.7798	3.39885	13.1075	0.89879	9.97612	3.83684	3.6934	4.00824	12.6757	2.83968	15.5178	2.61361	3.85645	11.0995	0.962615	3.16241	5.46463	0.873528	0.435213	1	+	+	+	-	+	+	Intron (XM_006562228.3/408374, intron 1 of 11)	5273949	5549277	275329	+	408374	XM_016915347.2
NC_037649.1	5327789	5328466	5328218;5328191;5328232;5328226;5328159	149	364	130	287	273	294	115	204	101	189	107	201	8.1345	16.6805	7.06745	17.64	14.4864	18.6263	6.26864	12.833	5.67834	10.6096	4.51008	9.4132	2.05059	2.49595	1.28578	2.04717	1.86843	2.08715	-0.0415561	0.888137	1	+	+	-	+	+	+	Intron (XM_006562228.3/408374, intron 1 of 11)	5273949	5549277	275329	+	408374	XM_016915347.2
NC_037649.1	5401324	5401601	5401443	46	15	47	8	7	2	63	8	48	46	49	111	2.54881	0.7312	2.5896	0.55125	0.42296	0.18942	3.45856	0.5634	2.72783	2.62448	2.088	5.2192	0.286879	0.212871	0.447844	0.1629	0.962113	2.49962	-1.93549	0.322512	1	-	-	-	-	-	+	Intron (XM_006562228.3/408374, intron 1 of 11)	5273949	5549277	275329	+	408374	XM_016915347.2
NC_037649.1	5334670	5335002	5334853	72	88	61	62	25	73	62	40	66	85	88	128	3.95879	4.0673	3.3449	3.85875	1.37462	4.67236	3.40452	2.5666	3.72989	4.80224	3.71664	6.0114	1.02741	1.15362	3.39902	0.75388	1.2875	1.61743	0.608904	0.499391	1	-	-	-	-	-	+	Intron (XM_006562228.3/408374, intron 1 of 11)	5273949	5549277	275329	+	408374	XM_016915347.2
NC_037649.1	5378736	5379997	5378895;5379702;5378900;5379598;5379598;5379605;5379628;5379637	214	782	222	636	241	614	135	513	139	511	243	766	11.6594	35.7831	12.0308	39.0162	12.7945	38.8311	7.34944	32.1764	7.7938	28.5901	10.1894	35.7422	3.06903	3.24303	3.03498	4.37808	3.66831	3.50778	-0.305832	0.103343	1	+	+	+	+	+	+	Intron (XM_006562228.3/408374, intron 1 of 11)	5273949	5549277	275329	+	408374	XM_016915347.2
NC_037649.1	5335265	5335833	5335521;5335518;5335550;5335439;5335681;5335525;5335574	94	314	88	242	209	255	91	174	60	205	89	173	5.15185	14.3955	4.80155	14.8837	11.1027	16.1638	4.97168	10.955	3.39587	11.503	3.7584	8.1084	2.79424	3.09977	1.45584	2.20348	3.38735	2.15741	-0.0761529	0.84756	1	+	+	+	+	+	+	Intron (XM_006562228.3/408374, intron 1 of 11)	5273949	5549277	275329	+	408374	XM_016915347.2
NC_037649.1	5366373	5366779	5366569;5366621;5366551;5366605	155	170	78	142	169	120	75	135	60	121	78	126	8.45988	7.8147	4.26205	8.75875	8.9879	7.63994	4.10704	8.5136	3.39587	6.81248	3.29904	5.9182	0.923737	2.05506	0.850025	2.07293	2.00611	1.79392	-0.617187	0.219054	1	-	+	-	+	+	+	Intron (XM_006562228.3/408374, intron 1 of 11)	5273949	5549277	275329	+	408374	XM_016915347.2
NC_037649.1	5386749	5387273	5386941;5386951;5386921;5386914;5386911	139	247	131	151	228	176	91	187	75	136	114	176	7.5922	11.3336	7.1214	9.31	12.1072	11.1758	4.97168	11.7688	4.23092	7.65008	4.8024	8.2482	1.4928	1.30733	0.923071	2.36717	1.80814	1.71752	-0.662418	0.0536709	1	+	+	-	+	+	+	Intron (XM_006562228.3/408374, intron 1 of 11)	5273949	5549277	275329	+	408374	XM_016915347.2
NC_037649.1	5408879	5409234	5408961;5409050;5409054	80	122	65	94	109	117	60	99	63	125	95	116	4.39263	5.6211	3.5607	5.81875	5.8157	7.45052	3.29644	6.26	3.56288	7.03584	4.00896	5.4522	1.27967	1.63416	1.2811	1.89902	1.97476	1.36	-0.319208	0.215713	1	-	-	-	+	+	+	Intron (XM_006562228.3/408374, intron 1 of 11)	5273949	5549277	275329	+	408374	XM_016915347.2
NC_037649.1	5358238	5358705	5358382;5358445	99	120	78	91	142	107	82	82	57	140	103	148	5.423	5.5297	4.26205	5.635	7.56041	6.81912	4.48532	5.1958	3.22886	7.87344	4.34304	6.9434	1.01968	1.32213	0.901951	1.1584	2.43846	1.59874	-0.679624	0.219141	1	-	-	-	-	+	+	Intron (XM_006562228.3/408374, intron 1 of 11)	5273949	5549277	275329	+	408374	XM_016915347.2
NC_037649.1	5419566	5419859	5419775	82	87	65	58	54	100	56	54	56	60	82	103	4.50109	4.0216	3.5607	3.61375	2.90785	6.37714	3.08028	3.443	3.17319	3.40624	3.46608	4.8464	0.893472	1.0149	2.19308	1.11776	1.07344	1.39824	0.192377	0.724162	1	-	-	+	-	-	-	Intron (XM_006562228.3/408374, intron 2 of 11)	5273949	5549277	275329	+	408374	XM_016915347.2
NC_037649.1	5337493	5337938	5337711;5337722	79	109	65	125	73	84	69	56	47	135	109	129	4.3384	5.027	3.5607	7.7175	3.91238	5.3669	3.7828	3.5682	2.67216	7.59424	4.5936	6.058	1.15872	2.16741	1.37177	0.94327	2.84199	1.31879	-0.119623	0.849715	1	-	+	-	-	+	-	Intron (XM_006562228.3/408374, intron 1 of 11)	5273949	5549277	275329	+	408374	XM_016915347.2
NC_037649.1	5313650	5314376	5313902;5313864;5314133;5314250;5314012;5314083;5313960;5314074	186	432	140	324	280	355	129	266	121	222	142	212	10.141	19.7881	7.60695	19.9062	14.8565	22.4778	7.0252	16.7142	6.79174	12.4523	5.97168	9.9258	1.9513	2.61684	1.51299	2.37918	1.83345	1.66215	0.049808	0.868686	1	+	+	+	+	+	+	Intron (XM_006562228.3/408374, intron 1 of 11)	5273949	5549277	275329	+	408374	XM_016915347.2
NC_037649.1	5393379	5393818	5393646;5393651	131	161	37	98	209	92	76	140	66	99	87	98	7.15836	7.4034	2.0501	6.06375	11.1027	5.87202	4.16108	8.8266	3.72989	5.584	3.67488	4.6134	1.03423	2.95778	0.528882	2.12123	1.4971	1.25539	-0.108412	0.892051	1	-	+	-	+	-	-	Intron (XM_006562228.3/408374, intron 1 of 11)	5273949	5549277	275329	+	408374	XM_016915347.2
NC_037649.1	5279807	5280136	5279947	64	37	61	26	14	26	50	12	58	81	77	138	3.52495	1.7366	3.3449	1.65375	0.79305	1.70478	2.75604	0.8138	3.28453	4.57888	3.25728	6.4774	0.492659	0.494409	2.14965	0.295279	1.39407	1.98859	-0.229644	0.820017	1	-	-	-	-	-	+	Intron (XM_006562228.3/408374, intron 1 of 11)	5273949	5549277	275329	+	408374	XM_016915347.2
NC_037649.1	5280339	5281111	5280498;5280508;5280906;5280581;5280906;5280960	140	241	118	247	128	141	95	121	95	216	148	222	7.64643	11.0594	6.42005	15.19	6.82023	8.96588	5.18784	7.6372	5.34432	12.1173	6.22224	10.3918	1.44635	2.36603	1.3146	1.47213	2.26732	1.67011	-0.0774046	0.829809	1	-	+	-	+	+	+	Intron (XM_006562228.3/408374, intron 1 of 11)	5273949	5549277	275329	+	408374	XM_016915347.2
NC_037649.1	5364231	5364929	5364492;5364444;5364734;5364650;5364526	127	257	147	173	328	190	83	235	128	200	171	162	6.94144	11.7906	7.9846	10.6575	17.3942	12.0597	4.53936	14.7736	7.18143	11.2238	7.18272	7.5958	1.69858	1.33476	0.693317	3.25456	1.56289	1.05751	-0.656697	0.402749	1	+	+	-	+	+	-	Intron (XM_006562228.3/408374, intron 1 of 11)	5273949	5549277	275329	+	408374	XM_016915347.2
NC_037649.1	5363105	5363842	5363172;5363552;5363478;5363475;5363614;5363490	164	319	143	286	272	286	78	221	94	223	146	258	8.94795	14.624	7.7688	17.5787	14.4335	18.1212	4.26916	13.8972	5.28865	12.5082	6.13872	12.0694	1.63434	2.26273	1.2555	3.25525	2.3651	1.96611	-0.558137	0.171624	1	+	+	-	+	+	+	Intron (XM_006562228.3/408374, intron 1 of 11)	5273949	5549277	275329	+	408374	XM_016915347.2
NC_037649.1	5344412	5346681	5344755;5344762;5344766;5344766;5345171;5345784;5346341;5344770;5345150;5345744;5345852;5346309;5344786;5345839;5346333;5345765;5346316;5345705;5346320;5345725;5346348	355	2089	309	1607	483	1318	243	1366	282	1245	357	1281	19.3059	95.513	16.7245	98.49	25.5891	83.2817	13.1858	85.5742	15.7546	69.5766	14.9501	59.7412	4.94735	5.88897	3.25458	6.48988	4.41627	3.99604	-0.0807614	0.816279	1	+	+	+	+	+	+	Intron (XM_006562228.3/408374, intron 1 of 11)	5273949	5549277	275329	+	408374	XM_016915347.2
NC_037649.1	5362506	5362908	5362696;5362690;5362721	70	105	58	100	49	89	60	79	43	135	73	142	3.85033	4.8442	3.18305	6.18625	2.6435	5.6826	3.29644	5.008	2.44948	7.59424	3.09024	6.6638	1.25813	1.9435	2.14965	1.51921	3.10035	2.1564	-0.340544	0.433893	1	-	+	-	-	+	+	Intron (XM_006562228.3/408374, intron 1 of 11)	5273949	5549277	275329	+	408374	XM_016915347.2
NC_037649.1	5290022	5290352	5290187	97	151	68	70	101	88	50	111	53	81	65	88	5.31454	6.9464	3.72255	4.34875	5.39274	5.61946	2.75604	7.0112	3.00618	4.57888	2.75616	4.1474	1.30706	1.16822	1.04204	2.54394	1.52316	1.50477	-0.663687	0.179337	1	-	-	-	+	-	-	Intron (XM_006562228.3/408374, intron 1 of 11)	5273949	5549277	275329	+	408374	XM_016915347.2
NC_037649.1	5343209	5343577	5343374;5343417;5343434	74	128	80	77	180	107	43	87	57	101	72	87	4.06725	5.8953	4.36995	4.7775	9.56947	6.81912	2.37776	5.5088	3.22886	5.69568	3.04848	4.1008	1.44946	1.09326	0.712591	2.3168	1.76399	1.34519	-0.737091	0.114722	1	+	-	-	+	+	-	Intron (XM_006562228.3/408374, intron 1 of 11)	5273949	5549277	275329	+	408374	XM_016915347.2
NC_037649.1	5278473	5279556	5279127;5279117;5279124;5279175;5278835;5279147;5279134	178	782	178	681	192	649	110	548	166	541	220	647	9.70717	35.7831	9.65705	41.7725	10.2039	41.041	5.99844	34.3674	9.29689	30.2653	9.22896	30.1968	3.68625	4.3256	4.02209	5.72939	3.25542	3.27196	-0.0264701	0.937114	1	+	+	+	+	+	+	Intron (XM_006562228.3/408374, intron 1 of 11)	5273949	5549277	275329	+	408374	XM_016915347.2
NC_037649.1	5389065	5389612	5389394;5389256	121	175	98	131	270	133	68	137	76	101	94	110	6.61606	8.0432	5.34105	8.085	14.3278	8.46076	3.72876	8.6388	4.28659	5.69568	3.9672	5.1726	1.21571	1.51375	0.590514	2.3168	1.32872	1.30384	-0.576073	0.278149	1	-	+	-	+	-	-	Intron (XM_006562228.3/408374, intron 1 of 11)	5273949	5549277	275329	+	408374	XM_016915347.2
NC_037649.1	5371304	5371801	5371433	144	183	115	91	290	122	74	127	85	120	110	105	7.86335	8.4088	6.2582	5.635	15.3852	7.76622	4.053	8.0128	4.78762	6.75664	4.63536	4.9396	1.06937	0.900419	0.504785	1.977	1.41127	1.06563	-0.847895	0.116334	1	-	-	-	+	-	-	Intron (XM_006562228.3/408374, intron 1 of 11)	5273949	5549277	275329	+	408374	XM_016915347.2
NC_037649.1	5319157	5319938	5319347;5319360;5319333;5319708;5319366;5319379;5319371	142	219	130	154	107	188	83	125	104	225	149	254	7.75489	10.054	7.06745	9.49375	5.70996	11.9335	4.53936	7.8876	5.84535	12.6198	6.264	11.883	1.29647	1.34331	2.08994	1.7376	2.15895	1.89703	-0.292699	0.305227	1	+	+	+	+	+	+	Intron (XM_006562228.3/408374, intron 1 of 11)	5273949	5549277	275329	+	408374	XM_016915347.2
NC_037649.1	5315114	5316031	5315560;5315565;5315283;5315594;5315575;5315594	195	462	117	343	166	284	120	253	96	274	163	276	10.6291	21.1591	6.3661	21.07	8.82929	17.9949	6.53884	15.9004	5.39999	15.356	6.84864	12.9082	1.99068	3.30972	2.03809	2.43169	2.84371	1.88478	0.0354873	0.914347	1	+	+	+	+	+	+	Intron (XM_006562228.3/408374, intron 1 of 11)	5273949	5549277	275329	+	408374	XM_016915347.2
NC_037649.1	5395529	5396213	5395654;5396042;5395738;5396088;5395787;5395693;5395898	166	252	109	171	230	190	64	168	91	185	167	160	9.05641	11.5621	5.9345	10.535	12.213	12.0597	3.5126	10.5794	5.12164	10.3862	7.01568	7.5026	1.27668	1.77521	0.987448	3.01184	2.02791	1.0694	-0.596854	0.347222	1	+	+	-	+	+	-	Intron (XM_006562228.3/408374, intron 1 of 11)	5273949	5549277	275329	+	408374	XM_016915347.2
NC_037649.1	5361333	5361921	5361523;5361596;5361542;5361567;5361609;5361635	103	399	110	301	195	294	79	284	66	199	108	233	5.63992	18.28	5.98845	18.4975	10.3625	18.6263	4.3232	17.841	3.72989	11.168	4.55184	10.9044	3.24118	3.08886	1.79747	4.1268	2.99419	2.3956	-0.227631	0.535754	1	+	+	+	+	+	+	Intron (XM_006562228.3/408374, intron 1 of 11)	5273949	5549277	275329	+	408374	XM_016915347.2
NC_037649.1	5297455	5297815	5297643	105	114	58	82	143	74	44	104	48	88	73	78	5.74838	5.2555	3.18305	5.08375	7.61328	4.7355	2.4318	6.573	2.72783	4.96976	3.09024	3.6814	0.914258	1.59713	0.622005	2.70294	1.82187	1.1913	-0.867307	0.187345	1	-	-	-	+	-	-	Intron (XM_006562228.3/408374, intron 1 of 11)	5273949	5549277	275329	+	408374	XM_016915347.2
NC_037649.1	5385779	5386406	5386193;5386154;5386159;5386152;5386163	114	349	105	224	188	214	86	231	77	159	98	213	6.23645	15.995	5.7187	13.7812	9.99243	13.5751	4.70148	14.5232	4.34226	8.9344	4.13424	9.9724	2.56476	2.40985	1.35854	3.08907	2.05755	2.41215	-0.255228	0.449084	1	+	+	-	+	+	+	Intron (XM_006562228.3/408374, intron 1 of 11)	5273949	5549277	275329	+	408374	XM_016915347.2
NC_037649.1	5295712	5296099	5295907;5295913	83	185	68	85	151	132	48	76	60	90	64	114	4.55532	8.5002	3.72255	5.2675	8.03624	8.39762	2.64796	4.8202	3.39587	5.08144	2.7144	5.359	1.86599	1.41502	1.04497	1.82034	1.49636	1.97429	-0.290508	0.322173	1	+	-	-	-	-	+	Intron (XM_006562228.3/408374, intron 1 of 11)	5273949	5549277	275329	+	408374	XM_016915347.2
NC_037649.1	5292600	5294939	5292794;5293212;5293529;5293815;5294439;5292759;5293450;5293849;5293466;5293872;5293459;5293864;5293468;5293869;5293866;5294642;5294498;5294659;5294619;5294678	406	839	306	706	253	660	259	530	236	709	433	930	22.0716	38.388	16.5626	43.3038	13.429	41.7355	14.0504	33.2406	13.1938	39.6464	18.1238	43.3846	1.73925	2.61455	3.10786	2.36581	3.00493	2.39379	-0.0574009	0.837293	1	+	+	+	+	+	+	Intron (XM_006562228.3/408374, intron 1 of 11)	5273949	5549277	275329	+	408374	XM_016915347.2
NC_037649.1	5375271	5375577	5375409	91	89	51	67	204	63	62	96	45	57	86	70	4.98916	4.113	2.8054	4.165	10.8384	4.04096	3.40452	6.0722	2.56082	3.23872	3.63312	3.3086	0.824387	1.48464	0.372837	1.78357	1.26472	0.910677	-0.561889	0.36129	1	-	-	-	+	-	-	Intron (XM_006562228.3/408374, intron 1 of 11)	5273949	5549277	275329	+	408374	XM_016915347.2
NC_037649.1	5377078	5377586	5377339;5377312;5377291;5377402;5377345	120	218	91	190	196	158	74	177	84	157	102	151	6.56183	10.0083	4.9634	11.6988	10.4154	10.0393	4.053	11.1428	4.73195	8.82272	4.30128	7.0832	1.52523	2.35701	0.96389	2.74927	1.8645	1.64677	-0.369452	0.422852	1	+	+	-	+	+	+	Intron (XM_006562228.3/408374, intron 1 of 11)	5273949	5549277	275329	+	408374	XM_016915347.2
NC_037649.1	5296783	5297263	5296889;5296941;5297012;5297093;5297065;5296990	77	164	68	142	131	170	52	112	47	130	121	158	4.22994	7.5405	3.72255	8.75875	6.97884	10.7969	2.86412	7.0738	2.67216	7.31504	5.09472	7.4094	1.78265	2.35289	1.54709	2.4698	2.7375	1.45433	-0.229316	0.52324	1	+	+	+	+	+	+	Intron (XM_006562228.3/408374, intron 1 of 11)	5273949	5549277	275329	+	408374	XM_016915347.2
NC_037649.1	5347028	5349484	5347344;5347821;5348183;5347430;5348090;5347312;5348052;5347377;5348026;5347412;5348137;5347317;5348097;5348703;5349150;5349167;5349167;5349165;5349147;5349193	378	1391	426	1029	652	1127	276	954	261	954	405	873	20.5532	63.6144	23.0366	63.0875	34.5241	71.2219	14.9691	59.783	14.5855	53.3272	16.9546	40.7284	3.09511	2.73858	2.06296	3.99376	3.65618	2.4022	-0.348191	0.288686	1	+	+	+	+	+	+	Intron (XM_006562228.3/408374, intron 1 of 11)	5273949	5549277	275329	+	408374	XM_016915347.2
NC_037649.1	5306514	5307246	5306753;5306835;5306806;5306735;5306770;5306788	159	273	114	258	146	229	124	197	88	195	130	308	8.6768	12.5218	6.20425	15.8637	7.77189	14.5222	6.755	12.3948	4.95463	10.9446	5.47056	14.3994	1.44314	2.55691	1.86855	1.83491	2.20896	2.63216	-0.185975	0.539657	1	+	+	+	+	+	+	Intron (XM_006562228.3/408374, intron 1 of 11)	5273949	5549277	275329	+	408374	XM_016915347.2
NC_037649.1	5329390	5329707	5329518;5329535;5329547;5329560;5329567	73	151	64	97	138	108	49	103	51	92	91	128	4.01302	6.9464	3.50675	6.0025	7.34893	6.88226	2.702	6.5104	2.89484	5.19312	3.84192	6.0114	1.73097	1.7117	0.936498	2.40947	1.79392	1.56469	-0.397437	0.271783	1	+	+	-	+	+	+	Intron (XM_006562228.3/408374, intron 1 of 11)	5273949	5549277	275329	+	408374	XM_016915347.2
NC_037649.1	5320300	5320759	5320500;5320520;5320563;5320589	90	189	87	160	162	137	70	104	103	150	101	123	4.93493	8.683	4.7476	9.86125	8.61781	8.71332	3.83684	6.573	5.78968	8.43184	4.25952	5.7784	1.7595	2.0771	1.01108	1.71313	1.45636	1.35658	0.0990365	0.773229	1	+	+	-	+	+	-	Intron (XM_006562228.3/408374, intron 1 of 11)	5273949	5549277	275329	+	408374	XM_016915347.2
NC_037649.1	5353664	5354149	5353925;5353965	119	180	94	107	228	149	72	143	45	108	115	135	6.5076	8.2717	5.12525	6.615	12.1072	9.471	3.94492	9.0144	2.56082	6.08656	4.84416	6.3376	1.27108	1.29067	0.782262	2.28507	2.3768	1.3083	-0.83619	0.107908	1	-	-	-	+	+	-	Intron (XM_006562228.3/408374, intron 1 of 11)	5273949	5549277	275329	+	408374	XM_016915347.2
NC_037649.1	5282686	5284199	5282961;5282939;5283083;5282977;5283049;5283029;5283267;5283779;5283765;5283716;5283816;5283718;5283769	321	581	246	443	284	421	188	378	184	454	281	475	17.4621	26.5974	13.3256	27.195	15.0679	26.6451	10.2136	23.7254	10.2989	25.4072	11.7763	22.1816	1.52315	2.04081	1.76834	2.32292	2.46698	1.88358	-0.323684	0.126248	1	+	+	+	+	+	+	Intron (XM_006562228.3/408374, intron 1 of 11)	5273949	5549277	275329	+	408374	XM_016915347.2
NC_037649.1	5381904	5382995	5382071;5382446;5382456;5382946	187	113	191	117	23	82	110	48	110	216	196	310	10.1952	5.2098	10.3584	7.2275	1.26888	5.24062	5.99844	3.0674	6.17937	12.1173	8.22672	14.4926	0.511005	0.697743	4.13011	0.511366	1.96093	1.76165	0.33453	0.792075	1	-	-	-	-	+	+	Intron (XM_006562228.3/408374, intron 1 of 11)	5273949	5549277	275329	+	408374	XM_016915347.2
NC_037649.1	5287480	5289605	5287634;5288078;5288487;5289120;5288521;5289118;5288453;5289225;5288489;5288504;5289218;5289213;5289299	296	663	337	603	154	527	257	345	260	667	311	1014	16.1063	30.3448	18.2351	36.995	8.19485	33.3379	13.9423	21.6596	14.5299	37.3011	13.0291	47.299	1.88403	2.02878	4.06815	1.55352	2.5672	3.63026	0.0421861	0.938065	1	+	+	+	+	+	+	Intron (XM_006562228.3/408374, intron 1 of 11)	5273949	5549277	275329	+	408374	XM_016915347.2
NC_037649.1	5281833	5282186	5282024	92	122	82	98	156	100	59	139	86	114	87	94	5.04339	5.6211	4.47785	6.06375	8.30059	6.37714	3.2424	8.764	4.84329	6.4216	3.67488	4.427	1.11455	1.35417	0.768276	2.70294	1.32588	1.20467	-0.693117	0.299088	1	-	-	-	+	-	-	Intron (XM_006562228.3/408374, intron 1 of 11)	5273949	5549277	275329	+	408374	XM_016915347.2
NC_037649.1	5378069	5378350	5378275	77	81	71	53	37	67	45	40	42	93	66	79	4.22994	3.7474	3.8844	3.3075	2.00906	4.29352	2.48584	2.5666	2.39381	5.24896	2.79792	3.728	0.885923	0.851483	2.13708	1.03249	2.19272	1.33242	-0.234279	0.69957	1	-	-	-	-	+	-	Intron (XM_006562228.3/408374, intron 1 of 11)	5273949	5549277	275329	+	408374	XM_016915347.2
NC_037649.1	5417024	5417734	5417421;5417427;5417338;5417458;5417454;5417470	119	397	94	246	198	304	95	305	114	224	142	220	6.5076	18.1886	5.12525	15.1288	10.5211	19.2577	5.18784	19.1556	6.40205	12.564	5.97168	10.2986	2.79498	2.95182	1.83039	3.6924	1.9625	1.72457	0.0381438	0.931845	1	+	+	+	+	+	+	Intron (XM_006562228.3/408374, intron 2 of 11)	5273949	5549277	275329	+	408374	XM_016915347.2
NC_037649.1	5340807	5341249	5341012;5341011;5341011;5341003	118	197	86	129	213	146	61	149	63	150	92	163	6.45337	9.0486	4.69365	7.9625	11.3142	9.28158	3.35048	9.39	3.56288	8.43184	3.88368	7.6424	1.40215	1.69644	0.820348	2.80258	2.36658	1.96782	-0.864852	0.038552	1	-	+	-	+	+	+	Intron (XM_006562228.3/408374, intron 1 of 11)	5273949	5549277	275329	+	408374	XM_016915347.2
NC_037649.1	5374039	5374466	5374162;5374194;5374252	92	168	86	85	171	132	68	138	59	80	89	148	5.04339	7.7233	4.69365	5.2675	9.09364	8.39762	3.72876	8.7014	3.3402	4.52304	3.7584	6.9434	1.53137	1.12226	0.923461	2.33359	1.35412	1.84744	-0.629835	0.135785	1	+	-	-	+	-	+	Intron (XM_006562228.3/408374, intron 1 of 11)	5273949	5549277	275329	+	408374	XM_016915347.2
NC_037649.1	5291820	5292077	5292024	78	72	68	46	30	65	38	54	35	74	57	87	4.28417	3.3361	3.72255	2.87875	1.63897	4.16724	2.10756	3.443	2.00412	4.188	2.42208	4.1008	0.778704	0.773327	2.5426	1.63364	2.0897	1.69309	-0.403609	0.535752	1	-	-	-	-	-	+	Intron (XM_006562228.3/408374, intron 1 of 11)	5273949	5549277	275329	+	408374	XM_016915347.2
NC_037649.1	5303653	5305492	5303816;5304415;5303812;5304400;5305220;5304389;5304417;5304423;5304424	274	570	304	476	176	484	213	327	264	437	326	889	14.9132	26.0947	16.4548	29.2162	9.35799	30.6229	11.5646	20.5328	14.7525	24.4579	13.6555	41.474	1.74977	1.77554	3.27238	1.77549	1.65788	3.03716	0.0711609	0.878628	1	+	+	+	+	+	+	Intron (XM_006562228.3/408374, intron 1 of 11)	5273949	5549277	275329	+	408374	XM_016915347.2
NC_037649.1	5373469	5373846	5373616;5373654;5373680	66	195	59	90	162	94	49	107	46	94	90	105	3.63341	8.9572	3.237	5.57375	8.61781	5.9983	2.702	6.7608	2.61649	5.3048	3.80016	4.9396	2.46523	1.72189	0.696035	2.50215	2.02745	1.29984	-0.255543	0.641436	1	+	-	-	+	+	-	Intron (XM_006562228.3/408374, intron 1 of 11)	5273949	5549277	275329	+	408374	XM_016915347.2
NC_037649.1	5367739	5368002	5367896	82	61	54	33	24	45	47	35	47	69	83	88	4.50109	2.8334	2.96725	2.0825	1.32175	2.90444	2.59392	2.2536	2.67216	3.9088	3.50784	4.1474	0.629492	0.701828	2.19742	0.868801	1.46279	1.18232	0.0060758	0.993378	1	-	-	-	-	+	-	Intron (XM_006562228.3/408374, intron 1 of 11)	5273949	5549277	275329	+	408374	XM_016915347.2
NC_037649.1	5321219	5321684	5321446;5321401	68	14	80	18	7	37	62	11	59	111	96	196	3.74187	0.6855	4.36995	1.16375	0.42296	2.39932	3.40452	0.7512	3.3402	6.25408	4.05072	9.1802	0.183197	0.266307	5.67269	0.220648	1.87237	2.26631	0.489943	0.783626	1	-	-	-	-	+	+	Intron (XM_006562228.3/408374, intron 1 of 11)	5273949	5549277	275329	+	408374	XM_016915347.2
NC_037649.1	5375977	5376865	5376151;5376684;5376179;5376686;5376300;5376253;5376662;5376294;5376683	163	395	127	258	241	262	111	214	112	249	144	308	8.89372	18.0972	6.9056	15.8637	12.7945	16.6058	6.05248	13.459	6.29071	13.96	6.0552	14.3994	2.03483	2.29722	1.29789	2.22372	2.21915	2.37802	-0.27684	0.314777	1	+	+	-	+	+	+	Intron (XM_006562228.3/408374, intron 1 of 11)	5273949	5549277	275329	+	408374	XM_016915347.2
NC_037649.1	5391308	5391921	5391677;5391608;5391540;5391884	177	215	124	165	329	179	69	176	103	194	96	142	9.65294	9.8712	6.74375	10.1675	17.4471	11.3652	3.7828	11.0802	5.78968	10.8888	4.05072	6.6638	1.02261	1.50769	0.651409	2.9291	1.88073	1.64509	-1.0206	0.0916218	1	-	+	-	+	+	-	Intron (XM_006562228.3/408374, intron 1 of 11)	5273949	5549277	275329	+	408374	XM_016915347.2
NC_037649.1	5313308	5313598	5313442	43	52	83	22	20	36	39	13	55	34	65	121	2.38612	2.4221	4.5318	1.40875	1.11027	2.33618	2.1616	0.8764	3.11752	1.9544	2.75616	5.6852	1.01508	0.310859	2.10415	0.40544	0.626909	2.06272	0.148274	0.886772	1	-	-	-	-	-	+	Intron (XM_006562228.3/408374, intron 1 of 11)	5273949	5549277	275329	+	408374	XM_016915347.2
NC_037649.1	5383825	5385353	5384129;5383913;5384702;5384584;5385162;5384758;5384756;5384745;5384775;5385132	289	528	276	328	221	463	198	217	221	416	278	568	15.7267	24.1753	14.9441	20.1513	11.7371	29.297	10.754	13.6468	12.3587	23.2853	11.651	26.5154	1.53721	1.34845	2.4961	1.269	1.88412	2.2758	-0.012588	0.97446	1	+	+	+	+	+	+	Intron (XM_006562228.3/408374, intron 1 of 11)	5273949	5549277	275329	+	408374	XM_016915347.2
NC_037649.1	5311277	5312981	5311495;5312068;5312667;5311812;5311807;5312052;5312691;5311822;5311855;5312188;5312701;5312693;5312664;5312697	308	728	280	570	331	538	221	438	231	568	309	651	16.7571	33.3153	15.16	34.9738	17.5528	34.0325	11.9969	27.4814	12.9154	31.773	12.9456	30.3832	1.98813	2.30698	1.93886	2.29071	2.46009	2.34699	-0.187217	0.11486	1	+	+	+	+	+	+	Intron (XM_006562228.3/408374, intron 1 of 11)	5273949	5549277	275329	+	408374	XM_016915347.2
NC_037649.1	5300829	5302081	5300995;5301654;5301665;5301507;5301615;5301639;5301613	217	540	205	420	110	510	170	291	144	367	217	532	11.8221	24.7237	11.1137	25.7862	5.86857	32.2645	9.24084	18.2792	8.07215	20.5491	9.10368	24.8378	2.09131	2.32022	5.49785	1.97809	2.54568	2.72833	0.450397	0.507052	1	+	+	+	+	+	+	Intron (XM_006562228.3/408374, intron 1 of 11)	5273949	5549277	275329	+	408374	XM_016915347.2
NC_037649.1	5285822	5286365	5285999;5286043;5286091;5286118;5286084;5286150	144	257	118	163	149	190	70	184	61	192	126	208	7.86335	11.7906	6.42005	10.045	7.9305	12.0597	3.83684	11.581	3.45154	10.7771	5.30352	9.7394	1.49944	1.56463	1.52067	3.01837	3.1224	1.8364	-0.799038	0.110939	1	+	+	+	+	+	+	Intron (XM_006562228.3/408374, intron 1 of 11)	5273949	5549277	275329	+	408374	XM_016915347.2
NC_037649.1	5316777	5318953	5317121;5317679;5318333;5317144;5317096;5317094;5317135;5317148;5318437;5318222;5318324;5318512;5318441;5318374;5318379	356	1152	329	908	439	823	271	742	241	734	344	880	19.3601	52.6921	17.8035	55.6762	23.2628	52.0274	14.6989	46.5118	13.4721	41.0424	14.4072	41.0546	2.72169	3.12726	2.23651	3.1643	3.04647	2.84959	-0.164241	0.335097	1	+	+	+	+	+	+	Intron (XM_006562228.3/408374, intron 1 of 11)	5273949	5549277	275329	+	408374	XM_016915347.2
NC_037649.1	5414183	5414765	5414587;5414448;5414503;5414370;5414518	157	260	104	201	295	187	72	192	79	196	115	177	8.56834	11.9277	5.66475	12.3725	15.6495	11.8703	3.94492	12.0818	4.4536	11.0005	4.84416	8.2948	1.39207	2.18412	0.75851	3.06262	2.47002	1.71233	-0.74105	0.163114	1	+	+	-	+	+	+	Intron (XM_006562228.3/408374, intron 2 of 11)	5273949	5549277	275329	+	408374	XM_016915347.2
NC_037649.1	5286765	5287097	5286913	95	128	95	82	115	99	53	85	37	104	111	99	5.20608	5.8953	5.1792	5.08375	6.13292	6.314	2.91816	5.3836	2.11546	5.8632	4.67712	4.66	1.13239	0.981571	1.02953	1.84486	2.7716	0.99634	-0.836355	0.248996	1	-	-	-	-	+	-	Intron (XM_006562228.3/408374, intron 1 of 11)	5273949	5549277	275329	+	408374	XM_016915347.2
NC_037649.1	5409746	5410306	5410038;5409965;5409985;5409997;5410029	118	276	85	231	171	212	78	239	84	202	125	231	6.45337	12.6589	4.6397	14.21	9.09364	13.4488	4.26916	15.024	4.73195	11.3355	5.26176	10.8112	1.9616	3.0627	1.47892	3.51919	2.39552	2.05467	-0.293316	0.49064	1	+	+	-	+	+	+	Intron (XM_006562228.3/408374, intron 1 of 11)	5273949	5549277	275329	+	408374	XM_016915347.2
NC_037649.1	5415682	5416837	5415890;5416514;5416445;5415949;5416433;5415946;5416409;5416374;5416401	193	593	165	371	199	374	130	317	130	502	196	514	10.5206	27.1458	8.9557	22.785	10.574	23.6775	7.07924	19.9068	7.29277	28.0875	8.22672	23.999	2.58025	2.54419	2.23922	2.812	3.85142	2.9172	-0.379695	0.144692	1	+	+	+	+	+	+	Intron (XM_006562228.3/408374, intron 2 of 11)	5273949	5549277	275329	+	408374	XM_016915347.2
NC_037649.1	5307554	5309223	5307814;5308534;5309025;5307782;5307801;5308559;5307790;5307823;5307796;5308530;5308563;5309039;5308525;5308532	304	1039	260	1005	329	737	223	617	202	700	321	822	16.5402	47.528	14.0809	61.6175	17.4471	46.5973	12.105	38.6868	11.301	39.1438	13.4467	38.3518	2.87348	4.37596	2.67078	3.19594	3.46375	2.85213	0.0606517	0.828806	1	+	+	+	+	+	+	Intron (XM_006562228.3/408374, intron 1 of 11)	5273949	5549277	275329	+	408374	XM_016915347.2
NC_037649.1	5412443	5412708	5412557	88	91	55	81	152	59	45	78	48	66	66	88	4.82647	4.2044	3.0212	5.0225	8.08911	3.7884	2.48584	4.9454	2.72783	3.74128	2.79792	4.1474	0.871113	1.66242	0.468333	1.98943	1.37152	1.48232	-0.690121	0.219176	1	-	+	-	-	-	-	Intron (XM_006562228.3/408374, intron 2 of 11)	5273949	5549277	275329	+	408374	XM_016915347.2
NC_037649.1	5342327	5342748	5342528;5342600	104	177	97	119	161	167	31	130	54	100	98	117	5.69415	8.1346	5.2871	7.35	8.56494	10.6075	1.72928	8.2006	3.06185	5.63984	4.13424	5.4988	1.42859	1.39018	1.23848	4.7422	1.84197	1.33006	-0.963951	0.349771	1	-	+	-	+	-	-	Intron (XM_006562228.3/408374, intron 1 of 11)	5273949	5549277	275329	+	408374	XM_016915347.2
NC_037649.1	6986735	6987223	6986863	92	136	80	88	156	82	102	59	44	100	83	91	5.04339	6.2609	4.36995	5.45125	8.30059	5.24062	5.56612	3.756	2.50515	5.63984	3.50784	4.2872	1.24141	1.24744	0.631355	0.674797	2.2513	1.22218	-0.410871	0.55024	1	-	-	-	-	+	-	Promoter (2-3kb)	6987747	6989639	1893	-	408379	NM_001318482.1
NC_037649.1	6994879	6995387	6995011;6995284	140	129	86	96	275	69	73	114	58	97	90	51	7.64643	5.941	4.69365	5.94125	14.5921	4.4198	3.99896	7.199	3.28453	5.47232	3.80016	2.4232	0.776964	1.26581	0.30289	1.80022	1.66609	0.637657	-0.807025	0.276786	1	-	-	-	+	-	-	Promoter (1-2kb)	6991356	6993012	1657	-	408380	NM_001011652.2
NC_037649.1	6993780	6994063	6993910	85	99	62	47	197	48	37	74	42	56	95	55	4.66378	4.57	3.39885	2.94	10.4683	3.09386	2.05352	4.695	2.39381	3.18288	4.00896	2.6096	0.979892	0.864998	0.295546	2.28632	1.32963	0.650942	-0.99528	0.272777	1	-	-	-	+	-	-	Promoter (<=1kb)	6991356	6993012	1657	-	408380	NM_001011652.2
NC_037649.1	8306243	8306853	8306328;8306681;8306717	84	124	89	119	136	73	68	113	67	103	139	96	4.60955	5.7125	4.8555	7.35	7.24319	4.67236	3.72876	7.1364	3.78556	5.80736	5.8464	4.5202	1.23927	1.51375	0.645069	1.91388	1.53408	0.77316	-0.312902	0.553481	1	-	+	-	+	-	-	Promoter (<=1kb)	8305441	8316952	11512	+	408381	XM_391929.6
NC_037648.1	659907	660337	660124;660119;660143;660169;660212	41	165	45	127	126	120	51	105	68	107	76	103	2.27766	7.5862	2.4817	7.84	6.71449	7.63994	2.81008	6.6356	3.84123	6.03072	3.21552	4.8464	3.3307	3.15912	1.13783	2.36136	1.57	1.50719	0.488019	0.415444	1	+	+	-	+	+	+	Exon (XM_026443899.1/410375, exon 7 of 8)	662651	664816	2166	-	408382	XM_391930.5
NC_037648.1	653500	653944	653717	87	76	57	48	12	41	61	28	96	75	89	127	4.77224	3.5189	3.1291	3.00125	0.68731	2.65188	3.35048	1.8154	5.39999	4.24384	3.7584	5.9648	0.737369	0.959142	3.85835	0.541833	0.785898	1.58706	0.930358	0.478832	1	-	-	-	-	-	+	Intron (XM_026443899.1/410375, intron 3 of 7)	662651	664816	2166	-	408382	XM_391930.5
NC_037648.1	654488	655242	654597;655053;655070;655086;655097	78	125	68	70	87	75	100	129	94	100	98	175	4.28417	5.7582	3.72255	4.34875	4.65256	4.79864	5.45804	8.138	5.28865	5.63984	4.13424	8.2016	1.34406	1.16822	1.0314	1.49101	1.0664	1.98382	-0.357838	0.337102	1	+	-	-	+	+	+	5' UTR	662651	664816	2166	-	408382	XM_391930.5
NC_037648.1	651599	652908	651680;652184;652714;652133;652130;652704;652119;652706;652684;652747;652719	228	331	198	224	85	241	156	164	135	298	202	403	12.4187	15.1724	10.736	13.7812	4.54682	15.2799	8.48428	10.329	7.57112	16.6962	8.47728	18.8264	1.22174	1.28364	3.36057	1.21743	2.20525	2.22081	0.0557791	0.930303	1	+	+	+	+	+	+	Intron (XM_026443899.1/410375, intron 3 of 7)	662651	664816	2166	-	408382	XM_391930.5
NC_037648.1	660550	661676	660748;660842;661269;660874;661317;661350;661404	221	305	168	223	200	247	168	201	136	234	191	237	12.0391	13.9842	9.11755	13.72	10.6269	15.6587	9.13276	12.6452	7.62679	13.1224	8.01792	11.0908	1.16157	1.50479	1.4735	1.3846	1.72057	1.38325	-0.116627	0.499946	1	-	+	+	+	+	+	3' UTR	662651	664816	2166	-	408382	XM_391930.5
NC_037649.1	11119336	11120474	11119664;11120081;11119623;11120118;11119689;11120064;11119709;11120128;11119745;11120076	253	452	211	446	389	340	127	406	134	363	216	338	13.7744	20.7021	11.4374	27.3788	20.6193	21.5307	6.91712	25.4782	7.51545	20.3258	9.06192	15.7974	1.50294	2.3938	1.0442	3.68335	2.70454	1.74327	-0.718677	0.203776	1	+	+	-	+	+	+	Distal Intergenic	11127257	11130777	3521	+	408383	NM_001205062.1
NC_037649.1	11121407	11122121	11121565;11121950;11121886	145	180	122	130	107	132	70	116	82	190	130	188	7.91758	8.2717	6.63585	8.02375	5.70996	8.39762	3.83684	7.3242	4.62061	10.6654	5.47056	8.8074	1.04473	1.20915	1.4707	1.90891	2.30822	1.60996	-0.645703	0.0527879	1	-	-	-	+	+	-	Distal Intergenic	11127257	11130777	3521	+	408383	NM_001205062.1
NC_037649.1	11118218	11118523	11118382	65	106	47	76	88	70	69	60	54	74	65	119	3.57918	4.8899	2.5896	4.71625	4.70543	4.48294	3.7828	3.8186	3.06185	4.188	2.75616	5.592	1.36621	1.82123	0.952716	1.00946	1.3678	2.02891	-0.0898434	0.831577	1	-	-	-	-	-	+	Distal Intergenic	11127257	11130777	3521	+	408383	NM_001205062.1
NC_037649.1	11123716	11124450	11124040;11123991;11123972;11124006;11124095;11124043	110	471	130	360	182	237	88	269	125	296	138	259	6.01953	21.5704	7.06745	22.1112	9.67521	15.0273	4.80956	16.902	7.01442	16.5845	5.80464	12.116	3.5834	3.1286	1.55318	3.51425	2.36434	2.0873	0.0532098	0.901843	1	+	+	+	+	+	+	Promoter (2-3kb)	11127257	11130777	3521	+	408383	NM_001205062.1
NC_037649.1	11117325	11117775	11117558;11117539;11117535	108	145	90	140	103	118	70	162	72	135	99	104	5.91107	6.6722	4.90945	8.63625	5.49848	7.51366	3.83684	10.2038	4.06391	7.59424	4.176	4.893	1.12876	1.75911	1.3665	2.65943	1.8687	1.1717	-0.421973	0.385755	1	-	+	-	+	+	-	Distal Intergenic	11127257	11130777	3521	+	408383	NM_001205062.1
NC_037649.1	11122836	11123189	11123009;11123044	76	108	54	106	88	93	66	71	61	93	57	101	4.17571	4.9813	2.96725	6.55375	4.70543	5.93516	3.62068	4.5072	3.45154	5.24896	2.42208	4.7532	1.19292	2.20869	1.26134	1.24485	1.52076	1.96245	-0.0200001	0.958614	1	-	+	-	-	-	+	Distal Intergenic	11127257	11130777	3521	+	408383	NM_001205062.1
NC_037649.1	11205512	11205760	11205661	50	15	36	26	5	5	41	5	43	28	55	92	2.76573	0.7312	1.99615	1.65375	0.31722	0.37884	2.26968	0.3756	2.44948	1.61936	2.33856	4.3338	0.264379	0.82847	1.19425	0.165486	0.661104	1.85319	-0.228597	0.832572	1	-	-	-	-	-	+	Distal Intergenic	11235950	11239041	3092	-	408384	XR_001705275.2
NC_037649.1	11215965	11216303	11216113;11216096	104	105	76	74	175	78	44	83	52	97	88	68	5.69415	4.8442	4.15415	4.59375	9.30512	4.98806	2.4318	5.2584	2.95051	5.47232	3.71664	3.2154	0.850733	1.10582	0.536055	2.16235	1.8547	0.865136	-0.969871	0.167936	1	-	-	-	+	+	-	Distal Intergenic	11235950	11239041	3092	-	408384	XR_001705275.2
NC_037649.1	11202695	11203254	11202859;11202945;11202978	110	153	96	162	241	131	100	117	64	165	121	167	6.01953	7.0378	5.23315	9.98375	12.7945	8.33448	5.45804	7.3868	3.61855	9.26944	5.09472	7.8288	1.16916	1.90779	0.651411	1.35338	2.56164	1.53665	-0.548157	0.334327	1	-	+	-	+	+	-	Distal Intergenic	11235950	11239041	3092	-	408384	XR_001705275.2
NC_037649.1	11234619	11235449	11234888	96	61	123	54	12	27	83	46	129	77	137	416	5.26031	2.8334	6.6898	3.36875	0.68731	1.76792	4.53936	2.9422	7.2371	4.35552	5.76288	19.4322	0.538637	0.503565	2.57223	0.648153	0.601832	3.37196	-0.354731	0.784603	1	-	-	-	-	-	+	Downstream (<1kb)	11235950	11239041	3092	-	408384	XR_001705275.2
NC_037649.1	11209040	11209399	11209169	84	98	89	89	81	80	60	73	53	100	77	78	4.60955	4.5243	4.8555	5.5125	4.33534	5.11434	3.29644	4.6324	3.00618	5.63984	3.25728	3.6814	0.981506	1.13531	1.17969	1.40527	1.87608	1.13021	-0.420354	0.22513	1	-	-	-	-	+	-	Distal Intergenic	11235950	11239041	3092	-	408384	XR_001705275.2
NC_037649.1	11204437	11205296	11204649;11204760;11205162;11204747	169	158	135	197	176	134	109	103	104	222	165	170	9.2191	7.2663	7.3372	12.1275	9.35799	8.5239	5.9444	6.5104	5.84535	12.4523	6.93216	7.9686	0.788179	1.65288	0.910869	1.09522	2.13029	1.14951	-0.384299	0.475358	1	-	+	-	+	+	-	Distal Intergenic	11235950	11239041	3092	-	408384	XR_001705275.2
NC_037649.1	11200226	11201492	11200648;11200630;11200664;11201086;11200639;11200641;11201232;11201283;11201356	279	455	222	402	376	340	171	366	182	411	247	448	15.1844	20.8392	12.0308	24.6837	19.932	21.5307	9.29488	22.9742	10.1876	23.0061	10.3565	20.9234	1.37241	2.05171	1.08021	2.4717	2.25825	2.02032	-0.583633	0.105132	1	+	+	-	+	+	+	Distal Intergenic	11235950	11239041	3092	-	408384	XR_001705275.2
NC_037649.1	11217258	11217763	11217500;11217516;11217518;11217515	96	190	91	187	127	150	70	122	50	125	105	99	5.26031	8.7287	4.9634	11.515	6.76736	9.53414	3.83684	7.6998	2.83917	7.03584	4.42656	4.66	1.65935	2.31998	1.40884	2.00681	2.47813	1.05274	-0.0394841	0.926104	1	+	+	-	+	+	-	Distal Intergenic	11235950	11239041	3092	-	408384	XR_001705275.2
NC_037649.1	11211505	11213758	11211688;11212439;11212997;11213309;11213712;11211770;11212251;11211791;11212340;11211785;11212325;11211787;11211784;11212288;11213209;11213503;11213313;11213581;11213347;11213544;11213538	355	613	334	560	313	672	316	404	283	558	421	676	19.3059	28.0598	18.0732	34.3612	16.6012	42.4932	17.1307	25.353	15.8103	31.2146	17.6227	31.5482	1.45343	1.90122	2.55965	1.47997	1.97432	1.7902	0.173403	0.574457	1	+	+	+	+	+	+	Distal Intergenic	11235950	11239041	3092	-	408384	XR_001705275.2
NC_037649.1	11230681	11231006	11230844	38	17	43	9	12	6	50	8	49	41	63	144	2.11497	0.8226	2.3738	0.6125	0.68731	0.44198	2.75604	0.5634	2.7835	2.34528	2.67264	6.757	0.388942	0.258025	0.643058	0.204424	0.842565	2.52821	-1.47063	0.386534	1	-	-	-	-	-	+	Distal Intergenic	11235950	11239041	3092	-	408384	XR_001705275.2
NC_037649.1	11233637	11234308	11234065;11234020	89	86	63	93	14	54	96	52	84	305	78	477	4.8807	3.9759	3.4528	5.7575	0.79305	3.4727	5.24188	3.3178	4.73195	17.087	3.29904	22.2748	0.814617	1.66749	4.37892	0.632941	3.61098	6.7519	-0.680461	0.548696	1	-	-	-	-	+	+	Downstream (1-2kb)	11235950	11239041	3092	-	408384	XR_001705275.2
NC_037649.1	11220490	11220969	11220732;11220758;11220782;11220754;11220755	87	252	68	180	141	201	94	144	84	148	113	138	4.77224	11.5621	3.72255	11.0862	7.50754	12.7543	5.1338	9.077	4.73195	8.32016	4.76064	6.4774	2.42278	2.97812	1.69887	1.76809	1.75829	1.36062	0.538824	0.17529	1	+	+	+	+	+	-	Distal Intergenic	11235950	11239041	3092	-	408384	XR_001705275.2
NC_037649.1	11218357	11218802	11218596;11218492;11218650	116	183	73	113	248	100	63	134	60	93	112	89	6.34491	8.4088	3.9923	6.9825	13.1646	6.37714	3.45856	8.451	3.39587	5.24896	4.71888	4.194	1.32528	1.74899	0.484416	2.4435	1.54569	0.88877	-0.454932	0.49481	1	-	+	-	+	+	-	Distal Intergenic	11235950	11239041	3092	-	408384	XR_001705275.2
NC_037649.1	11231184	11233042	11231452;11231971;11232469;11232154;11232166;11232829;11232152;11232165;11232834;11232813;11232883	302	457	303	346	318	291	216	427	262	437	280	601	16.4317	20.9306	16.4008	21.2538	16.8655	18.4369	11.7267	26.7928	14.6412	24.4579	11.7346	28.0532	1.27379	1.2959	1.09317	2.28477	1.67048	2.39064	-0.79285	0.0485076	1	+	+	-	+	+	+	Downstream (2-3kb)	11235950	11239041	3092	-	408384	XR_001705275.2
NC_037649.1	11206046	11206893	11206266;11206370;11206625;11206376;11206729;11206331;11206390;11206698;11206401	162	329	136	330	207	246	113	274	123	262	151	298	8.83949	15.081	7.39115	20.2737	10.997	15.5956	6.16056	17.215	6.90308	14.6859	6.34752	13.9334	1.70609	2.74297	1.41817	2.79439	2.12744	2.19509	-0.278574	0.426538	1	+	+	+	+	+	+	Distal Intergenic	11235950	11239041	3092	-	408384	XR_001705275.2
NC_037649.1	11221616	11222059	11221825;11221800;11221845	102	149	56	155	170	118	75	158	57	110	90	119	5.58569	6.855	3.07515	9.555	9.04077	7.51366	4.10704	9.9534	3.22886	6.19824	3.80016	5.592	1.22724	3.10717	0.831086	2.4235	1.91964	1.47152	-0.170786	0.795438	1	-	+	-	+	+	-	Distal Intergenic	11235950	11239041	3092	-	408384	XR_001705275.2
NC_037649.1	11224960	11228495	11225177;11225297;11226104;11226763;11227404;11227973;11226147;11226640;11226060;11226656;11226100;11226596;11226076;11226570;11226110;11226694;11227910;11227887;11227908;11227829;11227910	606	2588	507	1848	590	1722	401	2081	355	1748	602	2238	32.9176	118.317	27.4066	113.251	31.2462	108.79	21.7241	130.333	19.8185	97.6642	25.1813	104.337	3.59434	4.13225	3.4817	5.99947	4.92793	4.14343	-0.427192	0.126438	1	+	+	+	+	+	+	Distal Intergenic	11235950	11239041	3092	-	408384	XR_001705275.2
NC_037649.1	11207004	11207430	11207196;11207236;11207227	94	187	100	146	101	112	63	87	60	133	101	124	5.15185	8.5916	5.44895	9.00375	5.39274	7.13482	3.45856	5.5088	3.39587	7.48256	4.25952	5.825	1.66767	1.65238	1.32304	1.5928	2.20343	1.36752	-0.153333	0.574529	1	+	+	-	-	+	-	Distal Intergenic	11235950	11239041	3092	-	408384	XR_001705275.2
NC_037649.1	11214332	11215231	11214654;11214924;11214680;11214950;11214969;11214840;11214993	167	506	122	476	178	338	111	267	109	360	134	437	9.11064	23.1699	6.63585	29.2162	9.46373	21.4045	6.05248	16.7768	6.1237	20.1582	5.6376	20.4108	2.54317	4.40278	2.26174	2.77189	3.29183	3.62048	-0.0727932	0.841031	1	+	+	+	+	+	+	Distal Intergenic	11235950	11239041	3092	-	408384	XR_001705275.2
NC_037649.1	11228678	11229193	11228995;11228962;11228933;11228999;11228955;11229000	103	159	56	114	44	137	60	146	77	145	62	176	5.63992	7.312	3.07515	7.04375	2.37915	8.71332	3.29644	9.2022	4.34226	8.15264	2.63088	8.2482	1.29647	2.29054	3.66237	2.79156	1.87751	3.13515	-0.106397	0.82778	1	+	+	+	+	+	+	Distal Intergenic	11235950	11239041	3092	-	408384	XR_001705275.2
NC_037649.1	11338480	11339095	11338631;11338695	131	115	71	77	109	100	77	109	100	111	86	156	7.15836	5.3012	3.8844	4.7775	5.8157	6.37714	4.21512	6.886	5.62267	6.25408	3.63312	7.3162	0.740561	1.22992	1.09654	1.63364	1.1123	2.01375	-0.634031	0.151862	1	-	-	-	+	-	+	Promoter (2-3kb)	11335517	11338016	2500	+	408385	NM_001011628.2
NC_037649.1	11337898	11338175	11338051	65	84	48	48	112	51	43	86	54	64	66	73	3.57918	3.8845	2.64355	3.00125	5.97431	3.28328	2.37776	5.4462	3.06185	3.6296	2.79792	3.4484	1.0853	1.13531	0.549566	2.29048	1.18543	1.23249	-0.765253	0.210052	1	-	-	-	+	-	-	Promoter (2-3kb)	11335517	11338016	2500	+	408385	NM_001011628.2
NC_037649.1	11399709	11399993	11399837	51	112	52	79	17	59	27	24	44	97	76	101	2.81996	5.1641	2.85935	4.9	0.95166	3.7884	1.51312	1.565	2.50515	5.47232	3.21552	4.7532	1.83127	1.71368	3.98083	1.03429	2.18443	1.47821	0.680125	0.333842	1	-	-	-	-	+	-	Distal Intergenic	11386011	11387659	1649	+	408386	XM_391934.7
NC_037649.1	11393532	11393943	11393763;11393828	136	95	62	78	227	89	65	99	49	123	85	79	7.42951	4.3872	3.39885	4.83875	12.0544	5.6826	3.56664	6.26	2.7835	6.92416	3.59136	3.728	0.59051	1.42364	0.471413	1.75515	2.48757	1.03805	-1.08717	0.151858	1	-	-	-	+	+	-	Distal Intergenic	11386011	11387659	1649	+	408386	XM_391934.7
NC_037649.1	11398374	11399428	11398642;11399159;11398585;11399115;11398652;11399265;11399059;11398981	214	402	182	277	431	293	152	327	133	367	183	268	11.6594	18.4171	9.87285	17.0275	22.8398	18.5632	8.26812	20.5328	7.45978	20.5491	7.68384	12.5354	1.57959	1.72468	0.812757	2.48337	2.75465	1.6314	-0.738585	0.108198	1	+	+	-	+	+	+	Distal Intergenic	11386011	11387659	1649	+	408386	XM_391934.7
NC_037649.1	11387055	11387342	11387184	39	15	44	12	4	3	50	6	42	15	55	103	2.1692	0.7312	2.42775	0.79625	0.26435	0.25256	2.75604	0.4382	2.39381	0.89344	2.33856	4.8464	0.337083	0.327979	0.9554	0.158996	0.373229	2.07239	-0.684664	0.650517	1	-	-	-	-	-	+	Promoter (1-2kb)	11386011	11387659	1649	+	408386	XM_391934.7
NC_037649.1	11400223	11401974	11400363;11400817;11401698;11400530;11401184;11401666;11400461;11400833;11401221;11401711;11400498;11400684;11401166;11400573;11400644;11401199;11401701;11401698	319	878	260	775	610	605	221	628	205	678	266	636	17.3536	40.1703	14.0809	47.53	32.3036	38.2628	11.9969	39.3754	11.468	37.9154	11.1499	29.6842	2.31481	3.37549	1.18447	3.28213	3.30619	2.66228	-0.428234	0.337698	1	+	+	+	+	+	+	Distal Intergenic	11386011	11387659	1649	+	408386	XM_391934.7
NC_037649.1	11391854	11392782	11392014;11392060;11392360	211	224	143	152	391	148	125	227	119	225	181	149	11.4968	10.2825	7.7688	9.37125	20.725	9.40786	6.80904	14.2728	6.6804	12.6198	7.60032	6.99	0.894379	1.20627	0.453938	2.09615	1.88908	0.919698	-0.941144	0.153302	1	-	-	-	+	+	-	Distal Intergenic	11386011	11387659	1649	+	408386	XM_391934.7
NC_037649.1	11394202	11395038	11394388;11394886	207	174	117	99	453	108	97	187	112	133	171	93	11.2798	7.9975	6.3661	6.125	24.003	6.88226	5.29592	11.7688	6.29071	7.48256	7.18272	4.3804	0.709011	0.962128	0.286725	2.22224	1.18946	0.609853	-1.03847	0.280894	1	-	-	-	+	-	-	Distal Intergenic	11386011	11387659	1649	+	408386	XM_391934.7
NC_037649.1	9083983	9084246	9084125	60	67	40	44	80	41	41	49	31	63	59	27	3.30803	3.1076	2.21195	2.75625	4.28247	2.65188	2.26968	3.13	1.78144	3.57376	2.5056	1.3048	0.939411	1.24607	0.619241	1.37905	2.00611	0.520754	-0.4778	0.495305	1	-	-	-	-	+	-	Promoter (<=1kb)	9081849	9084037	2189	-	408388	XM_006566962.3
NC_037649.1	8711871	8712341	8712014	82	22	84	18	13	22	52	4	51	82	89	168	4.50109	1.0511	4.58575	1.16375	0.74018	1.45222	2.86412	0.313	2.89484	4.63472	3.7584	7.8754	0.233521	0.253775	1.96198	0.109283	1.60103	2.09541	-0.635814	0.613812	1	-	-	-	-	-	+	Promoter (<=1kb)	8713035	8832096	119062	+	408390	XM_006566981.3
NC_037649.1	8779923	8780446	8780069;8780134;8780155;8780150;8780179	96	176	69	136	105	184	55	109	84	86	95	129	5.26031	8.0889	3.7765	8.39125	5.60422	11.6809	3.02624	6.886	4.73195	4.85808	4.00896	6.058	1.53772	2.22196	2.0843	2.27543	1.02665	1.51112	0.279958	0.469234	1	+	+	+	+	-	+	Intron (XM_006566980.3/408390, intron 3 of 9)	8738802	8832096	93295	+	408390	XM_006566977.3
NC_037649.1	8723578	8724491	8723898;8723900;8723858;8723919;8723915;8723893	156	440	115	303	190	378	155	400	120	306	160	441	8.51411	20.1537	6.2582	18.62	10.0982	23.9301	8.43024	25.1026	6.73607	17.1429	6.72336	20.5972	2.36709	2.9753	2.36974	2.97769	2.54494	3.06353	-0.154883	0.325309	1	+	+	+	+	+	+	Promoter (1-2kb)	8722319	8832096	109778	+	408390	XM_006566984.3
NC_037649.1	8786032	8786449	8786178;8786260	71	132	73	101	30	74	49	36	52	121	92	160	3.90456	6.0781	3.9923	6.2475	1.63897	4.7355	2.702	2.3162	2.95051	6.81248	3.88368	7.5026	1.55667	1.56489	2.88931	0.857217	2.30892	1.93183	0.237653	0.649628	1	-	-	-	-	+	+	Intron (XM_006566980.3/408390, intron 4 of 9)	8738802	8832096	93295	+	408390	XM_006566977.3
NC_037649.1	8727356	8730213	8727724;8727732;8727749;8728658;8729164;8729602;8730004;8727723;8727718;8727724;8728658;8729172;8729636;8730006;8729151;8729591;8729185;8729616;8729165;8729642;8729168;8729645	431	1227	385	1091	339	979	331	865	296	1146	471	1562	23.4274	56.1196	20.8247	66.885	17.9758	61.8772	17.9413	54.2116	16.534	64.0485	19.7107	72.8358	2.39547	3.21181	3.44225	3.02161	3.87375	3.69524	-0.226869	0.281077	1	+	+	+	+	+	+	Intron (XM_006566980.3/408390, intron 1 of 9)	8722319	8832096	109778	+	408390	XM_006566984.3
NC_037649.1	8780611	8782665	8780779;8780897;8781604;8782199;8781551;8782361;8781553;8781577;8782271;8781554;8782372;8782368;8782179	365	703	329	716	109	596	233	325	240	723	368	847	19.8482	32.1728	17.8035	43.9162	5.8157	37.6946	12.6454	20.4076	13.4165	40.4282	15.4094	39.5168	1.62094	2.46672	6.48152	1.61384	3.01332	2.56446	0.555476	0.535558	1	+	+	+	+	+	+	Intron (XM_006566980.3/408390, intron 3 of 9)	8738802	8832096	93295	+	408390	XM_006566977.3
NC_037649.1	8783018	8785652	8783238;8784084;8784637;8785305;8783240;8784151;8784635;8784148;8784675;8784143;8784636;8784151;8784671;8784143;8784676;8785441;8785443;8785461;8785485	435	974	326	894	368	709	361	698	326	795	493	1207	23.6443	44.5575	17.6416	54.8188	19.509	44.8294	19.5625	43.7574	18.2041	44.4486	20.6294	56.2928	1.88449	3.10736	2.29788	2.2368	2.44168	2.72877	-0.0230709	0.926519	1	+	+	+	+	+	+	Exon (XM_006566980.3/408390, exon 4 of 10)	8738802	8832096	93295	+	408390	XM_006566977.3
NC_037649.1	8763121	8765958	8763344;8763371;8763989;8764385;8763398;8763331;8763390;8763984;8763502;8763958;8764326;8765023;8764011;8764003;8765198;8765698;8765688;8765747	456	1041	404	836	229	769	349	436	273	1001	458	1052	24.7831	47.6194	21.8498	51.2662	12.1601	48.6178	18.914	27.3562	15.2536	55.9517	19.1678	49.0698	1.92145	2.3463	3.99814	1.44635	3.6681	2.56001	0.107105	0.837588	1	+	+	+	+	+	+	Intron (XM_006566980.3/408390, intron 3 of 9)	8738802	8832096	93295	+	408390	XM_006566977.3
NC_037649.1	8720005	8720678	8720250;8720247;8720227;8720235;8720254;8720283	89	195	72	159	49	195	78	169	108	203	102	190	4.8807	8.9572	3.93835	9.8	2.6435	12.3754	4.26916	10.642	6.06803	11.3914	4.30128	8.9006	1.83523	2.48835	4.68145	2.49276	1.87728	2.06929	0.483819	0.426271	1	+	+	+	+	+	+	Promoter (<=1kb)	8721130	8832097	110968	+	408390	XM_006566979.3
NC_037649.1	8725322	8725984	8725569;8725579;8725585;8725566;8725617;8725630	118	253	62	189	105	181	77	173	76	187	134	234	6.45337	11.6078	3.39885	11.6375	5.60422	11.4915	4.21512	10.8924	4.28659	10.4979	5.6376	10.951	1.79872	3.42395	2.05051	2.58413	2.44901	1.94249	0.060263	0.868064	1	+	+	+	+	+	+	Intron (XM_006566980.3/408390, intron 1 of 9)	8722319	8832096	109778	+	408390	XM_006566984.3
NC_037649.1	8713201	8713550	8713372	39	39	44	13	10	20	41	30	47	81	57	178	2.1692	1.828	2.42775	0.8575	0.58157	1.32594	2.26968	1.9406	2.67216	4.57888	2.42208	8.3414	0.842707	0.353208	2.27993	0.85501	1.71355	3.4439	-0.790591	0.429758	1	-	-	-	-	-	+	Promoter (<=1kb)	8713035	8832096	119062	+	408390	XM_006566983.3
NC_037649.1	8759640	8759978	8759814;8759822	84	128	55	88	218	63	45	110	42	65	79	70	4.60955	5.8953	3.0212	5.45125	11.5785	4.04096	2.48584	6.9486	2.39381	3.68544	3.3408	3.3086	1.27893	1.80433	0.349005	2.79527	1.53957	0.990362	-0.633674	0.410239	1	-	+	-	+	-	-	Intron (XM_006566980.3/408390, intron 3 of 9)	8738802	8832096	93295	+	408390	XM_006566977.3
NC_037649.1	8716307	8717110	8716724;8716698;8716728;8716688;8716671;8716721	136	234	110	176	60	211	114	121	82	208	157	261	7.42951	10.7395	5.98845	10.8413	3.22507	13.3857	6.2146	7.6372	4.62061	11.6706	6.59808	12.2092	1.44552	1.81037	4.15051	1.22891	2.52577	1.85042	0.402033	0.566903	1	+	+	+	+	+	+	Intron (XM_006566980.3/408390, intron 1 of 9)	8713035	8832096	119062	+	408390	XM_006566983.3
NC_037649.1	8709136	8709889	8709480;8709623;8709389;8709598	119	291	93	202	242	201	91	257	108	192	140	179	6.5076	13.3444	5.0713	12.4337	12.8474	12.7543	4.97168	16.1508	6.06803	10.7771	5.88816	8.388	2.05059	2.45178	0.992753	3.24856	1.77605	1.42455	-0.230961	0.677965	1	+	+	-	+	+	-	Promoter (<=1kb)	8710247	8832096	121850	+	408390	XM_006566980.3
NC_037649.1	8711150	8711719	8711431;8711437;8711405;8711455;8711397	98	280	81	211	162	170	86	305	69	179	82	178	5.36877	12.8417	4.4239	12.985	8.61781	10.7969	4.70148	19.1556	3.8969	10.0512	3.46608	8.3414	2.39193	2.93519	1.25286	4.07438	2.57928	2.40658	-0.461466	0.318225	1	+	+	-	+	+	+	Promoter (<=1kb)	8710247	8832096	121850	+	408390	XM_006566980.3
NC_037649.1	8772335	8773564	8772552;8773198;8772675;8773183;8772705;8773214;8773157;8773108;8773152	188	614	217	568	186	473	158	310	131	382	266	356	10.2495	28.1055	11.7611	34.8513	9.88669	29.9284	8.59236	19.4686	7.34844	21.3867	11.1499	16.6362	2.74213	2.96327	3.02714	2.2658	2.91037	1.49205	0.389099	0.2321	1	+	+	+	+	+	+	Intron (XM_006566980.3/408390, intron 3 of 9)	8738802	8832096	93295	+	408390	XM_006566977.3
NC_037649.1	8769032	8770352	8769110;8769604;8769876;8770221;8769846;8769804;8769867;8769881	257	348	182	250	144	258	177	215	170	275	213	397	13.9913	15.9493	9.87285	15.3737	7.66615	16.3533	9.61912	13.5216	9.51957	15.4118	8.93664	18.5468	1.13994	1.55717	2.13318	1.4057	1.61896	2.07537	-0.0783929	0.811057	1	-	+	+	+	+	+	Intron (XM_006566980.3/408390, intron 3 of 9)	8738802	8832096	93295	+	408390	XM_006566977.3
NC_037649.1	8751703	8752069	8751847;8751914	80	147	63	88	85	74	72	98	47	92	89	104	4.39263	6.7636	3.4528	5.45125	4.54682	4.7355	3.94492	6.1974	2.67216	5.19312	3.7584	4.893	1.53976	1.57879	1.0415	1.57098	1.94342	1.30188	-0.21132	0.437907	1	+	-	-	-	+	-	Intron (XM_006566980.3/408390, intron 3 of 9)	8738802	8832096	93295	+	408390	XM_006566977.3
NC_037649.1	8714666	8715491	8715307	95	84	116	92	13	40	93	67	106	120	112	249	5.20608	3.8845	6.31215	5.69625	0.74018	2.58874	5.07976	4.2568	5.95669	6.75664	4.71888	11.65	0.746147	0.902426	3.49745	0.837992	1.13429	2.46881	0.212542	0.832529	1	-	-	-	-	-	+	Promoter (1-2kb)	8713035	8832096	119062	+	408390	XM_006566983.3
NC_037649.1	8777805	8779249	8778337;8778269;8778244;8778998;8778226;8778240;8778234;8779020;8779031;8779035;8779035	242	583	216	486	363	503	151	425	188	534	241	546	13.1779	26.6888	11.7072	29.8287	19.2447	31.8226	8.21408	26.6676	10.5216	29.8744	10.1059	25.4902	2.02527	2.54789	1.65358	3.24657	2.83934	2.52231	-0.467238	0.078813	1	+	+	+	+	+	+	Intron (XM_006566980.3/408390, intron 3 of 9)	8738802	8832096	93295	+	408390	XM_006566977.3
NC_037649.1	8720803	8722029	8721117;8721317;8721125;8721420;8721358;8721262;8721282;8721323	161	414	159	400	171	317	130	370	124	305	196	434	8.78526	18.9655	8.632	24.5613	9.09364	20.0785	7.07924	23.2246	6.95875	17.087	8.22672	20.271	2.15879	2.84538	2.20797	3.28066	2.45547	2.46404	-0.185228	0.404378	1	+	+	+	+	+	+	Promoter (<=1kb)	8721130	8832097	110968	+	408390	XM_006566979.3
NC_037649.1	8771112	8771400	8771281	61	95	64	49	129	66	48	90	45	68	88	61	3.36226	4.3872	3.50675	3.0625	6.8731	4.23038	2.64796	5.6966	2.56082	3.85296	3.71664	2.8892	1.30484	0.873316	0.615498	2.15132	1.50458	0.777369	-0.666218	0.30782	1	-	-	-	+	-	-	Intron (XM_006566980.3/408390, intron 3 of 9)	8738802	8832096	93295	+	408390	XM_006566977.3
NC_037649.1	8734004	8734324	8734176	69	46	56	48	9	40	44	30	39	68	59	126	3.7961	2.1479	3.07515	3.00125	0.5287	2.58874	2.4318	1.9406	2.2268	3.85296	2.5056	5.9182	0.565818	0.975969	4.89643	0.79801	1.73027	2.36199	0.396747	0.751054	1	-	-	-	-	-	+	Intron (XM_006566980.3/408390, intron 1 of 9)	8738794	8832099	93306	+	408390	XM_006566985.3
NC_037649.1	8732959	8733388	8733166;8733213;8733168;8733196;8733202	58	150	72	99	68	145	50	103	51	170	65	132	3.19957	6.9007	3.93835	6.125	3.64803	9.21844	2.75604	6.5104	2.89484	9.54864	2.75616	6.1978	2.15676	1.55522	2.52696	2.36223	3.2985	2.24871	-0.342274	0.27305	1	+	-	+	+	+	+	Intron (XM_006566980.3/408390, intron 1 of 9)	8738794	8832099	93306	+	408390	XM_006566985.3
NC_037649.1	8722190	8722926	8722578;8722536;8722542;8722559;8722666;8722552	83	404	94	316	126	255	94	293	78	277	117	303	4.55532	18.5085	5.12525	19.4162	6.71449	16.1638	5.1338	18.4044	4.39793	15.5235	4.92768	14.1664	4.06305	3.78834	2.4073	3.58495	3.52973	2.87486	0.0383574	0.883859	1	+	+	+	+	+	+	Promoter (<=1kb)	8722319	8832096	109778	+	408390	XM_006566984.3
NC_037649.1	8738943	8739578	8739094;8739119;8739529;8739167;8739184;8739182	122	182	102	135	100	147	87	121	86	181	110	190	6.67029	8.3631	5.55685	8.33	5.33987	9.34472	4.75552	7.6372	4.84329	10.1629	4.63536	8.9006	1.25378	1.49905	1.74999	1.60597	2.09835	1.92015	-0.320886	0.139412	1	-	+	+	+	+	+	Promoter (<=1kb)	8738802	8832096	93295	+	408390	XM_006566977.3
NC_037649.1	8732075	8732777	8732284;8732559;8732279;8732634	173	55	104	46	12	55	93	28	76	193	118	249	9.43602	2.5592	5.66475	2.87875	0.68731	3.53584	5.07976	1.8154	4.28659	10.833	4.96944	11.65	0.271216	0.508187	5.14446	0.357379	2.52718	2.34433	0.180034	0.902802	1	-	-	-	-	+	+	Intron (XM_006566980.3/408390, intron 1 of 9)	8738794	8832099	93306	+	408390	XM_006566985.3
NC_037649.1	8740449	8740827	8740618;8740632;8740645	97	220	74	111	104	123	62	121	71	110	85	97	5.31454	10.0997	4.04625	6.86	5.55135	7.82936	3.40452	7.6372	4.00824	6.19824	3.59136	4.5668	1.90039	1.6954	1.41035	2.24325	1.54637	1.27161	-0.0157909	0.95823	1	+	+	-	+	-	-	Promoter (1-2kb)	8738802	8832096	93295	+	408390	XM_006566977.3
NC_037649.1	8739883	8740212	8740032;8740050	91	137	54	106	109	85	61	98	55	86	75	86	4.98916	6.3066	2.96725	6.55375	5.8157	5.43004	3.35048	6.1974	3.11752	4.85808	3.17376	4.0542	1.26406	2.20869	0.933686	1.84971	1.55832	1.27741	-0.0885682	0.8389	1	-	+	-	+	-	-	Promoter (1-2kb)	8738802	8832096	93295	+	408390	XM_006566977.3
NC_037649.1	8773580	8774301	8773700;8774094;8774073;8774086	93	105	117	117	23	122	72	57	86	140	145	284	5.09762	4.8442	6.3661	7.2275	1.26888	7.76622	3.94492	3.6308	4.84329	7.87344	6.09696	13.281	0.950287	1.13531	6.12053	0.920374	1.62564	2.1783	0.796598	0.566684	1	-	-	+	-	+	+	Intron (XM_006566980.3/408390, intron 3 of 9)	8738802	8832096	93295	+	408390	XM_006566977.3
NC_037649.1	8717428	8717895	8717643;8717706	113	112	91	82	48	95	72	74	60	139	132	114	6.18222	5.1641	4.9634	5.08375	2.59063	6.06144	3.94492	4.695	3.39587	7.8176	5.55408	5.359	0.835315	1.02425	2.33976	1.19014	2.30209	0.964876	-0.0859521	0.897932	1	-	-	+	-	+	-	Intron (XM_006566980.3/408390, intron 1 of 9)	8721130	8832097	110968	+	408390	XM_006566979.3
NC_037649.1	8750007	8750470	8750177;8750170;8750203;8750269	98	219	114	159	129	120	59	109	81	163	119	128	5.36877	10.054	6.20425	9.8	6.8731	7.63994	3.2424	6.886	4.56494	9.15776	5.0112	6.0114	1.87268	1.57956	1.11157	2.12374	2.00611	1.19959	-0.223742	0.525831	1	+	+	-	+	+	-	Intron (XM_006566980.3/408390, intron 3 of 9)	8738802	8832096	93295	+	408390	XM_006566977.3
NC_037649.1	8715665	8716129	8715883;8715947;8715905;8715985	109	141	89	111	34	95	73	67	81	142	111	181	5.9653	6.4894	4.8555	6.86	1.85045	6.06144	3.99896	4.2568	4.56494	7.98512	4.67712	8.4812	1.08786	1.41283	3.27566	1.06448	1.74923	1.81334	0.320067	0.639557	1	-	+	+	-	+	+	Promoter (2-3kb)	8713035	8832096	119062	+	408390	XM_006566983.3
NC_037649.1	8734679	8735347	8734909;8734884;8734951;8734930;8734922;8734981	141	244	113	183	122	180	113	186	93	175	129	219	7.70066	11.1965	6.1503	11.27	6.50301	11.4283	6.16056	11.7062	5.23298	9.82784	5.4288	10.252	1.45397	1.83243	1.75739	1.90018	1.87806	1.88845	-0.168	0.214247	1	+	+	+	+	+	+	Intron (XM_006566980.3/408390, intron 1 of 9)	8738794	8832099	93306	+	408390	XM_006566985.3
NC_037649.1	8737990	8738452	8738250;8738233;8738255;8738232	97	273	86	144	160	153	72	166	79	181	92	134	5.31454	12.5218	4.69365	8.88125	8.51207	9.72356	3.94492	10.4542	4.4536	10.1629	3.88368	6.291	2.35614	1.89218	1.14233	2.65004	2.28195	1.61986	-0.281443	0.452769	1	+	+	-	+	+	-	Promoter (<=1kb)	8738794	8832099	93306	+	408390	XM_006566985.3
NC_037649.1	8774754	8776049	8774970;8775482;8774913;8775480;8775910;8774970;8775431;8774989;8775478;8774987;8775495;8775019;8775476	208	740	224	529	338	426	194	424	184	416	238	460	11.3341	33.8637	12.1387	32.4625	17.9229	26.9608	10.5378	26.605	10.2989	23.2853	9.98064	21.4826	2.98777	2.6743	1.50427	2.52472	2.26095	2.15243	0.0466953	0.883574	1	+	+	+	+	+	+	Intron (XM_006566980.3/408390, intron 3 of 9)	8738802	8832096	93295	+	408390	XM_006566977.3
NC_037649.1	8737125	8737614	8737429;8737294;8737405;8737398	84	198	84	121	229	159	90	151	55	138	106	109	4.60955	9.0943	4.58575	7.4725	12.1601	10.1024	4.91764	9.5152	3.11752	7.76176	4.46832	5.126	1.97293	1.6295	0.830783	1.93491	2.48972	1.14719	-0.329796	0.5035	1	+	+	-	+	+	-	Promoter (1-2kb)	8738794	8832099	93306	+	408390	XM_006566985.3
NC_037649.1	8754706	8755713	8754901;8754911;8754926;8754915;8755406;8755427;8755426;8755546;8755492	164	404	150	284	242	288	149	310	135	229	181	200	8.94795	18.5085	8.14645	17.4563	12.8474	18.2475	8.106	19.4686	7.57112	12.8432	7.60032	9.3666	2.06846	2.14281	1.42033	2.40175	1.69634	1.2324	0.0792771	0.820301	1	+	+	+	+	+	-	Intron (XM_006566980.3/408390, intron 3 of 9)	8738802	8832096	93295	+	408390	XM_006566977.3
NC_037649.1	8750585	8751044	8750789;8750828;8750857;8750885;8750904	87	184	110	135	61	94	62	113	62	132	71	163	4.77224	8.4545	5.98845	8.33	3.27794	5.9983	3.40452	7.1364	3.50721	7.42672	3.00672	7.6424	1.7716	1.39101	1.8299	2.09615	2.11756	2.54177	-0.436294	0.0425963	1	+	+	-	+	+	+	Intron (XM_006566980.3/408390, intron 3 of 9)	8738802	8832096	93295	+	408390	XM_006566977.3
NC_037646.1	7269985	7270296	7270169	74	84	59	49	23	53	59	37	33	73	74	86	4.06725	3.8845	3.237	3.0625	1.26888	3.40956	3.2424	2.3788	1.89278	4.13216	3.132	4.0542	0.955068	0.946092	2.68706	0.733654	2.18312	1.29444	0.123699	0.870014	1	-	-	-	-	+	-	Intron (XM_006561565.3/724137, intron 2 of 12)	7351184	7352989	1806	-	408391	XM_003249858.4
NC_037646.1	7353590	7353960	7353761;7353788;7353771	79	151	60	116	89	81	56	86	36	101	88	70	4.3384	6.9464	3.29095	7.16625	4.7583	5.17748	3.08028	5.4462	2.05979	5.69568	3.71664	3.3086	1.60114	2.17756	1.08809	1.76809	2.76518	0.890213	-0.156244	0.785186	1	+	+	-	-	+	-	Promoter (<=1kb)	7351184	7352989	1806	-	408391	XM_003249858.4
NC_037649.1	10140657	10141531	10141298;10140929	170	275	161	209	428	179	101	261	115	183	167	184	9.27333	12.6132	8.7399	12.8625	22.6812	11.3652	5.51208	16.4012	6.45772	10.2746	7.01568	8.621	1.36016	1.4717	0.501085	2.9755	1.59106	1.22882	-0.798106	0.268632	1	-	-	-	+	+	-	Promoter (1-2kb)	10138914	10474973	336060	+	408393	XM_006566910.3
NC_037649.1	10145211	10146104	10145420;10145940;10145449	234	200	134	169	395	159	104	233	100	169	167	178	12.744	9.1857	7.28325	10.4125	20.9365	10.1024	5.6742	14.6484	5.62267	9.4928	7.01568	8.3414	0.720786	1.42965	0.482526	2.58158	1.68831	1.18897	-1.05191	0.13926	1	-	-	-	+	+	-	Intron (XM_006566907.3/408393, intron 1 of 27)	10138914	10474973	336060	+	408393	XM_006566910.3
NC_037649.1	10129961	10130469	10130243;10130299;10130282	134	175	99	119	166	117	64	144	68	142	79	93	7.32105	8.0432	5.395	7.35	8.82929	7.45052	3.5126	9.077	3.84123	7.98512	3.3408	4.3804	1.09864	1.36237	0.843841	2.58413	2.07879	1.31118	-0.854135	0.124292	1	-	+	-	+	+	-	Intron (XM_026444288.1/102656885, intron 1 of 4)	10138913	10474973	336061	+	408393	XM_006566907.3
NC_037649.1	10134122	10134389	10134250	73	80	29	65	144	70	52	90	25	64	66	68	4.01302	3.7017	1.6185	4.0425	7.66615	4.48294	2.86412	5.6966	1.44742	3.6296	2.79792	3.2154	0.922423	2.49768	0.584771	1.98895	2.50763	1.14921	-0.49542	0.489777	1	-	-	-	+	-	-	Intron (XM_026444288.1/102656885, intron 1 of 4)	10138913	10474973	336061	+	408393	XM_006566907.3
NC_037649.1	10138343	10140440	10138577;10138996;10139875;10140227;10138672;10139072;10139670;10140227;10138524;10138988;10138924	429	575	279	347	993	413	223	548	205	525	404	377	23.3189	26.3232	15.106	21.315	52.5528	26.14	12.105	34.3674	11.468	29.3718	16.9128	17.6148	1.12884	1.41103	0.497405	2.83911	2.5612	1.04151	-1.08469	0.168469	1	+	+	-	+	+	-	Promoter (<=1kb)	10138913	10474973	336061	+	408393	XM_006566907.3
NC_037649.1	10129060	10129667	10129308;10129450;10129343;10129329;10129366	126	216	115	140	237	110	89	174	85	191	113	133	6.88721	9.9169	6.2582	8.63625	12.5831	7.00854	4.8636	10.955	4.78762	10.7213	4.76064	6.2444	1.4399	1.37999	0.55698	2.25245	2.23938	1.31167	-0.781236	0.128347	1	+	+	-	+	+	+	Intron (XM_026444288.1/102656885, intron 1 of 4)	10138913	10474973	336061	+	408393	XM_006566907.3
NC_037649.1	10133496	10133848	10133631;10133691	67	64	75	33	150	57	50	87	43	91	72	64	3.68764	2.9705	4.1002	2.0825	7.98337	3.66212	2.75604	5.5088	2.44948	5.13728	3.04848	3.029	0.805529	0.507902	0.458719	1.99881	2.09729	0.99361	-1.52208	0.077508	1	-	-	-	+	+	-	Intron (XM_026444288.1/102656885, intron 1 of 4)	10138913	10474973	336061	+	408393	XM_006566907.3
NC_037649.1	10141896	10143115	10142167;10142629;10142970;10142127;10142566;10142362	284	383	229	194	442	278	159	328	134	342	212	259	15.4556	17.5488	12.4085	11.9437	23.4214	17.6161	8.6464	20.5954	7.51545	19.1531	8.89488	12.116	1.13543	0.962542	0.752137	2.38196	2.5485	1.36213	-1.14264	0.0800364	1	-	-	-	+	+	+	Promoter (2-3kb)	10138914	10474973	336060	+	408393	XM_006566910.3
NC_037649.1	10136681	10137091	10137018	113	96	74	76	230	75	83	87	57	101	88	71	6.18222	4.4329	4.04625	4.71625	12.213	4.79864	4.53936	5.5088	3.22886	5.69568	3.71664	3.3552	0.71704	1.16559	0.392912	1.21356	1.76399	0.902751	-0.769962	0.188621	1	-	-	-	-	+	-	Promoter (1-2kb)	10138913	10474973	336061	+	408393	XM_006566907.3
NC_037649.1	10143729	10144002	10143852	87	77	63	50	86	59	44	59	53	77	51	59	4.77224	3.5646	3.4528	3.12375	4.59969	3.7884	2.4318	3.756	3.00618	4.35552	2.17152	2.796	0.746945	0.904701	0.823621	1.54453	1.44886	1.28758	-0.790353	0.00464139	1	-	-	-	-	+	-	Intron (XM_006566907.3/408393, intron 1 of 27)	10138914	10474973	336060	+	408393	XM_006566910.3
NC_037649.1	10144515	10144964	10144679;10144748;10144712	93	148	86	129	211	104	89	128	59	115	80	90	5.09762	6.8093	4.69365	7.9625	11.2084	6.6297	4.8636	8.0754	3.3402	6.47744	3.38256	4.2406	1.33578	1.69644	0.591494	1.66038	1.93924	1.25367	-0.42149	0.35448	1	-	+	-	+	+	-	Intron (XM_006566907.3/408393, intron 1 of 27)	10138914	10474973	336060	+	408393	XM_006566910.3
NC_037649.1	10146603	10147482	10147027;10147212;10147289	212	162	166	141	254	150	106	152	108	190	152	149	11.551	7.4491	9.00965	8.6975	13.4818	9.53414	5.78228	9.5778	6.06803	10.6654	6.38928	6.99	0.644888	0.965354	0.707186	1.65641	1.75764	1.09402	-0.959983	0.0529167	1	-	-	-	+	+	-	Intron (XM_006566907.3/408393, intron 1 of 27)	10138914	10474973	336060	+	408393	XM_006566910.3
NC_037649.1	10153494	10153995	10153638;10153697	118	131	110	70	185	64	99	155	66	125	122	119	6.45337	6.0324	5.98845	4.34875	9.83382	4.1041	5.404	9.7656	3.72989	7.03584	5.13648	5.592	0.934767	0.72619	0.417345	1.80711	1.88634	1.08868	-1.20225	0.0496706	1	-	-	-	+	+	-	Intron (XM_006566907.3/408393, intron 1 of 27)	10138914	10474973	336060	+	408393	XM_006566910.3
NC_037649.1	10148824	10152110	10149246;10149038;10149378;10149921;10150427;10151183;10151943;10149153;10149274;10150382;10151181;10151491;10150345;10151064;10151463;10150382;10151118;10151558;10150296;10150996;10151330;10151031;10151324	638	1414	581	1122	1126	1097	359	1118	347	1106	588	964	34.653	64.6655	31.3989	68.7837	59.5845	69.3277	19.4544	70.0494	19.3732	61.8149	24.5966	44.969	1.86609	2.19064	1.16352	3.6007	3.19074	1.82826	-0.72352	0.158167	1	+	+	+	+	+	+	Intron (XM_006566907.3/408393, intron 1 of 27)	10138914	10474973	336060	+	408393	XM_006566910.3
NC_037649.1	10128375	10128760	10128549;10128651	95	92	77	58	172	64	61	104	61	99	66	62	5.20608	4.2501	4.2081	3.61375	9.14651	4.1041	3.35048	6.573	3.45154	5.584	2.79792	2.9358	0.816372	0.85876	0.448707	1.96181	1.61783	1.04928	-1.124	0.0693095	1	-	-	-	+	+	-	Intron (XM_026444288.1/102656885, intron 1 of 4)	10138913	10474973	336061	+	408393	XM_006566907.3
NC_037649.1	10853496	10854180	10853579;10854005	65	47	72	31	14	15	80	28	79	80	107	173	3.57918	2.1936	3.93835	1.96	0.79305	1.01024	4.37724	1.8154	4.4536	4.52304	4.51008	8.1084	0.612878	0.49767	1.27387	0.414736	1.01559	1.79784	-0.43708	0.586619	1	-	-	-	-	-	+	Promoter (1-2kb)	10848932	10855758	6827	-	408395	XM_006566867.3
NC_037650.1	2491501	2492102	2491667;2491997	64	22	75	26	25	26	93	41	57	62	113	184	3.52495	1.0511	4.1002	1.65375	1.37462	1.70478	5.07976	2.6292	3.22886	3.51792	4.76064	8.621	0.298189	0.403334	1.24018	0.517584	1.08952	1.81089	-0.815827	0.364438	1	-	-	-	-	-	+	Promoter (<=1kb)	2490772	2492953	2182	-	408397	XM_006557816.3
NC_037650.1	2529099	2530751	2529466;2529953;2530469;2529985;2530426;2529983;2530464;2530002;2530462;2530436;2530463	269	533	288	406	161	424	198	277	193	510	269	635	14.6421	24.4038	15.5915	24.9288	8.56494	26.8345	10.754	17.4028	10.8	28.5342	11.2752	29.6376	1.66669	1.59887	3.13306	1.61826	2.64206	2.62857	-0.106509	0.80201	1	+	+	+	+	+	+	Promoter (1-2kb)	2524150	2532024	7875	-	408398	XM_006557824.3
NC_037650.1	2531765	2534069	2532395;2532436;2533207;2532412;2532128;2532421;2532100;2532347;2532712;2533222;2533874	297	971	260	770	127	701	260	476	227	860	368	1215	16.1605	44.4204	14.0809	47.2238	6.76736	44.3243	14.1044	29.8602	12.6928	48.0782	15.4094	56.6656	2.7487	3.35375	6.54972	2.11708	3.78783	3.67734	0.400947	0.491333	1	+	+	+	+	+	+	Promoter (<=1kb)	2524150	2532024	7875	-	408398	XM_006557824.3
NC_037650.1	2530932	2531587	2531140;2531371;2531127	79	71	82	69	7	50	93	43	62	139	105	273	4.3384	3.2904	4.47785	4.2875	0.42296	3.22014	5.07976	2.7544	3.50721	7.8176	4.42656	12.7684	0.758436	0.957491	7.61334	0.54223	2.22901	2.8845	0.72205	0.647886	1	-	-	-	-	+	+	Promoter (<=1kb)	2524150	2532024	7875	-	408398	XM_006557824.3
NC_037650.1	2523987	2526284	2524307;2524564;2525045;2524360;2524322;2525080;2525438;2524337;2525509;2525533;2525918;2526029;2526120;2526067	450	631	316	502	747	454	298	520	248	514	375	463	24.4577	28.8824	17.1021	30.8087	39.5468	28.7287	16.158	32.6146	13.8618	28.7576	15.7018	21.6224	1.18091	1.80146	0.726448	2.01848	2.07459	1.37707	-0.560618	0.207701	1	+	+	-	+	+	+	Promoter (<=1kb)	2524150	2526811	2662	-	408398	XM_006557825.3
NC_037650.1	2522637	2523680	2522873;2523548;2523041;2523050;2522967;2523058;2523062	189	418	156	361	141	362	122	228	117	345	152	397	10.3037	19.1483	8.47015	22.1725	7.50754	22.9198	6.64692	14.3354	6.56906	19.3206	6.38928	18.5468	1.85839	2.61772	3.0529	2.1567	2.94115	2.9028	-0.0876555	0.736201	1	+	+	+	+	+	+	3' UTR	2524150	2526811	2662	-	408398	XM_006557825.3
NC_037650.1	2527408	2527800	2527571;2527607;2527601;2527630	67	150	63	102	145	132	62	109	51	81	58	114	3.68764	6.9007	3.4528	6.30875	7.71902	8.39762	3.40452	6.886	2.89484	4.57888	2.46384	5.359	1.87131	1.82714	1.08791	2.02261	1.58174	2.17506	-0.271992	0.352488	1	+	+	-	+	-	+	Promoter (<=1kb)	2524150	2526811	2662	-	408398	XM_006557825.3
NC_037650.1	2772283	2775002	2772440;2773186;2773942;2774404;2774804;2772510;2773189;2773669;2773878;2774263;2772472;2772806;2773131;2773439;2772672;2773118;2773518;2774415;2774782	512	964	399	596	975	580	276	829	284	657	425	553	27.82	44.1005	21.58	36.5662	51.6011	36.6843	14.9691	51.958	15.8659	36.7427	17.7898	25.8164	1.58521	1.69445	0.710921	3.47102	2.31583	1.45119	-0.859001	0.199462	1	+	+	-	+	+	-	Promoter (1-2kb)	2776546	2783403	6858	+	408399	NM_001185105.1
NC_037650.1	2777883	2780011	2778072;2778259;2778551;2778958;2778098;2778412;2778451;2778830;2778933;2779395;2779307;2779026	389	674	286	479	619	550	262	531	249	529	384	527	21.1497	30.8475	15.4836	29.4	32.7794	34.7901	14.2125	33.3032	13.9175	29.5952	16.0776	24.6048	1.45853	1.89878	1.06134	2.34323	2.12647	1.53038	-0.441376	0.198992	1	+	+	-	+	+	+	Promoter (<=1kb)	2777670	2783951	6282	+	408399	XM_016915645.1
NC_037650.1	2775522	2776167	2775747;2775758;2775729;2775773;2775883;2775816	80	331	122	317	102	290	96	190	65	260	127	327	4.39263	15.1724	6.63585	19.4775	5.44561	18.3737	5.24188	11.9566	3.67422	14.5742	5.34528	15.2848	3.45406	2.93519	3.37404	2.28098	3.96661	2.85949	0.100379	0.708559	1	+	+	+	+	+	+	Promoter (<=1kb)	2776546	2783403	6858	+	408399	NM_001185105.1
NC_037650.1	2776911	2777307	2777115	101	94	72	79	162	81	46	95	44	85	87	96	5.53146	4.3415	3.93835	4.9	8.61781	5.17748	2.53988	6.0096	2.50515	4.80224	3.67488	4.5202	0.784874	1.24418	0.600788	2.3661	1.91695	1.23003	-1.06788	0.0809696	1	-	-	-	+	-	-	Promoter (<=1kb)	2776987	2783951	6965	+	408399	XM_006557801.1
NC_037650.1	2770536	2771619	2770691;2771153;2770725;2771082;2770780;2771149;2771082	231	277	166	235	352	222	185	306	142	309	189	254	12.5814	12.7046	9.00965	14.455	18.6631	14.0802	10.0514	19.2182	7.96081	17.3104	7.9344	11.883	1.00979	1.60439	0.754441	1.91199	2.17445	1.49766	-0.729166	0.0858558	1	-	+	-	+	+	+	Distal Intergenic	2776546	2783403	6858	+	408399	NM_001185105.1
NC_037650.1	2887115	2887578	2887187	54	14	64	13	7	5	69	10	68	30	81	131	2.98265	0.6855	3.50675	0.8575	0.42296	0.37884	3.7828	0.6886	3.84123	1.73104	3.42432	6.1512	0.229829	0.244528	0.895688	0.182034	0.450647	1.79633	-0.826145	0.567584	1	-	-	-	-	-	+	Promoter (2-3kb)	2884583	2888264	3682	+	408402	XM_016915723.2
NC_037650.1	2888406	2889125	2888590;2888949	72	46	97	27	8	19	84	29	62	50	107	255	3.95879	2.1479	5.2871	1.715	0.47583	1.2628	4.5934	1.878	3.50721	2.84784	4.51008	11.9296	0.542565	0.324374	2.65389	0.408847	0.811996	2.6451	-0.134905	0.915052	1	-	-	-	-	-	+	Exon (XR_003305975.1/551796, exon 10 of 10)	2884583	2888264	3682	+	408402	XM_016915723.2
NC_037650.1	3780410	3781988	3780563;3780702;3781093;3781638;3781635	245	205	222	191	140	143	186	185	180	321	264	501	13.3406	9.4142	12.0308	11.76	7.45467	9.09216	10.1055	11.6436	10.0763	17.9805	11.0664	23.3932	0.70568	0.977491	1.21966	1.1522	1.78443	2.11389	-0.798975	0.109577	1	-	-	-	+	+	+	Promoter (<=1kb)	3768097	3780969	12873	-	408405	XM_391954.7
NC_037650.1	3778125	3778816	3778263;3778638	87	51	81	43	13	37	60	23	76	97	111	225	4.77224	2.3764	4.4239	2.695	0.74018	2.39932	3.29644	1.5024	4.28659	5.47232	4.67712	10.5316	0.497963	0.609191	3.24154	0.455764	1.27661	2.25173	0.126325	0.913586	1	-	-	-	-	-	+	Promoter (2-3kb)	3768097	3780969	12873	-	408405	XM_391954.7
NC_037650.1	3778935	3780051	3779177;3779511;3779871;3779193;3779609;3779601;3779781	181	254	148	237	222	207	118	179	94	307	207	261	9.86986	11.6535	8.03855	14.5775	11.79	13.1331	6.43076	11.268	5.28865	17.1987	8.68608	12.2092	1.18072	1.81345	1.11392	1.7522	3.252	1.40561	-0.641816	0.308715	1	+	+	-	+	+	+	Promoter (<=1kb)	3768097	3780969	12873	-	408405	XM_391954.7
NC_037650.1	3786040	3791260	3786328;3786593;3787095;3787335;3788505;3788934;3789760;3790102;3790899;3786689;3786418;3786462;3787086;3786627;3786910;3786787;3788374;3788917;3787865;3788295;3788887;3787735;3788207;3788472;3788858;3788254;3788394;3788877;3787863;3788184;3788912;3789635;3790059;3790622;3790560;3790596;3790591	825	2218	810	1607	977	1717	563	1639	607	2323	867	2854	44.794	101.408	43.7535	98.49	51.7069	108.475	30.4786	102.664	33.8474	129.772	36.2477	133.043	2.26387	2.25102	2.09788	3.3684	3.83403	3.67038	-0.717397	0.00414338	1	+	+	+	+	+	+	Promoter (<=1kb)	3786991	3795441	8451	+	408406	XM_026444865.1
NC_037650.1	3773134	3773774	3773309	116	173	130	106	192	99	76	146	102	133	127	124	6.34491	7.9518	7.06745	6.55375	10.2039	6.314	4.16108	9.2022	5.73401	7.48256	5.34528	5.825	1.25326	0.927315	0.618783	2.21149	1.30494	1.08975	-0.718478	0.218241	1	-	-	-	+	-	-	Promoter (1-2kb)	3775097	3795441	20345	+	408406	XM_006558499.3
NC_037650.1	3774132	3775417	3774355;3774740;3774999;3774356;3775001;3774359;3774342;3774650;3775056;3774340;3774329;3774993;3775010;3775009	238	490	183	327	88	381	149	281	171	398	243	569	12.961	22.4387	9.9268	20.09	4.70543	24.1195	8.106	17.6532	9.57524	22.2802	10.1894	26.562	1.73125	2.02381	5.12589	2.17779	2.32686	2.60683	0.320565	0.642342	1	+	+	+	+	+	+	Promoter (<=1kb)	3775097	3795441	20345	+	408406	XM_006558499.3
NC_037650.1	3784363	3785346	3784491;3785057;3785119;3785144	189	273	196	160	129	208	134	142	176	276	175	275	10.3037	12.5218	10.6281	9.86125	6.8731	13.1963	7.2954	8.9518	9.85359	15.4677	7.34976	12.8616	1.21527	0.927847	1.91999	1.22705	1.56975	1.74993	-0.162246	0.66066	1	+	-	-	+	+	+	Promoter (<=1kb)	3785864	3795441	9578	+	408406	XM_006558500.3
NC_037650.1	3775590	3775991	3775831	50	43	50	18	5	37	57	7	46	75	69	143	2.76573	2.0108	2.75145	1.16375	0.31722	2.39932	3.13432	0.5008	2.61649	4.24384	2.9232	6.7104	0.727041	0.422959	7.56358	0.159779	1.62196	2.29557	1.09565	0.580328	1	-	-	-	-	-	+	Promoter (<=1kb)	3775097	3795441	20345	+	408406	XM_006558499.3
NC_037650.1	3776214	3777960	3776587;3777298;3777810;3776477;3776447;3776457;3777289;3777799;3776442;3776456;3777283;3777292;3777306;3777322	259	713	235	504	191	456	207	412	208	595	290	774	14.0998	32.6298	12.7322	30.9312	10.151	28.855	11.2403	25.8538	11.635	33.2806	12.1522	36.115	2.3142	2.42937	2.84258	2.3001	2.86039	2.97189	-0.100309	0.528473	1	+	+	+	+	+	+	Promoter (1-2kb)	3775097	3795441	20345	+	408406	XM_006558499.3
NC_037650.1	3873732	3878752	3873919;3873985;3873932;3873953;3874140;3874669;3875196;3875702;3876215;3876638;3877050;3877629;3874717;3875056;3875442;3875598;3876005;3876571;3875128;3875688;3875090;3875616;3874743;3875163;3875147;3875608;3876166;3876600;3877070;3876561;3876983;3876939;3876933;3877855;3877756;3877724;3877925;3878421;3877725;3877893;3878457;3878343	880	2170	719	1594	1109	1549	554	1536	514	1425	835	1670	47.7766	99.2147	38.844	97.6937	58.6857	97.867	29.9922	96.2162	28.67	79.6278	34.9114	77.8686	2.07664	2.51503	1.66765	3.20804	2.77739	2.23046	-0.392414	0.157621	1	+	+	+	+	+	+	Promoter (<=1kb)	3873175	3879248	6074	-	408408	XM_026444693.1
NC_037650.1	3886358	3886870	3886505;3886722;3886545	105	192	86	95	175	118	71	142	65	106	91	91	5.74838	8.8201	4.69365	5.88	9.30512	7.51366	3.89088	8.9518	3.67422	5.97488	3.84192	4.2872	1.53436	1.25276	0.807476	2.30071	1.62616	1.1159	-0.488389	0.309377	1	+	-	-	+	+	-	Exon (XM_006559312.3/410427, exon 4 of 11)	3873175	3879248	6074	-	408408	XM_026444693.1
NC_037650.1	3889465	3889837	3889646;3889630	98	128	81	88	154	84	60	120	69	123	88	87	5.36877	5.8953	4.4239	5.45125	8.19485	5.3669	3.29644	7.5746	3.8969	6.92416	3.71664	4.1008	1.09807	1.23223	0.654911	2.29781	1.77684	1.10336	-0.794565	0.156903	1	-	-	-	+	+	-	Intron (XM_006559312.3/410427, intron 3 of 10)	3873175	3879248	6074	-	408408	XM_026444693.1
NC_037650.1	4117556	4118110	4117887	125	150	112	94	253	79	71	184	100	119	98	96	6.83298	6.9007	6.09635	5.81875	13.429	5.0512	3.89088	11.581	5.62267	6.7008	4.13424	4.5202	1.00991	0.954465	0.376141	2.97645	1.19175	1.09336	-1.16866	0.248169	1	-	-	-	+	-	-	Distal Intergenic	4189927	4271242	81316	+	408411	XM_026444697.1
NC_037650.1	4227945	4229104	4228173;4228840;4228309;4228842;4228870	238	342	177	199	445	235	139	313	146	258	182	161	12.961	15.6751	9.6031	12.25	23.58	14.901	7.5656	19.6564	8.18349	14.4626	7.64208	7.5492	1.20941	1.27563	0.631934	2.59813	1.76729	0.987846	-0.780275	0.24649	1	+	-	-	+	+	-	Intron (XM_026444697.1/408411, intron 1 of 2)	4189929	4196492	6564	+	408411	XM_026444698.1
NC_037650.1	4218656	4218938	4218755	64	86	72	58	114	77	60	64	45	80	72	60	3.52495	3.9759	3.93835	3.61375	6.08005	4.92492	3.29644	4.069	2.56082	4.52304	3.04848	2.8426	1.12793	0.91758	0.810013	1.23436	1.76625	0.932465	-0.461902	0.276225	1	-	-	-	-	+	-	Intron (XM_026444697.1/408411, intron 1 of 2)	4189929	4196492	6564	+	408411	XM_026444698.1
NC_037650.1	4193878	4194241	4194042	71	109	61	82	81	107	52	85	51	129	63	97	3.90456	5.027	3.3449	5.08375	4.33534	6.81912	2.86412	5.3836	2.89484	7.2592	2.67264	4.5668	1.28747	1.51985	1.57291	1.87967	2.50763	1.70872	-0.476861	0.130767	1	-	-	-	-	+	-	Intron (XM_026444697.1/408411, intron 1 of 2)	4189929	4196492	6564	+	408411	XM_026444698.1
NC_037650.1	4221128	4222371	4221303;4221615;4221896;4222035	262	300	154	180	535	235	198	240	141	288	191	170	14.2625	13.7557	8.36225	11.0862	28.3383	14.901	10.754	15.0866	7.90514	16.1378	8.01792	7.9686	0.964466	1.32574	0.525825	1.40288	2.04143	0.993849	-0.656297	0.235377	1	-	-	-	+	+	-	Intron (XM_026444697.1/408411, intron 1 of 2)	4189929	4196492	6564	+	408411	XM_026444698.1
NC_037650.1	4225340	4227611	4225498;4225770;4226062;4226143;4226323;4226427;4226790;4225939;4226048;4225930;4226644;4226912;4227467;4226682	440	626	288	374	688	498	327	543	267	568	349	518	23.9154	28.6539	15.5915	22.9688	36.4274	31.5069	17.7251	34.0544	14.9196	31.773	14.616	24.1854	1.19814	1.47316	0.864923	1.92125	2.12961	1.65472	-0.690167	0.0343775	1	+	+	-	+	+	+	Intron (XM_026444697.1/408411, intron 1 of 2)	4189929	4196492	6564	+	408411	XM_026444698.1
NC_037650.1	4219490	4220206	4219594;4220096	154	143	120	69	292	100	102	163	63	116	139	110	8.40565	6.5808	6.52795	4.2875	15.4909	6.37714	5.56612	10.2664	3.56288	6.53328	5.8464	5.1726	0.782902	0.656791	0.41167	1.84444	1.83371	0.88475	-1.30136	0.0921807	1	-	-	-	+	-	-	Intron (XM_026444697.1/408411, intron 1 of 2)	4189929	4196492	6564	+	408411	XM_026444698.1
NC_037650.1	4214908	4216226	4215107;4215906;4215153;4216052;4215196;4215235;4215825;4215389;4215983;4216051	224	510	233	298	411	320	178	362	146	395	217	347	12.2018	23.3527	12.6243	18.3137	21.7824	20.2679	9.67316	22.7238	8.18349	22.1126	9.10368	16.2168	1.91387	1.45067	0.930471	2.34916	2.7021	1.78135	-0.669772	0.0965467	1	+	+	-	+	+	+	Intron (XM_026444697.1/408411, intron 1 of 2)	4189929	4196492	6564	+	408411	XM_026444698.1
NC_037650.1	4209579	4209956	4209773;4209775	108	120	70	122	217	79	64	122	49	74	86	88	5.91107	5.5297	3.83045	7.53375	11.5257	5.0512	3.5126	7.6998	2.7835	4.188	3.63312	4.1474	0.935482	1.96681	0.438255	2.19205	1.50458	1.14155	-0.534383	0.418124	1	-	+	-	+	-	-	Intron (XM_026444697.1/408411, intron 1 of 2)	4189929	4196492	6564	+	408411	XM_026444698.1
NC_037650.1	4114867	4115202	4115042	84	104	77	81	262	76	35	93	50	73	80	66	4.60955	4.7985	4.2081	5.0225	13.9048	4.86178	1.94544	5.8844	2.83917	4.13216	3.38256	3.1222	1.04099	1.19353	0.349648	3.02471	1.45541	0.923029	-1.0641	0.272868	1	-	-	-	+	-	-	Distal Intergenic	4189927	4271242	81316	+	408411	XM_026444697.1
NC_037650.1	4201678	4202195	4202012	127	117	81	62	200	92	59	110	76	99	101	82	6.94144	5.3926	4.4239	3.85875	10.6269	5.87202	3.2424	6.9486	4.28659	5.584	4.25952	3.8678	0.776871	0.872251	0.552562	2.14304	1.30267	0.908037	-0.98365	0.181542	1	-	-	-	+	-	-	Intron (XM_026444697.1/408411, intron 1 of 2)	4189929	4196492	6564	+	408411	XM_026444698.1
NC_037650.1	4202390	4204255	4202804;4203376;4204027;4203267;4202862;4203934	354	462	279	326	747	318	190	529	187	396	274	318	19.2517	21.1591	15.106	20.0287	39.5468	20.1417	10.3216	33.178	10.466	22.1685	11.484	14.8654	1.09908	1.32588	0.509313	3.21442	2.11814	1.29444	-1.17536	0.14429	1	-	-	-	+	+	+	Intron (XM_026444697.1/408411, intron 1 of 2)	4189929	4196492	6564	+	408411	XM_026444698.1
NC_037650.1	4188199	4189898	4188382;4188976;4189559;4189736;4188449;4188875;4189252;4188940;4188973;4189016	250	430	245	321	662	301	149	418	177	350	191	258	13.6117	19.6967	13.2717	19.7225	35.0528	19.0683	8.106	26.2294	9.90926	19.5998	8.01792	12.0694	1.44704	1.48606	0.543988	3.2358	1.97793	1.5053	-0.950374	0.162667	1	+	+	-	+	+	+	Promoter (<=1kb)	4189927	4271242	81316	+	408411	XM_026444697.1
NC_037650.1	4217299	4217880	4217518;4217809;4217632	105	108	99	91	296	95	78	105	66	138	100	108	5.74838	4.9813	5.395	5.635	15.7024	6.06144	4.26916	6.6356	3.72989	7.76176	4.21776	5.0794	0.866557	1.04449	0.38602	1.55431	2.08096	1.20429	-1.07509	0.0618088	1	-	-	-	+	+	-	Intron (XM_026444697.1/408411, intron 1 of 2)	4189929	4196492	6564	+	408411	XM_026444698.1
NC_037650.1	4222527	4224551	4222767;4223268;4223981;4222808;4223212;4223192;4223839;4223847;4224286;4223923	375	691	303	432	794	494	257	543	224	482	329	400	20.3905	31.6244	16.4008	26.5212	42.0316	31.2543	13.9423	34.0544	12.5257	26.9707	13.7808	18.6866	1.55094	1.61707	0.743591	2.44252	2.15323	1.35599	-0.605554	0.189913	1	+	+	-	+	+	-	Intron (XM_026444697.1/408411, intron 1 of 2)	4189929	4196492	6564	+	408411	XM_026444698.1
NC_037650.1	4220458	4220760	4220541	83	49	58	27	87	58	52	34	46	68	62	53	4.55532	2.285	3.18305	1.715	4.65256	3.72526	2.86412	2.191	2.61649	3.85296	2.63088	2.5164	0.501611	0.538791	0.80069	0.764982	1.47257	0.956486	-0.794818	0.154138	1	-	-	-	-	+	-	Intron (XM_026444697.1/408411, intron 1 of 2)	4189929	4196492	6564	+	408411	XM_026444698.1
NC_037650.1	4216360	4217023	4216529;4217004	142	90	123	67	85	79	88	55	64	143	103	90	7.75489	4.1587	6.6898	4.165	4.54682	5.0512	4.80956	3.5056	3.61855	8.04096	4.34304	4.2406	0.536268	0.62259	1.11093	0.728882	2.22215	0.976413	-0.791033	0.357582	1	-	-	-	-	+	-	Intron (XM_026444697.1/408411, intron 1 of 2)	4189929	4196492	6564	+	408411	XM_026444698.1
NC_037650.1	4210462	4211404	4210591;4211224;4211005	214	210	151	145	404	154	112	223	99	172	139	105	11.6594	9.6427	8.2004	8.9425	21.4123	9.7867	6.10652	14.0224	5.567	9.66032	5.8464	4.9396	0.827032	1.0905	0.45706	2.2963	1.73528	0.844896	-1.03816	0.177022	1	-	-	-	+	+	-	Intron (XM_026444697.1/408411, intron 1 of 2)	4189929	4196492	6564	+	408411	XM_026444698.1
NC_037650.1	4207744	4209123	4208297;4208068;4208388;4208754;4208822;4208352;4208826;4208183;4208760;4208346	229	472	248	400	412	366	164	428	136	342	190	380	12.4729	21.6161	13.4336	24.5613	21.8353	23.1724	8.9166	26.8554	7.62679	19.1531	7.97616	17.7546	1.73305	1.82835	1.06124	3.01184	2.51129	2.22596	-0.745314	0.0353833	1	+	+	-	+	+	+	Intron (XM_026444697.1/408411, intron 1 of 2)	4189929	4196492	6564	+	408411	XM_026444698.1
NC_037650.1	4207099	4207709	4207184;4207523	116	156	112	117	139	123	104	129	85	168	109	131	6.34491	7.1749	6.09635	7.2275	7.4018	7.82936	5.6742	8.138	4.78762	9.43696	4.5936	6.1512	1.13081	1.18555	1.05776	1.43421	1.97112	1.33908	-0.491716	0.141648	1	-	-	-	-	+	-	Intron (XM_026444697.1/408411, intron 1 of 2)	4189929	4196492	6564	+	408411	XM_026444698.1
NC_037650.1	4190552	4192380	4190843;4191412;4191664;4192135;4190978;4190915;4191056;4191098;4191442;4191815;4191692;4192244;4191570;4191911	321	552	235	366	767	360	226	526	179	370	287	361	17.4621	25.2721	12.7322	22.4787	40.6042	22.7935	12.2671	32.9902	10.0206	20.7166	12.0269	16.8692	1.44725	1.7655	0.561358	2.68932	2.0674	1.40262	-0.70664	0.199312	1	+	+	-	+	+	+	Promoter (<=1kb)	4189929	4196492	6564	+	408411	XM_026444698.1
NC_037650.1	4200724	4201234	4200892;4200808	137	123	92	85	177	81	78	108	47	114	93	88	7.48374	5.6668	5.01735	5.2675	9.41086	5.17748	4.26916	6.8234	2.67216	6.4216	3.92544	4.1474	0.757215	1.04986	0.55016	1.5983	2.40315	1.05654	-1.10147	0.136014	1	-	-	-	+	+	-	Intron (XM_026444697.1/408411, intron 1 of 2)	4189929	4196492	6564	+	408411	XM_026444698.1
NC_037650.1	4185954	4187327	4186466;4187025;4186368;4186509;4187052;4187054;4187072	222	364	214	342	531	288	136	355	144	327	234	294	12.0933	16.6805	11.5992	21.0087	28.1268	18.2475	7.40348	22.2856	8.07215	18.3155	9.8136	13.747	1.37932	1.81122	0.648758	3.01015	2.26897	1.40081	-0.798993	0.181934	1	+	+	-	+	+	-	Promoter (2-3kb)	4189927	4271242	81316	+	408411	XM_026444697.1
NC_037650.1	4214196	4214590	4214439;4214398	94	136	81	80	139	121	78	127	69	104	85	134	5.15185	6.2609	4.4239	4.96125	7.4018	7.70308	4.26916	8.0128	3.8969	5.8632	3.59136	6.291	1.21527	1.12147	1.0407	1.8769	1.50458	1.7517	-0.603924	0.0192806	1	-	-	-	+	-	+	Intron (XM_026444697.1/408411, intron 1 of 2)	4189929	4196492	6564	+	408411	XM_026444698.1
NC_037650.1	4118486	4118970	4118616;4118753;4118754	158	160	77	99	155	85	69	118	72	121	101	131	8.62257	7.3577	4.2081	6.125	8.24772	5.43004	3.7828	7.4494	4.06391	6.81248	4.25952	6.1512	0.853307	1.45553	0.658369	1.96928	1.67634	1.44411	-0.778485	0.078855	1	-	-	-	+	+	+	Distal Intergenic	4189927	4271242	81316	+	408411	XM_026444697.1
NC_037650.1	4199844	4200481	4200091;4200262;4200100;4200055;4200309	161	209	88	130	262	128	110	222	67	211	124	131	8.78526	9.597	4.80155	8.02375	13.9048	8.14506	5.99844	13.9598	3.78556	11.8381	5.22	6.1512	1.0924	1.67107	0.585773	2.32724	3.12717	1.17839	-0.985782	0.185499	1	-	+	-	+	+	-	Intron (XM_026444697.1/408411, intron 1 of 2)	4189929	4196492	6564	+	408411	XM_026444698.1
NC_037650.1	4119525	4120580	4119644;4120147	241	309	138	173	424	204	119	258	109	200	160	149	13.1237	14.167	7.49905	10.6575	22.4698	12.9437	6.4848	16.2134	6.1237	11.2238	6.72336	6.99	1.0795	1.42118	0.576049	2.50022	1.83285	1.03966	-0.804257	0.209056	1	-	-	-	+	-	-	Distal Intergenic	4189927	4271242	81316	+	408411	XM_026444697.1
NC_037650.1	4211637	4212026	4211818	87	133	90	81	231	86	68	119	62	90	71	73	4.77224	6.1238	4.90945	5.0225	12.2658	5.49318	3.72876	7.512	3.50721	5.08144	3.00672	3.4484	1.28321	1.02303	0.447845	2.01461	1.44886	1.1469	-0.743307	0.155802	1	-	-	-	+	-	-	Intron (XM_026444697.1/408411, intron 1 of 2)	4189929	4196492	6564	+	408411	XM_026444698.1
NC_037650.1	4204616	4206865	4205196;4204854;4205530;4206154;4206488;4205325;4205083;4205513;4204775;4205085;4205353;4206212;4206692;4206218;4206270;4206746;4206212	481	875	291	617	606	673	242	818	226	665	343	719	26.1389	40.0332	15.7534	37.8525	32.0921	42.5564	13.1317	51.2694	12.6371	37.1894	14.3654	33.552	1.53156	2.40281	1.32607	3.90425	2.94287	2.33561	-0.80374	0.0875751	1	+	+	-	+	+	+	Intron (XM_026444697.1/408411, intron 1 of 2)	4189929	4196492	6564	+	408411	XM_026444698.1
NC_037650.1	4198313	4198712	4198405	113	148	57	61	178	60	70	111	63	86	92	69	6.18222	6.8093	3.1291	3.7975	9.46373	3.85154	3.83684	7.0112	3.56288	4.85808	3.88368	3.262	1.10143	1.21361	0.406979	1.82734	1.36353	0.839925	-0.566385	0.31668	1	-	-	-	+	-	-	Intron (XM_026444697.1/408411, intron 1 of 2)	4189929	4196492	6564	+	408411	XM_026444698.1
NC_037650.1	4293348	4294857	4293702;4293827;4294435;4293922;4293997;4294674	334	504	273	314	414	315	230	397	170	336	267	314	18.167	23.0785	14.7823	19.2937	21.9411	19.9522	12.4832	24.9148	9.51957	18.8181	11.1917	14.679	1.27035	1.30519	0.909353	1.99587	1.97678	1.3116	-0.600582	0.0985598	1	-	+	-	+	+	+	Distal Intergenic	4307133	4308572	1440	-	408412	XM_016915796.1
NC_037650.1	4297454	4298192	4297895	147	178	129	143	122	132	95	89	107	214	172	174	8.02604	8.1803	7.0135	8.82	6.50301	8.39762	5.18784	5.634	6.01236	12.0056	7.22448	8.155	1.01922	1.25757	1.29134	1.086	1.99682	1.1288	-0.239204	0.550127	1	-	-	-	-	+	-	Distal Intergenic	4307133	4308572	1440	-	408412	XM_016915796.1
NC_037650.1	4303414	4304306	4303614;4303975;4304147	168	207	135	170	324	131	101	196	95	205	163	186	9.16487	9.5056	7.3372	10.4737	17.1827	8.33448	5.51208	12.3322	5.34432	11.503	6.84864	8.7142	1.03718	1.42748	0.485051	2.2373	2.15238	1.2724	-0.940761	0.0943014	1	-	+	-	+	+	-	Downstream (2-3kb)	4307133	4308572	1440	-	408412	XM_016915796.1
NC_037650.1	4305842	4306497	4306003;4306387	97	84	97	76	28	68	102	37	89	81	97	172	5.31454	3.8845	5.2871	4.71625	1.53323	4.35666	5.56612	2.3788	5.0103	4.57888	4.09248	8.0618	0.730919	0.89203	2.84149	0.427371	0.913893	1.96991	0.431138	0.665756	1	-	-	-	-	-	+	Promoter (2-3kb)	4307133	4308572	1440	-	408412	XM_016915796.1
NC_037650.1	4307326	4307609	4307456	54	16	50	22	9	6	34	11	40	32	49	88	2.98265	0.7769	2.75145	1.40875	0.5287	0.44198	1.8914	0.7512	2.28247	1.84272	2.088	4.1474	0.260473	0.512003	0.835975	0.397166	0.807336	1.9863	-0.988248	0.386852	1	-	-	-	-	-	+	Promoter (<=1kb)	4307133	4308572	1440	-	408412	XM_016915796.1
NC_037650.1	4502040	4502303	4502196	70	72	68	49	105	41	55	27	29	71	63	57	3.85033	3.3361	3.72255	3.0625	5.60422	2.65188	3.02624	1.7528	1.6701	4.02048	2.67264	2.7028	0.866445	0.822689	0.473193	0.579201	2.40733	1.01128	-0.886626	0.383381	1	-	-	-	-	+	-	Exon (XM_006560083.3/408414, exon 4 of 7)	4498926	4504785	5860	+	408414	XM_006560083.3
NC_037650.1	4499843	4500118	4499982	75	20	55	5	4	10	55	6	43	91	77	103	4.12148	0.9597	3.0212	0.3675	0.26435	0.69454	3.02624	0.4382	2.44948	5.13728	3.25728	4.8464	0.232853	0.12164	2.62735	0.1448	2.09729	1.48787	-0.322956	0.816718	1	-	-	-	-	+	-	Promoter (<=1kb)	4498926	4504785	5860	+	408414	XM_006560083.3
NC_037650.1	4500569	4500958	4500727;4500791;4500773;4500784	81	167	73	117	198	93	75	119	67	123	84	93	4.44686	7.6776	3.9923	7.2275	10.5211	5.93516	4.10704	7.512	3.78556	6.92416	3.5496	4.3804	1.72652	1.81036	0.56412	1.82905	1.8291	1.23405	-0.254509	0.598839	1	+	+	-	+	+	-	Promoter (1-2kb)	4498926	4504785	5860	+	408414	XM_006560083.3
NC_037650.1	4498772	4499532	4498927;4498957;4499003;4499003;4499414;4499288	175	234	129	183	149	132	85	147	102	204	147	251	9.54448	10.7395	7.0135	11.27	7.9305	8.39762	4.64744	9.2648	5.73401	11.4472	6.18048	11.7432	1.12521	1.6069	1.0589	1.99353	1.99637	1.90005	-0.635672	0.0516768	1	+	+	-	+	+	+	Promoter (<=1kb)	4498926	4504785	5860	+	408414	XM_006560083.3
NC_037650.1	4551775	4552045	4551919	30	15	36	7	6	7	30	11	59	9	40	95	1.68113	0.7312	1.99615	0.49	0.37009	0.50512	1.67524	0.7512	3.3402	0.5584	1.71216	4.4736	0.434946	0.245473	1.36486	0.448413	0.167176	2.61284	-0.658537	0.67545	1	-	-	-	-	-	+	Promoter (1-2kb)	4550397	4553118	2722	-	408416	XM_391963.6
NC_037650.1	4548564	4549889	4548774;4548809;4549023;4549406;4549455;4549443;4549445;4549463;4549424	148	269	145	268	58	232	174	154	141	346	190	475	8.08027	12.339	7.8767	16.4763	3.11933	14.7116	9.457	9.703	7.90514	19.3765	7.97616	22.1816	1.52705	2.09178	4.71627	1.02601	2.45113	2.78099	0.413469	0.579054	1	+	+	+	+	+	+	3' UTR	4550397	4553118	2722	-	408416	XM_391963.6
NC_037650.1	4542703	4547590	4542777;4543210;4543556;4544233;4544967;4545678;4546111;4546716;4547207;4543314;4543871;4543337;4544008;4543374;4543984;4543399;4543374;4543944;4544142;4543985;4544900;4544897;4544874;4544866;4544879;4545586;4546131;4546659;4546153;4546655;4546118;4546609;4546133;4546651;4546144;4546639	734	2368	695	1963	867	1837	604	1961	606	2049	823	2480	39.8591	108.263	37.5492	120.295	45.8912	116.051	32.6942	122.821	33.7917	114.472	34.4102	115.615	2.71614	3.20366	2.52883	3.75666	3.38758	3.3599	-0.314168	0.0551338	1	+	+	+	+	+	+	Intron (XM_001120213.5/724378, intron 1 of 2)	4550397	4553118	2722	-	408416	XM_391963.6
[truncated: 41,972 more rows]
[truncated: 4 more columns]
