# Supplementary material for: H3K4me1 Modification Functions in Caste Differentiation in Honey Bees
Source: Int J Mol Sci. 2023 Mar 25;24(7):6217. doi: 10.3390/ijms24076217 (PMC10094490; doi:10.3390/ijms24076217)
Supplement: Supplementary file 1 [file ijms-24-06217-s001.zip › Table S3.xlsx]

## Sheet: C4Q_4me1_vs_C4W_4me1_peak_compa
4Q vs 4W_peak_compare_table
Chromosome	PeakStart	PeakEnd	oriSummitPos	Count_Q4_1_In	Count_Q4_1me1	Count_Q4_2_In	Count_Q4_2me1	Count_Q4_3_In	Count_Q4_3me1	Count_W4_1_In	Count_W4_1me1	Count_W4_2_In	Count_W4_2me1	Count_W4_3_In	Count_W4_3me1	RPM_Q4_1_In	RPM_Q4_1me1	RPM_Q4_2_In	RPM_Q4_2me1	RPM_Q4_3_In	RPM_Q4_3me1	RPM_W4_1_In	RPM_W4_1me1	RPM_W4_2_In	RPM_W4_2me1	RPM_W4_3_In	RPM_W4_3me1	FoldEnrich_Q4_1me1	FoldEnrich_Q4_2me1	FoldEnrich_Q4_3me1	FoldEnrich_W4_1me1	FoldEnrich_W4_2me1	FoldEnrich_W4_3me1	log2foldchange	pvalue	qvalue	In_Q4_1me1	In_Q4_2me1	In_Q4_3me1	In_W4_1me1	In_W4_2me1	In_W4_3me1	annotation	geneStart	geneEnd	geneLength	geneStrand	geneId	transcriptId
NC_037652.1	5372099	5372868	5372430;5372387;5372673;5372570	131	9	92	155	122	227	158	189	115	187	92	123	7.2006	0.7512	5.2824	9.55812	6.76131	11.7397	7.18839	11.4133	5.9276	11.8327	5.2545	7.53052	0.104325	1.80943	1.73631	1.58774	1.9962	1.43316	-0.458935	0.504115	1	-	+	+	+	+	-	Intron (NM_001011562.1/406065, intron 1 of 3)	5362668	5382720	20053	+	406065	XM_006562598.3
NC_037652.1	5371011	5372078	5371253;5371269;5371297;5371267;5371729;5371324;5371349;5371940	154	169	139	253	133	252	147	189	139	209	131	215	8.45525	12.7704	7.952	15.5626	7.36598	13.027	6.69108	11.4133	7.154	13.2174	7.458	13.1177	1.51035	1.95707	1.76854	1.70575	1.84755	1.75888	-0.020851	0.866337	1	+	+	+	+	+	+	Intron (NM_001011562.1/406065, intron 1 of 3)	5362668	5382720	20053	+	406065	XM_006562598.3
NC_037652.1	5365306	5365725	5365558;5365459	75	9	37	98	64	16	66	85	84	89	51	105	4.1458	0.7512	2.1584	6.06573	3.57305	0.87533	3.02907	5.16602	4.3435	5.6646	2.938	6.43738	0.181195	2.81029	0.244981	1.70548	1.30416	2.19108	-0.684289	0.533879	1	-	+	-	-	-	+	Promoter (2-3kb)	5362668	5382720	20053	+	406065	XM_006562598.3
NC_037652.1	5377972	5378504	5378300;5378214	76	12	77	75	74	111	79	135	64	147	80	98	4.20035	0.97656	4.4304	4.65652	4.12275	5.76688	3.6168	8.16952	3.3215	9.31512	4.5765	6.01227	0.232495	1.05104	1.39879	2.25877	2.80449	1.31373	-1.24939	0.0945929	1	-	-	-	+	+	-	Exon (NM_001011562.1/406065, exon 3 of 4)	5362668	5382720	20053	+	406065	XM_006562598.3
NC_037652.1	5354387	5354670	5354515	43	4	31	3	39	2	56	3	52	0	40	59	2.4002	0.3756	1.8176	0.24508	2.1988	0.15447	2.57697	0.24028	2.7083	0.06294	2.3165	3.6438	0.156487	0.134837	0.070252	0.0932413	0.0232397	1.57298	-2.22419	0.473523	1	-	-	-	-	-	+	Distal Intergenic	5361890	5382720	20831	+	406065	NM_001011562.1
NC_037652.1	5355274	5356212	5355495;5356034;5355955;5355954;5355943;5356010	129	217	96	125	120	216	150	201	125	210	110	154	7.0915	16.3762	5.5096	7.72002	6.65137	11.1733	6.82671	12.1341	6.4386	13.2803	6.2715	9.41315	2.30927	1.40119	1.67985	1.77744	2.06261	1.50094	0.0132619	0.961231	1	+	+	+	+	+	-	Distal Intergenic	5361890	5382720	20831	+	406065	NM_001011562.1
NC_037652.1	5356641	5358613	5356795;5356877;5356941;5357590;5358023;5357544;5357593;5357620;5358140;5357695;5358120;5358443;5358108	294	52	241	340	237	293	255	397	255	473	228	403	16.0922	3.98136	13.7456	20.8931	13.0829	15.1381	11.5738	23.9079	13.0816	29.8336	12.9385	24.5349	0.247409	1.51998	1.15709	2.06569	2.28058	1.89627	-1.09395	0.0897438	1	-	+	+	+	+	+	Distal Intergenic	5361890	5382720	20831	+	406065	NM_001011562.1
NC_037652.1	5358749	5359089	5358921	68	4	44	60	60	8	84	61	53	99	55	58	3.76395	0.3756	2.556	3.73747	3.35317	0.46341	3.84285	3.72434	2.7594	6.294	3.164	3.58307	0.0997888	1.46223	0.138201	0.969161	2.28093	1.13245	-1.36604	0.216473	1	-	-	-	-	+	-	Promoter (2-3kb)	5361890	5382720	20831	+	406065	NM_001011562.1
NC_037652.1	5359530	5360123	5359811;5359766;5359818;5359890;5359917	88	17	80	156	64	212	114	180	77	163	77	161	4.85495	1.35216	4.6008	9.61939	3.57305	10.9674	5.19915	10.8727	3.9858	10.3222	4.407	9.83826	0.278512	2.09081	3.06948	2.09125	2.58974	2.23242	-0.346109	0.610838	1	-	+	+	+	+	+	Promoter (1-2kb)	5361890	5382720	20831	+	406065	NM_001011562.1
NC_037652.1	5361538	5363269	5361862;5362736;5361913;5362660;5361891;5362085;5361929;5362200;5361841;5362175;5362739;5363070;5362295;5362754;5362896;5362771	259	620	210	391	187	807	289	497	263	415	212	317	14.183	46.6495	11.9848	24.0178	10.3344	41.6039	13.1109	29.9149	13.4904	26.183	12.0345	19.3121	3.28911	2.00402	4.02577	2.28168	1.94086	1.60473	0.67734	0.179242	1	+	+	+	+	+	+	Promoter (<=1kb)	5361890	5382720	20831	+	406065	NM_001011562.1
NC_037652.1	5363490	5364205	5363635;5363902;5364088;5364074;5364028	117	15	91	136	99	135	99	76	107	124	83	147	6.4369	1.20192	5.2256	8.39399	5.497	7.00264	4.521	4.62539	5.5188	7.8675	4.746	8.98804	0.186723	1.60632	1.2739	1.02309	1.42558	1.89381	-0.501718	0.451074	1	-	+	+	-	+	+	Promoter (<=1kb)	5362668	5382720	20053	+	406065	XM_006562598.3
NC_037652.1	5381087	5381473	5381196;5381252	77	12	58	56	45	101	69	64	74	108	62	59	4.2549	0.97656	3.3512	3.49239	2.52862	5.25198	3.1647	3.90455	3.8325	6.86046	3.5595	3.6438	0.229514	1.04213	2.07701	1.23378	1.79007	1.02368	-0.273461	0.718162	1	-	-	+	-	+	-	Intron (NM_001011562.1/406065, intron 3 of 3)	5362668	5382720	20053	+	406065	XM_006562598.3
NC_037652.1	5381775	5382217	5382029	66	126	70	51	81	132	82	61	91	58	57	38	3.65485	9.54024	4.0328	3.18604	4.50754	6.84817	3.75243	3.72434	4.7012	3.71346	3.277	2.36847	2.6103	0.790032	1.51927	0.992514	0.789896	0.722756	0.973634	0.266088	1	+	-	-	-	-	-	Intron (NM_001011562.1/406065, intron 3 of 3)	5362668	5382720	20053	+	406065	XM_006562598.3
NC_037652.1	5383119	5383402	5383245	58	116	55	58	55	90	49	51	66	73	52	34	3.21845	8.78904	3.1808	3.61493	3.07832	4.68559	2.2605	3.12364	3.4237	4.65756	2.9945	2.12555	2.73083	1.13648	1.52213	1.38184	1.36039	0.709818	0.642686	0.314304	1	+	-	-	-	-	-	Distal Intergenic	5362668	5382720	20053	+	406065	XM_006562598.3
NC_037652.1	5394193	5394816	5394614	97	202	80	34	108	58	98	80	100	73	106	42	5.3459	15.2494	4.6008	2.14445	5.99173	3.03791	4.47579	4.86567	5.1611	4.65756	6.0455	2.61139	2.85254	0.466104	0.507017	1.08711	0.902436	0.431956	0.659808	0.617133	1	+	-	-	-	-	-	Distal Intergenic	5362668	5382720	20053	+	406065	XM_006562598.3
NC_037652.1	5378827	5379786	5378923;5379282;5379526;5379143;5379634;5379615;5379632	153	14	125	131	134	125	149	190	137	231	111	210	8.4007	1.1268	7.1568	8.08764	7.42095	6.48774	6.7815	11.4734	7.0518	14.6021	6.328	12.814	0.134132	1.13006	0.874247	1.69187	2.07069	2.02497	-1.43639	0.0407527	1	-	-	+	+	+	+	Intron (NM_001011562.1/406065, intron 3 of 3)	5362668	5382720	20053	+	406065	XM_006562598.3
NC_037652.1	5380140	5380622	5380337;5380373	89	12	63	71	59	78	80	126	77	124	86	92	4.9095	0.97656	3.6352	4.41144	3.2982	4.06771	3.66201	7.62889	3.9858	7.8675	4.9155	5.64789	0.198912	1.21353	1.23331	2.08325	1.97388	1.149	-0.97653	0.133059	1	-	-	-	+	+	-	Intron (NM_001011562.1/406065, intron 3 of 3)	5362668	5382720	20053	+	406065	XM_006562598.3
NC_037640.1	9454236	9455315	9454624	98	13	95	10	110	25	95	24	81	54	79	281	5.40045	1.05168	5.4528	0.67397	6.10167	1.33874	4.34016	1.50175	4.1902	3.4617	4.52	17.1259	0.194739	0.123601	0.219406	0.346013	0.826142	3.78892	-3.20566	0.304289	1	-	-	-	-	-	+	Promoter (1-2kb)	9456503	9459237	2735	+	406066	NM_001011563.1
NC_037640.1	9453259	9453765	9453416	55	6	69	9	40	9	77	8	54	12	44	111	3.0548	0.52584	3.976	0.6127	2.25377	0.5149	3.52638	0.54063	2.8105	0.81822	2.5425	6.80176	0.172136	0.1541	0.228462	0.15331	0.29113	2.67523	-2.49162	0.405937	1	-	-	-	-	-	+	Promoter (2-3kb)	9456503	9459237	2735	+	406066	NM_001011563.1
NC_037648.1	2314340	2315789	2314889;2315597;2314896	109	21	124	23	140	24	153	77	126	105	106	254	6.0005	1.65264	7.1	1.47048	7.75077	1.28725	6.96234	4.68546	6.4897	6.67164	6.0455	15.4862	0.275417	0.20711	0.16608	0.672972	1.02804	2.56161	-2.71632	0.172819	1	-	-	-	-	+	+	Promoter (1-2kb)	2312803	2315913	3111	+	406067	NM_001011564.2
NC_037648.1	2313151	2313658	2313464;2313485;2313491	57	7	42	74	52	10	69	124	71	154	51	107	3.1639	0.60096	2.4424	4.59525	2.91341	0.56639	3.1647	7.50875	3.6792	9.7557	2.938	6.55884	0.189943	1.88145	0.194408	2.37266	2.65158	2.23242	-1.67928	0.0917809	1	-	-	-	+	+	+	Promoter (<=1kb)	2312803	2315913	3111	+	406067	NM_001011564.2
NC_037648.1	2311568	2311991	2311743;2311792;2311801;2311782	43	20	45	110	50	18	63	131	62	102	31	96	2.4002	1.57752	2.6128	6.80097	2.80347	0.97831	2.89344	7.92924	3.2193	6.48282	1.808	5.89081	0.657245	2.60294	0.348964	2.74042	2.01374	3.25819	-1.15056	0.161743	1	-	+	-	+	+	+	Promoter (<=1kb)	2312803	2315913	3111	+	406067	NM_001011564.2
NC_037652.1	3348842	3349381	3349085	52	195	93	56	104	61	95	49	74	34	73	32	2.89115	14.7235	5.3392	3.49239	5.77185	3.19238	4.34016	3.0035	3.8325	2.2029	4.181	2.00409	5.09261	0.654104	0.553095	0.692025	0.574795	0.479333	1.85113	0.417238	1	+	-	-	-	-	-	Distal Intergenic	3310369	3326664	16296	-	406068	NM_001011565.1
NC_037652.1	6339145	6339466	6339301	66	110	37	23	63	49	63	27	64	32	50	18	3.65485	8.33832	2.1584	1.47048	3.51808	2.5745	2.89344	1.68196	3.3215	2.07702	2.8815	1.15387	2.28144	0.681282	0.731791	0.581301	0.625326	0.400441	1.20095	0.31571	1	+	-	-	-	-	-	Promoter (<=1kb)	6339308	6402471	63164	+	406070	XM_026445259.1
NC_037652.1	6362125	6363357	6362501;6363144	175	375	130	52	173	103	162	95	196	70	174	39	9.6008	28.2451	7.4408	3.24731	9.56478	5.35496	7.36923	5.76672	10.0667	4.46874	9.8875	2.4292	2.94195	0.436419	0.559862	0.78254	0.443913	0.245684	1.41964	0.420307	1	+	-	-	-	-	-	5' UTR	6341538	6401920	60383	+	406070	NM_001011567.1
NC_037645.1	397297	397813	397475;397515;397682	74	24	76	101	55	16	90	102	94	115	41	98	4.09125	1.878	4.3736	6.24954	3.07832	0.87533	4.11411	6.18721	4.8545	7.30104	2.373	6.01227	0.459028	1.42892	0.284353	1.5039	1.50397	2.53362	-1.35105	0.0857164	1	-	+	-	+	-	+	Intron (XM_026442017.1/406072, intron 2 of 15)	388016	502797	114782	+	406072	XM_016913295.2
NC_037645.1	399277	399782	399577	58	8	53	122	54	48	78	76	82	93	64	60	3.21845	0.67608	3.0672	7.53621	3.02335	2.52301	3.57159	4.62539	4.2413	5.91636	3.6725	3.70453	0.210064	2.45703	0.834508	1.29505	1.39494	1.00872	-0.0790071	0.93135	1	-	+	-	-	-	-	Intron (XM_026442017.1/406072, intron 2 of 15)	388016	502797	114782	+	406072	XM_016913295.2
NC_037645.1	398328	398570	398447	55	6	34	26	25	7	42	38	29	60	54	44	3.0548	0.52584	1.988	1.65429	1.42922	0.41192	1.94403	2.34273	1.533	3.83934	3.1075	2.73285	0.172136	0.832138	0.288213	1.20509	2.50446	0.879437	-1.82803	0.144792	1	-	-	-	-	+	-	Intron (XM_026442017.1/406072, intron 2 of 15)	388016	502797	114782	+	406072	XM_016913295.2
NC_037645.1	409260	409625	409448	54	105	34	54	45	66	63	64	82	82	62	43	3.00025	7.96272	1.988	3.36985	2.52862	3.44983	2.89344	3.90455	4.2413	5.22402	3.5595	2.67212	2.65402	1.6951	1.36431	1.34945	1.2317	0.750701	0.778032	0.165284	1	+	-	-	-	-	-	Intron (XM_026442017.1/406072, intron 2 of 15)	424904	504123	79220	+	406072	XM_016913294.2
NC_037645.1	366567	367401	366719;367253	118	180	105	40	123	107	115	77	137	56	149	31	6.49145	13.5967	6.0208	2.51207	6.81628	5.56092	5.24436	4.68546	7.0518	3.58758	8.475	1.94336	2.09456	0.417232	0.815829	0.893428	0.508747	0.229305	1.02831	0.384511	1	+	-	-	-	-	-	Promoter (<=1kb)	366738	504123	137386	+	406072	XM_016913286.2
NC_037645.1	382823	383065	382892	39	4	25	35	47	0	54	30	44	58	40	21	2.182	0.3756	1.4768	2.20572	2.63856	0.05149	2.48655	1.86217	2.2995	3.71346	2.3165	1.33606	0.172136	1.49358	0.0195144	0.748897	1.6149	0.576758	-0.803142	0.506843	1	-	-	-	-	+	-	Intron (XM_026442017.1/406072, intron 2 of 15)	388016	502797	114782	+	406072	XM_016913295.2
NC_037645.1	388192	388512	388340	68	11	54	88	44	67	76	51	69	60	57	49	3.76395	0.90144	3.124	5.45303	2.47365	3.50132	3.48117	3.12364	3.577	3.83934	3.277	3.0365	0.239493	1.74553	1.41545	0.897296	1.07334	0.92661	0.231051	0.749602	1	-	+	-	-	-	-	Promoter (<=1kb)	388016	502797	114782	+	406072	XM_016913295.2
NC_037645.1	450218	450769	450538;450527;450479;450559	91	8	69	150	65	191	82	127	66	120	79	84	5.0186	0.67608	3.976	9.25177	3.62802	9.88608	3.75243	7.68896	3.4237	7.61574	4.52	5.16205	0.134715	2.3269	2.72492	2.04906	2.22442	1.14205	-0.0623282	0.936411	1	-	+	+	+	+	-	Intron (XM_026442017.1/406072, intron 4 of 15)	431948	502528	70581	+	406072	NM_001011568.1
NC_037645.1	323413	324062	323782	123	267	83	66	89	112	102	92	125	76	115	61	6.7642	20.1322	4.7712	4.10509	4.9473	5.81837	4.65663	5.58651	6.4386	4.84638	6.554	3.76526	2.97629	0.860389	1.17607	1.19969	0.752707	0.574498	0.988236	0.335188	1	+	-	-	-	-	-	Promoter (<=1kb)	323612	504123	180512	+	406072	XM_026442017.1
NC_037645.1	449305	449661	449422;449466;449471	59	4	44	74	57	82	70	97	68	92	51	88	3.273	0.3756	2.556	4.59525	3.18826	4.27367	3.20991	5.88686	3.5259	5.85342	2.938	5.40497	0.114757	1.79783	1.34044	1.83396	1.66012	1.83968	-0.713371	0.300894	1	-	-	-	+	+	+	Intron (XM_026442017.1/406072, intron 4 of 15)	431948	502528	70581	+	406072	NM_001011568.1
NC_037645.1	414252	414521	414330	57	6	55	88	29	65	63	45	48	73	40	53	3.1639	0.52584	3.1808	5.45303	1.6491	3.39834	2.89344	2.76322	2.5039	4.65756	2.3165	3.27942	0.1662	1.71436	2.06072	0.954995	1.86012	1.41568	-0.102264	0.890153	1	-	+	-	-	-	-	Intron (XM_026442017.1/406072, intron 2 of 15)	424904	504123	79220	+	406072	XM_016913294.2
NC_037645.1	434857	435164	434987	53	6	55	64	42	51	60	114	50	77	57	69	2.9457	0.52584	3.1808	3.98255	2.36371	2.67748	2.75781	6.90805	2.6061	4.90932	3.277	4.2511	0.178511	1.25206	1.13274	2.5049	1.88378	1.29725	-1.14939	0.0993351	1	-	-	-	+	-	-	Promoter (2-3kb)	431948	502528	70581	+	406072	NM_001011568.1
NC_037645.1	447968	448489	448190;448262;448270;448255;448268	62	7	58	141	77	153	75	178	62	126	49	111	3.43665	0.60096	3.3512	8.70034	4.28766	7.92946	3.43596	10.7525	3.2193	7.99338	2.825	6.80176	0.174868	2.59619	1.84937	3.1294	2.48296	2.4077	-0.795588	0.250016	1	-	+	+	+	+	+	Intron (XM_026442017.1/406072, intron 4 of 15)	431948	502528	70581	+	406072	NM_001011568.1
NC_037645.1	451334	452026	451613;451580;451708;451655;451822;451822	96	206	93	193	90	263	120	208	117	198	115	174	5.29135	15.5498	5.3392	11.8864	5.00227	13.5934	5.47041	12.5546	6.0298	12.5251	6.554	10.6278	2.93872	2.22625	2.71745	2.295	2.0772	1.62157	0.395173	0.0953887	1	+	+	+	+	+	+	Intron (XM_026442017.1/406072, intron 4 of 15)	431948	502528	70581	+	406072	NM_001011568.1
NC_037645.1	470689	471158	470935;470996;470954	84	173	85	130	87	170	75	82	97	54	55	54	4.63675	13.0709	4.8848	8.02637	4.83736	8.80479	3.43596	4.98581	5.0078	3.4617	3.164	3.34015	2.81898	1.64313	1.82016	1.45107	0.691262	1.05567	0.974116	0.087916	1	+	+	+	-	-	-	Intron (XM_026442017.1/406072, intron 5 of 15)	431948	502528	70581	+	406072	NM_001011568.1
NC_037645.1	416283	416559	416401	45	2	40	69	35	58	69	69	57	48	74	52	2.5093	0.22536	2.3288	4.2889	1.97892	3.03791	3.1647	4.2049	2.9638	3.08406	4.2375	3.21869	0.0898099	1.84168	1.53514	1.32869	1.04058	0.759573	0.147904	0.857783	1	-	+	-	-	-	-	Intron (XM_026442017.1/406072, intron 2 of 15)	424904	504123	79220	+	406072	XM_016913294.2
NC_037645.1	445932	446380	446128;446147;446135	71	143	55	76	54	111	71	80	63	66	56	35	3.9276	10.8173	3.1808	4.71779	3.02335	5.76688	3.25512	4.86567	3.2704	4.21698	3.2205	2.18628	2.75418	1.48321	1.90745	1.49477	1.28944	0.678864	0.827319	0.127138	1	+	-	+	+	-	-	Intron (XM_026442017.1/406072, intron 4 of 15)	431948	502528	70581	+	406072	NM_001011568.1
NC_037645.1	424290	425375	424410;425101;425034;424994;424862;425193	148	255	111	177	110	257	174	196	122	242	127	167	8.12795	19.2307	6.3616	10.9061	6.10167	13.2844	7.91175	11.8338	6.2853	15.2944	7.232	10.2026	2.366	1.71436	2.17717	1.49572	2.43336	1.41076	0.228797	0.476201	1	+	+	+	+	+	-	Promoter (<=1kb)	424904	504123	79220	+	406072	XM_016913294.2
NC_037645.1	442767	443174	442967;442943;442930	59	14	48	100	56	149	71	84	65	56	60	66	3.273	1.1268	2.7832	6.18827	3.13329	7.7235	3.25512	5.10595	3.3726	3.58758	3.4465	4.06891	0.344271	2.22344	2.46498	1.56859	1.06374	1.18059	0.400431	0.609174	1	-	+	+	+	-	-	Intron (XM_026442017.1/406072, intron 4 of 15)	431948	502528	70581	+	406072	NM_001011568.1
NC_037645.1	411652	412021	411833	68	74	56	49	49	110	67	54	63	59	56	36	3.76395	5.634	3.2376	3.0635	2.7485	5.71539	3.07428	3.30385	3.2704	3.7764	3.2205	2.24701	1.49683	0.946226	2.07946	1.07467	1.15472	0.697721	0.627645	0.241356	1	-	-	+	-	-	-	Intron (XM_026442017.1/406072, intron 2 of 15)	424904	504123	79220	+	406072	XM_016913294.2
NC_037645.1	355924	356260	356133	57	88	64	39	58	74	69	40	64	26	46	26	3.1639	6.68568	3.692	2.4508	3.24323	3.86175	3.1647	2.46287	3.3215	1.69938	2.6555	1.63971	2.11311	0.663814	1.19071	0.778232	0.51163	0.617477	1.05672	0.244041	1	+	-	-	-	-	-	Intron (XM_026442017.1/406072, intron 1 of 15)	366738	504123	137386	+	406072	XM_016913286.2
NC_037645.1	417809	418154	417985	59	122	72	34	59	53	57	60	76	35	57	22	3.273	9.23976	4.1464	2.14445	3.2982	2.78046	2.62218	3.66427	3.9347	2.26584	3.277	1.39679	2.82302	0.517184	0.843023	1.39741	0.575861	0.42624	0.801875	0.507889	1	+	-	-	-	-	-	5' UTR	424904	504123	79220	+	406072	XM_016913294.2
NC_037645.1	412561	412987	412756;412767;412768	75	196	75	112	72	133	87	100	89	80	67	43	4.1458	14.7986	4.3168	6.92351	4.01281	6.89966	3.97848	6.06707	4.599	5.09814	3.842	2.67212	3.56954	1.60385	1.71941	1.52497	1.10853	0.695502	1.05	0.194887	1	+	+	+	-	-	-	Intron (XM_026442017.1/406072, intron 2 of 15)	424904	504123	79220	+	406072	XM_016913294.2
NC_037645.1	387255	387954	387599;387604;387601	67	284	95	125	98	200	92	86	105	77	96	49	3.7094	21.4092	5.4528	7.72002	5.44203	10.3495	4.20453	5.22609	5.4166	4.90932	5.4805	3.0365	5.77161	1.41579	1.90177	1.24297	0.906347	0.554055	1.74939	0.261106	1	+	-	+	+	-	-	Promoter (<=1kb)	388016	502797	114782	+	406072	XM_016913295.2
NC_037642.1	3457587	3457852	3457700	38	67	63	37	47	60	43	34	75	30	47	18	2.12745	5.10816	3.6352	2.32826	2.63856	3.14089	1.98924	2.10245	3.8836	1.95114	2.712	1.15387	2.40107	0.640476	1.19038	1.05691	0.502405	0.425468	1.09233	0.284792	1	+	-	-	-	-	-	Intron (XM_006560015.3/406073, intron 3 of 4)	3434158	3472699	38542	+	406073	XM_026441089.1
NC_037642.1	3420551	3420940	3420775	61	94	59	19	49	63	69	40	66	32	93	20	3.3821	7.1364	3.408	1.2254	2.7485	3.29536	3.1647	2.46287	3.4237	2.07702	5.311	1.27533	2.11005	0.359566	1.19897	0.778232	0.606659	0.24013	1.17476	0.308943	1	+	-	-	-	-	-	Intron (XM_026440825.1/102656027, intron 1 of 1)	3433872	3472699	38828	+	406073	XM_006560015.3
NC_037642.1	3415889	3416381	3416107;3416217	71	212	56	73	71	108	67	82	102	75	63	28	3.9276	16.0006	3.2376	4.53398	3.95784	5.61241	3.07428	4.98581	5.2633	4.78344	3.616	1.76117	4.07389	1.40041	1.41805	1.62178	0.908829	0.487049	1.19157	0.281054	1	+	-	-	+	-	-	Intron (XM_026440825.1/102656027, intron 1 of 1)	3433872	3472699	38828	+	406073	XM_006560015.3
NC_037642.1	3423174	3424162	3423409;3423918	168	387	120	117	152	187	151	169	163	98	147	87	9.21895	29.1466	6.8728	7.22986	8.41041	9.68012	6.87192	10.2119	8.3804	6.23106	8.362	5.34424	3.1616	1.05195	1.15097	1.48603	0.743528	0.63911	0.903066	0.352757	1	+	-	-	-	-	-	Intron (XM_026440825.1/102656027, intron 1 of 1)	3433872	3472699	38828	+	406073	XM_006560015.3
NC_037642.1	3433058	3436697	3433297;3433762;3434239;3435161;3435742;3436072;3436288;3433770;3434375;3434990;3433728;3434531;3435147;3433402;3433868;3433951;3434570;3434851;3434579	506	1741	411	629	460	1096	601	836	570	647	481	419	27.6569	130.859	23.4016	38.6001	25.3412	56.4845	27.2164	50.2786	29.1781	40.7851	27.233	25.5066	4.73151	1.64946	2.22896	1.84736	1.3978	0.936606	1.04189	0.255328	1	+	+	+	+	+	-	Promoter (<=1kb)	3433872	3472699	38828	+	406073	XM_006560015.3
NC_037642.1	3431782	3432290	3431952;3432129	82	117	70	49	56	125	78	72	82	84	79	17	4.52765	8.86416	4.0328	3.0635	3.13329	6.48774	3.57159	4.38511	4.2413	5.3499	4.52	1.09314	1.95778	0.759646	2.07058	1.22778	1.26138	0.241845	0.809997	0.273469	1	+	-	+	-	-	-	Promoter (1-2kb)	3433872	3472699	38828	+	406073	XM_006560015.3
NC_037642.1	3447373	3447763	3447630	75	112	71	37	78	39	76	35	87	47	74	16	4.1458	8.48856	4.0896	2.32826	4.34263	2.0596	3.48117	2.16252	4.4968	3.02112	4.2375	1.03241	2.04751	0.569312	0.474275	0.621205	0.671838	0.243637	1.0083	0.418013	1	+	-	-	-	-	-	Intron (XM_006560015.3/406073, intron 3 of 4)	3434158	3472699	38542	+	406073	XM_026441089.1
NC_037642.1	3437420	3437831	3437655	75	134	82	39	63	68	77	60	75	51	57	12	4.1458	10.1412	4.7144	2.4508	3.51808	3.55281	3.52638	3.66427	3.8836	3.27288	3.277	0.78949	2.44614	0.519854	1.00987	1.0391	0.842744	0.240919	0.905324	0.404478	1	+	-	-	-	-	-	Exon (XM_006560015.3/406073, exon 2 of 5)	3434158	3472699	38542	+	406073	XM_026441089.1
NC_037642.1	3439333	3439732	3439545	75	122	56	32	74	65	62	55	79	43	71	19	4.1458	9.23976	3.2376	2.02191	4.12275	3.39834	2.84823	3.36392	4.088	2.76936	4.068	1.2146	2.2287	0.624509	0.82429	1.18106	0.677436	0.298574	0.769655	0.437131	1	+	-	-	-	-	-	Intron (XM_006560015.3/406073, intron 2 of 4)	3434158	3472699	38542	+	406073	XM_026441089.1
NC_037642.1	3450829	3451216	3451036	62	133	54	25	72	50	70	30	67	49	82	18	3.43665	10.0661	3.124	1.59302	4.01281	2.62599	3.20991	1.86217	3.4748	3.147	4.6895	1.15387	2.92904	0.50993	0.654402	0.580132	0.905664	0.246054	1.24098	0.422408	1	+	-	-	-	-	-	Intron (XM_006560015.3/406073, intron 3 of 4)	3434158	3472699	38542	+	406073	XM_026441089.1
NC_037642.1	3427527	3427789	3427652	48	79	54	38	53	57	62	63	55	58	59	52	2.67295	6.0096	3.124	2.38953	2.96838	2.98642	2.84823	3.84448	2.8616	3.71346	3.39	3.21869	2.2483	0.764894	1.00608	1.34978	1.29769	0.949466	0.160168	0.792234	1	+	-	-	-	-	-	Intron (XM_026440825.1/102656027, intron 1 of 1)	3433872	3472699	38828	+	406073	XM_006560015.3
NC_037642.1	3458727	3459846	3458968;3459663	151	334	116	107	147	217	162	116	120	92	157	56	8.2916	25.1652	6.6456	6.61716	8.13556	11.2248	7.36923	7.02819	6.1831	5.85342	8.927	3.46161	3.03502	0.99572	1.37972	0.953721	0.94668	0.387769	1.24156	0.233219	1	+	-	-	-	-	-	Intron (XM_006560015.3/406073, intron 3 of 4)	3434158	3472699	38542	+	406073	XM_026441089.1
NC_037642.1	3468577	3469062	3468838	99	155	55	45	74	103	95	64	101	54	72	38	5.455	11.7187	3.1808	2.81842	4.12275	5.35496	4.34016	3.90455	5.2122	3.4617	4.1245	2.36847	2.14825	0.886073	1.29888	0.899633	0.664153	0.574244	1.01915	0.181575	1	+	-	-	-	-	-	Intron (XM_006560015.3/406073, intron 4 of 4)	3434158	3472699	38542	+	406073	XM_026441089.1
NC_037642.1	3461255	3462271	3461643;3461972	173	308	130	102	137	150	165	110	205	89	150	57	9.4917	23.2121	7.4408	6.31081	7.58586	7.77499	7.50486	6.66777	10.5266	5.6646	8.5315	3.52234	2.44552	0.848136	1.02493	0.88846	0.538122	0.412863	1.23129	0.23942	1	+	-	-	-	-	-	Intron (XM_006560015.3/406073, intron 3 of 4)	3434158	3472699	38542	+	406073	XM_026441089.1
NC_037644.1	10937075	10938788	10937292;10937260;10938261;10938564;10937288;10937282;10937307;10938301;10938255;10938525;10938236	166	187	126	383	142	213	206	534	173	534	149	551	9.10985	14.1226	7.2136	23.5277	7.86071	11.0189	9.35847	32.1375	8.8914	33.6729	8.475	33.523	1.55026	3.26158	1.40177	3.43405	3.78713	3.95552	-0.846993	0.10108	1	+	+	+	+	+	+	Promoter (1-2kb)	10937513	10940303	2791	-	406075	NM_001010975.1
NC_037644.1	10941323	10941989	10941696;10941725;10941695;10941689;10941692	33	32	69	255	48	301	84	178	34	162	68	207	1.8547	2.47896	3.976	15.6851	2.69353	15.55	3.84285	10.7525	1.7885	10.2592	3.8985	12.6318	1.33658	3.94494	5.77309	2.79805	5.7362	3.24017	-0.0910072	0.887343	1	-	+	+	+	+	+	Promoter (1-2kb)	10937513	10940303	2791	-	406075	NM_001010975.1
NC_037643.1	12973521	12977087	12973690;12974459;12974882;12975456;12976098;12976448;12976818;12974357;12974390;12974891;12974389;12974892;12976857;12976882	307	134	342	470	300	176	358	567	295	659	251	1197	16.8014	10.1412	19.4824	28.8582	16.546	9.11373	16.2304	34.1198	15.1256	41.5404	14.238	72.7545	0.603593	1.48124	0.550812	2.10222	2.74636	5.10988	-1.91776	0.10464	1	-	+	-	+	+	+	Promoter (2-3kb)	12976739	12979704	2966	-	406076	NM_001011570.1
NC_037643.1	12977506	12977826	12977647;12977685	27	10	30	30	39	20	34	34	16	74	21	70	1.5274	0.82632	1.7608	1.89937	2.1988	1.08129	1.58235	2.10245	0.8687	4.7205	1.243	4.31183	0.540998	1.0787	0.491764	1.32869	5.43398	3.46889	-2.27671	0.146725	1	-	-	-	-	+	+	Promoter (1-2kb)	12976739	12979704	2966	-	406076	NM_001011570.1
NC_037643.1	12972927	12973188	12973043	29	3	19	9	34	25	37	4	27	15	21	55	1.6365	0.30048	1.136	0.6127	1.92395	1.33874	1.71798	0.30035	1.4308	1.00704	1.243	3.40088	0.183611	0.539349	0.695829	0.174827	0.70383	2.73603	-1.34921	0.448603	1	-	-	-	-	-	+	Distal Intergenic	12976739	12979704	2966	-	406076	NM_001011570.1
NC_037653.1	3876773	3877806	3877216;3877161;3877282;3877319;3877259	129	500	118	245	148	410	174	286	167	262	125	174	7.0915	37.6351	6.7592	15.0724	8.19053	21.1624	7.91175	17.2401	8.5848	16.5532	7.119	10.6278	5.30707	2.22991	2.58376	2.17905	1.9282	1.49288	0.853784	0.258822	1	+	+	+	+	+	-	Distal Intergenic	3881429	4037081	155653	+	406077	XM_016916895.2
NC_037653.1	4020437	4020905	4020641;4020649	62	10	84	87	68	12	85	154	87	136	71	91	3.43665	0.82632	4.828	5.39176	3.79293	0.66937	3.88806	9.31085	4.4968	8.62278	4.068	5.58716	0.240443	1.11677	0.176478	2.39473	1.91754	1.37344	-1.89033	0.0308024	1	-	-	-	+	+	-	Intron (XM_016916895.2/406077, intron 3 of 3)	4015721	4032442	16722	+	406077	NM_001011571.1
NC_037653.1	3962628	3971402	3963202;3963695;3964099;3963182;3963714;3964038;3964478;3965041;3965725;3966108;3966770;3967414;3968016;3968740;3969717;3970085;3971028;3963138;3963759;3964438;3965003;3963109;3963790;3963145;3963730;3964443;3963144;3963779;3964450;3964966;3965008;3964994;3965946;3965852;3965728;3966042;3965704;3966010;3966145;3966770;3966765;3966775;3967475;3967944;3968817;3967491;3967489;3967911;3968741;3967464…	889	5477	834	3822	828	5896	1090	2835	983	2774	868	2385	48.5495	411.507	47.428	234.235	45.5701	303.637	49.3241	170.359	50.2824	174.658	49.0985	144.902	8.47603	4.93875	6.66308	3.45387	3.47354	2.95125	1.02322	0.0757966	1	+	+	+	+	+	+	Promoter (2-3kb)	3973855	4037081	63227	+	406077	XM_016916893.2
NC_037653.1	3929909	3940764	3930059;3930487;3931232;3931581;3932501;3933264;3934360;3935323;3935705;3936135;3936844;3930386;3931257;3931486;3930475;3931168;3931597;3932477;3930100;3931252;3931649;3932244;3932527;3933373;3930437;3930534;3931110;3931540;3931472;3932510;3933518;3934385;3932527;3933324;3933272;3933691;3934347;3933455;3934368;3934352;3935354;3936300;3935507;3936259;3935406;3936322;3936761;3935358;3936243;3936917…	1234	6669	1228	5389	1175	7776	1467	5905	1285	4891	1186	3945	67.3693	501.05	69.8072	330.245	64.6447	400.438	66.3683	354.773	65.7146	307.902	67.0655	239.641	7.43736	4.73082	6.19444	5.34552	4.68544	3.57324	0.43272	0.176847	1	+	+	+	+	+	+	Promoter (<=1kb)	3940050	4037081	97032	+	406077	XM_016916900.2
NC_037653.1	3878171	3879431	3878573;3879209;3878535;3878591;3879160;3878626;3879164;3878589;3879121;3878817	130	318	141	364	137	635	165	418	164	379	149	283	7.14605	23.9633	8.0656	22.3636	7.58586	32.7476	7.50486	25.1693	8.4315	23.9172	8.475	17.2473	3.35336	2.77271	4.31693	3.35373	2.83665	2.03508	0.344368	0.28118	1	+	+	+	+	+	+	Promoter (1-2kb)	3881429	4037081	155653	+	406077	XM_016916895.2
NC_037653.1	3946755	3961175	3946983;3947774;3948025;3948651;3949296;3949774;3950625;3951262;3951926;3952694;3947021;3947850;3948690;3947098;3947681;3948682;3949747;3950579;3947031;3947783;3948774;3949379;3949842;3950654;3947019;3947746;3948516;3947720;3948665;3949850;3950664;3949844;3949790;3950575;3950572;3951725;3951719;3951735;3951777;3951847;3952733;3952798;3953571;3952733;3952763;3952785;3953563;3954265;3954620;3955466…	1638	3626	1459	5208	1469	6878	1849	5425	1676	5046	1538	4589	89.4074	272.46	82.928	319.155	80.8059	354.2	83.6385	325.94	85.6947	317.658	86.9535	278.751	3.0474	3.84858	4.38334	3.89701	3.70686	3.20575	0.0613653	0.744943	1	+	+	+	+	+	+	Promoter (<=1kb)	3952850	4037081	84232	+	406077	XM_016916901.2
NC_037653.1	4013936	4014733	4014429;4014263;4014296;4014388;4014376	94	407	66	206	101	316	100	182	90	175	95	148	5.18225	30.649	3.8056	12.6829	5.60694	16.3223	4.56621	10.9928	4.6501	11.0774	5.424	9.04877	5.91423	3.33269	2.91109	2.40742	2.38219	1.66828	0.912772	0.17394	1	+	+	+	+	+	-	Promoter (<=1kb)	4015721	4032442	16722	+	406077	NM_001011571.1
NC_037653.1	3994633	3997725	3995261;3996054;3996390;3995462;3996086;3996503;3995264;3996011;3996448;3995455;3996450;3997274;3995366;3996135;3996425;3995436;3996150;3997394;3997316;3997470;3997337;3997346	351	1953	341	1261	350	2460	379	1320	384	1150	361	851	19.2016	146.784	19.4256	77.3227	19.2945	126.717	17.1798	79.3525	19.6735	72.4439	20.453	51.742	7.64436	3.98045	6.56752	4.61894	3.68231	2.5298	0.748158	0.139305	1	+	+	+	+	+	+	Intron (XM_016916895.2/406077, intron 2 of 3)	3988955	4037081	48127	+	406077	XM_016916898.2
NC_037653.1	4021134	4022345	4021317;4021851;4021279;4021738;4021983;4021448;4021843;4021758;4021851	140	21	137	358	152	378	153	412	183	373	117	271	7.69155	1.65264	7.8384	21.9959	8.41041	19.5147	6.96234	24.8089	9.4024	23.5396	6.667	16.5186	0.214864	2.80617	2.3203	3.5633	2.50357	2.47767	-0.677801	0.314405	1	-	+	+	+	+	+	Intron (XM_016916895.2/406077, intron 3 of 3)	4015721	4032442	16722	+	406077	NM_001011571.1
NC_037653.1	3978600	3980930	3979005;3979714;3978878;3979081;3979850;3980540;3979062;3979785;3978875;3979009;3979176;3979676;3979951;3979749;3979691;3980583;3980558;3980516;3980618	274	1026	208	558	252	1010	340	610	332	529	291	435	15.0013	77.1482	11.8712	34.2499	13.9074	52.0564	15.4166	36.7028	17.0163	33.3582	16.498	26.4783	5.14277	2.88513	3.74307	2.38073	1.96037	1.60494	0.985232	0.0855973	1	+	+	+	+	+	+	Intron (XM_016916895.2/406077, intron 2 of 3)	3973855	4037081	63227	+	406077	XM_016916893.2
NC_037653.1	3923832	3924436	3924028;3924088;3924333	98	39	89	78	75	154	97	119	95	133	93	64	5.40045	3.0048	5.112	4.84033	4.17772	7.98095	4.43058	7.2084	4.9056	8.43396	5.311	3.94745	0.556398	0.946856	1.91036	1.62697	1.71925	0.743259	-0.260616	0.682066	1	-	-	+	-	+	-	Promoter (2-3kb)	3927142	4037081	109940	+	406077	XM_016916896.2
NC_037653.1	3942055	3944948	3942331;3942662;3942620;3942337;3942583;3942588;3943346;3943848;3944636;3942381;3942657;3943398;3943368;3943914;3943385;3943406;3943392;3943944;3944499;3944522;3944525;3944502;3944535	396	915	308	700	353	1178	378	824	328	770	289	617	21.6563	68.8099	17.5512	42.9503	19.4594	60.7067	17.1346	49.5577	16.8119	48.5267	16.385	37.5311	3.17736	2.44714	3.11966	2.89226	2.88645	2.29058	0.11588	0.506405	1	+	+	+	+	+	+	Promoter (2-3kb)	3940050	4037081	97032	+	406077	XM_016916900.2
NC_037653.1	4036842	4037331	4037128;4037019	83	26	52	74	47	25	64	102	76	109	50	126	4.5822	2.02824	3.0104	4.59525	2.63856	1.33874	2.93865	6.18721	3.9347	6.9234	2.8815	7.71271	0.442635	1.52646	0.507375	2.10546	1.75958	2.67663	-1.40137	0.0407767	1	-	-	-	+	-	+	3' UTR	4015721	4032442	16722	+	406077	NM_001011571.1
NC_037653.1	4029106	4031762	4029391;4030239;4030823;4031482;4029482;4030259;4029486;4029784;4030305;4029439;4030254;4029398;4030043;4029933;4031025;4031453;4030990;4031352;4031026;4031510;4031433;4031427	382	937	308	897	286	1282	445	944	382	802	317	661	20.8926	70.4626	17.5512	55.0205	15.7764	66.0617	20.1637	56.7661	19.5713	50.5408	17.967	40.2033	3.37261	3.13486	4.18737	2.81526	2.58239	2.23762	0.486163	0.0653449	1	+	+	+	+	+	+	3' UTR	4015721	4032442	16722	+	406077	NM_001011571.1
NC_037653.1	4032560	4036543	4032757;4033044;4032854;4033792;4034203;4034665;4035004;4035746;4035816;4032908;4033708;4033718;4034227;4034918;4034199;4034693;4035094;4034207;4034236;4034686;4034709;4035046;4035832;4036111;4035858;4036242	438	155	432	992	397	591	499	734	443	771	400	800	23.9474	11.7187	24.5944	60.8411	21.8781	30.4821	22.605	44.1514	22.6884	48.5897	22.6565	48.6447	0.489352	2.47378	1.39327	1.95317	2.14161	2.14705	-0.518833	0.387562	1	-	+	+	+	+	+	3' UTR	4015721	4032442	16722	+	406077	NM_001011571.1
NC_037653.1	3977149	3977764	3977450;3977414;3977433;3977379	80	13	62	164	57	261	86	168	78	142	80	113	4.41855	1.05168	3.5784	10.1096	3.18826	13.4904	3.93327	10.1518	4.0369	9.00042	4.5765	6.92322	0.238015	2.82517	4.23127	2.58101	2.22954	1.51278	0.206119	0.811431	1	-	+	+	+	+	-	Intron (XM_016916895.2/406077, intron 2 of 3)	3973855	4037081	63227	+	406077	XM_016916893.2
NC_037653.1	3971507	3976056	3972269;3972895;3973399;3973982;3974369;3975315;3971965;3972872;3972156;3972052;3972234;3972943;3972950;3973461;3974017;3974438;3975724;3972899;3972946;3973489;3974434;3975635;3973994;3974460;3973931;3974490;3974434;3974982;3975525;3975741;3975606	523	2503	474	1844	480	2618	629	1566	605	1307	453	1135	28.5842	188.1	26.98	113.043	26.4406	134.852	28.4823	94.1297	30.9666	82.3255	25.651	68.9893	6.58056	4.18988	5.10019	3.30485	2.65853	2.68954	0.875102	0.0640968	1	+	+	+	+	+	+	Promoter (<=1kb)	3973855	4037081	63227	+	406077	XM_016916893.2
NC_037653.1	3981195	3984422	3981609;3981676;3982449;3983021;3983879;3981578;3981588;3981550;3982497;3982984;3983779;3982477;3983016;3983811;3982440;3983001;3983673;3984072;3982401;3983044;3983650;3984055;3982454;3983085;3983688	399	2153	365	1321	367	1913	467	1059	366	950	354	742	21.82	161.808	20.7888	80.9989	20.229	98.5519	21.1583	63.6742	18.7537	59.8559	20.0575	45.1224	7.41558	3.89628	4.87181	3.00942	3.19168	2.24965	0.937386	0.124764	1	+	+	+	+	+	+	Intron (XM_016916895.2/406077, intron 2 of 3)	3988955	4037081	48127	+	406077	XM_016916898.2
NC_037653.1	3879851	3885449	3880064;3880506;3881066;3881437;3880123;3880607;3881512;3882163;3882581;3882876;3883371;3880116;3880599;3881403;3881680;3882408;3882695;3883293;3883997;3884919;3880108;3880563;3881052;3881402;3882073;3882653;3882925;3880488;3881374;3881908;3882654;3882948;3883459;3880574;3881651;3882352;3882617;3883114;3883486;3884056;3884025;3885042;3884031;3884050;3884038;3884398;3884996;3885007;3885084	827	1917	574	1760	663	3247	724	2214	704	1767	642	1291	45.1674	144.08	32.66	107.896	36.5001	167.24	32.7773	133.055	36.0255	111.278	36.3295	78.4632	3.18991	3.30361	4.58191	4.05936	3.08887	2.15977	0.25082	0.453368	1	+	+	+	+	+	+	Promoter (<=1kb)	3881429	4037081	155653	+	406077	XM_016916895.2
NC_037653.1	3888920	3890238	3889512;3889519;3889549;3889531;3889950;3889570;3889564;3889855	116	426	113	292	79	460	120	307	150	340	92	301	6.38235	32.0762	6.4752	17.9521	4.3976	23.7369	5.47041	18.5016	7.7161	21.4625	5.2545	18.3405	5.02577	2.77244	5.39769	3.38212	2.78152	3.49044	0.450879	0.284294	1	+	+	+	+	+	+	Intron (XM_016916895.2/406077, intron 1 of 3)	3881429	4037081	155653	+	406077	XM_016916899.2
NC_037653.1	3887078	3887774	3887349;3887361;3887315;3887413;3887327;3887575	89	40	80	230	60	242	89	215	79	176	73	143	4.9095	3.07992	4.6008	14.1534	3.35317	12.5121	4.0689	12.9751	4.088	11.1404	4.181	8.74512	0.627339	3.07629	3.73142	3.18885	2.72515	2.09163	-0.106671	0.863362	1	-	+	+	+	+	+	Intron (XM_016916895.2/406077, intron 1 of 3)	3881429	4037081	155653	+	406077	XM_016916899.2
NC_037653.1	3940924	3941645	3941304;3941346;3941207;3941478	100	24	75	144	98	101	88	184	123	199	101	100	5.50955	1.878	4.3168	8.88415	5.44203	5.25198	4.02369	11.1129	6.3364	12.588	5.763	6.13373	0.340863	2.05804	0.965077	2.76187	1.98662	1.06433	-0.789067	0.309486	1	-	+	-	+	+	-	Promoter (<=1kb)	3940050	4037081	97032	+	406077	XM_016916900.2
NC_037653.1	3925626	3926299	3925697;3926060;3926011;3926019;3926043;3926035	120	14	94	123	80	170	117	164	75	206	78	135	6.60055	1.1268	5.396	7.59748	4.45257	8.80479	5.33478	9.91155	3.8836	13.0286	4.4635	8.25928	0.170713	1.40798	1.97746	1.85791	3.35477	1.8504	-0.98998	0.185411	1	-	+	+	+	+	+	Promoter (<=1kb)	3927142	4037081	109940	+	406077	XM_016916896.2
NC_037653.1	4015603	4016802	4016299;4016257;4016016;4016446;4016335;4015976;4016451;4016029;4016399	141	1090	132	302	125	547	155	429	162	416	136	229	7.7461	81.9559	7.5544	18.5648	6.92622	28.2165	7.05276	25.8301	8.3293	26.246	7.7405	13.9679	10.5803	2.45748	4.07387	3.66241	3.15105	1.80452	0.989556	0.372471	1	+	+	+	+	+	+	Promoter (<=1kb)	4015721	4032442	16722	+	406077	NM_001011571.1
NC_037653.1	3944995	3945577	3945437;3945155;3945197	95	23	61	60	80	12	77	100	96	111	94	148	5.2368	1.80288	3.5216	3.73747	4.45257	0.66937	3.52638	6.06707	4.9567	7.04928	5.3675	9.04877	0.344271	1.0613	0.150333	1.72048	1.42217	1.68584	-1.63382	0.0469436	1	-	-	-	+	+	+	Intron (XM_016916895.2/406077, intron 1 of 3)	3940050	4037081	97032	+	406077	XM_016916900.2
NC_037653.1	3992251	3994365	3992749;3992688;3993436;3993748;3992669;3992758;3992750;3993378;3993765;3993779;3993433;3993774;3994257;3993433;3993769;3993779	218	526	198	749	197	967	298	698	270	549	258	521	11.9465	39.5882	11.3032	45.9525	10.8841	49.8423	13.5178	41.9889	13.8481	34.617	14.6335	31.7011	3.31379	4.06544	4.57937	3.10619	2.49977	2.16634	0.621636	0.0424338	1	+	+	+	+	+	+	Intron (XM_016916895.2/406077, intron 2 of 3)	3988955	4037081	48127	+	406077	XM_016916898.2
NC_037653.1	3928908	3929578	3929142;3929273;3929127;3929148	96	24	96	155	81	262	113	196	102	190	81	131	5.29135	1.878	5.5096	9.55812	4.50754	13.5419	5.15394	11.8338	5.2633	12.0215	4.633	8.01636	0.354919	1.73481	3.00428	2.29607	2.28402	1.73027	-0.308922	0.65304	1	-	+	+	+	+	-	Promoter (1-2kb)	3927142	4037081	109940	+	406077	XM_016916896.2
NC_037653.1	3873903	3876732	3874178;3874846;3875280;3875553;3874166;3874699;3875301;3875510;3874128;3874149;3874250;3874736;3875243;3874724;3875453;3875915;3876298;3874737;3875485;3874732;3875528;3876234;3876417;3876329;3876305;3876562	353	1090	320	821	280	1561	406	981	350	783	314	589	19.3107	81.9559	18.2328	50.3639	15.4466	80.4274	18.4005	58.9887	17.9361	49.345	17.7975	35.8307	4.24407	2.76227	5.2068	3.20582	2.75116	2.01324	0.615743	0.174893	1	+	+	+	+	+	+	Distal Intergenic	3881429	4037081	155653	+	406077	XM_016916895.2
NC_037653.1	3976194	3976804	3976622;3976539;3976511;3976551	113	49	84	182	59	174	102	193	76	221	75	121	6.2187	3.756	4.828	11.2124	3.2982	9.01075	4.65663	11.6536	3.9347	13.9727	4.294	7.40906	0.603985	2.32237	2.73202	2.50258	3.55115	1.72544	-0.459229	0.449018	1	-	+	+	+	+	-	Promoter (2-3kb)	3973855	4037081	63227	+	406077	XM_016916893.2
NC_037653.1	3985322	3987143	3985790;3985727;3986436;3986879;3985748;3985845;3985829;3985931;3986737;3986764;3986762	240	709	228	509	259	786	224	501	259	439	208	267	13.1465	53.3352	13.0072	31.2477	14.2922	40.5226	10.1723	30.1551	13.286	27.6936	11.8085	16.2756	4.05699	2.40234	2.83529	2.96443	2.08442	1.3783	0.532218	0.23023	1	+	+	+	+	+	+	Promoter (1-2kb)	3988955	4037081	48127	+	406077	XM_016916898.2
NC_037653.1	3890755	3893462	3891076;3891989;3892671;3891220;3891245;3891208;3891243;3891177;3891962;3891952;3891950;3892593;3892839;3893285;3892650;3892627;3892661	253	355	304	875	291	1146	338	767	319	740	284	681	13.8557	26.7427	17.324	53.6725	16.0512	59.059	15.3262	46.1338	16.352	46.6385	16.1025	41.4179	1.93009	3.09816	3.67941	3.01013	2.85216	2.57214	0.0459949	0.87783	1	+	+	+	+	+	+	Intron (XM_016916895.2/406077, intron 1 of 3)	3899323	4037081	137759	+	406077	XM_026445698.1
NC_037653.1	3990628	3991815	3991031;3990945;3991059;3991020;3991053;3991078;3991700	121	588	96	422	114	487	151	281	133	323	124	220	6.6551	44.2457	5.5096	25.9172	6.32155	25.1271	6.87192	16.9397	6.8474	20.3926	7.0625	13.4213	6.64839	4.70401	3.97483	2.46506	2.97815	1.90036	1.06154	0.0642453	1	+	+	+	+	+	+	Promoter (1-2kb)	3988955	4037081	48127	+	406077	XM_016916898.2
NC_037653.1	3989932	3990387	3990095;3990241	60	24	64	99	60	33	65	109	81	81	53	102	3.32755	1.878	3.692	6.127	3.35317	1.75066	2.98386	6.6077	4.1902	5.16108	3.051	6.25519	0.564379	1.65953	0.522091	2.21448	1.2317	2.05021	-1.00115	0.131956	1	-	-	-	+	-	+	Promoter (<=1kb)	3988955	4037081	48127	+	406077	XM_016916898.2
NC_037653.1	3988067	3989411	3988520;3989115;3988675;3988601;3988428;3989082;3988564;3988883;3989151;3988432	190	820	155	357	174	615	198	315	162	295	174	247	10.4191	61.6735	8.8608	21.9347	9.61975	31.7178	8.99679	18.9821	8.3293	18.6302	9.8875	15.061	5.91927	2.47548	3.29715	2.10987	2.23671	1.52324	0.994122	0.198521	1	+	+	+	+	+	+	Promoter (<=1kb)	3988955	4037081	48127	+	406077	XM_016916898.2
NC_037653.1	3987231	3987843	3987563;3987556;3987545;3987589;3987566	77	294	80	119	69	192	109	145	88	145	76	107	4.2549	22.1604	4.6008	7.3524	3.8479	9.93757	4.9731	8.77022	4.5479	9.18924	4.3505	6.55884	5.20821	1.59807	2.5826	1.76353	2.02055	1.50761	0.827225	0.332086	1	+	+	+	+	+	-	Promoter (1-2kb)	3988955	4037081	48127	+	406077	XM_016916898.2
NC_037653.1	4019535	4020039	4019718;4019830;4019837;4019819;4019865	66	10	75	121	65	141	90	146	82	155	37	116	3.65485	0.82632	4.3168	7.47494	3.62802	7.31158	4.11411	8.83029	4.2413	9.81864	2.147	7.10541	0.226089	1.73159	2.01531	2.14634	2.31501	3.30946	-0.96784	0.140341	1	-	+	+	+	+	+	Intron (XM_016916895.2/406077, intron 3 of 3)	4015721	4032442	16722	+	406077	NM_001011571.1
NC_037653.1	3945812	3946379	3946054;3946061;3946164;3945992;3946158	80	27	63	124	62	218	82	147	86	176	84	120	4.41855	2.10336	3.6352	7.65875	3.46311	11.2763	3.75243	8.89036	4.4457	11.1404	4.8025	7.34833	0.476029	2.10683	3.25612	2.36923	2.50588	1.53011	-0.133531	0.842994	1	-	+	+	+	+	+	Intron (XM_016916895.2/406077, intron 1 of 3)	3940050	4037081	97032	+	406077	XM_016916900.2
NC_037653.1	3893824	3894782	3894248;3894153;3894232;3894216;3894138	141	41	135	484	101	751	144	424	147	371	95	299	7.7461	3.15504	7.7248	29.7159	5.60694	38.7205	6.55545	25.5297	7.5628	23.4137	5.424	18.219	0.407307	3.84682	6.90582	3.89442	3.0959	3.35896	0.108798	0.89915	1	-	+	+	+	+	+	Intron (XM_016916895.2/406077, intron 1 of 3)	3899323	4037081	137759	+	406077	XM_026445698.1
NC_037653.1	4028547	4028873	4028684;4028691;4028716	55	20	49	104	57	32	81	86	64	106	43	81	3.0548	1.57752	2.84	6.43335	3.18826	1.69917	3.70722	5.22609	3.3215	6.73458	2.486	4.97986	0.516407	2.26526	0.532946	1.40971	2.02757	2.00316	-0.714881	0.347813	1	-	+	-	-	+	+	Intron (XM_016916895.2/406077, intron 3 of 3)	4015721	4032442	16722	+	406077	NM_001011571.1
NC_037653.1	4022650	4028284	4022985;4023916;4024834;4025495;4026063;4027301;4023013;4023018;4023022;4023189;4023660;4023999;4023890;4023917;4023759;4024081;4023904;4024821;4024836;4024817;4025505;4025583;4026009;4025602;4026103;4026134;4027222;4026118;4026196;4027210;4027636;4027252;4027609;4028164;4027185;4028188	631	890	542	2320	595	2428	712	1800	715	1508	643	1209	34.4756	66.9319	30.8424	142.208	32.7621	125.069	32.2347	108.186	36.5876	94.9765	36.386	73.4833	1.94143	4.6108	3.81749	3.3562	2.59587	2.01955	0.379433	0.433103	1	+	+	+	+	+	+	Intron (XM_016916895.2/406077, intron 3 of 3)	4015721	4032442	16722	+	406077	NM_001011571.1
NC_037653.1	3895942	3902357	3896162;3896711;3896078;3896788;3897570;3896598;3897154;3897633;3898180;3898563;3899277;3899431;3900325;3900759;3901601;3896230;3896811;3897239;3897550;3896799;3897366;3897583;3898179;3898184;3898163;3899129;3899478;3899239;3899143;3900294;3900889;3901741;3899365;3899658;3899209;3899680;3900307;3900832;3900306;3900931;3900777;3901114;3901659;3901736;3901823	862	1593	646	2110	613	3067	844	2089	833	1917	717	1539	47.0767	119.741	36.7496	129.341	33.7516	157.971	38.2024	125.546	42.6174	120.719	40.567	93.5242	2.54353	3.51952	4.6804	3.28634	2.83262	2.30543	0.350814	0.343038	1	+	+	+	+	+	+	Promoter (<=1kb)	3899323	4037081	137759	+	406077	XM_026445698.1
NC_037653.1	4005724	4008249	4006040;4006585;4007289;4007692;4005978;4005961;4005973;4005971;4006804;4007809;4006816;4007088;4007466;4007824;4006843;4007457;4007812;4006930;4007792;4007934	302	657	243	743	229	1016	354	908	400	775	274	638	16.5286	49.429	13.8592	45.5849	12.6431	52.3653	16.0495	54.6036	20.4911	48.8414	15.5375	38.8065	2.99051	3.28914	4.14181	3.4022	2.38354	2.4976	0.331273	0.205911	1	+	+	+	+	+	+	Intron (XM_016916895.2/406077, intron 2 of 3)	4015721	4032442	16722	+	406077	NM_001011571.1
NC_037653.1	3925104	3925461	3925295;3925259;3925321	41	25	59	103	49	135	62	97	68	77	52	89	2.2911	1.95312	3.408	6.37208	2.7485	7.00264	2.84823	5.88686	3.5259	4.90932	2.9945	5.4657	0.852481	1.86974	2.5478	2.06685	1.39236	1.82525	-0.00394402	0.993413	1	-	+	+	+	-	-	Promoter (1-2kb)	3927142	4037081	109940	+	406077	XM_016916896.2
NC_037653.1	3895165	3895745	3895534;3895588;3895529;3895525;3895538	58	3	90	147	65	214	74	102	83	131	72	121	3.21845	0.30048	5.1688	9.06796	3.62802	11.0703	3.39075	6.18721	4.2924	8.30808	4.1245	7.40906	0.0933617	1.75436	3.05133	1.82473	1.93553	1.79635	-0.181702	0.821954	1	-	+	+	+	+	+	Exon (XR_408310.3/102655734, exon 2 of 3)	3899323	4037081	137759	+	406077	XM_026445698.1
NC_037653.1	3926570	3928389	3926745;3927351;3928135;3927547;3928148;3926761;3927264;3927659;3928159;3927245;3927568;3927326;3927383;3928161	220	433	207	514	202	801	292	604	256	513	218	433	12.0556	32.6021	11.8144	31.5541	11.1589	41.295	13.2465	36.3423	13.1327	32.3512	12.3735	26.3568	2.70431	2.67082	3.70063	2.74354	2.46341	2.1301	0.306819	0.225349	1	+	+	+	+	+	+	Promoter (<=1kb)	3927142	4037081	109940	+	406077	XM_016916896.2
NC_037653.1	3999338	4005305	3999549;4000096;4000491;4000990;4001406;4001871;4002771;4003416;3999802;4000068;4001148;4001960;3999831;3999815;4000007;4000576;4001234;4001694;3999987;4000376;4001084;4001134;4001793;4001908;4002969;4003537;4004212;4004970;4002878;4002937;4002990;4004022;4004426;4005011;4004382;4004491;4005076;4004446;4004436;4005124	732	1281	576	1881	571	1722	743	1741	687	1626	563	1539	39.9852	96.3038	32.7736	115.31	31.4428	88.7173	33.6362	104.642	35.1568	102.403	31.866	93.5242	2.40849	3.51838	2.82155	3.11099	2.91275	2.93492	-0.0342626	0.850217	1	+	+	+	+	+	+	Intron (XM_016916895.2/406077, intron 2 of 3)	3988955	4037081	48127	+	406077	XM_016916898.2
NC_037653.1	3984624	3984956	3984824	65	12	38	64	42	6	58	65	64	104	54	57	3.6003	0.97656	2.2152	3.98255	2.36371	0.36043	2.66739	3.96462	3.3215	6.6087	3.1075	3.52234	0.271244	1.79783	0.152485	1.48633	1.98967	1.1335	-1.05304	0.271643	1	-	-	-	-	+	-	Intron (XM_016916895.2/406077, intron 2 of 3)	3988955	4037081	48127	+	406077	XM_016916898.2
NC_037652.1	7734774	7738866	7735008;7735909;7736752;7737423;7736117;7737014;7737431;7737755;7738364;7738705;7735705;7736056;7736760;7737083;7737454;7735644;7735963;7735622;7736040;7736455;7736813;7737338;7736729;7737380;7738263	531	70	429	1257	513	1176	595	1289	528	1249	475	1171	29.0206	5.33352	24.424	77.0777	28.2546	60.6037	26.9452	77.4903	27.0319	78.675	26.894	71.1756	0.183784	3.15582	2.14491	2.87585	2.91045	2.64652	-0.620651	0.376916	1	-	+	+	+	+	+	Promoter (<=1kb)	7734777	7737849	3073	+	406078	NM_001011572.1
NC_037652.1	7729245	7734702	7729323;7729774;7730392;7731050;7731513;7731815;7732512;7732995;7729687;7730330;7730927;7731508;7732471;7732909;7730210;7730890;7730318;7730202;7730725;7730987;7731174;7731529;7732951;7733353;7734264;7730956;7731590;7732520;7732948;7731085;7731511;7731774;7732226;7732538;7733038;7732434;7732973;7734369;7734338;7734448	730	2654	617	2905	583	4911	739	2058	786	1785	621	1377	39.876	199.444	35.1024	178.051	32.1025	252.919	33.4554	123.684	40.2157	112.411	35.143	83.6859	5.0016	5.07233	7.87848	3.69698	2.7952	2.3813	1.01661	0.0695508	1	+	+	+	+	+	+	Promoter (<=1kb)	7734777	7737849	3073	+	406078	NM_001011572.1
NC_037638.1	5766240	5768652	5766338;5766742;5767141;5767801;5768348;5766363;5766711;5767191;5766729;5766703;5767196;5767170;5768426;5768420;5768397	162	28	181	428	209	264	204	270	201	372	165	569	8.89165	2.17848	10.3376	26.2848	11.5437	13.6448	9.26805	16.279	10.3222	23.4766	9.379	34.6161	0.245003	2.54264	1.18201	1.75646	2.27438	3.69081	-0.959896	0.230843	1	-	+	+	+	+	+	Promoter (1-2kb)	5770228	5774005	3778	+	406080	XM_026439185.1
NC_037638.1	5765477	5765929	5765648;5765730;5765693	54	12	51	63	54	14	76	120	51	95	44	123	3.00025	0.97656	2.9536	3.92128	3.02335	0.77235	3.48117	7.26847	2.6572	6.04224	2.5425	7.53052	0.325493	1.32763	0.255462	2.08794	2.27391	2.96186	-1.94007	0.0164841	1	-	-	-	+	+	+	Intron (XM_006563261.3/725345, intron 2 of 4)	5770228	5774005	3778	+	406080	XM_026439185.1
NC_037638.1	5771286	5771549	5771373	24	10	40	18	43	9	51	19	34	27	40	62	1.36375	0.82632	2.3288	1.16413	2.41868	0.5149	2.35092	1.2014	1.7885	1.76232	2.3165	3.82599	0.605918	0.499884	0.212885	0.511034	0.985362	1.65163	-1.25534	0.198922	1	-	-	-	-	-	+	Promoter (<=1kb)	5771394	5773989	2596	+	406080	NM_001134940.1
NC_037642.1	11684964	11685612	11685278;11685340;11685352	72	242	86	100	75	128	92	122	107	95	107	63	3.98215	18.2542	4.9416	6.18827	4.17772	6.64221	4.20453	7.38861	5.5188	6.04224	6.102	3.88672	4.58401	1.25228	1.58991	1.7573	1.09485	0.636958	1.08977	0.341075	1	+	-	+	+	-	-	3' UTR	11679274	11685664	6391	+	406081	NM_001011574.1
NC_037642.1	11678090	11678354	11678220	39	65	34	21	32	69	44	61	32	62	31	30	2.182	4.95792	1.988	1.34794	1.81401	3.6043	2.03445	3.72434	1.6863	3.96522	1.808	1.88263	2.27219	0.678038	1.98692	1.83064	2.35143	1.04128	-0.0812952	0.885825	1	+	-	-	-	-	-	Promoter (<=1kb)	11679274	11685664	6391	+	406081	NM_001011574.1
NC_037642.1	11692741	11693099	11692903	63	11	75	51	55	109	76	82	65	58	62	50	3.4912	0.90144	4.3168	3.18604	3.07832	5.6639	3.48117	4.98581	3.3726	3.71346	3.5595	3.09723	0.258203	0.738056	1.83993	1.43222	1.10107	0.870131	-0.26303	0.733233	1	-	-	+	-	-	-	Intron (XM_026441039.1/411116, intron 1 of 13)	11679274	11685664	6391	+	406081	NM_001011574.1
NC_037642.1	11693458	11694909	11693580;11693994;11694595;11693566;11693976;11694470;11693928;11694503;11694012;11694085;11694425;11694190	193	287	142	426	167	667	196	450	185	410	187	349	10.5827	21.6346	8.1224	26.1623	9.23496	34.3953	8.90637	27.0916	9.5046	25.8683	10.622	21.2555	2.04434	3.22101	3.72447	3.04182	2.72166	2.00108	0.211385	0.530853	1	+	+	+	+	+	+	Intron (XM_026441039.1/411116, intron 1 of 13)	11679274	11685664	6391	+	406081	NM_001011574.1
NC_037642.1	11698643	11703805	11699278;11699614;11699943;11698879;11699424;11698934;11699586;11700857;11701902;11702824;11703204;11698824;11699502;11699544;11698919;11699544;11701390;11701767;11702507;11703233;11700814;11701405;11701832;11702261;11703029;11703340;11700888;11701757;11702927;11703491;11700753;11701374;11701743;11701960;11703241;11703656;11700861	624	1360	598	1685	629	2991	768	2142	728	1887	516	1300	34.0938	102.238	34.0232	103.301	34.6311	154.058	34.7665	128.73	37.2519	118.831	29.2105	79.0097	2.99873	3.03619	4.44854	3.7027	3.18993	2.70484	0.127389	0.629935	1	+	+	+	+	+	+	Intron (XM_026441039.1/411116, intron 1 of 13)	11679274	11685664	6391	+	406081	NM_001011574.1
NC_037642.1	11690199	11691203	11690753;11690702;11690687;11690710;11690728;11690713	98	1279	98	483	83	1112	132	576	109	437	95	448	5.40045	96.1536	5.6232	29.6547	4.61748	57.3084	6.01293	34.6604	5.621	27.5677	5.424	27.2678	17.8047	5.27363	12.4112	5.76431	4.90441	5.02725	1.177	0.210129	1	+	+	+	+	+	+	Intron (XM_026441039.1/411116, intron 1 of 13)	11679274	11685664	6391	+	406081	NM_001011574.1
NC_037642.1	11685797	11690047	11685945;11686178;11685984;11686343;11686745;11687158;11687474;11687866;11688202;11688534;11689049;11689691;11686704;11687511;11687983;11687394;11688060;11688664;11689136;11686769;11687491;11687898;11688645;11689012;11689716;11686727;11687478;11687798;11688393;11689052;11689737;11686820;11687368;11687737;11688328;11689277;11689733;11689766;11689759	580	1470	467	1431	512	2442	643	1712	553	1502	457	1189	31.6936	110.502	26.5824	87.7386	28.1996	125.79	29.1152	102.9	28.3094	94.5988	25.877	72.2687	3.48657	3.30063	4.4607	3.53424	3.3416	2.79278	0.218274	0.293468	1	+	+	+	+	+	+	Intron (XM_026441039.1/411116, intron 1 of 13)	11679274	11685664	6391	+	406081	NM_001011574.1
NC_037642.1	11679000	11679953	11679102;11679524;11679453;11679549;11679601;11679688	124	474	143	162	102	325	171	239	132	184	128	130	6.81875	35.682	8.1792	9.98701	5.66191	16.7857	7.77612	14.4168	6.7963	11.6439	7.2885	7.95563	5.23292	1.22103	2.96467	1.85398	1.71327	1.09153	1.01556	0.303908	1	+	+	+	+	+	-	Promoter (<=1kb)	11679274	11685664	6391	+	406081	NM_001011574.1
NC_037642.1	11682165	11683400	11682393;11682822;11682826;11683123;11683167	199	444	117	138	188	315	210	246	197	188	146	142	10.91	33.4284	6.7024	8.51653	10.3893	16.2708	9.53931	14.8373	10.1178	11.8957	8.3055	8.68439	3.06401	1.27067	1.56611	1.55539	1.17572	1.04562	0.643774	0.329643	1	+	-	+	+	-	-	Promoter (2-3kb)	11679274	11685664	6391	+	406081	NM_001011574.1
NC_037645.1	9712634	9713198	9712979;9712952;9712872;9712934;9712979	59	29	50	149	58	185	62	185	52	216	59	149	3.273	2.2536	2.8968	9.1905	3.24323	9.57714	2.84823	11.173	2.7083	13.658	3.39	9.1095	0.688543	3.17264	2.95296	3.92279	5.04302	2.68717	-0.774093	0.199431	1	-	+	+	+	+	+	Intron (XM_016913298.2/406084, intron 2 of 5)	9726194	9747799	21606	+	406084	NM_001159355.1
NC_037645.1	9655794	9656462	9655975;9655993;9656085;9656135;9656190	118	49	78	188	97	219	110	210	132	188	123	191	6.49145	3.756	4.4872	11.58	5.38706	11.3278	5.01831	12.6748	6.7963	11.8957	7.006	11.6602	0.578607	2.58067	2.10278	2.52571	1.75032	1.66432	-0.174919	0.75711	1	-	+	+	+	+	+	Exon (XR_001703865.2/107964817, exon 2 of 2)	9678910	9747721	68812	+	406084	XM_006568053.3
NC_037645.1	9653692	9653987	9653838	38	5	32	55	34	89	51	87	56	51	49	30	2.12745	0.45072	1.8744	3.43112	1.92395	4.6341	2.35092	5.28616	2.9127	3.27288	2.825	1.88263	0.211859	1.83052	2.40864	2.24855	1.12366	0.666418	0.14027	0.874017	1	-	-	-	+	-	-	Intron (XM_016913298.2/406084, intron 1 of 5)	9678910	9747721	68812	+	406084	XM_006568053.3
NC_037645.1	9676751	9681133	9677020;9677646;9677108;9677136;9677706;9678484;9679228;9679733;9680378;9680874;9677220;9677670;9677652;9678142;9678593;9679146;9679678;9677726;9678095;9678566;9679218;9679980;9680604;9677764;9678102;9678373;9678712;9679150;9679894;9680477;9678534;9678543;9679403;9679955;9680372;9679680;9680478;9680459	585	2221	484	1144	500	1731	632	1450	642	1317	540	1058	31.9663	166.917	27.548	70.1542	27.54	89.1807	28.6179	87.1616	32.8573	82.9549	30.5665	64.3131	5.22166	2.54662	3.23822	3.0457	2.5247	2.10404	0.520221	0.298749	1	+	+	+	+	+	+	Promoter (<=1kb)	9678910	9747721	68812	+	406084	XM_006568053.3
NC_037645.1	9662153	9662395	9662272	81	2	48	38	39	52	66	50	58	89	75	27	4.4731	0.22536	2.7832	2.38953	2.1988	2.72897	3.02907	3.06357	3.0149	5.6646	4.294	1.70044	0.0503812	0.858555	1.24112	1.01139	1.87887	0.396004	-0.612074	0.533972	1	-	-	-	-	+	-	Intron (XM_016913298.2/406084, intron 1 of 5)	9678910	9747721	68812	+	406084	XM_006568053.3
NC_037645.1	9721890	9728629	9722332;9722344;9722472;9722166;9722370;9722378;9722771;9723248;9723430;9723678;9724243;9724766;9724965;9725279;9723295;9723330;9724789;9726185;9726694;9724745;9725174;9725708;9726702;9727722;9725117;9725766;9726722;9724802;9725171;9725595;9726637;9724782;9725194;9725789;9725779;9726693;9726713;9727879;9727883;9727795;9728487;9727857	762	3395	699	2308	711	3475	839	1868	857	1792	755	1696	41.6217	255.108	39.76	141.472	39.1386	178.979	37.9764	112.271	43.8438	112.851	42.714	103.059	6.12921	3.55815	4.57295	2.95634	2.57393	2.41277	0.844243	0.100302	1	+	+	+	+	+	+	Promoter (<=1kb)	9726194	9747799	21606	+	406084	NM_001159355.1
NC_037645.1	9670256	9670630	9670432;9670463;9670487	57	34	52	72	48	131	51	77	57	84	39	53	3.1639	2.6292	3.0104	4.47271	2.69353	6.79668	2.35092	4.68546	2.9638	5.3499	2.26	3.27942	0.831	1.48575	2.52334	1.99303	1.80508	1.45107	-0.11706	0.813073	1	-	-	+	+	+	-	Intron (XM_016913298.2/406084, intron 1 of 5)	9678910	9747721	68812	+	406084	XM_006568053.3
NC_037645.1	9649114	9649647	9649373;9649410;9649449	61	185	89	91	77	185	67	84	74	73	73	58	3.3821	13.9723	5.112	5.63684	4.28766	9.57714	3.07428	5.10595	3.8325	4.65756	4.181	3.58307	4.13125	1.10267	2.23365	1.66086	1.21528	0.856989	1.00025	0.292196	1	+	-	+	+	-	-	Intron (XM_016913298.2/406084, intron 1 of 5)	9626947	9747721	120775	+	406084	XM_016913298.2
NC_037645.1	9666700	9667171	9666949;9666953;9667001	62	202	84	99	64	144	77	92	55	80	59	61	3.43665	15.2494	4.828	6.127	3.57305	7.46605	3.52638	5.58651	2.8616	5.09814	3.39	3.76526	4.43729	1.26906	2.08955	1.58421	1.78157	1.1107	0.800351	0.363966	1	+	-	+	-	+	-	Intron (XM_016913298.2/406084, intron 1 of 5)	9678910	9747721	68812	+	406084	XM_006568053.3
NC_037645.1	9676266	9676622	9676407;9676428;9676481	54	73	45	44	44	107	73	75	38	77	47	36	3.00025	5.55888	2.6128	2.75715	2.47365	5.56092	3.34554	4.56532	1.9929	4.90932	2.712	2.24701	1.85281	1.05525	2.24806	1.3646	2.46341	0.828544	0.147024	0.79484	1	+	-	+	-	+	-	Promoter (2-3kb)	9678910	9747721	68812	+	406084	XM_006568053.3
NC_037645.1	9658105	9658610	9658421	93	12	51	90	62	29	91	95	69	140	56	87	5.1277	0.97656	2.9536	5.57557	3.46311	1.5447	4.15932	5.76672	3.577	8.87454	3.2205	5.34424	0.190448	1.88772	0.446044	1.38646	2.481	1.65944	-1.13064	0.196689	1	-	-	-	-	+	-	Intron (XM_016913298.2/406084, intron 1 of 5)	9678910	9747721	68812	+	406084	XM_006568053.3
NC_037645.1	9669053	9669349	9669181	74	46	38	40	55	87	51	93	52	56	41	36	4.09125	3.53064	2.2152	2.51207	3.07832	4.53112	2.35092	5.64658	2.7083	3.58758	2.373	2.24701	0.862973	1.13401	1.47195	2.40186	1.32466	0.946907	-0.429989	0.463649	1	-	-	-	+	-	-	Intron (XM_016913298.2/406084, intron 1 of 5)	9678910	9747721	68812	+	406084	XM_006568053.3
NC_037645.1	9652627	9653205	9652845;9652774;9652893;9652926;9652908	74	262	46	148	55	169	83	114	66	97	52	54	4.09125	19.7566	2.6696	9.12923	3.07832	8.7533	3.79764	6.90805	3.4237	6.16812	2.9945	3.34015	4.82899	3.4197	2.84353	1.81904	1.80159	1.11543	1.22779	0.0544833	1	+	+	+	+	+	-	Intron (XM_016913298.2/406084, intron 1 of 5)	9626947	9747721	120775	+	406084	XM_016913298.2
NC_037645.1	9639751	9641109	9640026;9640805;9640067;9640039;9640514;9640832;9640072;9640757;9640817;9640821;9640880	149	148	164	474	166	650	192	315	156	318	152	304	8.1825	11.1929	9.372	29.1032	9.17999	33.52	8.72553	18.9821	8.0227	20.0779	8.6445	18.5226	1.36791	3.10534	3.65142	2.17547	2.50264	2.1427	0.252366	0.594073	1	+	+	+	+	+	+	Intron (XM_016913298.2/406084, intron 1 of 5)	9626947	9747721	120775	+	406084	XM_016913298.2
NC_037645.1	9705708	9708701	9706308;9706758;9707511;9708027;9708546;9706299;9706708;9707338;9706281;9706729;9707334;9707923;9706704;9707329;9706334;9706774;9707352;9707300;9708476;9708482;9708525	408	173	310	1201	319	1395	365	899	390	976	300	940	22.311	13.0709	17.6648	73.6465	17.5904	71.88	16.5469	54.063	19.9801	61.4924	17.0065	57.1469	0.58585	4.16911	4.08632	3.26726	3.07768	3.3603	-0.134508	0.830271	1	+	+	+	+	+	+	Intron (XM_016913298.2/406084, intron 2 of 5)	9726194	9747799	21606	+	406084	NM_001159355.1
NC_037645.1	9714409	9715453	9714681;9715202;9715187;9715181;9715195;9715171;9715182	89	355	106	273	108	377	120	229	116	268	89	284	4.9095	26.7427	6.0776	16.788	5.99173	19.4632	5.47041	13.8161	5.9787	16.9309	5.085	17.3081	5.44713	2.76227	3.24834	2.52561	2.83187	3.40376	0.387118	0.392521	1	+	+	+	+	+	+	Intron (XM_016913298.2/406084, intron 2 of 5)	9726194	9747799	21606	+	406084	NM_001159355.1
NC_037645.1	9671293	9672651	9671576;9671580;9671622;9672237;9671610;9672357;9672285;9672349;9672239	136	333	127	269	108	215	150	259	157	221	154	289	7.47335	25.0901	7.2704	16.5429	5.99173	11.1218	6.82671	15.6182	8.0738	13.9727	8.7575	17.6117	3.35728	2.27538	1.85619	2.28781	1.73062	2.01104	0.312711	0.394403	1	+	+	+	+	+	+	Intron (XM_016913298.2/406084, intron 1 of 5)	9678910	9747721	68812	+	406084	XM_006568053.3
NC_037645.1	9647222	9647655	9647440;9647446;9647420;9647452	37	6	43	113	45	20	37	80	51	82	25	106	2.0729	0.52584	2.4992	6.98478	2.52862	1.08129	1.71798	4.86567	2.6572	5.22402	1.469	6.49811	0.253674	2.79481	0.427621	2.8322	1.96599	4.42349	-1.40756	0.155142	1	-	+	-	+	+	+	Intron (XM_016913298.2/406084, intron 1 of 5)	9626947	9747721	120775	+	406084	XM_016913298.2
NC_037645.1	9733587	9740566	9733974;9734659;9735332;9735966;9736371;9737735;9738243;9738840;9739537;9733952;9734524;9735211;9735884;9736298;9736720;9737376;9737689;9738200;9738826;9739480;9740079;9734137;9734651;9734740;9735181;9735716;9736263;9736829;9737658;9738296;9734009;9734503;9735232;9735856;9736325;9737309;9737672;9738199;9738878;9734585;9735289;9735893;9736400;9737253;9737808;9738237;9738902;9739454;9734677;9738113…	751	2004	660	4007	740	5282	836	2505	834	2732	743	2125	41.0216	150.616	37.5448	245.57	40.7328	272.022	37.8408	150.535	42.6685	172.015	42.036	129.112	3.67163	6.54072	6.67821	3.97811	4.03143	3.07146	0.608128	0.178776	1	+	+	+	+	+	+	Intron (XM_016913298.2/406084, intron 2 of 5)	9726194	9747799	21606	+	406084	NM_001159355.1
NC_037645.1	9709611	9710319	9710001;9709998;9709987;9709815;9709933;9709957	74	399	72	157	92	224	102	134	88	157	72	90	4.09125	30.048	4.1464	9.68066	5.11221	11.5853	4.65663	8.10945	4.5479	9.94452	4.1245	5.52643	7.34445	2.33471	2.2662	1.74148	2.18662	1.3399	1.18112	0.315935	1	+	+	+	+	+	+	Intron (XM_016913298.2/406084, intron 2 of 5)	9726194	9747799	21606	+	406084	NM_001159355.1
NC_037645.1	9645779	9646169	9646012;9646010	70	22	46	86	66	108	79	61	47	51	52	50	3.87305	1.72776	2.6696	5.33049	3.68299	5.61241	3.6168	3.72434	2.4528	3.27288	2.9945	3.09723	0.446098	1.99674	1.52387	1.02973	1.33434	1.03431	0.223094	0.722725	1	-	+	+	-	-	-	Intron (XM_016913298.2/406084, intron 1 of 5)	9626947	9747721	120775	+	406084	XM_016913298.2
NC_037645.1	9741224	9741576	9741402	45	4	35	27	56	14	47	61	45	110	35	54	2.5093	0.3756	2.0448	1.71556	3.13329	0.77235	2.17008	3.72434	2.3506	6.98634	2.034	3.34015	0.149683	0.838987	0.246498	1.71622	2.97215	1.64216	-2.35762	0.0401646	1	-	-	-	-	+	-	Intron (XM_016913298.2/406084, intron 2 of 5)	9726194	9747799	21606	+	406084	NM_001159355.1
NC_037645.1	9732286	9732707	9732480;9732575	64	8	44	56	58	108	88	63	46	64	55	87	3.54575	0.67608	2.556	3.49239	3.24323	5.61241	4.02369	3.84448	2.4017	4.0911	3.164	5.34424	0.190673	1.36635	1.7305	0.955461	1.70342	1.68908	-0.403337	0.549157	1	-	-	+	-	-	+	Intron (XM_016913298.2/406084, intron 2 of 5)	9726194	9747799	21606	+	406084	NM_001159355.1
NC_037645.1	9649872	9651523	9650089;9650557;9650118;9650482;9650085;9650472;9650105;9650444;9650506;9651142;9650554;9651435	257	486	196	540	220	686	208	372	182	377	163	362	14.0739	36.5834	11.1896	33.1471	12.1484	35.3736	9.44889	22.4061	9.3513	23.7913	9.266	22.045	2.59938	2.96231	2.91179	2.37129	2.54417	2.37913	0.216128	0.0549584	1	+	+	+	+	+	+	Intron (XM_016913298.2/406084, intron 1 of 5)	9626947	9747721	120775	+	406084	XM_016913298.2
NC_037645.1	9673994	9674456	9674190;9674234;9674194	49	152	58	66	56	118	76	102	65	67	79	39	2.7275	11.4934	3.3512	4.10509	3.13329	6.12731	3.48117	6.18721	3.3726	4.27992	4.52	2.4292	4.2139	1.22496	1.95555	1.77734	1.26903	0.537434	1.04495	0.2928	1	+	-	+	+	-	-	Intron (XM_016913298.2/406084, intron 1 of 5)	9678910	9747721	68812	+	406084	XM_006568053.3
NC_037645.1	9681483	9682298	9681850;9681879;9681860;9681905;9681810	89	684	81	267	79	396	108	191	82	188	73	121	4.9095	51.4572	4.6576	16.4204	4.3976	20.4415	4.92789	11.5334	4.2413	11.8957	4.181	7.40906	10.4811	3.52551	4.64833	2.34043	2.80473	1.77208	1.43129	0.209382	1	+	+	+	+	+	-	Promoter (1-2kb)	9680192	9747799	67608	+	406084	NM_001098215.2
NC_037645.1	9656553	9658007	9657012;9657330;9657656;9656952;9657603;9657102;9657351;9657676;9657280;9657374;9657663;9657628	155	821	184	456	186	680	217	357	178	394	162	303	8.5098	61.7486	10.508	28.0004	10.2794	35.0647	9.85578	21.5051	9.1469	24.8613	9.2095	18.4619	7.25618	2.66467	3.41116	2.18198	2.718	2.00466	0.949257	0.269665	1	+	+	+	+	+	+	Exon (XR_001703865.2/107964817, exon 2 of 2)	9678910	9747721	68812	+	406084	XM_006568053.3
NC_037645.1	9731168	9731691	9731428;9731446;9731503;9731532	90	57	56	104	76	175	72	95	52	120	52	80	4.96405	4.35696	3.2376	6.43335	4.23269	9.06224	3.30033	5.76672	2.7083	7.61574	2.9945	4.91913	0.877703	1.98707	2.14101	1.74732	2.812	1.64272	-0.309145	0.505674	1	-	+	+	+	+	-	Intron (XM_016913298.2/406084, intron 2 of 5)	9726194	9747799	21606	+	406084	NM_001159355.1
NC_037645.1	9664341	9666497	9664862;9665536;9665965;9664910;9665487;9665923;9664934;9664930;9664921;9665526;9665907;9665487;9666004;9665497;9665973	260	70	229	840	275	859	353	594	279	606	232	659	14.2376	5.33352	13.064	51.5281	15.1717	44.2814	16.0043	35.7416	14.308	38.2046	13.1645	40.0818	0.374608	3.94428	2.91868	2.23325	2.67016	3.04469	-0.135103	0.84608	1	-	+	+	+	+	+	Intron (XM_016913298.2/406084, intron 1 of 5)	9678910	9747721	68812	+	406084	XM_006568053.3
NC_037645.1	9660210	9660777	9660515;9660357;9660622;9660527;9660440;9660497;9660570	72	251	73	120	57	173	110	119	72	102	77	134	3.98215	18.9302	4.2032	7.41367	3.18826	8.95926	5.01831	7.2084	3.7303	6.48282	4.407	8.19855	4.75376	1.76382	2.81008	1.43642	1.73788	1.86035	0.889624	0.242388	1	+	+	+	+	+	+	Intron (XM_016913298.2/406084, intron 1 of 5)	9678910	9747721	68812	+	406084	XM_006568053.3
NC_037645.1	9733160	9733448	9733317	44	13	41	31	44	11	58	55	53	89	53	64	2.45475	1.05168	2.3856	1.96064	2.47365	0.61788	2.66739	3.36392	2.7594	5.6646	3.051	3.94745	0.428427	0.821865	0.249785	1.26113	2.05284	1.29382	-1.61904	0.0357423	1	-	-	-	-	+	-	Intron (XM_016913298.2/406084, intron 2 of 5)	9726194	9747799	21606	+	406084	NM_001159355.1
NC_037645.1	9742998	9743713	9743421;9743405;9743426;9743459;9743397	46	448	54	181	68	331	80	195	63	142	65	127	2.56385	33.7289	3.124	11.1511	3.79293	17.0947	3.66201	11.7737	3.2704	9.00042	3.729	7.77344	13.1556	3.56949	4.50699	3.21509	2.75209	2.08459	1.39887	0.285929	1	+	+	+	+	+	-	Intron (XM_016913298.2/406084, intron 2 of 5)	9726194	9747799	21606	+	406084	NM_001159355.1
NC_037645.1	9641779	9642202	9642030;9641981;9642020	79	16	46	75	78	147	84	143	69	124	77	86	4.364	1.27704	2.6696	4.65652	4.34263	7.62052	3.84285	8.65008	3.577	7.8675	4.407	5.28351	0.292631	1.74428	1.75482	2.25095	2.19947	1.19889	-0.575222	0.362352	1	-	-	+	+	+	-	Intron (XM_016913298.2/406084, intron 1 of 5)	9626947	9747721	120775	+	406084	XM_016913298.2
NC_037645.1	9718865	9719204	9719014	67	142	65	31	59	47	55	49	61	32	62	35	3.7094	10.7422	3.7488	1.96064	3.2982	2.47152	2.53176	3.0035	3.1682	2.07702	3.5595	2.18628	2.89594	0.523005	0.749354	1.18633	0.655584	0.61421	0.763076	0.532511	1	+	-	-	-	-	-	Intron (XM_016913298.2/406084, intron 2 of 5)	9726194	9747799	21606	+	406084	NM_001159355.1
NC_037645.1	9715681	9716299	9715961;9716231;9716001;9716063;9716093	106	13	74	138	61	78	95	143	106	156	76	140	5.83685	1.05168	4.26	8.51653	3.40814	4.06771	4.34016	8.65008	5.4677	9.88158	4.3505	8.56293	0.180179	1.99919	1.19353	1.99303	1.80726	1.96826	-0.774225	0.267655	1	-	+	-	+	+	+	Intron (XM_016913298.2/406084, intron 2 of 5)	9726194	9747799	21606	+	406084	NM_001159355.1
NC_037645.1	9636825	9637374	9636963;9637069;9637053;9637138	80	231	96	123	74	168	96	102	103	75	69	73	4.41855	17.4278	5.5096	7.59748	4.12275	8.70181	4.38537	6.18721	5.3144	4.78344	3.955	4.49402	3.94424	1.37895	2.11068	1.41088	0.90009	1.13629	1.10867	0.220638	1	+	+	+	+	-	-	Intron (XM_016913298.2/406084, intron 1 of 5)	9626947	9747721	120775	+	406084	XM_016913298.2
NC_037645.1	9746034	9746370	9746207;9746281	52	50	44	66	54	100	49	70	74	79	45	62	2.89115	3.83112	2.556	4.10509	3.02335	5.20049	2.2605	4.26497	3.8325	5.0352	2.599	3.82599	1.32512	1.60606	1.72011	1.88674	1.31382	1.4721	-0.00661188	0.974434	1	-	-	+	+	-	-	Exon (XM_016913298.2/406084, exon 5 of 6)	9726194	9747799	21606	+	406084	NM_001159355.1
NC_037645.1	9728943	9729383	9729158;9729174;9729200	72	6	65	104	56	135	58	74	57	55	57	84	3.98215	0.52584	3.7488	6.43335	3.13329	7.00264	2.66739	4.50525	2.9638	3.52464	3.277	5.16205	0.132049	1.71611	2.23492	1.68901	1.18923	1.57524	-0.125276	0.865333	1	-	+	+	-	-	+	Promoter (2-3kb)	9726194	9747799	21606	+	406084	NM_001159355.1
NC_037645.1	9743868	9745277	9744096;9744750;9744545;9744256;9744634;9744554;9744877;9744658;9744655;9744959	111	1062	154	408	158	613	164	369	166	366	152	238	6.1096	79.8526	8.804	25.0594	8.74023	31.6149	7.45965	22.2259	8.5337	23.099	8.6445	14.5145	13.07	2.84637	3.61717	2.97948	2.7068	1.67904	1.40713	0.342228	1	+	+	+	+	+	+	Exon (XM_016913298.2/406084, exon 3 of 6)	9726194	9747799	21606	+	406084	NM_001159355.1
NC_037645.1	9620122	9623999	9620563;9621546;9621922;9622901;9623671;9620511;9620493;9620488;9620696;9621155;9621567;9621949;9620509;9621133;9621552;9621988;9622747;9623466;9623609;9621596;9621950;9621533;9621906;9621948;9622840;9622862;9622886;9623556;9623601;9623664;9623642	437	2427	400	1939	428	2821	535	1697	491	1419	386	1270	23.8929	182.391	22.7768	118.864	23.5821	145.305	24.2326	101.999	25.1412	89.3748	21.8655	77.1878	7.63369	5.21864	6.16166	4.20916	3.55491	3.53012	0.75148	0.0560947	1	+	+	+	+	+	+	Promoter (2-3kb)	9626947	9747721	120775	+	406084	XM_016913298.2
NC_037645.1	9630424	9631578	9630718;9631315;9630732;9630748;9630761;9631362;9631325;9631346	165	40	101	396	133	314	157	241	112	247	114	301	9.0553	3.07992	5.7936	24.3242	7.36598	16.2193	7.14318	14.5369	5.7743	15.6091	6.4975	18.3405	0.340123	4.19846	2.20192	2.03507	2.7032	2.8227	-0.165716	0.831085	1	-	+	+	+	+	+	Intron (XM_016913298.2/406084, intron 1 of 5)	9626947	9747721	120775	+	406084	XM_016913298.2
NC_037645.1	9625912	9626618	9626188;9626200;9626246;9626167;9626304	126	308	80	168	78	225	136	201	112	145	94	92	6.92785	23.2121	4.6008	10.3546	4.34263	11.6367	6.19377	12.1341	5.7743	9.18924	5.3675	5.64789	3.35055	2.25061	2.67964	1.95908	1.5914	1.05224	0.847283	0.0435759	1	+	+	+	+	+	-	Promoter (<=1kb)	9626947	9747721	120775	+	406084	XM_016913298.2
NC_037645.1	9627554	9630120	9627707;9628102;9628463;9627956;9628366;9629277;9628360;9629265;9628244;9628331;9628400;9629048;9629312;9629286;9629225;9629776	311	907	292	821	321	1221	350	732	337	615	305	625	17.0196	68.209	16.6424	50.3639	17.7003	62.9208	15.8687	44.0313	17.2718	38.771	17.289	38.017	4.00767	3.02624	3.55479	2.77473	2.24476	2.19891	0.552775	0.0368573	1	+	+	+	+	+	+	Promoter (<=1kb)	9626947	9747721	120775	+	406084	XM_016913298.2
NC_037645.1	9634109	9635377	9634438;9634775;9634601;9634474;9634537;9634937;9634497;9634741;9635282	144	850	174	427	129	641	192	262	174	246	144	216	7.90975	63.9271	9.94	26.2236	7.1461	33.0566	8.72553	15.7984	8.9425	15.5462	8.1925	13.1784	8.08206	2.63819	4.62582	1.81059	1.73846	1.60859	1.57308	0.166096	1	+	+	+	+	+	+	Intron (XM_016913298.2/406084, intron 1 of 5)	9626947	9747721	120775	+	406084	XM_016913298.2
NC_037641.1	11093826	11094503	11094327	82	10	75	45	87	26	73	93	76	160	74	113	4.52765	0.82632	4.3168	2.81842	4.83736	1.39023	3.34554	5.64658	3.9347	10.1333	4.2375	6.92322	0.182505	0.652896	0.287394	1.68779	2.57537	1.6338	-2.39288	0.0204228	1	-	-	-	-	+	-	Promoter (<=1kb)	11095375	11102308	6934	+	406086	XM_006566999.3
NC_037641.1	11095737	11097637	11095901;11096270;11096334;11096804;11097016;11096807;11096813	217	27	197	312	202	76	228	384	190	332	163	500	11.8919	2.10336	11.2464	19.1775	11.1589	3.96473	10.3531	23.127	9.7601	20.959	9.266	30.4257	0.176873	1.70521	0.355298	2.23382	2.14742	3.28359	-1.77644	0.0441588	1	-	+	-	+	+	+	Promoter (<=1kb)	11096653	11102308	5656	+	406086	XM_006567000.3
NC_037641.1	11099467	11099728	11099551	37	2	47	3	34	4	54	7	37	22	40	67	2.0729	0.22536	2.7264	0.24508	1.92395	0.25745	2.48655	0.48056	1.9418	1.44762	2.3165	4.12964	0.108717	0.0898914	0.133813	0.193264	0.745504	1.78271	-3.0333	0.229456	1	-	-	-	-	-	+	Promoter (1-2kb)	11098317	11102308	3992	+	406086	XM_006566997.3
NC_037641.1	5037766	5038407	5038157;5038064;5038092;5038107;5038141	49	9	55	204	69	182	61	189	76	166	68	145	2.7275	0.7512	3.1808	12.5603	3.8479	9.42267	2.80302	11.4133	3.9347	10.511	3.8985	8.86658	0.275417	3.94879	2.44878	4.07179	2.67136	2.27436	-0.434396	0.560893	1	-	+	+	+	+	+	Promoter (2-3kb)	5029485	5035661	6177	-	406088	NM_001011578.1
NC_037641.1	5034679	5035942	5034839;5035069;5035185;5035654	139	138	167	78	134	175	160	164	162	112	133	247	7.637	10.4417	9.5424	4.84033	7.42095	9.06224	7.27881	9.91155	8.3293	7.11222	7.571	15.061	1.36725	0.507245	1.22117	1.3617	0.85388	1.9893	-0.441815	0.432814	1	+	-	+	+	-	+	Promoter (<=1kb)	5029485	5035661	6177	-	406088	NM_001011578.1
NC_037641.1	5038749	5039745	5038953;5039016;5039065;5039356;5039008	98	5	95	187	87	82	152	170	96	228	70	257	5.40045	0.45072	5.4528	11.5188	4.83736	4.27367	6.91713	10.272	4.9567	14.4133	4.0115	15.6683	0.0834597	2.11246	0.883472	1.48501	2.90784	3.90585	-1.43024	0.132889	1	-	+	-	+	+	+	Exon (XM_006560586.3/408817, exon 5 of 9)	5029485	5035661	6177	-	406088	NM_001011578.1
NC_037650.1	10130742	10131751	10131308;10131332;10130873;10131296;10131300;10131291;10131306	91	210	104	490	100	505	109	281	139	372	80	318	5.0186	15.8503	5.964	30.0836	5.55197	26.0539	4.9731	16.9397	7.154	23.4766	4.5765	19.3729	3.15831	5.0442	4.69273	3.40627	3.2816	4.23313	0.239734	0.386969	1	+	+	+	+	+	+	Intron (XM_026444523.1/406092, intron 1 of 8)	10107902	10137661	29760	-	406092	XM_026444523.1
NC_037650.1	10190557	10190915	10190741	58	4	65	84	45	107	75	71	73	54	78	31	3.21845	0.3756	3.7488	5.20795	2.52862	5.56092	3.43596	4.32504	3.7814	3.4617	4.4635	1.94336	0.116702	1.38923	2.19919	1.25876	0.915455	0.435389	0.505693	0.619612	1	-	-	+	-	-	-	Promoter (2-3kb)	10107902	10187775	79874	-	406092	XM_026444521.1
NC_037650.1	10182844	10183255	10183059	47	17	54	22	46	32	47	22	33	30	43	121	2.6184	1.35216	3.124	1.40921	2.58359	1.69917	2.17008	1.38161	1.7374	1.95114	2.486	7.40906	0.516407	0.451092	0.657678	0.636663	1.12302	2.98031	-1.54429	0.282742	1	-	-	-	-	-	+	Intron (XM_026444521.1/406092, intron 1 of 9)	10108143	10187350	79208	-	406092	NM_001011581.1
NC_037650.1	10139785	10140645	10139990;10140022;10140343;10140042;10140414	66	10	82	193	96	43	87	127	51	143	67	213	3.65485	0.82632	4.7144	11.8864	5.33209	2.26556	3.97848	7.68896	2.6572	9.06336	3.842	12.9962	0.226089	2.5213	0.424892	1.93264	3.41087	3.38267	-1.45983	0.114017	1	-	+	-	+	+	+	Promoter (2-3kb)	10107902	10137661	29760	-	406092	XM_026444523.1
NC_037650.1	10127779	10128196	10127985;10127940;10127993;10127954	67	7	61	90	51	128	90	147	75	56	78	123	3.7094	0.60096	3.5216	5.57557	2.85844	6.64221	4.11411	8.89036	3.8836	3.58758	4.4635	7.53052	0.16201	1.58325	2.32372	2.16094	0.923777	1.68713	-0.229884	0.768105	1	-	+	+	+	-	+	Intron (XM_026444523.1/406092, intron 1 of 8)	10107902	10137661	29760	-	406092	XM_026444523.1
NC_037650.1	10181939	10182315	10182127	25	14	40	14	32	21	52	14	51	16	41	116	1.4183	1.1268	2.3288	0.91905	1.81401	1.13278	2.39613	0.90105	2.6572	1.06998	2.373	7.10541	0.794472	0.394645	0.624462	0.376044	0.402672	2.99427	-1.05687	0.531317	1	-	-	-	-	-	+	Intron (XM_026444521.1/406092, intron 1 of 9)	10108143	10187350	79208	-	406092	NM_001011581.1
NC_037650.1	10176335	10177453	10176763;10177083;10176758;10177133;10176799;10176758;10177168;10177131	108	76	105	550	93	421	131	340	76	287	104	253	5.94595	5.78424	6.0208	33.7598	5.16718	21.7288	5.96772	20.4839	3.9347	18.1267	5.9325	15.4254	0.972803	5.6072	4.20516	3.43245	4.60688	2.60015	0.0196187	0.97627	1	-	+	+	+	+	+	Intron (XM_026444521.1/406092, intron 1 of 9)	10108143	10187350	79208	-	406092	NM_001011581.1
NC_037650.1	10123932	10124351	10124176;10124169;10124202	60	0	79	85	62	92	66	82	78	99	61	66	3.32755	0.07512	4.544	5.26922	3.46311	4.78857	3.02907	4.98581	4.0369	6.294	3.503	4.06891	0.0225752	1.1596	1.38274	1.64599	1.55912	1.16155	-0.767619	0.288062	1	-	-	+	+	+	-	Intron (XM_026444523.1/406092, intron 1 of 8)	10107902	10137661	29760	-	406092	XM_026444523.1
NC_037650.1	10178064	10178848	10178181;10178474;10178480;10178467;10178509;10178455;10178473	135	462	97	307	94	329	123	197	100	228	98	172	7.4188	34.7806	5.5664	18.8712	5.22215	16.9917	5.60604	11.8939	5.1611	14.4133	5.5935	10.5063	4.68817	3.3902	3.25377	2.12162	2.79268	1.87831	0.738383	0.0593101	1	+	+	+	+	+	+	Intron (XM_026444521.1/406092, intron 1 of 9)	10108143	10187350	79208	-	406092	NM_001011581.1
NC_037650.1	10135208	10136052	10135682;10135708;10135790;10135653;10135751;10135633	104	523	98	241	106	444	105	242	87	176	112	156	5.72775	39.3629	5.6232	14.8273	5.88179	22.9131	4.79226	14.597	4.4968	11.1404	6.3845	9.53461	6.87231	2.63681	3.8956	3.04595	2.47741	1.4934	0.933865	0.226116	1	+	+	+	+	+	+	Promoter (1-2kb)	10107902	10137661	29760	-	406092	XM_026444523.1
NC_037650.1	10151441	10151956	10151660;10151729;10151760	93	201	94	96	83	144	81	81	107	117	92	71	5.1277	15.1742	5.396	5.94319	4.61748	7.46605	3.70722	4.92574	5.5188	7.42692	5.2545	4.37256	2.95926	1.10141	1.61691	1.32869	1.34575	0.832155	0.695206	0.320569	1	+	-	+	-	+	-	Intron (XM_026444521.1/406092, intron 1 of 9)	10107902	10147891	39990	-	406092	XM_026444524.1
NC_037650.1	10144714	10145241	10144915;10144959;10144976;10144974	58	16	62	112	51	188	82	116	63	68	57	99	3.21845	1.27704	3.5784	6.92351	2.85844	9.73161	3.75243	7.02819	3.2704	4.34286	3.277	6.073	0.396787	1.93481	3.40452	1.87297	1.32793	1.85322	0.182613	0.819911	1	-	+	+	+	-	+	Promoter (2-3kb)	10107902	10147891	39990	-	406092	XM_026444524.1
NC_037650.1	10138224	10138737	10138413	55	23	40	23	57	25	67	10	39	9	51	121	3.0548	1.80288	2.3288	1.47048	3.18826	1.33874	3.07428	0.66077	2.044	0.6294	2.938	7.40906	0.590179	0.631432	0.419897	0.214935	0.307926	2.5218	-0.891261	0.598718	1	-	-	-	-	-	+	Promoter (<=1kb)	10107902	10137661	29760	-	406092	XM_026444523.1
NC_037650.1	10142857	10143951	10143165;10143127;10143722;10143142;10143804	98	21	108	237	114	35	135	132	114	176	95	216	5.40045	1.65264	6.1912	14.5823	6.32155	1.85364	6.14856	7.98931	5.8765	11.1404	5.424	13.1784	0.306019	2.35533	0.293226	1.29938	1.89575	2.42965	-0.928848	0.3292	1	-	+	-	-	+	+	Intron (XM_026444524.1/406092, intron 2 of 10)	10107902	10147891	39990	-	406092	XM_026444524.1
NC_037650.1	10183771	10184109	10183927	14	24	21	14	32	27	35	14	51	1	30	96	0.81825	1.878	1.2496	0.91905	1.81401	1.44172	1.62756	0.90105	2.6572	0.12588	1.7515	5.89081	2.29514	0.735475	0.79477	0.55362	0.0473732	3.36329	-0.0514559	0.970493	1	-	-	-	-	-	+	Intron (XM_026444521.1/406092, intron 1 of 9)	10108143	10187350	79208	-	406092	NM_001011581.1
NC_037650.1	10185583	10188250	10186148;10187024;10187954;10186093;10187082;10187911;10186152;10186444;10186929;10186107;10186108;10186378;10187131;10187051;10187043	356	823	298	870	319	1491	361	576	321	584	321	503	19.4744	61.8989	16.9832	53.3662	17.5904	76.8231	16.366	34.6604	16.4542	36.8199	18.193	30.6079	3.17848	3.14229	4.36733	2.11783	2.23772	1.6824	0.823875	0.04544	1	+	+	+	+	+	+	Promoter (<=1kb)	10108143	10187350	79208	-	406092	NM_001011581.1
NC_037650.1	10188911	10190139	10189127;10189653;10189842;10189763;10189719;10189756	146	517	111	234	160	374	184	291	165	321	142	262	8.01885	38.9122	6.3616	14.3985	8.85017	19.3087	8.36385	17.5404	8.4826	20.2667	8.0795	15.972	4.85259	2.26335	2.18173	2.09717	2.38921	1.97686	0.524613	0.394128	1	+	+	+	+	+	+	Promoter (1-2kb)	10107902	10187775	79874	-	406092	XM_026444521.1
NC_037650.1	10121301	10123261	10121611;10121583;10122265;10122994;10121614;10121679;10122121;10122149;10122922;10122901;10122909;10122982	217	68	202	438	175	310	225	390	218	368	162	578	11.8919	5.18328	11.5304	26.8975	9.67472	16.0134	10.2175	23.4874	11.1909	23.2249	9.2095	35.1627	0.435866	2.33275	1.65518	2.29874	2.07534	3.81809	-0.888962	0.182423	1	-	+	+	+	+	+	Intron (XM_026444523.1/406092, intron 1 of 8)	10107902	10137661	29760	-	406092	XM_026444523.1
NC_037650.1	10125000	10126069	10125270;10125658;10125397;10125663;10125606;10125533;10125439	136	29	142	435	139	750	175	400	168	390	165	304	7.47335	2.2536	8.1224	26.7137	7.6958	38.669	7.95696	24.0881	8.6359	24.6095	9.379	18.5226	0.301552	3.28889	5.02469	3.0273	2.84967	1.9749	0.133836	0.872583	1	-	+	+	+	+	+	Intron (XM_026444523.1/406092, intron 1 of 8)	10107902	10137661	29760	-	406092	XM_026444523.1
NC_037650.1	10129781	10130482	10130049;10130259	92	31	72	54	68	60	104	92	78	175	75	278	5.07315	2.40384	4.1464	3.36985	3.79293	3.14089	4.74705	5.58651	4.0369	11.0774	4.294	16.9437	0.473836	0.812717	0.828091	1.17684	2.74404	3.9459	-1.89536	0.136502	1	-	-	-	-	+	+	Intron (XM_026444523.1/406092, intron 1 of 8)	10107902	10137661	29760	-	406092	XM_026444523.1
NC_037650.1	10128597	10129567	10128998;10129447	92	32	85	31	70	23	130	42	100	57	101	179	5.07315	2.47896	4.8848	1.96064	3.90287	1.23576	5.92251	2.58301	5.1611	3.65052	5.763	10.9314	0.488643	0.401376	0.316629	0.436134	0.707314	1.89682	-1.3332	0.305659	1	-	-	-	-	-	+	Intron (XM_026444523.1/406092, intron 1 of 8)	10107902	10137661	29760	-	406092	XM_026444523.1
NC_037650.1	10136215	10138100	10136950;10137544;10136435;10136963;10137495;10137085;10137263;10136947;10137573;10136457;10136962;10137492;10136928;10137611	237	1330	221	908	212	1269	271	700	219	646	219	622	12.9829	99.9847	12.6096	55.6944	11.7086	65.3923	12.2971	42.1091	11.242	40.7222	12.43	37.8348	7.70126	4.41683	5.58498	3.42431	3.62233	3.04383	0.811006	0.114367	1	+	+	+	+	+	+	Promoter (<=1kb)	10107902	10137661	29760	-	406092	XM_026444523.1
NC_037650.1	10180338	10180887	10180421;10180705;10180701	81	26	75	113	67	41	94	93	82	72	87	125	4.4731	2.02824	4.3168	6.98478	3.73796	2.16258	4.29495	5.64658	4.2413	4.59462	4.972	7.65198	0.453431	1.61805	0.578546	1.3147	1.0833	1.53901	-0.5711	0.367775	1	-	+	-	+	-	+	Intron (XM_026444521.1/406092, intron 1 of 9)	10108143	10187350	79208	-	406092	NM_001011581.1
NC_037643.1	15020248	15020950	15020452;15020449;15020440;15020808;15020442;15020688;15020730	64	155	93	153	74	189	84	174	82	153	64	147	3.54575	11.7187	5.3392	9.43558	4.12275	9.7831	3.84285	10.5122	4.2413	9.69276	3.6725	8.98804	3.305	1.76723	2.37295	2.73552	2.28533	2.44739	-0.00446123	0.988145	1	+	-	+	+	+	+	Distal Intergenic	15024551	15025504	954	+	406093	NM_001011582.1
NC_037643.1	15024540	15024926	15024644	61	5	59	57	73	13	54	54	43	67	41	83	3.3821	0.45072	3.408	3.55366	4.06778	0.72086	2.48655	3.30385	2.2484	4.27992	2.373	5.10132	0.133266	1.04274	0.177212	1.32869	1.90354	2.14973	-1.99174	0.026337	1	-	-	-	-	+	-	Promoter (<=1kb)	15024551	15025504	954	+	406093	NM_001011582.1
NC_037643.1	15021469	15021747	15021613;15021617	34	6	57	43	45	5	47	69	44	78	57	50	1.90925	0.52584	3.2944	2.69588	2.52862	0.30894	2.17008	4.2049	2.2995	4.97226	3.277	3.09723	0.275417	0.818322	0.122177	1.93767	2.16232	0.945142	-2.05285	0.05529	1	-	-	-	+	+	-	Promoter (2-3kb)	15024551	15025504	954	+	406093	NM_001011582.1
NC_037643.1	15022056	15022586	15022236;15022417;15022415	65	13	58	97	48	23	65	106	69	103	89	137	3.6003	1.05168	3.3512	6.00446	2.69353	1.23576	2.98386	6.42749	3.577	6.54576	5.085	8.38074	0.292109	1.79173	0.458788	2.15409	1.82996	1.64813	-1.14737	0.153101	1	-	-	-	+	+	+	Promoter (1-2kb)	15024551	15025504	954	+	406093	NM_001011582.1
NC_037643.1	15013000	15016099	15013420;15014028;15015001;15015590;15013349;15013403;15014045;15015000;15015690;15013356;15013340;15014093;15014934;15015681;15014052;15014014;15014929;15015654;15015686	373	123	277	1508	265	1396	385	1483	364	1342	304	1136	20.4017	9.31488	15.7904	92.4564	14.622	71.9315	17.4511	89.1439	18.6515	84.5284	17.2325	69.05	0.456574	5.85523	4.9194	5.10821	4.53199	4.00696	-0.281089	0.678832	1	-	+	+	+	+	+	Exon (XR_003304941.1/107964594, exon 3 of 3)	15024551	15025504	954	+	406093	NM_001011582.1
NC_037643.1	15016427	15019902	15016699;15017347;15017610;15018217;15018904;15019297;15016691;15016690;15016801;15017537;15017521;15017368;15017531;15017591;15018969;15019329;15019000;15019385;15018969;15019415;15018963	392	672	392	1030	353	865	415	893	423	862	339	979	21.4382	50.5558	22.3224	63.1694	19.4594	44.5903	18.8074	53.7026	21.6664	54.3172	19.21	59.5154	2.35821	2.82987	2.29145	2.8554	2.50698	3.09815	-0.177799	0.24658	1	+	+	+	+	+	+	Distal Intergenic	15024551	15025504	954	+	406093	NM_001011582.1
NC_037643.1	15025025	15026398	15025506;15026177;15026066;15026106;15026102;15026111	180	34	186	259	164	264	165	221	151	222	127	340	9.87355	2.6292	10.6216	15.9302	9.07005	13.6448	7.50486	13.3355	7.7672	14.0356	7.232	20.7089	0.266287	1.49979	1.50438	1.77692	1.80703	2.86351	-0.979237	0.125499	1	-	+	+	+	+	+	Promoter (<=1kb)	15024551	15025504	954	+	406093	NM_001011582.1
NC_037643.1	15023179	15023722	15023343;15023514;15023520	96	21	70	151	86	47	87	83	63	78	64	133	5.29135	1.65264	4.0328	9.31304	4.78239	2.47152	3.97848	5.04588	3.2704	4.97226	3.6725	8.13782	0.312329	2.30932	0.516796	1.26829	1.52038	2.21588	-0.673191	0.441572	1	-	+	-	-	+	+	Promoter (<=1kb)	15024551	15025504	954	+	406093	NM_001011582.1
NC_037648.1	10615433	10616178	10615540;10615942	42	10	66	10	56	11	53	14	49	18	42	148	2.34565	0.82632	3.8056	0.67397	3.13329	0.61788	2.44134	0.90105	2.555	1.19586	2.4295	9.04877	0.352278	0.1771	0.197198	0.36908	0.468047	3.72454	-2.65038	0.365886	1	-	-	-	-	-	+	Promoter (1-2kb)	10612417	10617309	4893	-	406097	XM_026444071.1
NC_037648.1	10613399	10613683	10613541	40	2	33	3	36	6	44	7	24	6	22	70	2.23655	0.22536	1.9312	0.24508	2.03389	0.36043	2.03445	0.48056	1.2775	0.44058	1.2995	4.31183	0.100762	0.126906	0.177212	0.236211	0.344877	3.31807	-3.2676	0.367896	1	-	-	-	-	-	+	Exon (XM_026444071.1/406097, exon 9 of 10)	10612417	10617309	4893	-	406097	XM_026444071.1
NC_037648.1	10614308	10614569	10614423	39	1	25	3	39	0	53	5	23	5	33	53	2.182	0.15024	1.4768	0.24508	2.1988	0.05149	2.44134	0.36042	1.2264	0.37764	1.921	3.27942	0.0688543	0.165953	0.0234173	0.147632	0.307926	1.70714	-3.06613	0.328226	1	-	-	-	-	-	+	Promoter (2-3kb)	10612417	10617309	4893	-	406097	XM_026444071.1
NC_037642.1	7345114	7345925	7345463;7345512	54	27	78	79	81	32	77	59	72	93	80	234	3.00025	2.10336	4.4872	4.9016	4.50754	1.69917	3.52638	3.6042	3.7303	5.91636	4.5765	14.2715	0.701062	1.09235	0.376962	1.02207	1.58603	3.11843	-1.39972	0.191244	1	-	-	-	-	+	+	Exon (XM_006564195.3/726318, exon 4 of 7)	7347727	7351941	4215	-	406098	NM_001011586.1
NC_037642.1	7339288	7341112	7339945;7340589;7340714;7340687;7340657;7340656	152	98	158	367	164	462	184	243	151	237	144	464	8.34615	7.43688	9.0312	22.5474	9.07005	23.8399	8.36385	14.6571	7.7672	14.9797	8.1925	28.2394	0.891055	2.49661	2.62842	1.75243	1.92858	3.44698	-0.244672	0.657626	1	-	+	+	+	+	+	Intron (XM_006564195.3/726318, intron 2 of 6)	7347727	7351941	4215	-	406098	NM_001011586.1
NC_037642.1	7341333	7341758	7341561	24	13	36	20	43	17	41	16	40	14	33	149	1.36375	1.05168	2.1016	1.28667	2.41868	0.92682	1.89882	1.02119	2.0951	0.9441	1.921	9.1095	0.771168	0.612234	0.383192	0.537802	0.450623	4.74206	-1.69769	0.449467	1	-	-	-	-	-	+	Intron (XM_006564195.3/726318, intron 2 of 6)	7347727	7351941	4215	-	406098	NM_001011586.1
NC_037642.1	7346404	7346650	7346523	28	5	29	53	27	62	46	35	37	64	28	31	1.58195	0.45072	1.704	3.30858	1.53916	3.24387	2.12487	2.16252	1.9418	4.0911	1.6385	1.94336	0.284914	1.94165	2.10756	1.01772	2.10686	1.18606	0.00784002	0.991405	1	-	-	-	-	+	-	Exon (XM_006564195.3/726318, exon 6 of 7)	7347727	7351941	4215	-	406098	NM_001011586.1
NC_037642.1	7342089	7343100	7342325;7342840;7342377;7342954;7342942	84	29	104	141	98	25	103	122	93	128	89	213	4.63675	2.2536	5.964	8.70034	5.44203	1.33874	4.70184	7.38861	4.8034	8.11926	5.085	12.9962	0.48603	1.45881	0.246	1.57143	1.69032	2.55579	-1.40892	0.0686635	1	-	+	-	+	+	+	Exon (XM_006564195.3/726318, exon 3 of 7)	7347727	7351941	4215	-	406098	NM_001011586.1
NC_037646.1	11983624	11985868	11983733;11984217;11984608;11985079;11985570;11984139;11984631;11985067;11985683;11984641;11984815;11984152;11984227;11984990;11984218;11985082;11985066;11985661	327	440	269	599	296	670	350	810	264	674	251	552	17.8924	33.1279	15.336	36.762	16.3261	34.5498	15.8687	48.7168	13.5415	42.4845	14.238	33.5837	1.85151	2.3971	2.11623	3.06999	3.13736	2.35874	-0.428511	0.0790326	1	+	+	+	+	+	+	Promoter (2-3kb)	11981565	11982906	1342	+	406101	NM_001011589.1
NC_037639.1	14658051	14671097	14658315;14658763;14659103;14659483;14659843;14658224;14658738;14659111;14659762;14660312;14661268;14661779;14662268;14662655;14658935;14659874;14660454;14661253;14661886;14662664;14658283;14658847;14658928;14659943;14660438;14661287;14661830;14658786;14659930;14661302;14661709;14662378;14663274;14663856;14665229;14666455;14666812;14667409;14668399;14669684;14670467;14659701;14660160;14660882;146…	1692	12917	1480	9534	1403	15307	1833	7140	1611	6594	1416	4998	92.3531	970.4	84.1208	584.209	77.1779	788.209	82.9151	428.96	82.3732	415.089	80.0605	303.589	10.5075	6.94488	10.2129	5.17348	5.03913	3.79199	0.982174	0.0434381	1	+	+	+	+	+	+	Promoter (2-3kb)	14654212	14655874	1663	-	406102	NM_001011590.1
NC_037639.1	14654680	14655198	14654756;14654999;14655034	95	106	65	87	74	127	107	104	79	109	59	61	5.2368	8.03784	3.7488	5.39176	4.12275	6.59072	4.88268	6.30735	4.088	6.9234	3.39	3.76526	1.53488	1.43826	1.59862	1.29178	1.69359	1.1107	0.158511	0.457502	1	+	-	+	-	+	-	Promoter (<=1kb)	14654212	14655874	1663	-	406102	NM_001011590.1
NC_037639.1	14656876	14657603	14657183;14657246;14657355;14657194	147	16	81	201	131	319	99	262	103	226	101	137	8.0734	1.27704	4.6576	12.3765	7.25604	16.4768	4.521	15.7984	5.3144	14.2874	5.763	8.38074	0.158179	2.65727	2.27077	3.49445	2.68843	1.45423	-0.586434	0.436544	1	-	+	+	+	+	-	Promoter (1-2kb)	14654212	14655874	1663	-	406102	NM_001011590.1
NC_037639.1	14655637	14656430	14655944;14655952;14655979;14656055;14655873;14656034	115	409	86	221	111	289	125	225	117	157	112	169	6.3278	30.7992	4.9416	13.6019	6.15664	14.9321	5.69646	13.5758	6.0298	9.94452	6.3845	10.3241	4.86728	2.75253	2.42537	2.3832	1.64923	1.61706	0.830312	0.187832	1	+	+	+	+	+	+	Promoter (<=1kb)	14654212	14655874	1663	-	406102	NM_001011590.1
NC_037645.1	7406010	7406446	7406307;7406287	68	62	54	62	53	95	72	93	69	48	63	27	3.76395	4.73256	3.124	3.86001	2.96838	4.94304	3.30033	5.64658	3.577	3.08406	3.616	1.70044	1.25734	1.2356	1.66523	1.71091	0.862192	0.470254	0.450283	0.423401	1	-	-	+	+	-	-	Distal Intergenic	7426943	7561836	134894	+	406104	NM_001040230.1
NC_037645.1	7415055	7415623	7415307;7415285;7415280;7415277	79	256	84	98	75	148	72	114	77	92	93	80	4.364	19.3058	4.828	6.06573	4.17772	7.67201	3.30033	6.90805	3.9858	5.85342	5.311	4.91913	4.42388	1.25636	1.83641	2.09314	1.46857	0.926215	0.744042	0.413081	1	+	-	+	+	+	-	Distal Intergenic	7426943	7561836	134894	+	406104	NM_001040230.1
NC_037645.1	7411595	7412029	7411834;7411838;7411865;7411894	56	11	51	115	72	134	89	106	62	93	74	103	3.10935	0.90144	2.9536	7.10732	4.01281	6.95115	4.0689	6.42749	3.2193	5.91636	4.2375	6.31592	0.289913	2.40632	1.73224	1.57966	1.83778	1.49048	-0.148302	0.823106	1	-	+	+	+	+	-	Distal Intergenic	7426943	7561836	134894	+	406104	NM_001040230.1
NC_037645.1	7431532	7432005	7431756	38	14	37	138	50	88	51	38	51	46	53	48	2.12745	1.1268	2.1584	8.51653	2.80347	4.58261	2.35092	2.34273	2.6572	2.95818	3.051	2.97577	0.529648	3.94576	1.63462	0.996516	1.11327	0.975343	0.985849	0.421957	1	-	+	-	-	-	-	Intron (NM_001040230.1/406104, intron 1 of 10)	7426943	7561836	134894	+	406104	NM_001040230.1
NC_037645.1	7446006	7446475	7446255;7446205;7446264;7446208;7446323	83	94	55	98	67	140	98	122	78	98	74	53	4.5822	7.1364	3.1808	6.06573	3.73796	7.26009	4.47579	7.38861	4.0369	6.23106	4.2375	3.27942	1.55742	1.90698	1.94226	1.65079	1.54353	0.773904	0.446244	0.218529	1	+	+	+	+	+	-	Intron (NM_001040230.1/406104, intron 1 of 10)	7426943	7561836	134894	+	406104	NM_001040230.1
NC_037645.1	7426248	7426681	7426434	80	141	71	23	60	68	53	62	85	33	79	15	4.41855	10.667	4.0896	1.47048	3.35317	3.55281	2.44134	3.78441	4.3946	2.13996	4.52	0.97168	2.41414	0.359566	1.05954	1.55014	0.486952	0.214973	0.767319	0.514217	1	+	-	-	-	-	-	Promoter (<=1kb)	7426943	7561836	134894	+	406104	NM_001040230.1
NC_037645.1	7409069	7409387	7409158	73	5	54	45	59	53	102	90	65	85	60	61	4.0367	0.45072	3.124	2.81842	3.2982	2.78046	4.65663	5.46637	3.3726	5.41284	3.4465	3.76526	0.111656	0.902183	0.843023	1.17389	1.60495	1.09249	-1.05996	0.10154	1	-	-	-	-	+	-	Distal Intergenic	7426943	7561836	134894	+	406104	NM_001040230.1
NC_037645.1	7407625	7408004	7407748;7407873	48	9	58	55	40	17	59	83	64	58	34	89	2.67295	0.7512	3.3512	3.43112	2.25377	0.92682	2.7126	5.04588	3.3215	3.71346	1.9775	5.4657	0.281038	1.02385	0.411231	1.86016	1.11801	2.76394	-1.74243	0.088113	1	-	-	-	+	-	+	Distal Intergenic	7426943	7561836	134894	+	406104	NM_001040230.1
NC_037645.1	7475867	7476163	7476026	48	74	57	29	43	36	36	28	66	24	63	7	2.67295	5.634	3.2944	1.8381	2.41868	1.90513	1.67277	1.74203	3.4237	1.5735	3.616	0.48584	2.10778	0.557947	0.787673	1.0414	0.459591	0.134358	1.07842	0.349232	1	+	-	-	-	-	-	Intron (NM_001040230.1/406104, intron 6 of 10)	7426943	7561836	134894	+	406104	NM_001040230.1
NC_037645.1	7420087	7421835	7420504;7421425;7420543;7420483;7420494;7420832;7421563;7421511	154	38	151	410	185	140	210	456	204	395	157	389	8.45525	2.92968	8.6336	25.182	10.2244	7.26009	9.53931	27.452	10.4755	24.9242	8.927	23.6847	0.346492	2.91674	0.710075	2.87778	2.37928	2.65315	-0.993375	0.241539	1	-	+	-	+	+	+	Distal Intergenic	7426943	7561836	134894	+	406104	NM_001040230.1
NC_037645.1	7461121	7461674	7461483;7461366;7461440;7461416;7461427;7461452	104	202	83	128	83	172	82	151	81	138	63	131	5.72775	15.2494	4.7712	7.90383	4.61748	8.90777	3.75243	9.13064	4.1902	8.74866	3.616	8.01636	2.66237	1.65657	1.92914	2.43326	2.08789	2.21691	-0.10892	0.649066	1	+	+	+	+	+	+	Intron (NM_001040230.1/406104, intron 5 of 10)	7426943	7561836	134894	+	406104	NM_001040230.1
NC_037645.1	7418946	7419571	7419251;7419265;7419290;7419260;7419407	111	10	105	174	112	241	91	229	110	147	88	137	6.1096	0.82632	6.0208	10.7222	6.21161	12.4606	4.15932	13.8161	5.6721	9.31512	5.0285	8.38074	0.135249	1.78086	2.00602	3.32172	1.64227	1.66665	-0.757512	0.327832	1	-	+	+	+	+	+	Distal Intergenic	7426943	7561836	134894	+	406104	NM_001040230.1
NC_037645.1	7440679	7440971	7440800;7440825	59	5	41	80	44	98	70	58	53	78	40	39	3.273	0.45072	2.3856	4.96287	2.47365	5.09751	3.20991	3.54413	2.7594	4.97226	2.3165	2.4292	0.137709	2.08034	2.06072	1.10412	1.80194	1.04865	0.113628	0.886863	1	-	+	-	-	+	-	Intron (NM_001040230.1/406104, intron 1 of 10)	7426943	7561836	134894	+	406104	NM_001040230.1
NC_037645.1	7427156	7428133	7427329;7427677;7427888	154	290	117	82	139	108	160	134	155	76	140	47	8.45525	21.8599	6.7024	5.08541	7.6958	5.61241	7.27881	8.10945	7.9716	4.84638	7.9665	2.91504	2.58536	0.758745	0.729282	1.11412	0.607956	0.365912	0.964119	0.397976	1	+	-	-	-	-	-	Promoter (<=1kb)	7426943	7561836	134894	+	406104	NM_001040230.1
NC_037651.1	4895002	4895274	4895128	42	6	25	42	34	4	50	47	54	86	69	46	2.34565	0.52584	1.4768	2.63461	1.92395	0.25745	2.30571	2.88336	2.8105	5.47578	3.955	2.85431	0.224177	1.784	0.133813	1.25053	1.94833	0.721697	-0.872107	0.415799	1	-	-	-	-	+	-	Promoter (<=1kb)	4888984	4894471	5488	-	406105	XM_026444868.1
NC_037648.1	16108484	16110324	16108627;16108761;16109292;16109866;16108932;16109253;16109248;16109869;16109315;16109912;16110186;16109279;16109825;16109255;16109809;16109988	222	373	149	397	220	441	234	471	197	474	211	393	12.1646	28.0949	8.52	24.3855	12.1484	22.7586	10.6243	28.353	10.1178	29.8965	11.978	23.9276	2.30956	2.86215	1.87338	2.66869	2.95484	1.99763	-0.113393	0.658504	1	+	+	+	+	+	+	Promoter (<=1kb)	16110959	16127257	16299	+	406106	XM_016914657.2
NC_037648.1	16106972	16108143	16107099;16107148;16107624;16107129;16107177;16107856;16107798	189	22	139	249	146	70	155	221	149	291	128	196	10.3645	1.72776	7.952	15.3175	8.08059	3.65579	7.05276	13.3355	7.665	18.3785	7.2885	11.9638	0.1667	1.92624	0.452416	1.89082	2.39772	1.64146	-1.22016	0.163316	1	-	+	-	+	+	+	Promoter (1-2kb)	16105617	16125215	19599	+	406106	NM_001134948.1
NC_037648.1	16104612	16106227	16104851;16105400;16105848;16104748;16104907;16105484;16104877;16104889;16104941;16105519;16105934;16105439;16105463;16106048	196	638	186	394	209	601	240	378	227	393	252	273	10.7463	48.0017	10.6216	24.2017	11.5437	30.997	10.8956	22.7665	11.6508	24.7984	14.2945	16.64	4.46681	2.27854	2.68519	2.08951	2.12847	1.16408	0.809179	0.171805	1	+	+	+	+	+	+	Promoter (<=1kb)	16105584	16127257	21674	+	406106	XM_006570268.3
NC_037648.1	16110843	16112860	16111026;16111494;16112128;16112618;16111176;16112096;16112525;16111178;16111177;16111102;16111615;16112123;16112517;16111587;16112236;16112662	223	159	221	533	218	618	241	566	256	558	225	473	12.2192	12.0192	12.6096	32.7182	12.0384	31.8723	10.9408	34.0597	13.1327	35.1835	12.769	28.786	0.983632	2.59471	2.64755	3.11309	2.67908	2.25437	-0.370087	0.39108	1	+	+	+	+	+	+	Promoter (<=1kb)	16110959	16127257	16299	+	406106	XM_016914657.2
NC_037648.1	16113178	16113553	16113266	79	9	57	83	57	94	68	103	62	91	45	92	4.364	0.7512	3.2944	5.14668	3.18826	4.89155	3.11949	6.24728	3.2193	5.79048	2.599	5.64789	0.172136	1.56225	1.53424	2.00266	1.79868	2.1731	-0.870119	0.182949	1	-	-	-	-	-	+	Promoter (2-3kb)	16110959	16127257	16299	+	406106	XM_016914657.2
NC_037641.1	5377630	5378084	5377849	62	10	49	130	63	36	63	62	88	59	45	48	3.43665	0.82632	2.84	8.02637	3.51808	1.90513	2.89344	3.78441	4.5479	3.7764	2.599	2.97577	0.240443	2.82619	0.541525	1.30793	0.830361	1.14497	0.136134	0.907347	1	-	+	-	-	-	-	Promoter (2-3kb)	5372233	5380874	8642	-	406107	XM_016911531.2
NC_037641.1	5383760	5384389	5384004;5384017;5384046	67	20	51	108	60	20	81	87	60	118	62	161	3.7094	1.57752	2.9536	6.67843	3.35317	1.08129	3.70722	5.28616	3.1171	7.48986	3.5595	9.83826	0.425276	2.26112	0.322468	1.42591	2.40283	2.76394	-1.13165	0.197183	1	-	+	-	-	+	+	Promoter (1-2kb)	5371172	5386234	15063	-	406107	NM_001134949.1
NC_037641.1	5382652	5383341	5382867;5383215;5382821	63	18	75	27	80	8	82	23	51	72	64	146	3.4912	1.42728	4.3168	1.71556	4.45257	0.46341	3.75243	1.44168	2.6572	4.59462	3.6725	8.92731	0.408822	0.397415	0.104077	0.384199	1.72912	2.43085	-2.31958	0.178172	1	-	-	-	-	+	+	Promoter (1-2kb)	5372233	5380875	8643	-	406107	XM_016911530.2
NC_037641.1	5380527	5381130	5380866;5380885;5380872;5380897	58	20	55	125	64	20	64	141	33	104	49	182	3.21845	1.57752	3.1808	7.72002	3.57305	1.08129	2.93865	8.52994	1.7374	6.6087	2.825	11.1136	0.490149	2.42707	0.302624	2.90267	3.80379	3.93402	-1.7245	0.0492975	1	-	+	-	+	+	+	Promoter (<=1kb)	5372233	5380874	8642	-	406107	XM_016911531.2
NC_037641.1	5379385	5379833	5379663	53	6	50	20	40	12	44	18	57	27	56	108	2.9457	0.52584	2.8968	1.28667	2.25377	0.66937	2.03445	1.14133	2.9638	1.76232	3.2205	6.61957	0.178511	0.444169	0.297	0.561002	0.594615	2.05545	-1.80385	0.259631	1	-	-	-	-	-	+	Promoter (1-2kb)	5372233	5380874	8642	-	406107	XM_016911531.2
NC_037649.1	7361504	7362141	7361658;7361715;7361904	50	12	42	56	53	27	70	69	51	80	35	165	2.78205	0.97656	2.4424	3.49239	2.96838	1.44172	3.20991	4.2049	2.6572	5.09814	2.034	10.0812	0.351022	1.4299	0.485693	1.30997	1.91861	4.95634	-1.85243	0.216613	1	-	-	-	-	+	+	Promoter (1-2kb)	7359585	7366139	6555	+	406108	XM_006562203.3
NC_037649.1	7363262	7363684	7363488	36	6	39	8	43	17	52	17	41	25	18	141	2.01835	0.52584	2.272	0.55143	2.41868	0.92682	2.39613	1.08126	2.1462	1.63644	1.0735	8.62366	0.26053	0.242707	0.383192	0.451253	0.762483	8.03322	-3.3829	0.377437	1	-	-	-	-	-	+	Intron (NM_001011592.1/406108, intron 1 of 4)	7359585	7366139	6555	+	406108	XM_006562203.3
NC_037649.1	7364620	7366117	7364784;7365143;7365401;7366044;7365754	124	45	94	37	98	43	159	84	96	166	113	457	6.81875	3.45552	5.396	2.32826	5.44203	2.26556	7.2336	5.10595	4.9567	10.511	6.441	27.8143	0.506767	0.431479	0.416308	0.705866	2.12056	4.31832	-2.39907	0.207623	1	-	-	-	-	+	+	3' UTR	7359585	7366139	6555	+	406108	XM_006562203.3
NC_037649.1	7363856	7364172	7364006	6	10	31	7	27	20	36	2	33	1	22	78	0.38185	0.82632	1.8176	0.49016	1.53916	1.08129	1.67277	0.18021	1.7374	0.12588	1.2995	4.79767	2.16399	0.269674	0.70252	0.107731	0.0724531	3.69194	-0.304113	0.865978	1	-	-	-	-	-	+	Intron (NM_001011592.1/406108, intron 1 of 4)	7359585	7366139	6555	+	406108	XM_006562203.3
NC_037649.1	7355781	7356900	7355985;7356439	96	38	91	31	71	54	91	41	90	26	96	338	5.29135	2.92968	5.2256	1.96064	3.95784	2.83195	4.15932	2.52294	4.6501	1.69938	5.4805	20.5875	0.553673	0.375199	0.715529	0.606575	0.36545	3.7565	-1.52383	0.446189	1	-	-	-	-	-	+	Promoter (<=1kb)	7357756	7366851	9096	+	406108	NM_001011592.1
NC_037649.1	7359372	7359846	7359601	55	15	22	13	45	24	37	30	34	38	30	136	3.0548	1.20192	1.3064	0.85778	2.52862	1.28725	1.71798	1.86217	1.7885	2.45466	1.7515	8.32001	0.393453	0.656598	0.509072	1.08393	1.37247	4.75022	-2.20859	0.250516	1	-	-	-	-	-	+	Promoter (<=1kb)	7359585	7366139	6555	+	406108	XM_006562203.3
NC_037649.1	7369457	7369979	7369688;7369760;7369753	87	34	68	77	72	126	79	136	94	112	73	67	4.8004	2.6292	3.9192	4.77906	4.01281	6.53923	3.6168	8.22959	4.8545	7.11222	4.181	4.12964	0.547704	1.2194	1.62959	2.27538	1.46508	0.987716	-0.477153	0.418245	1	-	-	+	+	+	-	3' UTR	7359585	7366139	6555	+	406108	XM_006562203.3
NC_037646.1	11967878	11968205	11968006;11968075	57	6	46	41	49	50	61	98	80	98	48	82	3.1639	0.52584	2.6696	2.57334	2.7485	2.62599	2.80302	5.94693	4.1391	6.23106	2.7685	5.04059	0.1662	0.963942	0.955427	2.12162	1.50541	1.82069	-1.38521	0.0304731	1	-	-	-	+	-	+	Promoter (1-2kb)	11970140	11971739	1600	+	406109	XM_006567320.3
NC_037646.1	11968734	11969592	11968920;11968963;11969010;11969063;11969387	119	10	102	126	108	201	122	304	125	300	131	204	6.546	0.82632	5.8504	7.78129	5.99173	10.401	5.56083	18.3213	6.4386	18.9449	7.458	12.4497	0.126233	1.33004	1.73589	3.29471	2.94239	1.66931	-1.30849	0.0853316	1	-	-	+	+	+	+	Promoter (<=1kb)	11970140	11971739	1600	+	406109	XM_006567320.3
NC_037638.1	15795606	15796836	15795914;15795911;15796422;15796510;15796530	188	17	127	219	154	48	206	258	208	343	124	221	10.31	1.35216	7.2704	13.4794	8.52035	2.52301	9.35847	15.5581	10.6799	21.6514	7.0625	13.4821	0.13115	1.85401	0.296116	1.66246	2.0273	1.90897	-1.29526	0.177501	1	-	+	-	+	+	+	Intron (XM_026446208.1/412949, intron 1 of 5)	15773805	15811331	37527	-	406110	NM_001011594.1
NC_037638.1	15789778	15790297	15789924;15789955;15790104	67	16	51	69	63	47	42	122	85	129	70	104	3.7094	1.27704	2.9536	4.2889	3.51808	2.47152	1.94403	7.38861	4.3946	8.1822	4.0115	6.37665	0.344271	1.45209	0.70252	3.80067	1.86188	1.58959	-1.53712	0.136541	1	-	-	-	+	+	+	Intron (XM_026446208.1/412949, intron 1 of 5)	15773805	15811331	37527	-	406110	NM_001011594.1
NC_037638.1	15852804	15853336	15853020;15853053	103	7	64	73	61	7	76	164	60	167	66	98	5.6732	0.60096	3.692	4.53398	3.40814	0.41192	3.48117	9.91155	3.1171	10.5739	3.7855	6.01227	0.10593	1.22806	0.120864	2.84719	3.39222	1.58824	-2.42771	0.0365599	1	-	-	-	+	+	-	Distal Intergenic	15771885	15849170	77286	-	406110	XM_026439269.1
NC_037638.1	15798533	15798943	15798670;15798720;15798735	91	2	53	46	66	56	58	126	57	96	48	79	5.0186	0.22536	3.0672	2.87969	3.68299	2.93493	2.66739	7.62889	2.9638	6.10518	2.7685	4.8584	0.044905	0.938866	0.796888	2.86006	2.05992	1.75489	-1.90633	0.0203465	1	-	-	-	+	+	+	Intron (XM_026446208.1/412949, intron 1 of 5)	15773805	15811331	37527	-	406110	NM_001011594.1
NC_037652.1	7369716	7370304	7369796;7370154;7370162	66	91	75	76	72	85	83	84	65	136	67	78	3.65485	6.91104	4.3168	4.71779	4.01281	4.42814	3.79764	5.10595	3.3726	8.62278	3.842	4.79767	1.89092	1.09289	1.1035	1.34451	2.55672	1.24874	-0.333409	0.522309	1	+	-	-	-	+	-	Intron (XM_006563321.3/406111, intron 1 of 6)	7365644	7379671	14028	+	406111	XM_026445262.1
NC_037652.1	7354278	7355235	7354360;7354707;7355104;7354421;7354919	124	13	125	139	113	4	151	181	127	220	113	132	6.81875	1.05168	7.1568	8.5778	6.26658	0.25745	6.87192	10.9327	6.5408	13.9097	6.441	8.07709	0.154234	1.19855	0.041083	1.59092	2.12661	1.25401	-1.8346	0.0635725	1	-	-	-	+	+	-	Exon (XR_003306178.1/113219284, exon 2 of 2)	7345048	7379671	34624	+	406111	XM_026445263.1
NC_037652.1	7365596	7368257	7365942;7365943;7366839;7367305;7367828;7365944;7365913;7365845;7365956;7366874;7367265;7366852;7367285;7367681;7366832;7367309;7367719	351	439	342	880	305	653	372	863	360	877	309	772	19.2016	33.0528	19.4824	53.9789	16.8208	33.6745	16.8633	51.9005	18.4471	55.2613	17.515	46.9443	1.72136	2.77065	2.00196	3.07772	2.99566	2.68023	-0.43078	0.125172	1	+	+	+	+	+	+	Promoter (<=1kb)	7365644	7379671	14028	+	406111	XM_026445262.1
NC_037652.1	7337422	7337976	7337653	61	130	62	32	74	56	75	52	63	46	51	34	3.3821	9.84072	3.5784	2.02191	4.12275	2.93493	3.43596	3.18371	3.2704	2.95818	2.938	2.12555	2.90965	0.565032	0.711886	0.926585	0.904532	0.723468	0.712678	0.547956	1	+	-	-	-	-	-	Promoter (<=1kb)	7337783	7379671	41889	+	406111	XM_006563321.3
NC_037652.1	7349470	7350762	7349883;7350615;7349807;7349817;7349811;7349811	171	36	136	433	139	363	160	325	159	367	134	432	9.3826	2.77944	7.7816	26.5912	7.6958	18.7424	7.27881	19.5828	8.176	23.1619	7.6275	26.2961	0.296233	3.41719	2.43541	2.69038	2.83291	3.44754	-0.544931	0.416319	1	-	+	+	+	+	+	Intron (XM_006563321.3/406111, intron 1 of 6)	7345048	7379671	34624	+	406111	XM_026445263.1
NC_037652.1	7346074	7346567	7346299;7346388;7346333	92	8	71	88	80	27	81	134	96	193	67	122	5.07315	0.67608	4.0896	5.45303	4.45257	1.44172	3.70722	8.10945	4.9567	12.2104	3.842	7.46979	0.133266	1.33339	0.323795	2.18747	2.46341	1.94425	-1.88108	0.0358008	1	-	-	-	+	+	+	Promoter (1-2kb)	7345048	7379671	34624	+	406111	XM_026445263.1
NC_037652.1	7368869	7369174	7369026	36	7	41	67	44	8	59	59	49	70	38	80	2.01835	0.60096	2.3856	4.16636	2.47365	0.46341	2.7126	3.6042	2.555	4.46874	2.2035	4.91913	0.297748	1.74646	0.187339	1.32869	1.74902	2.23242	-1.2507	0.167324	1	-	-	-	-	-	+	Intron (XM_006563321.3/406111, intron 1 of 6)	7365644	7379671	14028	+	406111	XM_026445262.1
NC_037652.1	7348155	7348452	7348318	58	2	38	26	66	2	70	68	48	79	49	36	3.21845	0.22536	2.2152	1.65429	3.68299	0.15447	3.20991	4.14483	2.5039	5.0352	2.825	2.24701	0.0700213	0.74679	0.0419415	1.29126	2.01094	0.795402	-2.25447	0.0724395	1	-	-	-	-	+	-	Intron (XM_006563321.3/406111, intron 1 of 6)	7345048	7379671	34624	+	406111	XM_026445263.1
NC_037652.1	7370864	7372019	7371080;7371516;7371062;7371467;7371310;7371349;7371189	144	30	137	310	129	192	156	265	157	288	132	193	7.90975	2.32872	7.8384	19.055	7.1461	9.93757	7.09797	15.9786	8.0738	18.1897	7.5145	11.7816	0.294411	2.43098	1.39063	2.25115	2.25293	1.56785	-0.560905	0.406443	1	-	+	+	+	+	-	Intron (XM_006563321.3/406111, intron 1 of 6)	7365644	7379671	14028	+	406111	XM_026445262.1
NC_037652.1	7351142	7352372	7351348;7352131;7352147;7352179	170	24	124	231	130	81	144	249	165	234	117	191	9.32805	1.878	7.1	14.2146	7.20107	4.22218	6.55545	15.0175	8.4826	14.7909	6.667	11.6602	0.201328	2.00206	0.586327	2.29084	1.74368	1.74894	-1.05182	0.202862	1	-	+	-	+	+	+	Intron (XM_006563321.3/406111, intron 1 of 6)	7345048	7379671	34624	+	406111	XM_026445263.1
NC_037649.1	10039218	10039701	10039522;10039361;10039461;10039466	63	10	63	110	52	22	83	114	62	100	83	116	3.4912	0.82632	3.6352	6.80097	2.91341	1.18427	3.79764	6.90805	3.2193	6.35694	4.746	7.10541	0.236687	1.87087	0.406489	1.81904	1.97463	1.49714	-1.07348	0.210974	1	-	+	-	+	+	+	Exon (XM_026444135.1/406112, exon 6 of 15)	10032689	10048080	15392	-	406112	XM_026444135.1
NC_037649.1	10051605	10052047	10051755;10051784;10051853	54	10	37	69	59	21	51	100	54	91	49	122	3.00025	0.82632	2.1584	4.2889	3.2982	1.13278	2.35092	6.06707	2.8105	5.79048	2.825	7.46979	0.275417	1.98707	0.343454	2.58072	2.0603	2.64417	-1.48316	0.0962945	1	-	-	-	+	+	+	Promoter (<=1kb)	10032876	10051722	18847	-	406112	NM_001011596.1
NC_037649.1	10046208	10047072	10046366;10046388;10046851;10046833;10046839;10046866;10046845	83	12	83	156	101	185	105	212	128	184	105	227	4.5822	0.97656	4.7712	9.61939	5.60694	9.57714	4.79226	12.7949	6.5919	11.6439	5.989	13.8464	0.21312	2.01614	1.70809	2.66991	1.7664	2.31197	-0.777296	0.230086	1	-	+	+	+	+	+	Promoter (1-2kb)	10032689	10048080	15392	-	406112	XM_026444135.1
NC_037649.1	10042005	10042805	10042633;10042613;10042529;10042515	121	10	82	103	104	109	84	93	113	118	83	149	6.6551	0.82632	4.7144	6.37208	5.77185	5.6639	3.84285	5.64658	5.8254	7.48986	4.746	9.1095	0.124163	1.35162	0.981297	1.46937	1.28572	1.91941	-0.927868	0.168706	1	-	+	-	+	+	+	Exon (XM_026444130.1/406112, exon 4 of 17)	10032689	10048080	15392	-	406112	XM_026444135.1
NC_037649.1	10047987	10048276	10048145	43	5	42	12	28	6	49	34	43	44	24	74	2.4002	0.45072	2.4424	0.79651	1.59413	0.36043	2.2605	2.10245	2.2484	2.8323	1.4125	4.55475	0.187784	0.326118	0.226098	0.930082	1.2597	3.2246	-2.8712	0.161168	1	-	-	-	-	-	+	Promoter (<=1kb)	10032689	10048080	15392	-	406112	XM_026444135.1
NC_037649.1	10048790	10049442	10049133;10049161;10049163;10049163;10049163	92	15	71	174	84	131	74	236	61	198	58	186	5.07315	1.20192	4.0896	10.7222	4.67245	6.79668	3.39075	14.2366	3.1682	12.5251	3.3335	11.3565	0.236918	2.62182	1.45463	4.19866	3.95338	3.40678	-1.42211	0.0600927	1	-	+	+	+	+	+	Promoter (<=1kb)	10032689	10048080	15392	-	406112	XM_026444136.1
NC_037650.1	9175657	9176121	9175881	88	21	58	70	55	141	73	87	83	82	83	51	4.85495	1.65264	3.3512	4.35017	3.07832	7.31158	3.34554	5.28616	4.2924	5.22402	4.746	3.15796	0.340403	1.29809	2.37519	1.58006	1.21704	0.665394	0.213114	0.795631	1	-	-	+	-	-	-	Intron (XM_016915968.2/100578423, intron 5 of 5)	9129778	9132956	3179	+	406114	NM_001011598.1
NC_037650.1	9153550	9154137	9153858;9153842;9153780;9153791;9153822;9153882	99	361	78	181	66	320	97	224	71	173	75	172	5.455	27.1934	4.4872	11.1511	3.68299	16.5283	4.43058	13.5157	3.6792	10.9516	4.294	10.5063	4.98504	2.48509	4.48774	3.05055	2.97663	2.44674	0.49686	0.264987	1	+	+	+	+	+	+	Intron (XM_016915968.2/100578423, intron 5 of 5)	9129778	9132956	3179	+	406114	NM_001011598.1
NC_037650.1	9167389	9168073	9167560;9167689;9167747;9167760;9167871	127	155	122	111	87	196	143	165	110	148	87	129	6.9824	11.7187	6.9864	6.86224	4.83736	10.1435	6.51024	9.97162	5.6721	9.37806	4.972	7.8949	1.67832	0.982228	2.09691	1.53168	1.65337	1.58787	-0.00468203	0.988824	1	+	-	+	+	+	+	Intron (XM_016915968.2/100578423, intron 5 of 5)	9129778	9132956	3179	+	406114	NM_001011598.1
NC_037650.1	9172787	9173339	9172998	126	6	97	98	79	199	90	106	106	132	88	79	6.92785	0.52584	5.5664	6.06573	4.3976	10.298	4.11411	6.42749	5.4677	8.37102	5.0285	4.8584	0.0759023	1.0897	2.34173	1.5623	1.53099	0.966173	-0.210915	0.809545	1	-	-	+	-	-	-	Intron (XM_016915968.2/100578423, intron 5 of 5)	9129778	9132956	3179	+	406114	NM_001011598.1
NC_037650.1	9137459	9138085	9137716;9137642;9137725;9137805	73	259	60	50	71	119	79	124	74	90	74	53	4.0367	19.5312	3.4648	3.12477	3.95784	6.1788	3.6168	7.50875	3.8325	5.72754	4.2375	3.27942	4.83841	0.901862	1.56115	2.07608	1.49447	0.773904	0.749006	0.508666	1	+	-	+	+	+	-	3' UTR	9129778	9132956	3179	+	406114	NM_001011598.1
NC_037650.1	9155420	9156549	9156277;9155623;9155972;9156265;9156249;9156319	148	562	128	160	168	307	196	253	182	195	160	117	8.12795	42.2926	7.3272	9.86447	9.28993	15.8589	8.90637	15.2578	9.3513	12.3362	9.0965	7.16614	5.20335	1.34628	1.70711	1.71313	1.3192	0.787791	1.11195	0.351991	1	+	+	+	+	-	-	Intron (XM_016915968.2/100578423, intron 5 of 5)	9129778	9132956	3179	+	406114	NM_001011598.1
NC_037650.1	9147295	9147959	9147702;9147674;9147623	100	14	89	59	81	67	90	207	109	177	82	164	5.50955	1.1268	5.112	3.6762	4.50754	3.50132	4.11411	12.4946	5.621	11.2033	4.6895	10.0205	0.204518	0.719131	0.77677	3.03701	1.99312	2.13679	-2.07546	0.0149322	1	-	-	-	+	+	+	Intron (XM_016915968.2/100578423, intron 5 of 5)	9129778	9132956	3179	+	406114	NM_001011598.1
NC_037650.1	9176579	9177224	9176807;9176926;9176938;9176866;9176993	92	264	84	137	87	240	121	203	85	180	96	133	5.07315	19.9068	4.828	8.45526	4.83736	12.4091	5.51562	12.2543	4.3946	11.3921	5.4805	8.13782	3.92395	1.7513	2.56526	2.22174	2.5923	1.48487	0.387632	0.430889	1	+	+	+	+	+	-	Intron (XM_016915968.2/100578423, intron 5 of 5)	9129778	9132956	3179	+	406114	NM_001011598.1
NC_037650.1	9154255	9154552	9154365	66	14	53	56	35	17	69	38	44	77	57	61	3.65485	1.1268	3.0672	3.49239	1.97892	0.92682	3.1647	2.34273	2.2995	4.90932	3.277	3.76526	0.308303	1.13862	0.468346	0.740269	2.13495	1.149	-1.07116	0.235226	1	-	-	-	-	+	-	Intron (XM_016915968.2/100578423, intron 5 of 5)	9129778	9132956	3179	+	406114	NM_001011598.1
NC_037650.1	9148536	9148788	9148680	47	4	56	16	46	10	40	56	73	49	53	19	2.6184	0.3756	3.2376	1.04159	2.58359	0.56639	1.85361	3.42399	3.7814	3.147	3.051	1.2146	0.143446	0.321717	0.219226	1.8472	0.832231	0.398099	-2.16888	0.202834	1	-	-	-	+	-	-	Intron (XM_016915968.2/100578423, intron 5 of 5)	9129778	9132956	3179	+	406114	NM_001011598.1
NC_037650.1	9139289	9139970	9139548;9139443;9139515;9139568	106	315	103	90	102	173	104	158	104	140	107	94	5.83685	23.7379	5.9072	5.57557	5.66191	8.95926	4.74705	9.55113	5.3655	8.87454	6.102	5.76935	4.0669	0.94386	1.58237	2.01201	1.654	0.945485	0.515729	0.56711	1	+	-	+	+	+	-	Intron (XM_016915968.2/100578423, intron 5 of 5)	9129778	9132956	3179	+	406114	NM_001011598.1
NC_037650.1	9146292	9146786	9146515;9146526;9146496;9146521	75	196	60	84	62	147	92	140	88	104	80	64	4.1458	14.7986	3.4648	5.20795	3.46311	7.62052	4.20453	8.46987	4.5479	6.6087	4.5765	3.94745	3.56954	1.5031	2.20048	2.01446	1.45313	0.862548	0.748161	0.248536	1	+	-	+	+	+	-	Intron (XM_016915968.2/100578423, intron 5 of 5)	9129778	9132956	3179	+	406114	NM_001011598.1
NC_037650.1	9171499	9172620	9171853;9171838;9171926;9171897;9171870	130	25	126	452	106	459	160	202	121	166	120	176	7.14605	1.95312	7.2136	27.7553	5.88179	23.6854	7.27881	12.1942	6.2342	10.511	6.8365	10.7492	0.273315	3.84764	4.0269	1.6753	1.68602	1.57233	0.723765	0.473239	1	-	+	+	+	+	+	Intron (XM_016915968.2/100578423, intron 5 of 5)	9129778	9132956	3179	+	406114	NM_001011598.1
NC_037650.1	9164560	9165958	9164990;9165429;9165712;9164959;9164995;9165002;9165801	151	22	128	160	150	56	182	261	164	270	149	464	8.2916	1.72776	7.3272	9.86447	8.30047	2.93493	8.27343	15.7383	8.4315	17.0567	8.475	28.2394	0.208375	1.34628	0.353586	1.90227	2.02297	3.33208	-1.92719	0.0402443	1	-	+	-	+	+	+	Intron (XM_016915968.2/100578423, intron 5 of 5)	9129778	9132956	3179	+	406114	NM_001011598.1
NC_037650.1	9170825	9171186	9171021;9171011	33	10	28	31	27	57	46	36	28	98	38	108	1.8547	0.82632	1.6472	1.96064	1.53916	2.98642	2.12487	2.22259	1.4819	6.23106	2.2035	6.61957	0.445528	1.19029	1.94029	1.04599	4.20478	3.00412	-1.20686	0.227604	1	-	-	-	-	+	+	Intron (XM_016915968.2/100578423, intron 5 of 5)	9129778	9132956	3179	+	406114	NM_001011598.1
NC_037650.1	9140811	9141142	9140961	67	97	34	42	60	66	58	61	68	49	78	54	3.7094	7.36176	1.988	2.63461	3.35317	3.44983	2.66739	3.72434	3.5259	3.147	4.4635	3.34015	1.98462	1.32526	1.02883	1.39625	0.892538	0.748325	0.514565	0.283437	1	+	-	-	-	-	-	Intron (XM_016915968.2/100578423, intron 5 of 5)	9129778	9132956	3179	+	406114	NM_001011598.1
NC_037650.1	9168926	9170141	9169321;9169359;9169908;9169228;9169925;9169490;9169909	150	331	137	268	140	539	164	249	167	187	150	149	8.23705	24.9398	7.8384	16.4816	7.75077	27.8046	7.45965	15.0175	8.5848	11.8327	8.5315	9.1095	3.02776	2.10267	3.58733	2.01316	1.37833	1.06775	0.967159	0.0608126	1	+	+	+	+	-	-	Intron (XM_016915968.2/100578423, intron 5 of 5)	9129778	9132956	3179	+	406114	NM_001011598.1
NC_037650.1	9170312	9170586	9170450	28	23	27	28	26	17	43	16	28	23	26	74	1.58195	1.80288	1.5904	1.77683	1.48419	0.92682	1.98924	1.02119	1.4819	1.51056	1.5255	4.55475	1.13966	1.11722	0.624462	0.513357	1.01934	2.98574	-0.649084	0.547361	1	-	-	-	-	-	+	Intron (XM_016915968.2/100578423, intron 5 of 5)	9129778	9132956	3179	+	406114	NM_001011598.1
NC_037650.1	9152496	9152969	9152681;9152740;9152721;9152715;9152758	82	168	68	110	62	184	85	131	58	108	90	72	4.52765	12.6953	3.9192	6.80097	3.46311	9.52565	3.88806	7.92924	3.0149	6.86046	5.1415	4.43329	2.80395	1.7353	2.75061	2.03938	2.27552	0.862256	0.493729	0.279059	1	+	+	+	+	+	-	Intron (XM_016915968.2/100578423, intron 5 of 5)	9129778	9132956	3179	+	406114	NM_001011598.1
NC_037650.1	9151471	9152239	9151668;9151633;9151836;9151712;9151894	124	12	82	68	90	149	111	153	146	168	106	111	6.81875	0.97656	4.7144	4.22763	5.00227	7.7235	5.06352	9.25078	7.5117	10.6369	6.0455	6.80176	0.143217	0.896748	1.544	1.82695	1.41604	1.12509	-0.757415	0.282066	1	-	-	+	+	+	-	Intron (XM_016915968.2/100578423, intron 5 of 5)	9129778	9132956	3179	+	406114	NM_001011598.1
NC_037645.1	11858899	11859235	11859005;11859069	52	2	58	78	47	89	62	79	66	84	52	65	2.89115	0.22536	3.3512	4.84033	2.63856	4.6341	2.84823	4.8056	3.4237	5.3499	2.9945	4.00818	0.0779482	1.44436	1.7563	1.68722	1.56261	1.33851	-0.484892	0.487862	1	-	-	+	-	+	-	Promoter (<=1kb)	11855314	11859108	3795	-	406117	NM_001011600.1
NC_037638.1	10924520	10924958	10924690	60	10	59	9	64	8	71	22	72	28	46	93	3.32755	0.82632	3.408	0.6127	3.57305	0.46341	3.25512	1.38161	3.7303	1.82526	2.6555	5.70862	0.248327	0.179783	0.129696	0.424442	0.489306	2.14973	-2.45734	0.276932	1	-	-	-	-	-	+	Promoter (<=1kb)	10923857	10927480	3624	+	406118	XM_026440159.1
NC_037644.1	12420992	12422661	12421670;12421711;12422310;12421613;12421684;12421677;12421514;12422331	136	208	112	1346	145	1923	132	860	131	816	99	749	7.47335	15.7001	6.4184	82.5307	8.02562	99.0668	6.01293	51.7203	6.7452	51.422	5.65	45.5475	2.10081	12.8585	12.3438	8.60151	7.6235	8.0615	0.168909	0.801411	1	+	+	+	+	+	+	Promoter (2-3kb)	12424728	12428682	3955	+	406122	NM_001185145.1
NC_037644.1	12422970	12423491	12423246;12423193;12423250;12423228	53	22	41	110	66	36	56	139	41	198	44	209	2.9457	1.72776	2.3856	6.80097	3.68299	1.90513	2.57697	8.4098	2.1462	12.5251	2.5425	12.7533	0.586536	2.85084	0.517278	3.26345	5.83594	5.01605	-1.83565	0.0348445	1	-	+	-	+	+	+	Promoter (1-2kb)	12424728	12428682	3955	+	406122	NM_001185145.1
NC_037644.1	12424281	12424832	12424463;12424660	91	69	75	89	79	154	94	81	83	41	71	54	5.0186	5.2584	4.3168	5.5143	4.3976	7.98095	4.29495	4.92574	4.2924	2.64348	4.068	3.34015	1.04778	1.2774	1.81484	1.14687	0.615851	0.821079	0.680147	0.141769	1	-	-	+	-	-	-	Promoter (<=1kb)	12424728	12428682	3955	+	406122	NM_001185145.1
NC_037644.1	9519565	9519871	9519693	85	127	100	19	74	38	83	44	85	31	85	19	4.6913	9.61536	5.7368	1.2254	4.12275	2.00811	3.79764	2.70315	4.3946	2.01408	4.859	1.2146	2.04962	0.213603	0.48708	0.711797	0.458308	0.249969	0.953622	0.522237	1	+	-	-	-	-	-	Intron (XM_006565102.3/406124, intron 3 of 9)	9505271	9542487	37217	+	406124	XM_026441999.1
NC_037644.1	9454405	9454942	9454572	91	137	99	36	74	47	96	44	91	32	75	12	5.0186	10.3666	5.68	2.26699	4.12275	2.47152	4.38537	2.70315	4.7012	2.07702	4.294	0.78949	2.06564	0.399118	0.599483	0.616402	0.441806	0.183859	1.30278	0.36727	1	+	-	-	-	-	-	Promoter (<=1kb)	9455806	9535492	79687	+	406124	XM_006565102.3
NC_037644.1	9494358	9495028	9494633;9494723;9494666;9494856;9494690;9494672	99	18	94	196	99	209	96	252	92	267	93	173	5.455	1.42728	5.396	12.0702	5.497	10.8129	4.38537	15.1977	4.7523	16.8679	5.311	10.567	0.261646	2.23688	1.96705	3.46555	3.54942	1.98964	-1.01182	0.134083	1	-	+	+	+	+	+	Intron (XM_006565102.3/406124, intron 1 of 9)	9505271	9542487	37217	+	406124	XM_026441999.1
NC_037644.1	9500807	9501241	9501022	62	121	78	30	66	66	85	58	73	47	63	17	3.43665	9.16464	4.4872	1.89937	3.68299	3.44983	3.88806	3.54413	3.7814	3.02112	3.616	1.09314	2.66674	0.423286	0.936693	0.911542	0.798942	0.302306	1.00041	0.429359	1	+	-	-	-	-	-	Intron (XM_006565102.3/406124, intron 2 of 9)	9505271	9542487	37217	+	406124	XM_026441999.1
NC_037644.1	9455808	9456319	9456055	84	139	66	27	56	33	82	33	63	31	79	29	4.63675	10.5168	3.8056	1.71556	3.13329	1.75066	3.75243	2.04238	3.2704	2.01408	4.52	1.8219	2.26814	0.450799	0.558729	0.544282	0.615851	0.403075	1.06816	0.434242	1	+	-	-	-	-	-	Promoter (<=1kb)	9455808	9535492	79685	+	406124	XM_001120292.5
NC_037644.1	9445365	9445635	9445486	56	72	49	12	46	25	63	20	56	25	64	14	3.10935	5.48376	2.84	0.79651	2.58359	1.33874	2.89344	1.26147	2.9127	1.63644	3.6725	0.91095	1.76364	0.280461	0.51817	0.435976	0.561829	0.248046	1.04029	0.441897	1	+	-	-	-	-	-	Distal Intergenic	9455806	9535492	79687	+	406124	XM_006565102.3
NC_037646.1	7528134	7528441	7528295	39	6	33	6	33	2	46	16	44	13	33	70	2.182	0.52584	1.9312	0.42889	1.86898	0.15447	2.12487	1.02119	2.2995	0.88116	1.921	4.31183	0.24099	0.222085	0.0826494	0.480589	0.383196	2.24458	-2.50991	0.293047	1	-	-	-	-	-	+	Promoter (<=1kb)	7527694	7529113	1420	-	406126	NM_001011604.3
NC_037651.1	10145862	10146266	10146075	82	127	62	36	60	60	61	49	94	32	66	22	4.52765	9.61536	3.5784	2.26699	3.35317	3.14089	2.80302	3.0035	4.8545	2.07702	3.7855	1.39679	2.1237	0.633521	0.936693	1.07152	0.427855	0.368984	0.983375	0.318451	1	+	-	-	-	-	-	Intron (XM_026445067.1/410563, intron 1 of 3)	10150063	10152653	2591	+	406128	NM_001011606.1
NC_037651.1	10148889	10149608	10149127;10149457	119	200	101	49	84	108	113	76	122	66	106	41	6.546	15.0991	5.7936	3.0635	4.67245	5.61241	5.15394	4.62539	6.2853	4.21698	6.0455	2.55066	2.30661	0.528773	1.20117	0.897447	0.670927	0.421911	1.02015	0.317624	1	+	-	-	-	-	-	Promoter (<=1kb)	10150063	10152653	2591	+	406128	NM_001011606.1
NC_037641.1	12398813	12399129	12398954;12398974	45	50	39	75	36	70	59	104	61	79	43	54	2.5093	3.83112	2.272	4.65652	2.03389	3.65579	2.7126	6.30735	3.1682	5.0352	2.486	3.34015	1.52677	2.04952	1.79744	2.3252	1.58929	1.34358	0.0313873	0.914764	1	-	+	-	+	-	-	Promoter (<=1kb)	12397548	12399076	1529	-	406130	NM_001011607.2
NC_037648.1	2282699	2283854	2282896;2283692;2282926	135	20	109	62	105	32	135	91	143	159	97	259	7.4188	1.57752	6.248	3.86001	5.82682	1.69917	6.14856	5.52644	7.3584	10.0704	5.537	15.7898	0.212638	0.617799	0.291612	0.898819	1.36856	2.85169	-2.18974	0.146697	1	-	-	-	-	+	+	Promoter (2-3kb)	2280568	2284090	3523	+	406133	NM_001011610.1
NC_037649.1	6656028	6656310	6656147	65	88	50	38	64	73	49	36	66	40	54	29	3.6003	6.68568	2.8968	2.38953	3.57305	3.81026	2.2605	2.22259	3.4237	2.58054	3.1075	1.8219	1.85698	0.824886	1.06639	0.983229	0.753728	0.586291	0.690075	0.263659	1	+	-	-	-	-	-	Distal Intergenic	6649292	6649822	531	+	406135	NM_001011612.1
NC_037649.1	6658214	6658552	6658384	48	91	72	25	54	38	68	57	65	32	61	23	2.67295	6.91104	4.1464	1.59302	3.02335	2.00811	3.11949	3.48406	3.3726	2.07702	3.503	1.45752	2.58555	0.384194	0.6642	1.11687	0.615851	0.416078	0.758006	0.5544	1	+	-	-	-	-	-	Distal Intergenic	6649292	6649822	531	+	406135	NM_001011612.1
NC_037653.1	4517648	4518152	4517969	16	20	30	41	36	12	32	17	31	10	39	109	0.92735	1.57752	1.7608	2.57334	2.03389	0.66937	1.49193	1.08126	1.6352	0.69234	2.26	6.6803	1.70111	1.46146	0.329108	0.724739	0.423398	2.95588	-0.233119	0.835661	1	-	-	-	-	-	+	Promoter (<=1kb)	4518604	4520315	1712	+	406140	NM_001011613.1
NC_037653.1	4518422	4518982	4518775	37	22	42	41	34	20	70	26	50	44	30	127	2.0729	1.72776	2.4424	2.57334	1.92395	1.08129	3.20991	1.62189	2.6061	2.8323	1.7515	7.77344	0.833499	1.05361	0.562016	0.505276	1.0868	4.43816	-1.29995	0.433068	1	-	-	-	-	-	+	Promoter (<=1kb)	4518604	4520315	1712	+	406140	NM_001011613.1
NC_037653.1	4519506	4519926	4519665;4519741	45	5	41	45	74	8	47	75	73	98	38	76	2.5093	0.45072	2.3856	2.81842	4.12275	0.46341	2.17008	4.56532	3.7814	6.23106	2.2035	4.67621	0.17962	1.18143	0.112403	2.10376	1.64782	2.12217	-1.99508	0.0350399	1	-	-	-	-	+	+	Promoter (<=1kb)	4518604	4520315	1712	+	406140	NM_001011613.1
NC_037650.1	3551230	3554438	3551453;3552138;3551599;3552112;3552151;3553135;3554207;3552181;3552837;3552123;3552073;3552895;3553104;3553856;3554019;3553156;3553856;3553695	399	1059	350	1030	407	1286	451	1117	414	872	384	749	21.82	79.6272	19.9368	63.1694	22.4278	66.2676	20.4349	67.1583	21.2065	54.9466	21.7525	45.5475	3.64928	3.16848	2.95471	3.28645	2.59103	2.0939	0.293894	0.22544	1	+	+	+	+	+	+	Intron (XM_006558510.3/102654165, intron 1 of 9)	3562941	3564376	1436	+	406141	NM_001011614.1
NC_037650.1	3554459	3557153	3554624;3555433;3555955;3556598;3554690;3555474;3555980;3556598;3555422;3555506;3555862;3556539;3555529;3556077;3556593;3555542;3555964;3556441;3556724	357	729	283	769	296	1125	377	1157	373	787	356	554	19.5289	54.8376	16.1312	47.1779	16.3261	57.9777	17.0894	69.5611	19.1114	49.5967	20.1705	33.7051	2.80802	2.92464	3.55123	4.07042	2.59514	1.67101	0.155275	0.702932	1	+	+	+	+	+	+	Intron (XM_006558510.3/102654165, intron 1 of 9)	3562941	3564376	1436	+	406141	NM_001011614.1
NC_037650.1	3557373	3558419	3557955;3557893;3557983	171	26	136	177	141	68	169	452	141	224	159	217	9.3826	2.02824	7.7816	10.9061	7.80574	3.55281	7.6857	27.2117	7.2562	14.1615	9.04	13.2391	0.21617	1.40152	0.455154	3.54056	1.95164	1.4645	-1.74679	0.104458	1	-	-	-	+	+	+	Intron (XM_006558510.3/102654165, intron 1 of 9)	3562941	3564376	1436	+	406141	NM_001011614.1
NC_037650.1	3560801	3561528	3560954;3561348	136	219	113	62	117	133	125	118	142	103	96	72	7.47335	16.5264	6.4752	3.86001	6.48646	6.89966	5.69646	7.14833	7.3073	6.54576	5.4805	4.43329	2.21138	0.596122	1.0637	1.25487	0.895784	0.808921	0.387391	0.596775	1	+	-	-	-	-	-	Promoter (1-2kb)	3562941	3564376	1436	+	406141	NM_001011614.1
NC_037650.1	3564379	3565065	3564638;3564664;3564688	114	268	107	121	85	167	100	172	130	103	96	67	6.27325	20.2073	6.1344	7.47494	4.72742	8.65032	4.56621	10.3921	6.6941	6.54576	5.4805	4.12964	3.22119	1.21853	1.82982	2.27587	0.97784	0.753515	0.645754	0.379243	1	+	-	+	+	-	-	Promoter (1-2kb)	3562941	3564376	1436	+	406141	NM_001011614.1
NC_037650.1	3562059	3563974	3562181;3562569;3562230;3562609;3562946;3563427;3563627;3563433;3563720;3563646	314	515	260	255	228	512	296	351	259	225	223	244	17.1833	38.7619	14.8248	15.6851	12.5881	26.4144	13.4274	21.1446	13.286	14.2244	12.656	14.8788	2.25579	1.05803	2.09836	1.57474	1.07063	1.17563	0.502261	0.293187	1	+	-	+	+	-	-	Promoter (<=1kb)	3562941	3564376	1436	+	406141	NM_001011614.1
NC_037643.1	2365664	2366080	2365874	48	10	47	12	50	25	25	39	41	54	41	132	2.67295	0.82632	2.7264	0.79651	2.80347	1.33874	1.17546	2.4028	2.1462	3.4617	2.373	8.07709	0.309142	0.292147	0.47753	2.04414	1.61294	3.40375	-2.71038	0.0644104	1	-	-	-	-	-	+	Promoter (<=1kb)	2367078	2368717	1640	+	406142	NM_001011615.1
NC_037643.1	2366829	2367305	2367017;2367034	52	6	49	7	55	5	54	47	67	134	34	145	2.89115	0.52584	2.84	0.49016	3.07832	0.30894	2.48655	2.88336	3.4748	8.4969	1.9775	8.86658	0.181879	0.172592	0.10036	1.15958	2.44529	4.48373	-4.15249	0.119204	1	-	-	-	-	+	+	Promoter (<=1kb)	2367078	2368717	1640	+	406142	NM_001011615.1
NC_037643.1	2368764	2369081	2368919	51	12	24	25	38	8	36	34	33	46	27	81	2.8366	0.97656	1.42	1.59302	2.14383	0.46341	1.67277	2.10245	1.7374	2.95818	1.582	4.97986	0.344271	1.12185	0.21616	1.25687	1.70265	3.14783	-1.86013	0.105686	1	-	-	-	-	-	+	Promoter (1-2kb)	2367078	2368717	1640	+	406142	NM_001011615.1
NC_037643.1	2370410	2371260	2370664	49	34	88	36	54	47	85	46	89	60	55	253	2.7275	2.6292	5.0552	2.26699	3.02335	2.47152	3.88806	2.82329	4.599	3.83934	3.164	15.4254	0.96396	0.448447	0.817477	0.726144	0.834821	4.87528	-1.52925	0.412554	1	-	-	-	-	-	+	Intron (XM_624718.5/552342, intron 1 of 10)	2367078	2368717	1640	+	406142	NM_001011615.1
NC_037643.1	2371995	2372271	2372225	37	14	25	17	28	10	37	8	41	2	32	60	2.0729	1.1268	1.4768	1.10286	1.59413	0.56639	1.71798	0.54063	2.1462	0.18882	1.8645	3.70453	0.543586	0.74679	0.355297	0.314689	0.0879788	1.98688	-0.538057	0.721148	1	-	-	-	-	-	+	Intron (XM_624718.5/552342, intron 1 of 10)	2367078	2368717	1640	+	406142	NM_001011615.1
NC_037643.1	2372787	2373188	2372980;2373011	54	2	49	16	35	15	37	41	42	82	30	110	3.00025	0.22536	2.84	1.04159	1.97892	0.82384	1.71798	2.52294	2.1973	5.22402	1.7515	6.74103	0.0751137	0.366757	0.416308	1.46855	2.37747	3.84872	-3.16452	0.0781973	1	-	-	-	-	+	+	Intron (XM_624718.5/552342, intron 1 of 10)	2367078	2368717	1640	+	406142	NM_001011615.1
NC_037643.1	8667747	8668336	8667905;8668191	33	6	33	7	34	6	48	20	37	27	53	158	1.8547	0.52584	1.9312	0.49016	1.92395	0.36043	2.21529	1.26147	1.9418	1.76232	3.051	9.65607	0.283518	0.253811	0.187339	0.569438	0.90757	3.16489	-2.67932	0.25006	1	-	-	-	-	-	+	Exon (XM_026441104.1/443552, exon 5 of 9)	8673495	8675023	1529	+	406143	NM_001011616.2
NC_037643.1	8702541	8703134	8702732;8703084	75	161	83	34	82	66	78	58	77	55	90	38	4.1458	12.1694	4.7712	2.14445	4.56251	3.44983	3.57159	3.54413	3.9858	3.52464	5.1415	2.36847	2.93536	0.449457	0.756125	0.992312	0.884299	0.460657	0.825135	0.524916	1	+	-	-	-	-	-	Distal Intergenic	8673495	8675023	1529	+	406143	NM_001011616.2
NC_037643.1	8696046	8697233	8696356;8696327;8697003;8696836;8696718;8696928;8696895	122	256	173	251	172	369	195	271	152	263	150	225	6.70965	19.3058	9.8832	15.44	9.50981	19.0513	8.86116	16.339	7.8183	16.6162	8.5315	13.725	2.87732	1.56225	2.00333	1.84389	2.1253	1.60874	0.20798	0.543798	1	+	+	+	+	+	+	Distal Intergenic	8673495	8675023	1529	+	406143	NM_001011616.2
NC_037643.1	8723653	8723986	8723838	72	97	52	35	46	55	64	41	63	26	32	28	3.98215	7.36176	3.0104	2.20572	2.58359	2.88344	2.93865	2.52294	3.2704	1.69938	1.8645	1.76117	1.84869	0.7327	1.11606	0.858537	0.519625	0.94458	0.670701	0.296018	1	+	-	-	-	-	-	Distal Intergenic	8673495	8675023	1529	+	406143	NM_001011616.2
NC_037643.1	8683608	8683912	8683746	56	10	46	50	37	64	66	80	49	48	55	23	3.10935	0.82632	2.6696	3.12477	2.08886	3.34685	3.02907	4.86567	2.555	3.08406	3.164	1.45752	0.265753	1.1705	1.60224	1.60632	1.20707	0.460657	-0.107721	0.886917	1	-	-	-	+	-	-	Distal Intergenic	8673495	8675023	1529	+	406143	NM_001011616.2
NC_037643.1	8719767	8720261	8719950	58	111	61	44	77	37	74	55	80	37	56	19	3.21845	8.41344	3.5216	2.75715	4.28766	1.95662	3.39075	3.36392	4.1391	2.39172	3.2205	1.2146	2.61413	0.782925	0.456337	0.992087	0.577836	0.377146	0.984824	0.446655	1	+	-	-	-	-	-	Distal Intergenic	8673495	8675023	1529	+	406143	NM_001011616.2
NC_037643.1	8694235	8694641	8694442	75	106	57	43	71	76	97	68	74	59	66	33	4.1458	8.03784	3.2944	2.69588	3.95784	3.96473	4.43058	4.14483	3.8325	3.7764	3.7855	2.06482	1.93879	0.818322	1.00174	0.935505	0.985362	0.545455	0.607932	0.343136	1	+	-	-	-	-	-	Distal Intergenic	8673495	8675023	1529	+	406143	NM_001011616.2
NC_037643.1	8703666	8703954	8703811	72	94	56	43	53	98	54	28	46	50	40	33	3.98215	7.1364	3.2376	2.69588	2.96838	5.09751	2.48655	1.74203	2.4017	3.20994	2.3165	2.06482	1.7921	0.832679	1.71727	0.700581	1.33653	0.891353	0.568231	0.27523	1	+	-	-	-	-	-	Distal Intergenic	8673495	8675023	1529	+	406143	NM_001011616.2
NC_037643.1	8684629	8685140	8684883;8684930	103	217	70	50	73	112	76	87	90	51	60	42	5.6732	16.3762	4.0328	3.12477	4.06778	5.81837	3.48117	5.28616	4.6501	3.27288	3.4465	2.61139	2.88659	0.774839	1.43036	1.5185	0.70383	0.757693	0.772847	0.382907	1	+	-	+	-	-	-	Distal Intergenic	8673495	8675023	1529	+	406143	NM_001011616.2
NC_037643.1	8666960	8667499	8667220;8667213	32	7	49	8	46	10	59	33	25	71	34	206	1.80015	0.60096	2.84	0.55143	2.58359	0.56639	2.7126	2.04238	1.3286	4.53168	1.9775	12.5711	0.333839	0.194165	0.219226	0.752923	3.41087	6.35707	-3.81556	0.181674	1	-	-	-	-	+	+	Exon (XM_026441104.1/443552, exon 4 of 9)	8673495	8675023	1529	+	406143	NM_001011616.2
NC_037643.1	8710506	8710831	8710676	76	112	75	34	44	32	71	36	71	23	68	27	4.20035	8.48856	4.3168	2.14445	2.47365	1.69917	3.25512	2.22259	3.6792	1.51056	3.8985	1.70044	2.02092	0.496768	0.686908	0.682798	0.410568	0.436178	1.06704	0.364229	1	+	-	-	-	-	-	Distal Intergenic	8673495	8675023	1529	+	406143	NM_001011616.2
NC_037643.1	8674163	8674470	8674308	24	2	29	28	33	6	41	53	36	76	30	42	1.36375	0.22536	1.704	1.77683	1.86898	0.36043	1.89882	3.24378	1.8907	4.84638	1.7515	2.61139	0.16525	1.04274	0.192849	1.70831	2.56327	1.49094	-2.04041	0.0296836	1	-	-	-	-	+	-	Promoter (<=1kb)	8673495	8675023	1529	+	406143	NM_001011616.2
NC_037643.1	8722646	8722917	8722805	58	73	42	20	48	34	72	29	65	44	47	18	3.21845	5.55888	2.4424	1.28667	2.69353	1.80215	3.30033	1.8021	3.3726	2.8323	2.712	1.15387	1.72719	0.526806	0.669066	0.546036	0.839797	0.425468	0.690454	0.43526	1	+	-	-	-	-	-	Distal Intergenic	8673495	8675023	1529	+	406143	NM_001011616.2
NC_037643.1	8698338	8698744	8698538;8698547;8698541	69	164	54	79	66	136	75	66	65	87	40	69	3.8185	12.3948	3.124	4.9016	3.68299	7.05413	3.43596	4.02469	3.3726	5.53872	2.3165	4.2511	3.24599	1.56901	1.91533	1.17134	1.64227	1.83514	0.533833	0.307525	1	+	-	+	-	+	-	Distal Intergenic	8673495	8675023	1529	+	406143	NM_001011616.2
NC_037643.1	8700699	8701226	8700984	87	163	96	42	88	64	93	73	71	56	87	29	4.8004	12.3197	5.5096	2.63461	4.89233	3.34685	4.24974	4.44518	3.6792	3.58758	4.972	1.8219	2.56639	0.478185	0.684101	1.04599	0.975098	0.366432	0.643152	0.577596	1	+	-	-	-	-	-	Distal Intergenic	8673495	8675023	1529	+	406143	NM_001011616.2
NC_037643.1	8678735	8679057	8678904	92	114	77	42	46	80	77	56	71	54	69	25	5.07315	8.6388	4.4304	2.63461	2.58359	4.17069	3.52638	3.42399	3.6792	3.4617	3.955	1.57898	1.70285	0.594666	1.6143	0.970965	0.940884	0.399236	0.759268	0.275123	1	+	-	-	-	-	-	Distal Intergenic	8673495	8675023	1529	+	406143	NM_001011616.2
NC_037643.1	8707498	8708112	8707627;8707984	78	124	94	28	97	59	100	51	97	47	85	10	4.30945	9.39	5.396	1.77683	5.38706	3.0894	4.56621	3.12364	5.0078	3.02112	4.859	0.66803	2.17893	0.329287	0.573485	0.684077	0.603283	0.137483	1.11293	0.445065	1	+	-	-	-	-	-	Distal Intergenic	8673495	8675023	1529	+	406143	NM_001011616.2
NC_037643.1	8682893	8683370	8683033;8683203	52	109	64	65	63	132	56	88	75	71	61	28	2.89115	8.2632	3.692	4.04382	3.51808	6.84817	2.57697	5.34623	3.8836	4.53168	3.503	1.76117	2.8581	1.09529	1.94656	2.07462	1.16688	0.50276	0.656026	0.352845	1	+	-	+	-	-	-	Distal Intergenic	8673495	8675023	1529	+	406143	NM_001011616.2
NC_037643.1	8706188	8706454	8706353	49	84	34	24	27	32	66	24	44	24	42	20	2.7275	6.3852	1.988	1.53175	1.53916	1.69917	3.02907	1.50175	2.2995	1.5735	2.4295	1.27533	2.34104	0.770498	1.10396	0.495779	0.684279	0.524935	1.30594	0.220562	1	+	-	-	-	-	-	Distal Intergenic	8673495	8675023	1529	+	406143	NM_001011616.2
NC_037647.1	12267859	12268636	12268073;12268181	89	12	92	34	99	16	103	87	79	106	74	178	4.9095	0.97656	5.2824	2.14445	5.497	0.87533	4.70184	5.28616	4.088	6.73458	4.2375	10.8707	0.198912	0.405961	0.159238	1.12427	1.6474	2.56536	-2.80418	0.0642562	1	-	-	-	-	+	+	Promoter (<=1kb)	12267100	12267965	866	-	406144	NM_001011617.1
NC_037647.1	12265808	12266597	12266134;12266132;12266541;12265980	127	10	109	198	99	109	116	204	132	142	86	111	6.9824	0.82632	6.248	12.1927	5.497	5.6639	5.28957	12.3143	6.7963	9.00042	4.9155	6.80176	0.118343	1.95146	1.03036	2.32803	1.32431	1.38374	-0.699959	0.368432	1	-	+	-	+	-	+	Promoter (1-2kb)	12267100	12267965	866	-	406144	NM_001011617.1
NC_037642.1	2331739	2332148	2331938	66	27	52	79	65	78	48	122	78	93	26	61	3.65485	2.10336	3.0104	4.9016	3.62802	4.06771	2.21529	7.38861	4.0369	5.91636	1.5255	3.76526	0.575498	1.62822	1.12119	3.33528	1.46557	2.46821	-1.12845	0.119719	1	-	-	-	+	-	-	Distal Intergenic	2354864	2355842	979	+	406145	XM_016912278.2
NC_037642.1	2335078	2335551	2335281	72	153	87	68	82	119	91	98	87	93	75	63	3.98215	11.5685	4.9984	4.22763	4.56251	6.1788	4.15932	5.94693	4.4968	5.91636	4.294	3.88672	2.90509	0.845797	1.35425	1.42978	1.31568	0.905151	0.48381	0.51938	1	+	-	-	-	-	-	Distal Intergenic	2354864	2355842	979	+	406145	XM_016912278.2
NC_037651.1	8412640	8414545	8413646;8413438;8413752;8414125;8413458;8413752	192	50	156	72	199	56	257	210	186	295	183	656	10.5282	3.83112	8.9176	4.47271	10.994	2.93493	11.6642	12.6748	9.5557	18.6302	10.396	39.8996	0.363891	0.50156	0.266957	1.08664	1.94964	3.83798	-2.60181	0.141672	1	-	-	-	+	+	+	Promoter (<=1kb)	8399536	8411645	12110	-	406146	XM_026444869.1
NC_037651.1	8408681	8412021	8409401;8409836;8410316;8410991;8411597;8409215;8409561;8410579;8409483;8410397;8409468;8410006;8410197;8410641;8409318;8409365;8409729;8410424;8411711;8411559;8411535;8411627;8411832	491	726	387	955	431	1390	481	977	484	902	453	642	26.8386	54.6122	22.0384	58.5741	23.747	71.6226	21.7912	58.7485	24.7835	56.8348	25.651	39.0494	2.03484	2.65782	3.01607	2.69597	2.29325	1.52233	0.24349	0.424969	1	+	+	+	+	+	+	Promoter (<=1kb)	8408920	8411435	2516	-	406146	NM_001011619.1
NC_037652.1	2644118	2644651	2644325;2644266	51	5	76	15	60	10	64	65	52	84	47	152	2.8366	0.45072	4.3736	0.98032	3.35317	0.56639	2.93865	3.96462	2.7083	5.3499	2.712	9.29169	0.158894	0.224145	0.168912	1.34913	1.97537	3.42614	-3.61241	0.0781952	1	-	-	-	-	+	+	Exon (XM_026445430.1/409137, exon 29 of 32)	2619924	2629981	10058	-	406147	XM_026445264.1
NC_037652.1	2629869	2630252	2629997	35	10	51	54	56	6	62	42	48	40	43	82	1.9638	0.82632	2.9536	3.36985	3.13329	0.36043	2.84823	2.58301	2.5039	2.58054	2.486	5.04059	0.420776	1.14093	0.115032	0.906883	1.03061	2.02759	-1.24169	0.179573	1	-	-	-	-	-	+	Promoter (<=1kb)	2619924	2629981	10058	-	406147	XM_026445264.1
NC_037652.1	2628639	2629111	2628798;2628938	52	4	64	63	52	80	65	117	62	99	65	84	2.89115	0.3756	3.692	3.92128	2.91341	4.17069	2.98386	7.08826	3.2193	6.294	3.729	5.16205	0.129914	1.0621	1.43155	2.37553	1.95508	1.3843	-1.1232	0.1052	1	-	-	-	+	+	-	Promoter (<=1kb)	2619924	2629981	10058	-	406147	XM_026445264.1
NC_037652.1	2633046	2633475	2633311	36	16	30	11	47	16	36	17	34	13	25	103	2.01835	1.27704	1.7608	0.73524	2.63856	0.87533	1.67277	1.08126	1.7885	0.88116	1.469	6.31592	0.632715	0.41756	0.331745	0.646389	0.492681	4.29947	-1.97644	0.390637	1	-	-	-	-	-	+	Intron (XR_003306145.1/410040, intron 4 of 4)	2619924	2629981	10058	-	406147	XM_026445264.1
NC_037652.1	2627111	2627664	2627397;2627418;2627418;2627462	59	8	63	142	68	37	74	131	52	148	47	173	3.273	0.67608	3.6352	8.76161	3.79293	1.95662	3.39075	7.92924	2.7083	9.37806	2.712	10.567	0.206563	2.41021	0.51586	2.33849	3.46271	3.89639	-1.63025	0.0663319	1	-	+	-	+	+	+	Promoter (2-3kb)	2619924	2629981	10058	-	406147	XM_026445264.1
NC_037652.1	2632167	2632766	2632350	36	16	38	15	52	37	54	4	42	10	30	130	2.01835	1.27704	2.2152	0.98032	2.91341	1.95662	2.48655	0.30035	2.1973	0.69234	1.7515	7.95563	0.632715	0.442542	0.671591	0.12079	0.315087	4.54218	-1.51083	0.533222	1	-	-	-	-	-	+	Promoter (2-3kb)	2619924	2629981	10058	-	406147	XM_026445264.1
NC_037652.1	2623987	2624378	2624186	38	8	34	13	41	10	49	10	41	29	28	115	2.12745	0.67608	1.988	0.85778	2.30874	0.56639	2.2605	0.66077	2.1462	1.8882	1.6385	7.04468	0.317789	0.431479	0.245324	0.292311	0.879788	4.29947	-2.45978	0.354709	1	-	-	-	-	-	+	Promoter (2-3kb)	2619834	2621272	1439	-	406147	NM_001011620.1
NC_037652.1	2623572	2623833	2623655	17	16	39	6	32	13	29	6	19	3	33	57	0.9819	1.27704	2.272	0.42889	1.81401	0.72086	1.3563	0.42049	1.022	0.25176	1.921	3.52234	1.30058	0.188772	0.397385	0.310027	0.246341	1.8336	-0.341096	0.80239	1	-	-	-	-	-	+	Promoter (2-3kb)	2619834	2621272	1439	-	406147	NM_001011620.1
NC_037652.1	2630778	2631604	2631158;2631134	57	30	64	38	94	49	70	33	64	72	69	215	3.1639	2.32872	3.692	2.38953	5.22215	2.5745	3.20991	2.04238	3.3215	4.59462	3.955	13.1177	0.736028	0.647218	0.492996	0.636273	1.3833	3.31674	-1.508	0.28509	1	-	-	-	-	+	+	Promoter (<=1kb)	2619924	2629981	10058	-	406147	XM_026445264.1
NC_037652.1	2616871	2618244	2617539;2617977;2617241;2617275;2618037;2618079	137	34	155	101	125	39	146	260	140	272	128	385	7.5279	2.6292	8.8608	6.24954	6.92622	2.0596	6.64587	15.6783	7.2051	17.1826	7.2885	23.4418	0.349261	0.705302	0.297363	2.3591	2.38478	3.21627	-2.55778	0.00717375	1	-	-	-	+	+	+	Intron (XM_026445439.1/410040, intron 3 of 3)	2619834	2621272	1439	-	406147	NM_001011620.1
NC_037652.1	2621790	2623198	2622179;2622196;2622939;2622248;2622174	121	45	121	184	136	49	148	207	116	231	120	442	6.6551	3.45552	6.9296	11.3349	7.53089	2.5745	6.73629	12.4946	5.9787	14.6021	6.8365	26.9034	0.519229	1.63572	0.341859	1.85482	2.44235	3.93526	-1.72123	0.0708525	1	-	+	-	+	+	+	Promoter (<=1kb)	2619834	2621272	1439	-	406147	NM_001011620.1
NC_037651.1	1790061	1790463	1790213;1790417	65	13	66	62	67	73	55	88	66	88	69	56	3.6003	1.05168	3.8056	3.86001	3.73796	3.81026	2.53176	5.34623	3.4237	5.60166	3.955	3.46161	0.292109	1.0143	1.01934	2.11167	1.63614	0.875249	-0.991152	0.162361	1	-	-	-	+	+	-	Distal Intergenic	1798027	2042183	244157	+	406148	XM_026444870.1
NC_037651.1	2004903	2005756	2005118;2005567;2005095;2005511;2005580	105	233	92	114	113	177	148	156	129	157	116	100	5.7823	17.5781	5.2824	7.04605	6.26658	9.16522	6.73629	9.43099	6.643	9.94452	6.6105	6.13373	3.03998	1.33387	1.46256	1.40003	1.49699	0.927877	0.609661	0.346757	1	+	-	+	+	+	-	Intron (XM_026444870.1/406148, intron 4 of 11)	1976869	2042183	65315	+	406148	XM_026444871.1
NC_037651.1	1797300	1799054	1797521;1797927;1798758;1797557;1797910	281	701	213	207	230	382	272	215	263	219	224	92	15.3831	52.7342	12.1552	12.7442	12.6981	19.7207	12.3423	12.9751	13.4904	13.8468	12.7125	5.64789	3.42806	1.04846	1.55304	1.05127	1.02642	0.444278	1.2575	0.243598	1	+	-	+	-	-	-	Promoter (<=1kb)	1798027	2042183	244157	+	406148	XM_026444870.1
NC_037651.1	1978505	1978905	1978701	62	2	47	39	44	124	75	82	88	60	78	30	3.43665	0.22536	2.7264	2.4508	2.47365	6.43625	3.43596	4.98581	4.5479	3.83934	4.4635	1.88263	0.0655755	0.898914	2.60192	1.45107	0.844201	0.421783	0.392432	0.751056	1	-	-	+	-	-	-	Promoter (1-2kb)	1976869	2042183	65315	+	406148	XM_026444871.1
NC_037650.1	7491394	7491674	7491476	63	82	46	19	51	30	61	33	63	36	61	14	3.4912	6.23496	2.6696	1.2254	2.85844	1.59619	2.80302	2.04238	3.2704	2.32878	3.503	0.91095	1.78591	0.45902	0.558413	0.728636	0.712078	0.260049	0.720966	0.487382	1	+	-	-	-	-	-	Promoter (<=1kb)	7388470	7491967	103498	-	406150	NM_001011623.1
NC_037650.1	7454940	7455203	7455059	50	25	41	55	37	85	43	80	57	66	39	45	2.78205	1.95312	2.3856	3.43112	2.08886	4.42814	1.98924	4.86567	2.9638	4.21698	2.26	2.79358	0.702043	1.43826	2.11988	2.44599	1.42283	1.2361	-0.260971	0.639315	1	-	-	-	+	-	-	Intron (XM_006562741.3/411843, intron 4 of 4)	7388470	7491967	103498	-	406150	NM_001011623.1
NC_037648.1	14040303	14048489	14040560;14041311;14041835;14042662;14043235;14044448;14045352;14045778;14046399;14047166;14047932;14040947;14041664;14042723;14043541;14044507;14045112;14045754;14046321;14040927;14041654;14042723;14043557;14044086;14044506;14045047;14045643;14041632;14042664;14043592;14044427;14045708;14046144;14047085;14047760;14041594;14042749;14043684;14044510;14042725;14044537;14046375;14047051;14047105;140…	913	4857	888	5556	819	6896	1092	4749	835	4563	819	4256	49.8587	364.933	50.4952	340.477	45.0754	355.127	49.4145	285.332	42.7196	287.258	46.33	258.528	7.31934	6.74276	7.87851	5.77426	6.72427	5.58014	0.279316	0.0561353	1	+	+	+	+	+	+	Promoter (<=1kb)	14016301	14044479	28179	-	406151	NM_001011624.1
NC_037648.1	14026601	14027014	14026815;14026801;14026819	80	75	52	97	57	205	61	96	71	59	74	97	4.41855	5.70912	3.0104	6.00446	3.18826	10.6069	2.80302	5.82679	3.6792	3.7764	4.2375	5.95154	1.29208	1.99457	3.32686	2.07875	1.02642	1.40449	0.552396	0.373143	1	-	+	+	+	-	-	Intron (XM_006566244.3/406151, intron 3 of 6)	14015127	14035550	20424	-	406151	XM_006566244.3
NC_037648.1	14031366	14032856	14032000;14032465;14031879;14032452;14032184;14031687;14031963;14032465;14031664;14032079;14032479;14032477	210	1185	210	432	218	870	194	500	178	364	188	294	11.51	89.0923	11.9848	26.5299	12.0384	44.8478	8.81595	30.0951	9.1469	22.9731	10.6785	17.9154	7.74043	2.21363	3.7254	3.41371	2.51157	1.67771	0.847371	0.344574	1	+	+	+	+	+	+	Promoter (2-3kb)	14015127	14035550	20424	-	406151	XM_006566244.3
NC_037648.1	14028424	14028960	14028757;14028560;14028741;14028654;14028783	66	13	48	115	70	167	69	120	60	106	63	93	3.65485	1.05168	2.7832	7.10732	3.90287	8.65032	3.1647	7.26847	3.1171	6.73458	3.616	5.70862	0.287749	2.55365	2.2164	2.29673	2.16053	1.57871	-0.255076	0.696036	1	-	+	+	+	+	-	Intron (XM_006566244.3/406151, intron 3 of 6)	14015127	14035550	20424	-	406151	XM_006566244.3
NC_037648.1	14029831	14031144	14029949;14030269;14030636;14030012;14030299;14030868;14030352;14030814;14030464;14030739;14030599	169	871	138	433	184	745	187	366	202	361	191	215	9.2735	65.5046	7.8952	26.5912	10.1694	38.4115	8.49948	22.0457	10.3733	22.7843	10.848	13.1177	7.06363	3.36802	3.77716	2.59377	2.19644	1.20923	1.24389	0.132675	1	+	+	+	+	+	-	Exon (XM_006566244.3/406151, exon 3 of 7)	14015127	14035550	20424	-	406151	XM_006566244.3
NC_037648.1	14024497	14025235	14024756;14024893;14025071	86	16	68	94	90	122	113	78	100	100	79	117	4.74585	1.27704	3.9192	5.82065	5.00227	6.33327	5.15394	4.74553	5.1611	6.35694	4.52	7.16614	0.269086	1.48516	1.26608	0.920758	1.2317	1.58543	-0.307519	0.609555	1	-	-	+	-	+	+	Exon (XM_006566244.3/406151, exon 4 of 7)	14015127	14035550	20424	-	406151	XM_006566244.3
NC_037648.1	14033659	14040170	14034051;14035062;14036059;14036764;14038077;14038864;14039508;14033996;14034656;14035095;14034128;14034591;14035152;14036029;14036713;14037950;14038213;14038816;14039685;14033992;14034016;14034548;14034998;14035031;14036052;14036693;14034944;14036056;14036781;14036037;14036761;14036054;14036829;14038007;14038030;14038016;14038130;14038815;14038833;14039622;14039599;14039602;14039671	687	3537	607	4211	579	5209	757	3369	715	2824	663	3222	37.5304	265.775	34.5344	258.069	31.8826	268.263	34.2692	202.436	36.5876	177.805	37.516	195.733	7.08159	7.47281	8.41409	5.90723	4.85971	5.21732	0.523004	0.0111335	1	+	+	+	+	+	+	Promoter (<=1kb)	14015127	14035550	20424	-	406151	XM_006566244.3
NC_037648.1	14026079	14026534	14026268	70	18	66	70	43	30	75	70	67	57	55	111	3.87305	1.42728	3.8056	4.35017	2.41868	1.59619	3.43596	4.26497	3.4748	3.65052	3.164	6.80176	0.368516	1.1431	0.659943	1.24127	1.05057	2.14973	-1.03234	0.147396	1	-	-	-	-	-	+	Intron (XM_006566244.3/406151, intron 3 of 6)	14015127	14035550	20424	-	406151	XM_006566244.3
NC_037648.1	14027178	14027874	14027616;14027628;14027595;14027564;14027623;14027609	78	326	99	222	88	229	96	189	107	177	77	140	4.30945	24.5642	5.68	13.6632	4.89233	11.8427	4.38537	11.4133	5.5188	11.2033	4.407	8.56293	5.70008	2.40549	2.42067	2.60259	2.03002	1.94303	0.678787	0.352085	1	+	+	+	+	+	+	Intron (XM_006566244.3/406151, intron 3 of 6)	14015127	14035550	20424	-	406151	XM_006566244.3
NC_037646.1	8006612	8007109	8006908	90	154	60	25	67	61	92	33	84	35	82	11	4.96405	11.6436	3.4648	1.59302	3.73796	3.19238	4.20453	2.04238	4.3435	2.26584	4.6895	0.72876	2.34558	0.459773	0.854043	0.485757	0.521662	0.155402	1.65398	0.282503	1	+	-	-	-	-	-	Promoter (<=1kb)	8003004	8006857	3854	-	406153	XM_006561502.3
NC_037645.1	2742907	2747802	2743327;2743844;2744245;2744770;2745699;2745942;2746430;2747217;2743827;2743824;2744731;2745704;2746461;2747422;2744684;2744679;2745675;2745975;2746493;2747414;2745716;2746470;2745692;2745954;2746447;2747438;2746462;2747297	481	797	494	2118	490	2488	555	1904	479	1827	422	2424	26.2931	59.9458	28.116	129.831	26.9903	128.159	25.1368	114.433	24.528	115.054	23.8995	147.27	2.27991	4.61769	4.74834	4.55241	4.69072	6.16205	-0.40359	0.27002	1	+	+	+	+	+	+	3' UTR	2754403	2759443	5041	-	406154	NM_001011626.2
NC_037645.1	2756879	2757371	2757134;2757117;2757089;2757114	47	195	35	78	46	172	77	50	55	66	51	77	2.6184	14.7235	2.0448	4.84033	2.58359	8.90777	3.52638	3.06357	2.8616	4.21698	2.938	4.73694	5.62309	2.36714	3.44783	0.868758	1.47364	1.6123	1.5322	0.114137	1	+	+	+	-	-	+	Promoter (2-3kb)	2754403	2759443	5041	-	406154	NM_001011626.2
NC_037645.1	2748134	2752432	2748677;2749383;2749725;2750440;2750927;2751273;2751617;2752203;2748741;2749411;2749378;2749381;2749399;2750775;2750787;2752184;2752191;2752217;2752215;2752208	305	476	328	699	328	554	402	682	367	733	379	1481	16.6923	35.8322	18.6872	42.889	18.0851	28.577	18.2196	41.0278	18.8048	46.198	21.47	90.0019	2.14663	2.2951	1.58014	2.25185	2.45671	4.19198	-0.563682	0.255319	1	+	+	+	+	+	+	3' UTR	2754403	2759443	5041	-	406154	NM_001011626.2
NC_037645.1	2752591	2755940	2752850;2753449;2754500;2752754;2753437;2752825;2753462;2753475;2753482;2754572;2755655;2754578;2754530;2754519;2754594;2755077;2755090;2755626;2755692;2755693;2755703	285	463	275	964	357	1048	376	775	349	855	332	927	15.6013	34.8557	15.6768	59.1255	19.6793	54.013	17.0442	46.6143	17.885	53.8766	18.8145	56.3574	2.23415	3.77153	2.74466	2.73491	3.01239	2.99542	0.0012572	0.99607	1	+	+	+	+	+	+	3' UTR	2754403	2759443	5041	-	406154	NM_001011626.2
NC_037647.1	1225504	1226027	1225717;1225752;1225810	76	1	63	72	60	104	93	186	84	168	84	116	4.20035	0.15024	3.6352	4.47271	3.35317	5.40645	4.24974	11.2331	4.3435	10.6369	4.8025	7.10541	0.0357684	1.23039	1.61234	2.64324	2.44892	1.47952	-1.19095	0.112787	1	-	-	+	+	+	-	Promoter (1-2kb)	1179403	1227698	48296	-	408264	XM_006558234.3
NC_037647.1	1223900	1224582	1224134;1224436;1224159;1224162	102	73	111	89	61	139	137	236	123	190	99	122	5.61865	5.55888	6.3616	5.5143	3.40814	7.2086	6.23898	14.2366	6.3364	12.0215	5.65	7.46979	0.989362	0.86681	2.11511	2.28188	1.89721	1.32209	-0.470135	0.358992	1	-	-	+	+	+	-	Intron (XM_006558234.3/408264, intron 1 of 9)	1179403	1227698	48296	-	408264	XM_006558234.3
NC_037647.1	1227325	1227989	1227680;1227544;1227808	103	239	90	66	69	153	84	116	80	83	85	76	5.6732	18.0288	5.1688	4.10509	3.8479	7.92946	3.84285	7.02819	4.1391	5.28696	4.859	4.67621	3.17789	0.794206	2.06072	1.8289	1.27732	0.962381	0.568299	0.44877	1	+	-	+	-	-	-	Promoter (<=1kb)	1179403	1227698	48296	-	408264	XM_006558234.3
NC_037647.1	1226554	1226821	1226667	34	0	34	58	44	33	47	76	31	70	48	49	1.90925	0.07512	1.988	3.61493	2.47365	1.75066	2.17008	4.62539	1.6352	4.46874	2.7685	3.0365	0.0393453	1.81838	0.707723	2.13144	2.73284	1.0968	-1.21637	0.184281	1	-	-	-	-	+	-	Promoter (<=1kb)	1179403	1227698	48296	-	408264	XM_006558234.3
NC_037647.1	12087624	12090395	12087773;12088077;12088351;12088910;12087799;12088376;12088916;12089301;12089831;12088886;12089577;12088884;12089592;12088907;12089625;12089855;12089710	271	712	280	854	255	1048	360	739	319	809	289	710	14.8376	53.5606	15.9608	52.3858	14.0723	54.013	16.3208	44.4518	16.352	50.9814	16.385	43.179	3.60979	3.28215	3.83825	2.72363	3.11775	2.63528	0.340109	0.0269003	1	+	+	+	+	+	+	Exon (XM_006569677.3/408267, exon 13 of 23)	12076122	12106478	30357	+	408267	XM_006569681.3
NC_037647.1	12080723	12080964	12080854	37	2	36	38	40	46	42	74	44	35	43	33	2.0729	0.22536	2.1016	2.38953	2.25377	2.42003	1.94403	4.50525	2.2995	2.26584	2.486	2.06482	0.108717	1.13701	1.07377	2.31748	0.985362	0.830579	-0.833527	0.360298	1	-	-	-	+	-	-	Exon (XM_006569677.3/408267, exon 6 of 23)	12076122	12106478	30357	+	408267	XM_006569681.3
NC_037647.1	12099306	12099823	12099644;12099493;12099614;12099580	74	16	78	151	59	156	67	127	80	105	82	85	4.09125	1.27704	4.4872	9.31304	3.2982	8.08393	3.07428	7.68896	4.1391	6.67164	4.6895	5.22278	0.312139	2.07547	2.45101	2.50106	1.61186	1.11372	-0.111287	0.876973	1	-	+	+	+	+	-	Exon (XM_006569677.3/408267, exon 17 of 23)	12076122	12106478	30357	+	408267	XM_006569681.3
NC_037647.1	12075979	12076308	12076157	75	138	50	63	53	70	58	70	61	66	59	53	4.1458	10.4417	2.8968	3.92128	2.96838	3.65579	2.66739	4.26497	3.1682	4.21698	3.39	3.27942	2.51862	1.35366	1.23158	1.59893	1.33103	0.967381	0.389097	0.441589	1	+	-	-	-	-	-	Promoter (<=1kb)	12076122	12106478	30357	+	408267	XM_006569681.3
NC_037647.1	12078550	12080215	12078683;12079580;12079873;12079757;12079756;12079752;12079797	133	43	120	414	126	388	178	442	154	401	140	441	7.3097	3.30528	6.8728	25.427	6.98119	20.0296	8.09259	26.611	7.9205	25.3019	7.9665	26.8427	0.452177	3.69966	2.86908	3.28832	3.19448	3.36945	-0.488794	0.434842	1	-	+	+	+	+	+	Promoter (2-3kb)	12076122	12106478	30357	+	408267	XM_006569681.3
NC_037647.1	12073840	12074474	12074107;12074090;12074094;12074108;12074091	78	31	63	157	81	179	93	98	72	150	64	142	4.30945	2.40384	3.6352	9.68066	4.50754	9.2682	4.24974	5.94693	3.7303	9.50394	3.6725	8.68439	0.557807	2.66303	2.05615	1.39936	2.54777	2.36471	-0.258344	0.662934	1	-	+	+	+	+	+	Promoter (1-2kb)	12076122	12106478	30357	+	408267	XM_006569681.3
NC_037647.1	12085537	12086016	12085664;12085742;12085706	70	13	47	91	69	16	83	81	72	92	42	99	3.87305	1.05168	2.7264	5.63684	3.8479	0.87533	3.79764	4.92574	3.7303	5.85342	2.4295	6.073	0.271538	2.0675	0.227483	1.29705	1.56916	2.49969	-1.064	0.271564	1	-	+	-	-	+	+	Exon (XM_006569683.3/408267, exon 13 of 23)	12076122	12106478	30357	+	408267	XM_006569681.3
NC_037647.1	12093421	12095544	12093585;12094044;12094469;12095150;12095082;12095155;12095105;12095046;12095151	203	630	188	412	234	684	222	307	195	282	173	499	11.1282	47.4007	10.7352	25.3045	12.9179	35.2707	10.0818	18.5016	10.0156	17.812	9.831	30.365	4.25951	2.35715	2.73037	1.83515	1.77843	3.0887	0.479859	0.294733	1	+	+	+	+	+	+	Exon (XM_006569680.3/408267, exon 13 of 22)	12076122	12106478	30357	+	408267	XM_006569681.3
NC_037647.1	12073060	12073520	12073191	36	14	43	20	49	7	43	0	44	8	42	88	2.01835	1.1268	2.4992	1.28667	2.7485	0.41192	1.98924	0.06007	2.2995	0.56646	2.4295	5.40497	0.558278	0.514833	0.149871	0.0301975	0.246341	2.22473	-1.03225	0.605986	1	-	-	-	-	-	+	Promoter (2-3kb)	12076122	12106478	30357	+	408267	XM_006569681.3
NC_037647.1	11743501	11744668	11744141;11744338;11744236;11744256;11744319	146	41	146	277	122	96	148	332	133	355	112	401	8.01885	3.15504	8.3496	17.0331	6.76131	4.99453	6.73629	20.0033	6.8474	22.4066	6.3845	24.4135	0.393453	2.03999	0.738693	2.96948	3.27228	3.82387	-1.66591	0.0273013	1	-	+	-	+	+	+	Intron (XM_006569146.3/408271, intron 3 of 9)	11705264	11739747	34484	-	408271	XM_006569148.3
NC_037647.1	11723218	11726701	11723414;11723807;11724282;11724990;11725450;11725976;11726420;11724318;11724854;11725301;11723793;11724344;11724990;11725474;11725980;11726454;11724291;11724998;11725466;11726293;11724394;11724943;11725472;11726530;11726535	390	266	279	2177	354	1922	407	1726	327	1731	330	1769	21.329	20.057	15.904	133.446	19.5144	99.0153	18.4457	103.741	16.7608	109.012	18.7015	107.492	0.940363	8.39072	5.07396	5.62413	6.50399	5.74777	-0.311441	0.646113	1	+	+	+	+	+	+	Intron (XM_006569150.3/408271, intron 1 of 7)	11705264	11717516	12253	-	408271	XM_026443147.1
NC_037647.1	11714525	11715209	11714826;11714844;11714817;11714805;11714820	69	490	84	213	91	309	96	179	127	132	76	112	3.8185	36.8839	4.828	13.1118	5.05724	15.9619	4.38537	10.8126	6.5408	8.37102	4.3505	6.86249	9.65926	2.71578	3.15625	2.46561	1.27982	1.5774	1.54491	0.267293	1	+	+	+	+	+	-	Promoter (2-3kb)	11705264	11717516	12253	-	408271	XM_026443147.1
NC_037647.1	11803119	11805393	11803385;11803377;11804254;11803503;11803441;11803696;11804106;11804404;11804645;11804166;11804311;11804675;11804360;11804524;11805237	332	723	248	636	273	895	352	582	340	507	317	444	18.1652	54.3869	14.1432	39.029	15.0618	46.135	15.9591	35.0208	17.4251	31.9735	17.967	27.0249	2.99402	2.75956	3.06305	2.19441	1.83491	1.50414	0.672044	0.0180462	1	+	+	+	+	+	+	Promoter (<=1kb)	11705264	11804631	99368	-	408271	XM_006569142.3
NC_037647.1	11745056	11746766	11745192;11745820;11746279;11745411;11745828;11745908;11745847;11746283;11745992;11746271;11746292	207	531	170	828	154	786	214	538	203	533	189	589	11.3464	39.9638	9.7128	50.7928	8.52035	40.5226	9.72015	32.3777	10.4244	33.61	10.735	35.8307	3.52216	5.22947	4.75598	3.33099	3.22417	3.33775	0.449307	0.140772	1	+	+	+	+	+	+	Exon (XM_006569146.3/408271, exon 2 of 10)	11705264	11739747	34484	-	408271	XM_006569148.3
NC_037647.1	11752953	11757148	11753261;11754060;11753494;11754038;11754903;11755513;11753576;11754121;11753614;11754111;11753509;11754021;11753508;11754082;11754889;11755386;11754877;11755426;11756508;11754996;11755443;11755386;11755544;11756182;11756615;11757024;11756414;11756469;11756474;11756476;11756885	456	1859	491	1530	508	2603	599	1319	516	1021	475	1162	24.9293	139.723	27.9456	93.8044	27.9797	134.08	27.126	79.2924	26.4187	64.3247	26.894	70.629	5.60477	3.35668	4.79205	2.92311	2.43482	2.6262	0.784591	0.0935436	1	+	+	+	+	+	+	Intron (XM_006569146.3/408271, intron 1 of 9)	11705264	11739747	34484	-	408271	XM_006569148.3
NC_037647.1	11739350	11743270	11739927;11741022;11741541;11741970;11742759;11739800;11739761;11739902;11739932;11740037;11740711;11741017;11741574;11741997;11742593;11741000;11741557;11742062;11740763;11741051;11741517;11741200;11741103;11742095;11742876;11742814;11742843;11742765	411	1553	418	2290	409	2679	466	1514	448	1363	392	1537	22.4746	116.736	23.7992	140.37	22.5377	137.993	21.1131	91.0061	22.9439	85.8502	22.2045	93.4027	5.19413	5.8981	6.12276	4.31041	3.74174	4.20648	0.489868	0.0116594	1	+	+	+	+	+	+	Promoter (<=1kb)	11705264	11739747	34484	-	408271	XM_006569148.3
NC_037647.1	11823961	11824222	11824084	28	2	35	7	38	9	52	2	58	17	33	65	1.58195	0.22536	2.0448	0.49016	2.14383	0.5149	2.39613	0.18021	3.0149	1.13292	1.921	4.00818	0.142457	0.23971	0.240178	0.0752088	0.375774	2.08651	-2.02761	0.415371	1	-	-	-	-	-	+	Promoter (<=1kb)	11705264	11824355	119092	-	408271	XM_026443144.1
NC_037647.1	11728096	11739223	11728204;11728653;11729372;11729778;11730399;11730689;11731285;11731856;11732337;11733040;11733552;11734397;11734911;11735732;11736097;11736747;11729342;11730062;11730646;11731116;11731416;11732272;11733025;11733670;11735623;11736160;11736927;11737888;11738858;11729163;11730092;11730629;11731359;11731729;11732316;11732909;11733700;11734400;11729339;11730108;11729248;11729619;11729996;11730667;117…	1339	3505	1162	7576	1128	9289	1377	5107	1430	5137	1279	4904	73.097	263.371	66.0584	464.243	62.0611	478.342	62.2994	306.838	73.1241	323.386	72.32	297.881	3.60303	7.02777	7.7076	4.92522	4.42243	4.11893	0.445485	0.328624	1	+	+	+	+	+	+	Promoter (<=1kb)	11705264	11737793	32530	-	408271	XM_006569150.3
NC_037647.1	11747811	11752005	11748001;11748752;11749385;11749958;11750656;11751275;11747961;11748247;11747979;11748322;11748115;11749033;11750548;11751099;11751681;11748987;11749084;11749880;11750594;11751717;11749052;11749092;11749918;11750188;11750665;11750816;11750513;11750554;11751688;11751736	494	1196	404	2115	508	2203	582	1511	462	1377	443	1280	27.0023	89.9186	23.004	129.647	27.9797	113.484	26.3574	90.8258	23.6593	86.7313	25.086	77.7951	3.33003	5.63585	4.05594	3.44593	3.66584	3.10114	0.350537	0.301113	1	+	+	+	+	+	+	Intron (XM_006569146.3/408271, intron 1 of 9)	11705264	11739747	34484	-	408271	XM_006569148.3
NC_037647.1	11786038	11786602	11786265;11786210;11786294;11786444	81	12	61	117	91	69	105	151	74	191	52	101	4.4731	0.97656	3.5216	7.22986	5.05724	3.6043	4.79226	9.13064	3.8325	12.0845	2.9945	6.19446	0.218318	2.053	0.712701	1.90529	3.15316	2.06861	-1.25605	0.116987	1	-	+	-	+	+	+	Intron (XM_026443145.1/408271, intron 1 of 9)	11705264	11779163	73900	-	408271	XM_006569146.3
NC_037647.1	11824601	11825395	11825107	88	14	61	10	67	20	102	48	53	53	92	183	4.85495	1.1268	3.5216	0.67397	3.73796	1.08129	4.65663	2.94343	2.7594	3.39876	5.2545	11.1743	0.232093	0.191382	0.289273	0.632094	1.2317	2.12662	-2.48507	0.127662	1	-	-	-	-	-	+	Promoter (<=1kb)	11705264	11824355	119092	-	408271	XM_026443144.1
NC_037647.1	11802484	11802814	11802607;11802705	59	6	41	49	49	35	80	113	43	89	60	71	3.273	0.52584	2.3856	3.0635	2.7485	1.85364	3.66201	6.84798	2.2484	5.6646	3.4465	4.37256	0.16066	1.28416	0.674419	1.87001	2.51939	1.2687	-1.41677	0.0727787	1	-	-	-	+	+	-	Promoter (1-2kb)	11705264	11800710	95447	-	408271	XM_026443145.1
NC_037647.1	11716081	11722374	11716378;11716365;11717182;11717880;11718760;11719551;11720220;11720745;11721776;11722178;11716336;11716518;11717070;11717858;11718288;11718922;11719287;11719684;11720256;11720739;11721196;11721711;11717175;11717831;11717104;11717420;11717850;11718225;11718824;11719325;11719760;11720252;11720764;11721231;11721814;11717199;11717452;11717882;11718777;11719297;11720235;11720729;11721232;11718728;117…	690	325	704	3547	658	3726	767	2320	756	2394	588	2309	37.6941	24.4891	40.044	217.386	36.2252	191.903	34.7213	139.422	38.6827	150.741	33.2785	140.286	0.64968	5.42868	5.2975	4.01546	3.89686	4.21551	-0.0923464	0.888035	1	-	+	+	+	+	+	Promoter (<=1kb)	11705264	11717516	12253	-	408271	XM_026443147.1
NC_037647.1	11726970	11727950	11727177;11727742;11727330;11727340;11727363;11727756;11727462;11727729	120	59	98	239	108	266	152	246	95	201	108	172	6.60055	4.5072	5.6232	14.7048	5.99173	13.7478	6.91713	14.8373	4.9056	12.7139	6.1585	10.5063	0.682852	2.61502	2.29446	2.14501	2.59171	1.70598	-0.204215	0.695263	1	-	+	+	+	+	+	Intron (XM_006569150.3/408271, intron 1 of 7)	11705264	11717516	12253	-	408271	XM_026443147.1
NC_037647.1	11759011	11761264	11759240;11759256;11759316;11759309;11759356;11759959;11760322;11759984;11760304;11760300;11760301;11760969;11760289;11760921;11760964;11761035;11760992	232	84	221	579	251	709	248	562	250	545	222	554	12.7102	6.3852	12.6096	35.5366	13.8524	36.5579	11.2573	33.8194	12.8261	34.3652	12.5995	33.7051	0.502368	2.81822	2.6391	3.00422	2.67932	2.67511	-0.488033	0.395004	1	-	+	+	+	+	+	Intron (XM_006569146.3/408271, intron 1 of 9)	11705264	11779163	73900	-	408271	XM_006569146.3
NC_037647.1	11746821	11747453	11746890;11747272;11747111;11747256	112	34	93	115	83	30	89	150	96	109	97	134	6.16415	2.6292	5.3392	7.10732	4.61748	1.59619	4.0689	9.07057	4.9567	6.9234	5.537	8.19855	0.426531	1.33116	0.345684	2.22924	1.39678	1.48068	-1.27969	0.0739777	1	-	-	-	+	+	+	Intron (XM_006569146.3/408271, intron 1 of 9)	11705264	11739747	34484	-	408271	XM_006569148.3
NC_037647.1	11715386	11715726	11715572	66	19	58	85	57	61	59	61	55	59	30	87	3.65485	1.5024	3.3512	5.26922	3.18826	3.19238	2.7126	3.72434	2.8616	3.7764	1.7515	5.34424	0.41107	1.57234	1.00129	1.37298	1.31968	3.05124	-0.944443	0.251371	1	-	-	-	-	-	+	Promoter (1-2kb)	11705264	11717516	12253	-	408271	XM_026443147.1
NC_037647.1	11781743	11785611	11782187;11782712;11783348;11783886;11782452;11783381;11783943;11784852;11785371;11782413;11782874;11783325;11783904;11782446;11782903;11783334;11782479;11783303;11783883;11784124;11784882;11785392;11784850;11784773;11785215;11784890;11784815;11785396	440	320	414	1624	377	1971	468	1166	435	1070	478	993	24.0566	24.1135	23.572	99.5637	20.7787	101.538	21.2035	70.1017	22.2796	67.4087	27.0635	60.3656	1.00237	4.22381	4.88664	3.30614	3.02558	2.23052	0.240126	0.713185	1	+	+	+	+	+	+	Promoter (2-3kb)	11705264	11779163	73900	-	408271	XM_006569146.3
NC_037647.1	11711453	11714118	11712001;11712501;11712795;11712477;11712995;11712422;11712952;11713857;11712287;11712470;11712848;11713143;11713750;11713884;11713850;11713929	338	80	317	754	296	428	401	500	335	627	266	511	18.4925	6.08472	18.0624	46.2588	16.3261	22.0892	18.1744	30.0951	17.1696	39.5263	15.0855	31.0938	0.329037	2.56106	1.353	1.65591	2.30211	2.06117	-0.504453	0.459416	1	-	+	+	+	+	+	Intron (XM_026443147.1/408271, intron 2 of 7)	11705264	11717516	12253	-	408271	XM_026443147.1
NC_037647.1	11788805	11790801	11788993;11788933;11788975;11789381;11789728;11789681;11790060;11790358;11789741;11790102;11789715;11790059;11790340;11790406	284	76	237	483	225	467	254	413	266	384	233	275	15.5468	5.78424	13.5184	29.6547	12.4232	24.0973	11.5285	24.869	13.6437	24.2319	13.221	16.7615	0.372053	2.19365	1.9397	2.15718	1.77605	1.26779	-0.207136	0.737108	1	-	+	+	+	+	+	Intron (XM_026443145.1/408271, intron 1 of 9)	11705264	11779163	73900	-	408271	XM_006569146.3
NC_037647.1	11812713	11814670	11813066;11813626;11812973;11813025;11813605;11813984;11814488;11813035;11813000;11813735;11813969;11813947	248	48	214	475	201	354	303	475	245	520	200	535	13.583	3.68088	12.212	29.1645	11.1039	18.279	13.7438	28.5933	12.5706	32.7917	11.3565	32.5513	0.270992	2.38818	1.64618	2.08045	2.6086	2.86631	-0.81137	0.216121	1	-	+	+	+	+	+	Promoter (1-2kb)	11705264	11816217	110954	-	408271	XM_391824.6
NC_037647.1	11805525	11809370	11805799;11805816;11805888;11806500;11807397;11808332;11808613;11805837;11805803;11806159;11806614;11807132;11807443;11805813;11806038;11806765;11807246;11806854;11807462;11806879;11807397;11808519;11808478;11809101;11808524;11808936;11808517;11809205	523	883	402	1134	404	1782	522	1050	495	905	427	770	28.5842	66.4061	22.8904	69.5414	22.2629	91.8067	23.6448	63.1336	25.3456	57.0236	24.182	46.8228	2.32318	3.03802	4.12375	2.67008	2.24984	1.93627	0.468232	0.230603	1	+	+	+	+	+	+	Promoter (<=1kb)	11705264	11804631	99368	-	408271	XM_016914288.2
NC_037647.1	11793843	11801090	11794155;11794633;11795126;11794113;11795165;11794107;11794126;11794184;11794584;11795219;11794609;11795205;11795185;11796341;11796750;11795208;11796581;11796112;11796727;11796306;11796710;11796347;11796738;11797195;11797655;11797652;11798167;11798542;11797712;11798251;11798519;11798986;11799204;11799795;11800165;11797656;11798383;11797719;11798298;11798584;11798556;11799143;11799614;11799750;117…	861	680	737	2139	722	2019	975	1961	837	1853	757	1713	47.0221	51.1567	41.9184	131.118	39.7433	104.01	44.125	117.857	42.8218	116.691	42.827	104.091	1.08793	3.12793	2.61704	2.67098	2.72504	2.4305	-0.195871	0.644416	1	+	+	+	+	+	+	Promoter (<=1kb)	11705264	11800710	95447	-	408271	XM_026443145.1
NC_037647.1	11815475	11816449	11815798;11816168;11815766;11815878;11816107;11815750;11815742;11815703	147	307	125	258	119	470	162	316	132	290	126	177	8.0734	23.137	7.1568	15.8689	6.5964	24.2518	7.36923	19.0422	6.7963	18.3155	7.1755	10.8099	2.86583	2.21732	3.67652	2.58401	2.69492	1.5065	0.368434	0.311244	1	+	+	+	+	+	+	Promoter (<=1kb)	11705264	11816217	110954	-	408271	XM_391824.6
NC_037647.1	11763219	11765209	11763994;11764738;11763992;11764832;11763995;11763542;11763960;11764445;11764761;11763987;11764515;11764712;11763920;11764337;11764808;11764807	257	1607	202	1269	233	1758	259	811	236	725	245	480	14.0739	120.793	11.5304	77.8129	12.863	90.5709	11.7546	48.7768	12.1107	45.6944	13.899	29.2111	8.58277	6.7485	7.0412	4.14959	3.77306	2.10167	1.15822	0.00854388	1	+	+	+	+	+	+	Intron (XM_006569146.3/408271, intron 1 of 9)	11705264	11779163	73900	-	408271	XM_006569146.3
NC_037647.1	11792508	11793438	11792831;11792872;11792864;11793101;11792925	137	45	98	209	118	274	100	315	93	254	81	135	7.5279	3.45552	5.6232	12.8667	6.54143	14.1598	4.56621	18.9821	4.8034	16.0497	4.633	8.25928	0.459028	2.28815	2.16463	4.15708	3.34132	1.78271	-0.918043	0.187775	1	-	+	+	+	+	-	Intron (XM_026443145.1/408271, intron 1 of 9)	11705264	11800710	95447	-	408271	XM_026443145.1
NC_037647.1	11768345	11769370	11768587;11769062;11768614;11769078;11768556;11769081;11768596;11769065;11769065;11769082	142	319	121	264	134	457	131	270	133	232	111	205	7.80065	24.0384	6.9296	16.2366	7.42095	23.5824	5.96772	16.279	6.8474	14.665	6.328	12.5104	3.08159	2.34308	3.17781	2.72784	2.14169	1.97699	0.329382	0.169828	1	+	+	+	+	+	+	Intron (XM_006569146.3/408271, intron 1 of 9)	11705264	11779163	73900	-	408271	XM_006569146.3
NC_037647.1	11775148	11776310	11775333;11775753;11775339;11775697;11775356;11775733;11775742;11776160;11776142	214	81	160	318	178	370	209	340	214	265	161	253	11.7283	6.15984	9.1448	19.5451	9.83963	19.1028	9.4941	20.4839	10.9865	16.742	9.153	15.4254	0.525212	2.13729	1.94141	2.15754	1.52387	1.68528	-0.221172	0.676285	1	-	+	+	+	+	+	Promoter (2-3kb)	11705264	11779163	73900	-	408271	XM_006569146.3
NC_037647.1	11776658	11780099	11776920;11777465;11777864;11776918;11776968;11777473;11777953;11778898;11779633;11776950;11777480;11778013;11776875;11777481;11778111;11777204;11777893;11778229;11779600;11778834;11778883;11779645;11778935;11779804;11779674;11779678	406	1281	402	1519	394	1890	486	1527	380	1206	446	1069	22.2019	96.3038	22.8904	93.1304	21.7131	97.3676	22.0173	91.787	19.4691	75.9686	25.2555	64.9811	4.33764	4.06854	4.48428	4.16886	3.90201	2.57295	0.276287	0.265623	1	+	+	+	+	+	+	Promoter (<=1kb)	11705264	11779163	73900	-	408271	XM_006569146.3
NC_037647.1	11761906	11762688	11762289;11762229;11762285;11762284;11762289;11762311	67	651	103	258	57	452	105	184	33	128	82	99	3.7094	48.9782	5.9072	15.8689	3.18826	23.325	4.79226	11.1129	1.7374	8.11926	4.6895	6.073	13.2038	2.68637	7.3159	2.31893	4.67322	1.29502	1.48555	0.238942	1	+	+	+	+	+	+	Intron (XM_006569146.3/408271, intron 1 of 9)	11705264	11779163	73900	-	408271	XM_006569146.3
NC_037647.1	11709572	11710861	11709952;11710005;11710037;11710020;11710049;11709951;11710455	156	1068	117	468	115	767	141	359	157	339	136	337	8.56435	80.3033	6.7024	28.7356	6.37652	39.5443	6.41982	21.6252	8.0738	21.3996	7.7405	20.5267	9.37646	4.28736	6.20155	3.36851	2.6505	2.65186	1.19601	0.124969	1	+	+	+	+	+	+	Exon (XM_026443147.1/408271, exon 3 of 8)	11705264	11717516	12253	-	408271	XM_026443147.1
NC_037647.1	11757451	11758861	11757862;11758546;11757958;11757828;11757938;11758621;11757872;11758267;11758559;11757903;11758561	145	717	126	800	173	1244	160	661	192	609	161	512	7.9643	53.9362	7.2136	49.0773	9.56478	64.1051	7.27881	39.7663	9.8623	38.3934	9.153	31.1545	6.77225	6.80344	6.7022	5.4633	3.89295	3.40375	0.66828	0.0560023	1	+	+	+	+	+	+	Intron (XM_006569146.3/408271, intron 1 of 9)	11705264	11739747	34484	-	408271	XM_006569148.3
NC_037647.1	11790853	11792329	11791253;11791445;11791411;11791827;11791436;11791860;11791247;11791440;11791950	184	651	152	285	128	486	175	309	151	251	132	148	10.0918	48.9782	8.6904	17.5232	7.09113	25.0756	7.95696	18.6217	7.7672	15.8609	7.5145	9.04877	4.85327	2.01639	3.53619	2.3403	2.04204	1.20417	0.897374	0.17923	1	+	+	+	+	+	-	Intron (XM_026443145.1/408271, intron 1 of 9)	11705264	11800710	95447	-	408271	XM_026443145.1
NC_037647.1	11769736	11770525	11770235;11770042;11770341;11770210;11770169	108	27	109	190	119	181	116	184	127	188	126	129	5.94595	2.10336	6.248	11.7026	6.5964	9.37118	5.28957	11.1129	6.5408	11.8957	7.1755	7.8949	0.353747	1.87302	1.42065	2.10091	1.81869	1.10026	-0.460773	0.451339	1	-	+	+	+	+	-	Intron (XM_006569146.3/408271, intron 1 of 9)	11705264	11779163	73900	-	408271	XM_006569146.3
NC_037647.1	11767040	11767473	11767244;11767268	70	7	40	95	48	178	66	55	56	47	50	49	3.87305	0.60096	2.3288	5.88192	2.69353	9.21671	3.02907	3.36392	2.9127	3.02112	2.8815	3.0365	0.155165	2.52573	3.4218	1.11055	1.03722	1.05379	0.93067	0.42561	1	-	+	+	-	-	-	Intron (XM_006569146.3/408271, intron 1 of 9)	11705264	11779163	73900	-	408271	XM_006569146.3
NC_037647.1	11817015	11818044	11817314;11817835	100	34	116	41	112	38	140	42	105	89	63	324	5.50955	2.6292	6.6456	2.57334	6.21161	2.00811	6.37461	2.58301	5.4166	5.6646	3.616	19.7372	0.477208	0.387225	0.323283	0.405203	1.04579	5.4583	-2.54035	0.352769	1	-	-	-	-	-	+	Promoter (<=1kb)	11705264	11816218	110955	-	408271	XM_006569141.3
NC_037647.1	11787329	11787809	11787509;11787554;11787557;11787557;11787650	68	8	46	107	52	142	82	104	77	123	46	83	3.76395	0.67608	2.6696	6.61716	2.91341	7.36307	3.75243	6.30735	3.9858	7.80456	2.6555	5.10132	0.17962	2.47871	2.5273	1.68087	1.95809	1.92104	-0.100566	0.88719	1	-	+	+	+	+	+	Intron (XM_026443145.1/408271, intron 1 of 9)	11705264	11779163	73900	-	408271	XM_006569146.3
NC_037647.1	11780805	11781413	11781114;11781056;11781103;11781125;11781108	70	25	64	220	77	207	121	111	105	133	56	115	3.87305	1.95312	3.692	13.5407	4.28766	10.7099	5.51562	6.72784	5.4166	8.43396	3.2205	7.04468	0.504285	3.66758	2.49784	1.21978	1.55706	2.18745	0.426037	0.607403	1	-	+	+	+	+	+	Promoter (1-2kb)	11705264	11779163	73900	-	408271	XM_006569146.3
NC_037647.1	11658543	11660132	11658633;11659071;11659410;11659801;11658773;11659303;11659795;11658754;11659332;11659787;11658702;11659086;11659379;11659800;11659369;11659828;11659211;11659804	148	726	159	705	168	1128	230	614	203	458	189	434	8.12795	54.6122	9.088	43.2566	9.28993	58.1322	10.4435	36.943	10.4244	28.8895	10.735	26.4175	6.71906	4.75975	6.25755	3.53742	2.77133	2.46088	1.01612	0.0200547	1	+	+	+	+	+	+	Promoter (1-2kb)	11656882	11661824	4943	-	408272	XM_006569161.3
NC_037647.1	11662963	11663538	11663328;11663165;11663415;11663316;11663387	107	24	64	129	59	185	92	118	79	111	76	94	5.8914	1.878	3.692	7.9651	3.2982	9.57714	4.20453	7.14833	4.088	7.04928	4.3505	5.76935	0.31877	2.15739	2.90375	1.70015	1.72438	1.32613	0.179452	0.811734	1	-	+	+	+	+	-	Promoter (<=1kb)	11656882	11663366	6485	-	408272	XM_006569160.3
NC_037647.1	11660280	11662144	11661037;11661822;11661070;11660747;11660934;11661296;11660770;11661282;11661772	204	84	211	657	172	166	240	533	214	662	175	770	11.1828	6.3852	12.0416	40.3157	9.50981	8.59883	10.8956	32.0774	10.9865	41.7292	9.944	46.8228	0.570984	3.34804	0.904206	2.94407	3.79823	4.70865	-1.2474	0.111206	1	-	+	-	+	+	+	Promoter (<=1kb)	11656882	11661824	4943	-	408272	XM_006569161.3
NC_037647.1	11662315	11662630	11662537	59	13	31	16	53	20	48	11	57	25	47	79	3.273	1.05168	1.8176	1.04159	2.96838	1.08129	2.21529	0.72084	2.9638	1.63644	2.712	4.8584	0.32132	0.573058	0.364269	0.325393	0.552143	1.79145	-1.08442	0.411052	1	-	-	-	-	-	+	Promoter (<=1kb)	11656882	11662623	5742	-	408272	XM_006569159.2
NC_037647.1	11512913	11513538	11513191;11513131;11513234;11513375	71	273	65	105	77	128	104	116	89	83	87	74	3.9276	20.5829	3.7488	6.49462	4.28766	6.64221	4.74705	7.02819	4.599	5.28696	4.972	4.55475	5.24058	1.73245	1.54915	1.48054	1.14959	0.91608	1.26495	0.300564	1	+	+	+	+	-	-	Promoter (<=1kb)	11506149	11513111	6963	-	408273	NM_001098223.1
NC_037647.1	11511233	11511592	11511421;11511430	45	8	35	84	56	98	50	65	58	59	53	32	2.5093	0.67608	2.0448	5.20795	3.13329	5.09751	2.30571	3.96462	3.0149	3.7764	3.051	2.00409	0.26943	2.54692	1.62689	1.71948	1.25258	0.656863	0.292072	0.735951	1	-	+	+	-	-	-	Promoter (1-2kb)	11506149	11513111	6963	-	408273	NM_001098223.1
NC_037647.1	11509411	11509858	11509617;11509596;11509657;11509639;11509678	49	202	51	107	65	156	72	129	75	105	64	53	2.7275	15.2494	2.9536	6.61716	3.62802	8.08393	3.30033	7.8091	3.8836	6.67164	3.6725	3.27942	5.59098	2.24037	2.22819	2.36616	1.7179	0.892967	1.01521	0.266183	1	+	+	+	+	+	-	Intron (XR_003305431.1/100578965, intron 1 of 5)	11506149	11513111	6963	-	408273	NM_001098223.1
NC_037647.1	11532151	11532506	11532307	78	10	54	34	55	118	72	93	64	76	83	67	4.30945	0.82632	3.124	2.14445	3.07832	6.12731	3.30033	5.64658	3.3215	4.84638	4.746	4.12964	0.191746	0.686444	1.99047	1.71091	1.45909	0.870131	-0.494027	0.558991	1	-	-	+	-	-	-	Intron (XR_003305431.1/100578965, intron 1 of 5)	11506149	11513111	6963	-	408273	NM_001098223.1
NC_037647.1	11516436	11517008	11516601;11516794;11516950	86	13	76	113	83	103	90	122	77	113	66	112	4.74585	1.05168	4.3736	6.98478	4.61748	5.35496	4.11411	7.38861	3.9858	7.17516	3.7855	6.86249	0.2216	1.59703	1.15971	1.79592	1.80018	1.81284	-0.860833	0.18391	1	-	-	-	+	+	+	Intron (XR_003305431.1/100578965, intron 1 of 5)	11506149	11513111	6963	-	408273	NM_001098223.1
NC_037647.1	11519790	11522929	11520254;11520917;11521780;11522164;11522447;11520365;11520698;11520149;11520115;11520454;11520833;11520255;11520853;11520863;11520882;11521564;11521539;11521600;11522251;11522523;11521765;11522198;11522759;11521545;11521850;11522249;11522233;11522759	423	595	332	742	321	1070	373	736	414	734	376	747	23.1292	44.7715	18.9144	45.5236	17.7003	55.1458	16.9085	44.2716	21.2065	46.2609	21.3005	45.426	1.93571	2.40682	3.11553	2.6183	2.18145	2.13263	0.105451	0.675295	1	+	+	+	+	+	+	Intron (XR_003305431.1/100578965, intron 1 of 5)	11506149	11513111	6963	-	408273	NM_001098223.1
NC_037647.1	11531303	11531680	11531574	98	8	55	39	55	91	71	103	69	80	56	70	5.40045	0.67608	3.1808	2.4508	3.07832	4.73708	3.25512	6.24728	3.577	5.09814	3.2205	4.31183	0.12519	0.770498	1.53885	1.91922	1.42526	1.33887	-0.943889	0.200067	1	-	-	-	+	-	-	Intron (XR_003305431.1/100578965, intron 1 of 5)	11506149	11513111	6963	-	408273	NM_001098223.1
NC_037647.1	11329265	11330474	11329486;11329868;11329937;11329655;11330091;11329540;11330126;11329882;11329914	124	366	130	374	140	411	174	310	167	291	151	224	6.81875	27.569	7.4408	22.9763	7.75077	21.2139	7.91175	18.6818	8.5848	18.3785	8.588	13.6642	4.04312	3.08788	2.73701	2.36127	2.14082	1.59108	0.695565	0.0633687	1	+	+	+	+	+	+	Intron (XM_016914577.2/408275, intron 1 of 5)	11322088	11360665	38578	+	408275	XM_006569177.3
NC_037647.1	11318424	11319901	11318696;11318755;11318745;11318918;11319566	179	57	141	169	167	34	209	154	187	159	101	265	9.819	4.35696	8.0656	10.4159	9.23496	1.80215	9.4941	9.31085	9.6068	10.0704	5.763	16.1542	0.443727	1.2914	0.195144	0.980699	1.04826	2.80309	-1.32383	0.247907	1	-	+	-	+	+	+	Promoter (2-3kb)	11322088	11360665	38578	+	408275	XM_006569174.3
NC_037647.1	11330592	11331419	11330719;11330844;11331032;11330983;11330982;11331054	99	38	80	203	77	86	94	115	75	117	85	146	5.455	2.92968	4.6008	12.4991	4.28766	4.47963	4.29495	6.96812	3.8836	7.42692	4.859	8.92731	0.537063	2.71672	1.04477	1.6224	1.91238	1.83727	-0.32162	0.64239	1	-	+	-	+	+	+	Intron (XM_016914577.2/408275, intron 1 of 5)	11322088	11360665	38578	+	408275	XM_006569177.3
NC_037647.1	11323005	11323870	11323186;11323716;11323198;11323264	121	33	97	90	102	27	142	69	117	106	100	186	6.6551	2.55408	5.5664	5.57557	5.66191	1.44172	6.46503	4.2049	6.0298	6.73458	5.7065	11.3565	0.383778	1.00165	0.254635	0.650407	1.11688	1.9901	-1.19598	0.212434	1	-	+	-	-	+	+	Promoter (<=1kb)	11322088	11360665	38578	+	408275	XM_006569177.3
NC_037647.1	11320218	11322423	11320620;11320681;11320649;11320585;11320875;11321609;11320655;11320685;11321926;11321895;11321804;11321869;11322059;11322322	264	863	234	676	227	845	256	430	276	391	242	439	14.4558	64.9037	13.348	41.4798	12.5332	43.5605	11.619	25.8902	14.1547	24.6725	13.7295	26.7212	4.4898	3.10757	3.47561	2.22826	1.74306	1.94626	0.903963	0.0416664	1	+	+	+	+	+	+	Promoter (<=1kb)	11322088	11360665	38578	+	408275	XM_006569174.3
NC_037647.1	11331690	11333605	11332122;11332815;11333310;11332124;11331980;11332118;11332632;11332176;11332843;11332383;11333277	313	219	230	517	216	846	238	429	269	346	222	289	17.1287	16.5264	13.1208	31.7379	11.9285	43.612	10.8052	25.8301	13.797	21.8402	12.5995	17.6117	0.964837	2.4189	3.65612	2.39052	1.58297	1.39781	0.390274	0.55978	1	+	+	+	+	+	+	Intron (XM_016914577.2/408275, intron 1 of 5)	11322088	11360665	38578	+	408275	XM_006569177.3
NC_037647.1	11358077	11359666	11358407;11359146;11358393;11359064;11358362;11358646;11358338;11358419;11358606;11359204	210	850	177	286	185	559	245	310	226	291	204	231	11.51	63.9271	10.1104	17.5845	10.2244	28.8344	11.1217	18.6818	11.5997	18.3785	11.5825	14.0894	5.55405	1.73925	2.82016	1.67976	1.58439	1.21644	1.17451	0.238702	1	+	+	+	+	+	-	Exon (XM_016914577.2/408275, exon 5 of 6)	11350934	11360665	9732	+	408275	XM_006569178.3
NC_037647.1	11356982	11357936	11357429;11357614;11357403;11357383;11357415;11357526	116	779	134	345	111	504	115	355	106	276	119	257	6.38235	58.5936	7.668	21.1994	6.15664	26.0024	5.24436	21.3849	5.4677	17.4344	6.78	15.6683	9.18057	2.76466	4.22347	4.07769	3.18862	2.31096	0.755517	0.376013	1	+	+	+	+	+	+	5' UTR	11350934	11360665	9732	+	408275	XM_006569178.3
NC_037647.1	11342228	11355348	11342455;11342518;11343193;11343639;11344089;11344794;11345282;11345931;11346724;11347173;11347522;11348179;11349057;11349456;11350099;11350821;11351902;11352519;11353268;11353772;11354351;11354999;11344078;11344971;11346277;11346659;11347117;11347453;11348124;11349049;11350340;11350741;11351040;11344081;11344904;11345436;11344078;11344095;11345030;11345432;11344921;11345475;11345981;11346262;113…	1437	3333	1292	6077	1410	6918	1645	4253	1437	4214	1236	4516	78.4429	250.45	73.4424	372.399	77.5627	356.259	74.4157	255.538	73.4818	265.292	69.8905	274.317	3.19277	5.07063	4.59317	3.43393	3.61031	3.92495	0.229049	0.381157	1	+	+	+	+	+	+	Promoter (<=1kb)	11350934	11360665	9732	+	408275	XM_006569178.3
NC_037647.1	11336838	11341549	11337350;11338408;11339105;11339564;11340693;11341146;11337276;11337264;11337155;11337438;11337855;11338507;11338932;11339295;11339768;11337332;11337358;11338400;11338388;11339031;11339752;11338983;11339500;11339028;11339684;11339768;11340587;11341126;11340576;11340610;11341130;11340855;11341161	595	1125	476	2115	507	2116	650	1175	613	1177	526	1038	32.5118	84.5851	27.0936	129.647	27.9248	109.004	29.4317	70.6423	31.3754	74.1433	29.7755	63.0985	2.60167	4.78515	3.90348	2.40021	2.3631	2.11914	0.71409	0.143975	1	+	+	+	+	+	+	Intron (XM_016914577.2/408275, intron 1 of 5)	11350934	11360665	9732	+	408275	XM_006569178.3
NC_037647.1	11324914	11326870	11325854;11325342;11325863;11326173;11326663;11325454;11326024;11326080;11326726;11325836;11326195	250	142	236	943	259	1243	258	564	240	503	251	381	13.6921	10.7422	13.4616	57.8389	14.2922	64.0536	11.7094	33.9395	12.3151	31.7218	14.238	23.1989	0.784555	4.29658	4.48172	2.89848	2.57585	1.62937	0.428872	0.572634	1	-	+	+	+	+	+	Promoter (2-3kb)	11322088	11360665	38578	+	408275	XM_006569177.3
NC_037647.1	11318046	11318307	11318136	33	9	34	21	34	14	33	9	34	11	30	55	1.8547	0.7512	1.988	1.34794	1.92395	0.77235	1.53714	0.6007	1.7885	0.75528	1.7515	3.40088	0.405025	0.678038	0.40144	0.390791	0.422298	1.9417	-0.891959	0.496481	1	-	-	-	-	-	+	Promoter (2-3kb)	11315158	11360665	45508	+	408275	XM_026443166.1
NC_037647.1	11300773	11301236	11301056	68	2	56	54	71	18	72	54	53	57	52	92	3.76395	0.22536	3.2376	3.36985	3.95784	0.97831	3.30033	3.30385	2.7594	3.65052	2.9945	5.64789	0.0598733	1.04085	0.247183	1.00107	1.32294	1.88609	-1.64313	0.0753408	1	-	-	-	-	-	+	Exon (XM_391829.7/408276, exon 5 of 8)	11298457	11304861	6405	-	408276	XM_391829.7
NC_037647.1	11302054	11302695	11302347;11302502;11302349;11302401;11302340	87	16	73	170	80	136	117	206	92	213	80	162	4.8004	1.27704	4.2032	10.4772	4.45257	7.05413	5.33478	12.4345	4.7523	13.4692	4.5765	9.89899	0.266028	2.49267	1.58428	2.33084	2.83425	2.163	-0.754751	0.259921	1	-	+	+	+	+	+	Promoter (2-3kb)	11298457	11304861	6405	-	408276	XM_391829.7
NC_037647.1	11302955	11303282	11303117;11303128	6	5	8	35	17	42	23	72	12	114	13	35	0.38185	0.45072	0.5112	2.20572	0.98946	2.21407	1.08504	4.38511	0.6643	7.2381	0.791	2.18628	1.18036	4.31479	2.23765	4.04143	10.8958	2.76394	-1.19478	0.318958	1	-	-	-	+	+	-	Promoter (1-2kb)	11298457	11304861	6405	-	408276	XM_391829.7
NC_037647.1	11301567	11301863	11301732	60	3	57	81	44	6	79	93	66	70	45	62	3.32755	0.30048	3.2944	5.02414	2.47365	0.36043	3.6168	5.64658	3.4237	4.46874	2.599	3.82599	0.0903007	1.52505	0.145708	1.56121	1.30524	1.4721	-1.30077	0.206199	1	-	-	-	+	-	-	Promoter (2-3kb)	11298457	11304861	6405	-	408276	XM_391829.7
NC_037647.1	11305138	11305948	11305308;11305678;11305332;11305713	64	21	68	55	86	26	87	121	70	208	55	230	3.54575	1.65264	3.9192	3.43112	4.78239	1.39023	3.97848	7.32854	3.6281	13.1545	3.164	14.0286	0.46609	0.875464	0.290698	1.84205	3.62573	4.43382	-2.6008	0.0628087	1	-	-	-	-	+	+	Promoter (<=1kb)	11298457	11304861	6405	-	408276	XM_391829.7
NC_037647.1	11259791	11260105	11259941;11259973	53	12	43	49	33	48	48	81	48	84	53	66	2.9457	0.97656	2.4992	3.0635	1.86898	2.52301	2.21529	4.92574	2.5039	5.3499	3.051	4.06891	0.331521	1.22579	1.34994	2.22352	2.13663	1.33363	-0.96973	0.0968097	1	-	-	-	+	+	-	Promoter (<=1kb)	11241465	11259328	17864	-	408277	XM_026443212.1
NC_037647.1	11269485	11271658	11270252;11269888;11270316;11270881;11269803;11269964;11270340;11270924;11270260;11270934;11271469;11270285;11270325;11270900;11270910	267	373	246	610	265	696	304	561	292	527	262	471	14.6194	28.0949	14.0296	37.436	14.622	35.8885	13.789	33.7593	14.9723	33.2323	14.8595	28.6646	1.92175	2.66836	2.45442	2.44828	2.21959	1.92904	0.0947143	0.611273	1	+	+	+	+	+	+	Distal Intergenic	11241465	11259328	17864	-	408277	XM_026443212.1
NC_037647.1	11264484	11268650	11265304;11267143;11267625;11264942;11265337;11265673;11266512;11267100;11267747;11268496;11265059;11265344;11266027;11266592;11267095;11267634;11268077;11265367;11265346;11265333;11266063;11266668;11267018;11267677;11268058;11266748;11266993;11268096	491	1956	457	3063	492	3380	553	1808	562	2003	467	1872	26.8386	147.01	26.0144	187.731	27.1002	174.088	25.0463	108.667	28.7693	126.132	26.442	113.747	5.47756	7.21643	6.42386	4.33864	4.38426	4.30175	0.553675	0.0558285	1	+	+	+	+	+	+	Distal Intergenic	11241465	11259328	17864	-	408277	XM_026443212.1
NC_037647.1	11260874	11262277	11261309;11261973;11261204;11261453;11261954;11261172;11261948;11261170;11261213;11261587;11261976;11261967;11261950	126	754	117	799	132	1022	179	697	166	634	126	633	6.92785	56.7156	6.7024	49.016	7.31101	52.6743	8.1378	41.9289	8.5337	39.9669	7.1755	38.5028	8.18661	7.3132	7.20479	5.15236	4.68342	5.36587	0.578757	0.00428775	1	+	+	+	+	+	+	Promoter (1-2kb)	11241465	11259328	17864	-	408277	XM_026443212.1
NC_037647.1	11173247	11175492	11173582;11174280;11174966;11174307;11174866;11173927;11174285;11173929;11174310;11174918;11174394;11174939	237	88	196	777	293	755	305	534	274	600	235	735	12.9829	6.68568	11.1896	47.6681	16.1612	38.9264	13.8343	32.1375	14.0525	37.8269	13.334	44.6973	0.51496	4.26004	2.40863	2.32303	2.69183	3.35213	-0.219995	0.754768	1	-	+	+	+	+	+	Intron (XM_006569195.3/408278, intron 1 of 7)	11108360	11142437	34078	-	408278	XM_006569194.3
NC_037647.1	11188785	11190428	11188976;11189344;11189970;11189056;11189386;11189349;11189936;11190002	256	42	189	356	210	199	215	366	188	353	246	224	14.0194	3.23016	10.792	21.8734	11.5987	10.298	9.76536	22.0457	9.6579	22.2808	13.9555	13.6642	0.230406	2.02682	0.887858	2.25754	2.307	0.979127	-0.817744	0.307814	1	-	+	-	+	+	-	Intron (XM_006569195.3/408278, intron 1 of 7)	11108360	11209241	100882	-	408278	XM_006569195.3
NC_037647.1	11147841	11148445	11148246;11148218;11148236	79	26	86	121	59	156	95	159	55	123	68	91	4.364	2.02824	4.9416	7.47494	3.2982	8.08393	4.34016	9.6112	2.8616	7.80456	3.8985	5.58716	0.464766	1.51266	2.45101	2.21448	2.72734	1.43316	-0.525624	0.405648	1	-	-	+	+	+	-	Intron (XM_006569195.3/408278, intron 1 of 7)	11108360	11142437	34078	-	408278	XM_006569194.3
NC_037647.1	11176855	11180138	11176994;11177605;11177967;11178470;11178961;11179246;11179859;11178093;11178631;11179416;11179847;11178075;11178525;11178729;11179299;11179959;11177773;11178075;11178564;11177777;11178042;11178455;11179237;11179745;11177711;11178486;11179361	363	331	396	945	312	1434	424	964	383	854	380	900	19.8562	24.9398	22.5496	57.9614	17.2056	73.8881	19.2142	57.9675	19.6224	53.8137	21.5265	54.7177	1.25602	2.5704	4.29442	3.01691	2.74246	2.54188	-0.0316996	0.952045	1	+	+	+	+	+	+	5' UTR	11108360	11209241	100882	-	408278	XM_006569195.3
NC_037647.1	11169961	11170212	11170078	39	34	58	54	36	83	74	76	55	85	49	53	2.182	2.6292	3.3512	3.36985	2.03389	4.32516	3.39075	4.62539	2.8616	5.41284	2.825	3.27942	1.20495	1.00557	2.12655	1.36412	1.89154	1.16086	-0.0261925	0.951921	1	-	-	-	-	+	-	Intron (XM_006569195.3/408278, intron 1 of 7)	11108360	11142437	34078	-	408278	XM_006569194.3
NC_037647.1	11172315	11173095	11172691;11172705;11172488;11172691;11173047;11172772	85	15	72	120	68	99	90	215	98	229	90	203	4.6913	1.20192	4.1464	7.41367	3.79293	5.149	4.11411	12.9751	5.0589	14.4762	5.1415	12.3889	0.256202	1.78798	1.35753	3.1538	2.86153	2.40959	-1.30841	0.0484926	1	-	+	+	+	+	+	Intron (XM_006569195.3/408278, intron 1 of 7)	11108360	11142437	34078	-	408278	XM_006569194.3
NC_037647.1	11186587	11188141	11186782;11186801;11186771;11186894;11187789;11187810;11187864;11187779;11187844	165	21	170	356	159	432	212	289	184	280	174	325	9.0553	1.65264	9.7128	21.8734	8.7952	22.2952	9.62973	17.4203	9.4535	17.6861	9.8875	19.798	0.182505	2.25202	2.53493	1.80901	1.87085	2.00233	-0.193361	0.779345	1	-	+	+	+	+	+	Intron (XM_006569195.3/408278, intron 1 of 7)	11108360	11209241	100882	-	408278	XM_006569195.3
NC_037647.1	11163568	11167826	11163787;11163728;11164828;11165880;11167177;11163802;11164722;11165171;11165468;11166278;11167159;11164859;11165539;11165922;11164792;11166004;11166461;11166980;11164740;11164908;11165908;11165475;11165968;11166443;11167007;11167192;11167214	477	2745	431	2676	488	3675	566	1888	555	1922	458	1811	26.0749	206.28	24.5376	164.02	26.8803	189.277	25.6341	113.472	28.4116	121.034	25.9335	110.043	7.91106	6.68444	7.04148	4.4266	4.26002	4.24328	0.742787	0.0136271	1	+	+	+	+	+	+	Intron (XM_006569195.3/408278, intron 1 of 7)	11108360	11142437	34078	-	408278	XM_006569194.3
NC_037647.1	11136226	11136509	11136356	82	119	41	44	50	93	59	73	55	58	40	67	4.52765	9.0144	2.3856	2.75715	2.80347	4.84006	2.7126	4.44518	2.8616	3.71346	2.3165	4.12964	1.99097	1.15575	1.72645	1.63872	1.29769	1.78271	0.0463452	0.867912	1	+	-	-	-	-	-	Intron (XM_006569194.3/408278, intron 2 of 7)	11108360	11142437	34078	-	408278	XM_006569194.3
NC_037647.1	11212354	11213261	11212649;11212979;11212623;11213026;11212899;11212872;11212707;11213070	84	31	110	350	93	479	122	220	106	258	88	175	4.63675	2.40384	6.3048	21.5058	5.16718	24.7152	5.56083	13.2755	5.4677	16.3015	5.0285	10.6885	0.518432	3.41102	4.78311	2.38732	2.98142	2.12558	0.217299	0.779454	1	-	+	+	+	+	+	Promoter (2-3kb)	11108360	11210337	101978	-	408278	XM_026443347.1
NC_037647.1	11209171	11209950	11209680;11209365;11209742;11209760;11209423;11209729;11209755	138	270	107	205	98	277	123	215	130	180	97	140	7.58245	20.3575	6.1344	12.6216	5.44203	14.3142	5.60604	12.9751	6.6941	11.3921	5.537	8.56293	2.68482	2.05751	2.63031	2.31449	1.70181	1.54649	0.406372	0.123932	1	+	+	+	+	+	+	Promoter (<=1kb)	11108360	11209241	100882	-	408278	XM_006569195.3
NC_037647.1	11145624	11147546	11145927;11146675;11147177;11146041;11146426;11146821;11146095;11146027;11146129;11146870;11147322;11146850;11147297	221	58	177	371	229	415	227	569	212	494	216	527	12.1101	4.43208	10.1104	22.7924	12.6431	21.4198	10.3079	34.2399	10.8843	31.1553	12.2605	32.0654	0.365982	2.25435	1.69419	3.32171	2.86241	2.61534	-1.02821	0.102778	1	-	+	+	+	+	+	Intron (XM_006569195.3/408278, intron 1 of 7)	11108360	11142437	34078	-	408278	XM_006569194.3
NC_037647.1	11208217	11208513	11208345	48	16	37	55	40	16	63	53	43	78	67	35	2.67295	1.27704	2.1584	3.43112	2.25377	0.87533	2.89344	3.24378	2.2484	4.97226	3.842	2.18628	0.477764	1.58966	0.388385	1.12108	2.21147	0.569047	-0.667866	0.481124	1	-	-	-	-	+	-	Promoter (<=1kb)	11108360	11209241	100882	-	408278	XM_006569195.3
NC_037647.1	11180893	11183365	11181945;11181981;11182933;11182009;11181991;11181860;11182026;11183022;11182987	282	912	278	1433	261	1816	345	1066	311	1008	257	1177	15.4376	68.5846	15.8472	87.8612	14.4021	93.5573	15.6427	64.0947	15.9432	63.5065	14.577	71.5399	4.4427	5.54427	6.49609	4.09742	3.9833	4.90772	0.343756	0.17898	1	+	+	+	+	+	+	Intron (XM_006569195.3/408278, intron 1 of 7)	11108360	11209241	100882	-	408278	XM_006569195.3
NC_037647.1	11190635	11200142	11190815;11190840;11191580;11192264;11191024;11191520;11192259;11193675;11194724;11195447;11191071;11191556;11192299;11191554;11191558;11192299;11193509;11192296;11192270;11193563;11193667;11193527;11193747;11194643;11195374;11194784;11194741;11194681;11194891;11195461;11194784;11195508;11195545;11195565;11196125;11196805;11197531;11198086;11197574;11198414;11199278;11196898;11197463;11196489;111…	1025	4352	997	3961	951	4995	1117	3291	1032	2918	913	2585	55.9683	326.997	56.6864	242.752	52.3314	257.244	50.5448	197.75	52.7863	183.722	51.641	157.048	5.84254	4.28237	4.91567	3.91237	3.48049	3.04115	0.527567	0.0564091	1	+	+	+	+	+	+	Intron (XM_006569195.3/408278, intron 1 of 7)	11108360	11209241	100882	-	408278	XM_006569195.3
NC_037647.1	11176050	11176729	11176307;11176420;11176329;11176430;11176464	85	63	84	154	62	176	69	260	102	143	62	150	4.6913	4.80768	4.828	9.49685	3.46311	9.11373	3.1647	15.6783	5.2633	9.06336	3.5595	9.17023	1.02481	1.96704	2.63166	4.95412	1.72199	2.57627	-0.718355	0.344818	1	-	+	+	+	+	+	Intron (XM_006569195.3/408278, intron 1 of 7)	11108360	11209241	100882	-	408278	XM_006569195.3
NC_037647.1	11183695	11186211	11184081;11184658;11184923;11185710;11184334;11184526;11184822;11184508;11185756;11184480;11185789;11185815;11185907	273	85	246	909	268	554	337	936	284	885	250	1203	14.9467	6.46032	14.0296	55.7557	14.7869	28.577	15.281	56.2856	14.5635	55.7648	14.1815	73.1189	0.432224	3.97415	1.93259	3.68337	3.82908	5.15594	-0.998915	0.164851	1	-	+	+	+	+	+	Intron (XM_006569195.3/408278, intron 1 of 7)	11108360	11209241	100882	-	408278	XM_006569195.3
NC_037647.1	11135046	11135503	11135284;11135205	80	17	58	87	57	146	86	108	54	99	61	87	4.41855	1.35216	3.3512	5.39176	3.18826	7.56903	3.93327	6.54763	2.8105	6.294	3.503	5.34424	0.306019	1.6089	2.37403	1.66468	2.23946	1.52562	-0.340261	0.602596	1	-	-	+	+	-	-	Intron (XM_006569194.3/408278, intron 2 of 7)	11108360	11142437	34078	-	408278	XM_006569194.3
NC_037647.1	11122891	11126510	11123070;11123467;11123827;11123096;11123466;11123754;11124207;11124600;11125099;11125592;11125955;11126314;11123106;11123100;11123732;11124177;11124612;11125078;11125482;11126111;11124125;11124183;11124620;11125112;11125494;11126125;11124184;11124800;11125478;11124626;11125490;11125478;11126124;11126150	471	445	416	945	467	953	466	1069	527	1079	384	828	25.7476	33.5035	23.6856	57.9614	25.726	49.1215	21.1131	64.2749	26.9808	67.9752	21.7525	50.3452	1.30123	2.44712	1.90941	3.04431	2.51939	2.31446	-0.477629	0.146167	1	+	+	+	+	+	+	Exon (XM_006569194.3/408278, exon 3 of 8)	11108360	11142437	34078	-	408278	XM_006569194.3
NC_037647.1	11128582	11129304	11128869;11128970;11128948;11128901;11128907;11129046	120	277	113	179	86	253	119	234	94	201	99	179	6.60055	20.8834	6.4752	11.0286	4.78239	13.0785	5.4252	14.1165	4.8545	12.7139	5.65	10.9314	3.16389	1.70321	2.73472	2.60202	2.61899	1.93476	0.0872353	0.780705	1	+	+	+	+	+	+	Intron (XM_006569194.3/408278, intron 2 of 7)	11108360	11142437	34078	-	408278	XM_006569194.3
NC_037647.1	11210543	11210916	11210749;11210730	58	15	37	93	54	105	62	79	56	62	41	63	3.21845	1.20192	2.1584	5.75938	3.02335	5.45794	2.84823	4.8056	2.9127	3.96522	2.373	3.88672	0.373447	2.66836	1.80526	1.68722	1.36136	1.63789	0.0486094	0.943883	1	-	+	+	-	-	-	Promoter (<=1kb)	11108360	11210337	101978	-	408278	XM_026443347.1
NC_037647.1	11217742	11218651	11217861;11217969;11218251;11218276;11218284;11218275	103	14	101	246	126	282	115	203	149	200	95	162	5.6732	1.1268	5.7936	15.1337	6.98119	14.5717	5.24436	12.2543	7.665	12.6509	5.424	9.89899	0.198618	2.61214	2.08728	2.33666	1.65048	1.82504	-0.246874	0.722936	1	-	+	+	+	+	-	Distal Intergenic	11108360	11210337	101978	-	408278	XM_026443347.1
NC_037647.1	11159391	11159801	11159593;11159620;11159612;11159619	45	119	58	92	58	135	84	97	83	128	38	70	2.5093	9.0144	3.3512	5.69811	3.24323	7.00264	3.84285	5.88686	4.2924	8.11926	2.2035	4.31183	3.5924	1.70032	2.15916	1.5319	1.89154	1.95681	0.469929	0.349028	1	+	+	+	+	-	-	Intron (XM_006569195.3/408278, intron 1 of 7)	11108360	11142437	34078	-	408278	XM_006569194.3
NC_037647.1	11116270	11121514	11116917;11117424;11118201;11118853;11119576;11120376;11116877;11117325;11118135;11118988;11119520;11120415;11121094;11116848;11117376;11116843;11117436;11116832;11117405;11118181;11118870;11118156;11118872;11118270;11118201;11119576;11120271;11119585;11120301;11119542;11120423;11119578;11120296	572	1587	524	2611	580	2772	616	2133	648	2080	569	2141	31.2571	119.291	29.82	160.037	31.9376	142.782	27.8946	128.189	33.1639	130.978	32.205	130.084	3.81644	5.36677	4.47066	4.59548	3.94941	4.03925	0.117703	0.525381	1	+	+	+	+	+	+	Exon (XM_006569194.3/408278, exon 4 of 8)	11108360	11142437	34078	-	408278	XM_006569194.3
NC_037647.1	11126575	11127019	11126869;11126793;11126817	111	26	103	95	88	49	94	118	98	124	92	102	6.1096	2.02824	5.9072	5.88192	4.89233	2.5745	4.29495	7.14833	5.0589	7.8675	5.2545	6.25519	0.331976	0.99572	0.526232	1.66436	1.55518	1.19044	-1.25019	0.0289015	1	-	-	-	+	+	-	Intron (XM_006569194.3/408278, intron 2 of 7)	11108360	11142437	34078	-	408278	XM_006569194.3
NC_037647.1	11161698	11162118	11161817;11161999	81	36	60	49	31	82	50	67	54	91	46	70	4.4731	2.77944	3.4648	3.0635	1.75904	4.27367	2.30571	4.08476	2.8105	5.79048	2.6555	4.31183	0.621368	0.884178	2.42955	1.77158	2.0603	1.62374	-0.471346	0.465775	1	-	-	+	-	+	-	Intron (XM_006569195.3/408278, intron 1 of 7)	11108360	11142437	34078	-	408278	XM_006569194.3
NC_037647.1	11138952	11142223	11139237;11139588;11140344;11141040;11141487;11141993;11139279;11139268;11139270;11139300;11139306;11140338;11140876;11141475;11140346;11141095;11141419;11140341;11141059;11141529;11140337;11140360;11141471	382	1114	312	1108	297	1498	464	1453	393	1230	365	1475	20.8926	83.7588	17.7784	67.9484	16.3811	77.1835	21.0226	87.3418	20.1334	77.4791	20.679	89.6375	4.00902	3.82196	4.71174	4.15466	3.84829	4.33471	0.0237816	0.837393	1	+	+	+	+	+	+	Promoter (<=1kb)	11108360	11142437	34078	-	408278	XM_006569194.3
NC_037647.1	11201822	11207903	11202530;11202945;11203880;11204469;11205584;11206176;11207398;11202345;11202229;11202288;11202992;11203708;11204492;11202996;11203083;11203649;11203660;11204488;11203586;11203885;11204416;11204714;11204478;11205211;11205594;11205606;11206181;11205625;11206171;11205601;11206293;11206293;11206165;11206804;11207350;11207186;11207404;11207368	740	2230	559	2374	683	2905	809	1533	722	1331	651	1036	40.4216	167.593	31.808	145.516	37.5995	149.63	36.6201	92.1474	36.9453	83.8361	36.838	62.977	4.14612	4.57482	3.97957	2.51631	2.2692	1.70957	0.967471	0.00300072	1	+	+	+	+	+	+	Promoter (1-2kb)	11108360	11209241	100882	-	408278	XM_006569195.3
NC_037647.1	11129837	11130328	11130082;11129994;11130054	108	5	78	97	65	154	83	147	85	128	74	92	5.94595	0.45072	4.4872	6.00446	3.62802	7.98095	3.79764	8.89036	4.3946	8.11926	4.2375	5.64789	0.0758029	1.33813	2.19981	2.34102	1.84755	1.33284	-0.611544	0.423211	1	-	-	+	+	+	-	Intron (XM_006569194.3/408278, intron 2 of 7)	11108360	11142437	34078	-	408278	XM_006569194.3
NC_037647.1	11143340	11145431	11143541;11144012;11144352;11144729;11144726;11144449;11145132;11144376;11145059;11144653;11145159;11144665	285	587	250	726	272	763	309	1086	255	862	229	820	15.6013	44.1706	14.2568	44.5433	15.0068	39.3384	14.0151	65.2961	13.0816	54.3172	12.995	49.8593	2.83121	3.12435	2.62137	4.65898	4.15218	3.83681	-0.560371	0.013417	1	+	+	+	+	+	+	Promoter (<=1kb)	11108360	11142437	34078	-	408278	XM_006569194.3
NC_037647.1	11220197	11220981	11220562;11220372;11220644;11220518;11220521;11220606;11220532	101	368	109	280	116	357	124	249	91	241	80	210	5.5641	27.7193	6.248	17.2169	6.43149	18.4334	5.65125	15.0175	4.7012	15.2315	4.5765	12.814	4.98181	2.75559	2.86612	2.65738	3.23992	2.79996	0.285911	0.475466	1	+	+	+	+	+	+	Distal Intergenic	11108360	11210337	101978	-	408278	XM_026443347.1
NC_037647.1	11127191	11127452	11127291	52	12	46	37	54	5	47	51	58	71	51	78	2.89115	0.97656	2.6696	2.32826	3.02335	0.30894	2.17008	3.12364	3.0149	4.53168	2.938	4.79767	0.337776	0.872138	0.102185	1.43941	1.50309	1.63297	-1.80205	0.0346643	1	-	-	-	-	-	+	Intron (XM_006569194.3/408278, intron 2 of 7)	11108360	11142437	34078	-	408278	XM_006569194.3
NC_037647.1	11213835	11214252	11214072	57	127	55	73	50	92	81	61	70	77	74	59	3.1639	9.61536	3.1808	4.53398	2.80347	4.78857	3.70722	3.72434	3.6281	4.90932	4.2375	3.6438	3.03908	1.42542	1.70809	1.00462	1.35314	0.859894	0.939869	0.178939	1	+	-	-	-	-	-	Distal Intergenic	11108360	11210337	101978	-	408278	XM_026443347.1
NC_037647.1	11153928	11156961	11154339;11154930;11155620;11156611;11154354;11155026;11156052;11154341;11154949;11155323;11154338;11155052;11154331;11155045;11155292;11154953;11156083;11156592;11156100;11156583;11156061;11156571;11156126;11156604	331	1226	326	1443	298	2274	388	1382	383	1147	324	1217	18.1106	92.1722	18.5736	88.4739	16.436	117.14	17.5867	83.0768	19.6224	72.2551	18.3625	73.9691	5.08941	4.76342	7.12704	4.72384	3.68228	4.02827	0.44949	0.166116	1	+	+	+	+	+	+	Intron (XM_006569195.3/408278, intron 1 of 7)	11108360	11142437	34078	-	408278	XM_006569194.3
NC_037647.1	11221223	11222491	11221335;11221701;11222106;11222283;11222145;11222192	187	70	157	250	154	198	224	329	182	283	160	203	10.2554	5.33352	8.9744	15.3788	8.52035	10.2465	10.1723	19.8231	9.3513	17.875	9.0965	12.3889	0.520069	1.71363	1.20259	1.94873	1.9115	1.36194	-0.603798	0.225337	1	-	+	+	+	+	-	Distal Intergenic	11108360	11210337	101978	-	408278	XM_026443347.1
NC_037647.1	10977539	10978533	10977873;10977855;10978455;10977864;10977866	121	30	99	228	102	197	122	155	101	215	120	133	6.6551	2.32872	5.68	14.0308	5.66191	10.195	5.56083	9.37092	5.2122	13.595	6.8365	8.13782	0.349915	2.47021	1.80063	1.68517	2.6083	1.19035	-0.247052	0.723967	1	-	+	+	+	+	-	Promoter (<=1kb)	10977926	10983468	5543	+	408280	XM_397488.7
NC_037647.1	10979197	10980843	10979280;10979724;10980293;10979741;10980506;10979731;10979681;10979701;10980281;10980597;10980509;10980583	206	66	205	606	180	704	226	407	221	443	183	393	11.2919	5.03304	11.7008	37.1909	9.94957	36.3004	10.2627	24.5086	11.3442	27.9454	10.396	23.9276	0.445721	3.17849	3.64844	2.38812	2.46341	2.30162	0.0239032	0.971819	1	-	+	+	+	+	+	Promoter (1-2kb)	10977926	10983468	5543	+	408280	XM_397488.7
NC_037647.1	9953748	9954183	9953960;9953969;9953969;9954021	44	4	39	89	47	16	49	104	34	78	29	106	2.45475	0.3756	2.272	5.5143	2.63856	0.87533	2.2605	6.30735	1.7885	4.97226	1.695	6.49811	0.153009	2.42707	0.331745	2.79025	2.78013	3.83369	-1.69136	0.0790843	1	-	+	-	+	+	+	Promoter (1-2kb)	9948342	9955789	7448	-	408282	XM_016914603.2
NC_037647.1	9956086	9956460	9956241;9956309	45	8	43	80	42	112	68	42	39	48	34	43	2.5093	0.67608	2.4992	4.96287	2.36371	5.81837	3.11949	2.58301	2.044	3.08406	1.9775	2.67212	0.26943	1.98578	2.46154	0.828023	1.50884	1.35126	0.354909	0.664402	1	-	+	+	-	-	-	Promoter (<=1kb)	9948342	9956223	7882	-	408282	XM_016914605.2
NC_037647.1	9937485	9937746	9937561	17	0	23	7	31	5	40	4	17	10	27	65	0.9819	0.07512	1.3632	0.49016	1.75904	0.30894	1.85361	0.30035	0.9198	0.69234	1.582	4.00818	0.0765047	0.359566	0.17563	0.162035	0.752707	2.53362	-2.49501	0.315364	1	-	-	-	-	-	+	Promoter (1-2kb)	9934913	9939230	4318	-	408283	XM_026443143.1
NC_037647.1	10214340	10214607	10214462	9	2	26	3	31	6	30	2	18	1	30	61	0.5455	0.22536	1.5336	0.24508	1.75904	0.36043	1.40151	0.18021	0.9709	0.12588	1.7515	3.76526	0.413126	0.159807	0.204902	0.128583	0.129653	2.14973	-1.63028	0.505077	1	-	-	-	-	-	+	Promoter (<=1kb)	10211681	10213727	2047	-	408284	XM_391836.7
NC_037647.1	10211395	10212969	10211544;10211913;10212275;10212663;10212440;10212500;10212551	131	33	157	268	151	106	172	250	173	294	141	408	7.2006	2.55408	8.9744	16.4816	8.35544	5.50943	7.82133	15.0776	8.8914	18.5673	8.023	24.8386	0.354704	1.83651	0.659382	1.92775	2.08823	3.09592	-1.31897	0.0736595	1	-	+	-	+	+	+	Promoter (<=1kb)	10211681	10213727	2047	-	408284	XM_391836.7
NC_037647.1	10125680	10126584	10125815;10126229;10126245;10126334;10126301	134	20	99	128	111	20	110	180	140	207	84	231	7.36425	1.57752	5.68	7.90383	6.15664	1.08129	5.01831	10.8727	7.2051	13.0915	4.8025	14.0894	0.214213	1.39152	0.17563	2.16661	1.81698	2.93376	-1.95724	0.0313209	1	-	+	-	+	+	+	Promoter (2-3kb)	10122780	10127456	4677	+	408285	XM_006566106.3
NC_037647.1	10123730	10124989	10124137;10124536;10124194;10124184;10124156;10124636	128	32	126	253	127	25	182	318	169	344	101	302	7.03695	2.47896	7.2136	15.5626	7.03616	1.33874	8.27343	19.1623	8.687	21.7143	5.763	18.4012	0.352278	2.1574	0.190266	2.31613	2.49963	3.19299	-1.56865	0.0908107	1	-	+	-	+	+	+	Promoter (<=1kb)	10122780	10127456	4677	+	408285	XM_006566106.3
NC_037647.1	9847166	9847734	9847528;9847538;9847477;9847549	59	9	45	90	56	8	79	107	33	142	32	144	3.273	0.7512	2.6128	5.57557	3.13329	0.46341	3.6168	6.48756	1.7374	9.00042	1.8645	8.80585	0.229514	2.13394	0.147899	1.79373	5.1804	4.7229	-2.2196	0.0826745	1	-	+	-	+	+	+	Promoter (<=1kb)	9838914	9847249	8336	-	408286	XM_026443442.1
NC_037647.1	9823715	9824292	9823876	53	8	67	14	57	16	59	35	54	61	53	100	2.9457	0.67608	3.8624	0.91905	3.18826	0.87533	2.7126	2.16252	2.8105	3.90228	3.051	6.13373	0.229514	0.237948	0.274548	0.797213	1.38846	2.0104	-2.49953	0.0811762	1	-	-	-	-	-	+	Promoter (<=1kb)	9823086	9825098	2013	+	408288	XM_006566054.3
NC_037647.1	9482575	9483256	9483087	57	10	62	5	69	9	62	19	73	19	48	117	3.1639	0.82632	3.5784	0.36762	3.8479	0.5149	2.84823	1.2014	3.7814	1.2588	2.7685	7.16614	0.261171	0.102733	0.133813	0.421806	0.332893	2.58846	-2.74781	0.327054	1	-	-	-	-	-	+	Promoter (1-2kb)	9482407	9485014	2608	-	408291	XM_391843.6
NC_037647.1	9366359	9366979	9366674;9366591;9366624;9366690;9366738	79	146	75	131	59	200	95	143	89	152	107	89	4.364	11.0426	4.3168	8.08764	3.2982	10.3495	4.34016	8.65008	4.599	9.62982	6.102	5.4657	2.53038	1.87353	3.13792	1.99303	2.09389	0.895723	0.598003	0.182714	1	+	+	+	+	+	-	Distal Intergenic	9371195	9382343	11149	-	408292	XM_391844.6
NC_037647.1	9380036	9382001	9380483;9380523;9380414;9380797;9380492;9380552;9381442;9381400;9381430	257	462	315	497	206	839	292	643	263	525	214	466	14.0739	34.7806	17.9488	30.5125	11.3788	43.2516	13.2465	38.6851	13.4904	33.1064	12.1475	28.3609	2.47128	1.69997	3.80107	2.9204	2.45407	2.33471	0.0484228	0.901774	1	+	+	+	+	+	+	Promoter (<=1kb)	9371195	9382343	11149	-	408292	XM_391844.6
NC_037647.1	9371494	9379797	9371959;9372449;9372839;9373220;9373921;9374376;9375129;9376087;9376816;9377572;9378367;9379260;9371949;9372538;9371997;9372600;9372990;9374477;9375013;9375470;9376332;9376822;9377648;9378390;9371986;9372988;9373894;9374379;9375163;9375430;9376082;9376855;9377655;9378352;9372024;9372620;9372901;9373461;9373886;9374139;9374417;9375176;9376046;9376534;9376798;9377786;9378256;9373038;9373586;9374033…	1024	4393	926	4742	1046	6250	1141	3629	1068	3302	940	2683	55.9138	330.077	52.6536	290.604	57.5536	321.864	51.6298	218.054	54.6259	207.891	53.1665	162.999	5.90332	5.51917	5.59242	4.22341	3.80572	3.06582	0.616895	0.0191382	1	+	+	+	+	+	+	Promoter (2-3kb)	9371195	9382343	11149	-	408292	XM_391844.6
NC_037647.1	9287206	9288182	9287700	110	13	104	22	107	10	145	40	96	80	86	286	6.05505	1.05168	5.964	1.40921	5.93676	0.56639	6.60066	2.46287	4.9567	5.09814	4.9155	17.4295	0.173686	0.236286	0.0954039	0.373125	1.02854	3.54582	-3.29127	0.265263	1	-	-	-	-	-	+	Promoter (1-2kb)	9286008	9293522	7515	+	408293	XM_016914251.2
NC_037647.1	9281881	9283650	9282362;9282787;9283406;9282351;9282768;9283284;9282371;9282787;9283319;9282365;9282773;9282786	178	30	172	231	194	169	209	416	137	498	203	625	9.76445	2.32872	9.8264	14.2146	10.7191	8.7533	9.4941	25.0492	7.0518	31.4071	11.526	38.017	0.23849	1.44657	0.816608	2.6384	4.45377	3.29837	-2.05431	0.0193232	1	-	+	+	+	+	+	Promoter (1-2kb)	9280896	9284910	4015	-	408294	XM_006566005.3
NC_037647.1	9281175	9281719	9281314	70	10	77	13	59	14	72	30	60	62	62	136	3.87305	0.82632	4.4304	0.85778	3.2982	0.77235	3.30033	1.86217	3.1171	3.96522	3.5595	8.32001	0.213351	0.193612	0.234173	0.564238	1.27209	2.33741	-2.70263	0.149611	1	-	-	-	-	-	+	3' UTR	9280896	9284910	4015	-	408294	XM_006566005.3
NC_037647.1	9278133	9279747	9278262;9278623;9278953;9279461;9279420;9279462;9279459	188	41	167	219	146	136	202	267	169	272	172	385	10.31	3.15504	9.5424	13.4794	8.08059	7.05413	9.17763	16.0988	8.687	17.1826	9.7745	23.4418	0.306017	1.41258	0.872972	1.75413	1.97797	2.39826	-1.24215	0.0449727	1	-	+	-	+	+	+	Intron (XR_410422.3/408294, intron 6 of 8)	9280896	9284910	4015	-	408294	XM_006566005.3
NC_037647.1	9262163	9262519	9262322;9262414	74	23	47	69	67	112	98	104	65	85	59	89	4.09125	1.80288	2.7264	4.2889	3.73796	5.81837	4.47579	6.30735	3.3726	5.41284	3.39	5.4657	0.440667	1.5731	1.55656	1.40921	1.60495	1.6123	-0.373852	0.44763	1	-	-	+	-	+	-	Intron (XM_006566009.3/408295, intron 1 of 7)	9266348	9277415	11068	+	408295	XM_006566008.3
NC_037647.1	9275983	9276370	9276119	39	13	42	89	62	78	70	65	59	28	43	53	2.182	1.05168	2.4424	5.5143	3.46311	4.06771	3.20991	3.96462	3.066	1.82526	2.486	3.27942	0.48198	2.25774	1.17458	1.23512	0.595323	1.31916	0.313588	0.685025	1	-	+	-	-	-	-	3' UTR	9271499	9277415	5917	+	408295	XM_026443389.1
NC_037647.1	9261040	9262103	9261252;9261550;9261788;9261854	130	340	116	145	150	306	183	291	196	198	150	134	7.14605	25.6159	6.6456	8.94542	8.30047	15.8074	8.31864	17.5404	10.0667	12.5251	8.5315	8.19855	3.58462	1.34607	1.9044	2.10857	1.24421	0.960974	0.664017	0.34777	1	+	-	+	+	-	-	Intron (XM_006566009.3/408295, intron 1 of 7)	9266348	9277415	11068	+	408295	XM_006566008.3
NC_037647.1	9271996	9274375	9272962;9274182;9272286	325	833	310	150	296	385	366	290	308	218	340	155	17.7833	62.6501	17.6648	9.25177	16.3261	19.8751	16.5921	17.4804	15.7899	13.7839	19.2665	9.47388	3.52297	0.52374	1.21738	1.05354	0.872957	0.491728	1.12224	0.405668	1	+	-	+	-	-	-	Promoter (<=1kb)	9271499	9277415	5917	+	408295	XM_026443389.1
NC_037647.1	9248451	9248977	9248676;9248730	83	171	74	62	82	129	105	82	117	84	77	55	4.5822	12.9206	4.26	3.86001	4.56251	6.6937	4.79226	4.98581	6.0298	5.3499	4.407	3.40088	2.81974	0.906106	1.46711	1.04039	0.887243	0.7717	0.943953	0.279864	1	+	-	+	-	-	-	Intron (XR_410422.3/408294, intron 6 of 8)	9252009	9277415	25407	+	408295	XM_006566009.3
NC_037647.1	9264866	9265162	9265018	56	97	58	56	41	58	44	75	58	57	47	35	3.10935	7.36176	3.3512	3.49239	2.30874	3.03791	2.03445	4.56532	3.0149	3.65052	2.712	2.18628	2.36762	1.04213	1.31583	2.24401	1.21083	0.80615	0.149305	0.805515	1	+	-	-	-	-	-	Promoter (1-2kb)	9266348	9277415	11068	+	408295	XM_006566008.3
NC_037647.1	9255050	9258160	9255284;9255717;9256309;9255333;9255668;9256222;9256886;9257238;9257544;9257702;9255700;9255679;9255712;9256270;9256218;9256311;9257010;9257064;9257320;9257618;9257699;9257736	441	706	395	608	363	834	351	791	492	684	391	458	24.1111	53.1098	22.4928	37.3134	20.0091	42.9941	15.9139	47.5754	25.1923	43.1139	22.148	27.8751	2.20271	1.6589	2.14873	2.98955	1.71139	1.25858	0.01225	0.977622	1	+	+	+	+	+	-	Intron (XM_006566009.3/408295, intron 1 of 7)	9252009	9277415	25407	+	408295	XM_006566010.3
NC_037647.1	9239866	9247555	9240113;9240722;9241505;9240213;9240741;9241417;9240172;9240731;9241415;9242656;9243646;9244262;9244996;9245547;9246006;9246737;9240519;9241542;9242899;9244267;9244947;9245950;9246778;9247359;9240285;9240463;9240850;9242522;9242952;9243369;9244293;9244872;9246090;9242915;9242509;9243098;9243679;9243430;9244461;9244840;9246040;9246637;9243740;9244361;9244720;9244367;9244875;9245328;9245991;9246150…	1065	4315	869	2495	898	4436	1193	3019	1083	2462	891	1767	58.1503	324.218	49.416	152.93	49.418	228.461	53.9807	181.411	55.3924	155.021	50.398	107.371	5.57552	3.09475	4.62303	3.36066	2.7986	2.13046	0.681303	0.132749	1	+	+	+	+	+	+	Exon (XR_410422.3/408294, exon 7 of 9)	9252009	9277415	25407	+	408295	XM_006566009.3
NC_037647.1	9249130	9252815	9249598;9249762;9250832;9251359;9251570;9252136;9249606;9250150;9250600;9249766;9250362;9250758;9251516;9252025;9252617;9249775;9250729;9251296;9251804;9252301;9251016;9251351;9252071;9251345;9252198;9251406;9252256	535	1604	462	982	518	1621	540	1070	499	1006	467	689	29.2388	120.568	26.2984	60.2284	28.5294	83.5168	24.4586	64.335	25.55	63.3806	26.442	41.9037	4.12356	2.29019	2.92739	2.63036	2.48065	1.58474	0.480354	0.247539	1	+	+	+	+	+	+	Promoter (<=1kb)	9252009	9277415	25407	+	408295	XM_006566009.3
NC_037647.1	9259442	9260239	9259861;9259663;9259952;9259645;9259846	100	320	104	124	107	232	132	153	115	171	88	103	5.50955	24.1135	5.964	7.65875	5.93676	11.9972	6.01293	9.25078	5.9276	10.8257	5.0285	6.31592	4.37667	1.28416	2.02083	1.53848	1.82632	1.25602	0.733269	0.388337	1	+	-	+	+	+	-	Intron (XM_006566009.3/408295, intron 1 of 7)	9266348	9277415	11068	+	408295	XM_006566008.3
NC_037647.1	9276513	9277687	9277279;9277302;9277242;9277471;9277412	92	42	87	268	106	69	105	374	91	318	87	331	5.07315	3.23016	4.9984	16.4816	5.88179	3.6043	4.79226	22.5263	4.7012	20.0779	4.972	20.1624	0.636717	3.29738	0.61279	4.70056	4.2708	4.05519	-1.51851	0.0806922	1	-	+	-	+	+	+	3' UTR	9271499	9277415	5917	+	408295	XM_026443389.1
NC_037647.1	9263441	9264033	9263696;9263664;9264006;9263776	99	140	93	112	66	202	99	119	77	135	82	72	5.455	10.5919	5.3392	6.92351	3.68299	10.4525	4.521	7.2084	3.9858	8.55984	4.6895	4.43329	1.94169	1.29673	2.83805	1.59443	2.14758	0.945365	0.374452	0.461896	1	+	-	+	-	+	-	Promoter (2-3kb)	9266348	9277415	11068	+	408295	XM_006566008.3
NC_037647.1	9266333	9266723	9266551	102	129	60	37	67	89	76	39	62	58	65	15	5.61865	9.7656	3.4648	2.32826	3.73796	4.6341	3.48117	2.4028	3.2193	3.71346	3.729	0.97168	1.73807	0.671975	1.23974	0.690228	1.1535	0.260574	0.79447	0.270888	1	+	-	-	-	-	-	Promoter (<=1kb)	9266348	9277415	11068	+	408295	XM_006566008.3
NC_037647.1	9271164	9271595	9271377	75	25	57	62	50	87	91	93	64	109	61	55	4.1458	1.95312	3.2944	3.86001	2.80347	4.53112	4.15932	5.64658	3.3215	6.9234	3.503	3.40088	0.471108	1.17169	1.61625	1.35757	2.08442	0.970848	-0.437256	0.456064	1	-	-	-	-	+	-	Promoter (<=1kb)	9271499	9277415	5917	+	408295	XM_026443389.1
NC_037647.1	9258248	9258738	9258524	74	148	86	70	59	109	82	89	94	64	75	53	4.09125	11.1929	4.9416	4.35017	3.2982	5.6639	3.75243	5.4063	4.8545	4.0911	4.294	3.27942	2.73581	0.880316	1.71727	1.44075	0.842744	0.763721	0.807566	0.290456	1	+	-	-	-	-	-	Intron (XM_006566009.3/408295, intron 1 of 7)	9252009	9277415	25407	+	408295	XM_006566010.3
NC_037647.1	9270642	9271006	9270795	67	118	65	51	51	85	57	89	77	70	64	65	3.7094	8.93928	3.7488	3.18604	2.85844	4.42814	2.62218	5.4063	3.9858	4.46874	3.6725	4.00818	2.4099	0.849883	1.54915	2.06176	1.12117	1.0914	0.170018	0.764828	1	+	-	-	-	-	-	Promoter (<=1kb)	9271499	9277415	5917	+	408295	XM_026443389.1
NC_037647.1	9264228	9264612	9264493	64	26	65	56	35	82	85	100	71	83	71	74	3.54575	2.02824	3.7488	3.49239	1.97892	4.27367	3.88806	6.06707	3.6792	5.28696	4.068	4.55475	0.57202	0.931602	2.1596	1.56044	1.43699	1.11965	-0.168508	0.786732	1	-	-	-	+	-	-	Promoter (1-2kb)	9266348	9277415	11068	+	408295	XM_006566008.3
NC_037647.1	9132857	9133314	9132983	62	115	48	45	63	45	78	34	79	33	65	24	3.43665	8.71392	2.7832	2.81842	3.51808	2.36854	3.57159	2.10245	4.088	2.13996	3.729	1.51825	2.53559	1.01265	0.673248	0.588659	0.523474	0.407147	1.47436	0.255749	1	+	-	-	-	-	-	Promoter (2-3kb)	9135760	9140359	4600	+	408297	XR_003305513.1
NC_037647.1	9074316	9074715	9074491	84	110	52	39	68	53	75	36	80	40	64	14	4.63675	8.33832	3.0104	2.4508	3.79293	2.78046	3.43596	2.22259	4.1391	2.58054	3.6725	0.91095	1.79831	0.814111	0.733064	0.646861	0.623454	0.248046	1.1397	0.21008	1	+	-	-	-	-	-	Distal Intergenic	9135760	9140359	4600	+	408297	XR_003305513.1
NC_037647.1	9127041	9127337	9127195	56	94	65	11	61	34	78	29	61	19	50	15	3.10935	7.1364	3.7488	0.73524	3.40814	1.80215	3.57159	1.8021	3.1682	1.2588	2.8815	0.97168	2.29514	0.196127	0.528778	0.504565	0.397323	0.337213	1.28528	0.45844	1	+	-	-	-	-	-	Distal Intergenic	9135760	9140359	4600	+	408297	XR_003305513.1
NC_037647.1	9135849	9136107	9135974	48	72	44	18	38	53	45	35	51	37	43	15	2.67295	5.48376	2.556	1.16413	2.14383	2.78046	2.07966	2.16252	2.6572	2.39172	2.486	0.97168	2.05158	0.45545	1.29696	1.03984	0.90009	0.390861	0.70669	0.406579	1	+	-	-	-	-	-	Promoter (<=1kb)	9135760	9140359	4600	+	408297	XR_003305513.1
NC_037647.1	9130292	9130896	9130500;9130733	125	192	81	56	104	102	127	80	119	66	98	37	6.8733	14.4982	4.6576	3.49239	5.77185	5.30347	5.78688	4.86567	6.132	4.21698	5.5935	2.30774	2.10935	0.749826	0.918851	0.840811	0.687701	0.412575	0.960769	0.286307	1	+	-	-	-	-	-	Distal Intergenic	9135760	9140359	4600	+	408297	XR_003305513.1
NC_037647.1	9106897	9107196	9107047	52	93	42	27	57	52	54	34	59	37	59	11	2.89115	7.06128	2.4424	1.71556	3.18826	2.72897	2.48655	2.10245	3.066	2.39172	3.39	0.72876	2.44238	0.702407	0.855943	0.845529	0.780078	0.214973	1.1201	0.325223	1	+	-	-	-	-	-	Distal Intergenic	9135760	9140359	4600	+	408297	XR_003305513.1
NC_037647.1	9119304	9119807	9119410;9119779	96	120	78	41	63	84	78	62	83	70	77	27	5.29135	9.08952	4.4872	2.57334	3.51808	4.37665	3.57159	3.78441	4.2924	4.46874	4.407	1.70044	1.71781	0.573485	1.24405	1.05959	1.04108	0.38585	0.507721	0.437226	1	+	-	-	-	-	-	Distal Intergenic	9135760	9140359	4600	+	408297	XR_003305513.1
NC_037647.1	9129784	9130150	9129955	49	104	35	26	68	56	74	57	49	25	57	21	2.7275	7.8876	2.0448	1.65429	3.79293	2.93493	3.39075	3.48406	2.555	1.63644	3.277	1.33606	2.89188	0.809023	0.77379	1.02752	0.640485	0.407708	1.10818	0.372343	1	+	-	-	-	-	-	Distal Intergenic	9135760	9140359	4600	+	408297	XR_003305513.1
NC_037647.1	9124974	9125373	9125238	86	102	56	20	67	31	76	36	89	21	71	10	4.74585	7.73736	3.2376	1.28667	3.73796	1.64768	3.48117	2.22259	4.599	1.38468	4.068	0.66803	1.63034	0.397415	0.440797	0.638461	0.301083	0.164216	1.16124	0.380065	1	+	-	-	-	-	-	Distal Intergenic	9135760	9140359	4600	+	408297	XR_003305513.1
NC_037647.1	8749625	8750539	8749933;8749903;8750019;8749993;8750016;8750364	121	297	82	173	115	270	154	225	124	226	124	154	6.6551	22.3858	4.7144	10.661	6.37652	13.9538	7.00755	13.5758	6.3875	14.2874	7.0625	9.41315	3.36371	2.26137	2.18831	1.93731	2.23677	1.33284	0.504702	0.181158	1	+	+	+	+	+	-	Exon (XM_006565991.3/408298, exon 10 of 19)	8729943	8794768	64826	+	408298	XM_006565992.3
NC_037647.1	8743817	8746754	8744139;8744794;8744103;8744817;8744391;8744771;8744718;8745199;8745566;8746289;8744081;8744773;8745577;8746314;8744095;8745530;8745574;8746324;8745549;8746402;8746429;8746327	334	484	263	908	275	1008	370	1333	354	1005	262	879	18.2743	36.4332	14.9952	55.6944	15.1717	51.9534	16.7729	80.1334	18.1405	63.3176	14.8595	53.4424	1.99369	3.71415	3.42436	4.77755	3.4904	3.59651	-0.377613	0.251493	1	+	+	+	+	+	+	Exon (XM_006565991.3/408298, exon 6 of 19)	8729943	8794768	64826	+	408298	XM_006565992.3
NC_037647.1	8732076	8732451	8732255;8732274;8732234	56	6	36	28	19	7	45	82	27	134	22	95	3.10935	0.52584	2.1016	1.77683	1.0994	0.41192	2.07966	4.98581	1.4308	8.4969	1.2995	5.83008	0.169116	0.845465	0.374677	2.39742	5.93857	4.4864	-3.20628	0.0607719	1	-	-	-	+	+	+	Promoter (2-3kb)	8729943	8794768	64826	+	408298	XM_006565992.3
NC_037647.1	8736988	8739038	8737133;8737426;8738069;8738583;8738298;8738594	230	36	189	133	198	49	254	211	226	316	203	474	12.6011	2.77944	10.792	8.21018	10.939	2.5745	11.5285	12.7348	11.5997	19.952	11.526	28.8468	0.220571	0.760765	0.235351	1.10464	1.72004	2.50276	-2.13048	0.0599488	1	-	-	-	-	+	+	Intron (XM_006565991.3/408298, intron 5 of 18)	8729943	8794768	64826	+	408298	XM_006565992.3
NC_037647.1	8750792	8757924	8750991;8751036;8751516;8751094;8751083;8751942;8751902;8751969;8752347;8752683;8753196;8753582;8753910;8754939;8755593;8756066;8752035;8752287;8752709;8752794;8753419;8753754;8754324;8754909;8755296;8756190;8756532;8753851;8754084;8754901;8755422;8753568;8754069;8755005;8755585;8756023;8753665;8753985;8753467;8754106;8754973;8755521;8756014;8756548;8756535;8756548;8757191;8757689;8757707;8757715	979	1541	765	1927	849	2565	984	2082	961	2158	870	1540	53.459	115.835	43.5088	118.129	46.7245	132.123	44.5318	125.126	49.1582	135.887	49.2115	93.5849	2.1668	2.71506	2.8277	2.80981	2.76428	1.90169	0.0444252	0.840066	1	+	+	+	+	+	+	Intron (XM_006565991.3/408298, intron 10 of 18)	8729943	8794768	64826	+	408298	XM_006565992.3
NC_037647.1	8734667	8735802	8735073;8735376;8735419;8735344;8734946;8735384;8735444;8735631	137	555	131	273	158	537	177	225	159	272	140	208	7.5279	41.7667	7.4976	16.788	8.74023	27.7016	8.04738	13.5758	8.176	17.1826	7.9665	12.6926	5.54825	2.23912	3.16944	1.68698	2.10159	1.59325	1.02566	0.197429	1	+	+	+	+	+	+	Intron (XM_006565991.3/408298, intron 5 of 18)	8729943	8794768	64826	+	408298	XM_006565992.3
NC_037647.1	8739412	8743723	8739697;8740239;8741116;8741783;8742712;8743189;8739638;8740152;8741130;8741950;8742153;8742741;8739688;8740173;8740640;8741161;8741746;8742182;8742734;8739718;8740250;8741147;8740268;8740238;8740639;8741155;8741753;8742179;8741157;8742745;8742773;8743345;8743319;8743396;8743361;8743324	492	1192	455	1219	427	1417	574	1552	558	1412	437	1100	26.8932	89.6182	25.9008	74.7494	23.5272	73.0128	25.9958	93.2887	28.5649	88.9342	24.747	66.8637	3.33237	2.88599	3.10334	3.58861	3.11341	2.70189	-0.0126674	0.929993	1	+	+	+	+	+	+	Intron (XM_006565991.3/408298, intron 5 of 18)	8729943	8794768	64826	+	408298	XM_006565992.3
NC_037647.1	7509575	7511442	7509713;7510258;7509837;7509854;7509991;7510061;7510788;7510733;7510761;7510795;7510748;7511076	267	52	229	338	201	369	251	356	226	380	208	381	14.6194	3.98136	13.064	20.7705	11.1039	19.0513	11.3929	21.445	11.5997	23.9801	11.8085	23.1989	0.272334	1.5899	1.71573	1.88231	2.0673	1.96459	-0.725045	0.2325	1	-	+	+	+	+	+	Promoter (<=1kb)	7500026	7509778	9753	-	408299	XM_006564487.3
NC_037647.1	7512130	7512523	7512342	66	2	54	71	51	144	60	65	46	70	55	59	3.65485	0.22536	3.124	4.41144	2.85844	7.46605	2.75781	3.96462	2.4017	4.46874	3.164	3.6438	0.0616605	1.41211	2.61193	1.4376	1.86066	1.15164	-0.123187	0.886704	1	-	-	+	-	-	-	Promoter (2-3kb)	7500026	7509778	9753	-	408299	XM_391850.6
NC_037647.1	7506232	7508511	7506428;7506805;7506429;7506847;7506374;7506793;7507212;7506420;7506843;7507391;7507541;7507982;7507745;7508047;7507971;7507801;7508176;7507820	324	455	332	453	280	684	359	660	330	607	284	538	17.7288	34.2547	18.9144	27.8166	15.4466	35.2707	16.2756	39.7063	16.9141	38.2675	16.1025	32.7335	1.93215	1.47066	2.2834	2.43962	2.26246	2.03282	-0.244192	0.277684	1	+	+	+	+	+	+	Promoter (1-2kb)	7500026	7509778	9753	-	408299	XM_006564487.3
NC_037647.1	6312774	6313037	6312900	44	12	31	2	46	9	56	32	41	37	21	68	2.45475	0.97656	1.8176	0.18381	2.58359	0.5149	2.57697	1.98231	2.1462	2.39172	1.243	4.19037	0.397825	0.101128	0.199296	0.769241	1.1144	3.37117	-2.91183	0.202538	1	-	-	-	-	-	+	Promoter (<=1kb)	6312083	6314218	2136	+	408301	XM_391852.7
NC_037647.1	6503199	6506044	6503482;6503985;6504442;6503487;6503915;6504466;6505010;6505286;6505706;6503965;6504972;6505695;6503962;6504434;6503960;6505044;6505706;6505215;6505608	349	52	276	772	307	347	350	715	351	810	313	767	19.0925	3.98136	15.7336	47.3617	16.9308	17.9185	15.8687	43.0101	17.9872	51.0443	17.741	46.6406	0.20853	3.01023	1.05834	2.71037	2.83781	2.62897	-0.934969	0.257134	1	-	+	+	+	+	+	Exon (XM_026443261.1/408302, exon 2 of 11)	6496350	6510979	14630	+	408302	XM_026443261.1
NC_037647.1	6497563	6497924	6497750	24	24	27	14	28	46	35	16	39	14	35	95	1.36375	1.878	1.5904	0.91905	1.59413	2.42003	1.62756	1.02119	2.044	0.9441	2.034	5.83008	1.37709	0.577873	1.51809	0.627436	0.461888	2.86631	-0.187708	0.86046	1	-	-	-	-	-	+	Promoter (1-2kb)	6496350	6510979	14630	+	408302	XM_026443261.1
NC_037647.1	6496303	6497216	6496478;6496939;6497014;6496988	141	15	124	72	98	39	113	119	120	142	78	275	7.7461	1.20192	7.1	4.47271	5.44203	2.0596	5.15394	7.2084	6.1831	9.00042	4.4635	16.7615	0.155165	0.629959	0.378462	1.39862	1.45565	3.75524	-2.50597	0.140395	1	-	-	-	+	+	+	Promoter (<=1kb)	6496350	6510979	14630	+	408302	XM_026443261.1
NC_037647.1	6499202	6502037	6499301;6500059;6500723;6501262;6501746;6500096;6499964;6500054;6500126;6501744;6501788;6501762;6501765	262	50	250	924	238	835	342	716	254	721	248	997	14.3467	3.83112	14.2568	56.6747	13.1378	43.0456	15.507	43.0702	13.0305	45.4427	14.0685	60.6085	0.267038	3.97527	3.27647	2.77747	3.48741	4.3081	-0.491811	0.474104	1	-	+	+	+	+	+	Promoter (2-3kb)	6496350	6510979	14630	+	408302	XM_026443261.1
NC_037647.1	2850635	2851097	2850895	39	29	34	18	24	16	39	27	48	25	45	126	2.182	2.2536	1.988	1.16413	1.37425	0.87533	1.8084	1.68196	2.5039	1.63644	2.599	7.71271	1.03281	0.585578	0.636951	0.930082	0.653556	2.96757	-1.0129	0.404862	1	-	-	-	-	-	+	Promoter (1-2kb)	2849186	2852474	3289	-	408303	XM_006559984.3
NC_037647.1	1063830	1065146	1064026;1064675;1064028;1063993;1064647;1064933;1064764;1064788;1064766	174	66	143	212	187	236	183	310	149	269	143	262	9.54625	5.03304	8.1792	13.0505	10.3344	12.2031	8.31864	18.6818	7.665	16.9938	8.136	15.972	0.527227	1.59557	1.18082	2.24578	2.21706	1.96313	-0.959865	0.0690142	1	-	+	+	+	+	+	Intron (XM_006557795.3/100576134, intron 1 of 3)	973245	1070596	97352	-	408304	XM_391855.7
NC_037647.1	1062624	1063025	1062732	95	76	55	47	70	61	69	83	72	64	57	55	5.2368	5.78424	3.1808	2.94096	3.90287	3.19238	3.1647	5.04588	3.7303	4.0911	3.277	3.40088	1.10454	0.924598	0.817957	1.59443	1.09672	1.0378	-0.389281	0.233913	1	-	-	-	+	-	-	Intron (XM_006557795.3/100576134, intron 1 of 3)	973245	1070596	97352	-	408304	XM_391855.7
NC_037647.1	1065458	1067784	1065875;1065789;1066799;1067409;1065807;1065861;1066381;1066803;1065839;1066493;1066931;1065956;1066881;1067498;1066843;1066828;1067508;1067515;1067539	279	1222	221	664	263	914	288	720	298	602	286	400	15.274	91.8718	12.6096	40.7445	14.5121	47.1134	13.0657	43.3105	15.2789	37.9528	16.2155	24.3527	6.01491	3.23123	3.24649	3.31482	2.484	1.50182	0.774983	0.197437	1	+	+	+	+	+	+	Promoter (2-3kb)	973245	1070596	97352	-	408304	XM_391855.7
NC_037647.1	1063075	1063490	1063278	59	6	51	26	75	8	73	30	62	55	60	110	3.273	0.52584	2.9536	1.65429	4.17772	0.46341	3.34554	1.86217	3.2193	3.52464	3.4465	6.74103	0.16066	0.560093	0.110924	0.556613	1.09485	1.95591	-2.11685	0.140149	1	-	-	-	-	-	+	Intron (XM_006557795.3/100576134, intron 1 of 3)	973245	1070596	97352	-	408304	XM_391855.7
NC_037647.1	1069552	1069852	1069699	35	9	24	57	33	8	46	89	46	58	32	72	1.9638	0.7512	1.42	3.55366	1.86898	0.46341	2.12487	5.4063	2.4017	3.71346	1.8645	4.43329	0.382524	2.50258	0.247948	2.5443	1.54618	2.37774	-1.0458	0.264987	1	-	-	-	+	-	-	Promoter (<=1kb)	973245	1070596	97352	-	408304	XM_391855.7
NC_037647.1	2734795	2735356	2735095;2735059;2735002	86	10	81	87	85	112	111	178	101	118	93	108	4.74585	0.82632	4.6576	5.39176	4.72742	5.81837	5.06352	10.7525	5.2122	7.48986	5.311	6.61957	0.174114	1.15763	1.23077	2.12352	1.43699	1.24639	-0.907548	0.162839	1	-	-	+	+	+	-	Promoter (2-3kb)	2738197	2772044	33848	+	408306	XM_016914555.2
NC_037647.1	2771567	2772016	2771761;2771708;2771692;2771820;2771822	69	126	49	65	44	107	74	86	69	95	68	56	3.8185	9.54024	2.84	4.04382	2.47365	5.56092	3.39075	5.22609	3.577	6.04224	3.8985	3.46161	2.49843	1.42388	2.24806	1.54128	1.68919	0.887934	0.583271	0.173633	1	+	-	+	+	+	-	3' UTR	2739996	2772044	32049	+	408306	XM_006559983.3
NC_037647.1	2738043	2738509	2738235;2738236;2738262;2738254;2738272;2738359	78	109	63	104	52	136	87	128	71	158	66	92	4.30945	8.2632	3.6352	6.43335	2.91341	7.05413	3.97848	7.74903	3.6792	10.0075	3.7855	5.64789	1.91746	1.76974	2.42126	1.94774	2.72002	1.49198	-0.0120599	0.969212	1	+	+	+	+	+	+	Promoter (<=1kb)	2738197	2772044	33848	+	408306	XM_016914555.2
NC_037647.1	2740303	2741175	2740689	176	308	97	66	108	135	118	112	161	85	138	47	9.65535	23.2121	5.5664	4.10509	5.99173	7.00264	5.37999	6.78791	8.2782	5.41284	7.8535	2.91504	2.40407	0.737477	1.16872	1.2617	0.653867	0.371177	0.914483	0.317129	1	+	-	-	-	-	-	Promoter (<=1kb)	2739996	2772044	32049	+	408306	XM_006559983.3
NC_037647.1	2724509	2724792	2724638	22	7	35	7	42	5	45	3	31	8	26	68	1.25465	0.60096	2.0448	0.49016	2.36371	0.30894	2.07966	0.24028	1.6352	0.56646	1.5255	4.19037	0.478986	0.23971	0.130701	0.115538	0.346416	2.74688	-1.91754	0.448945	1	-	-	-	-	-	+	Distal Intergenic	2738197	2772044	33848	+	408306	XM_016914555.2
NC_037647.1	2748307	2748845	2748570;2748545	72	9	65	149	70	193	77	66	75	52	63	50	3.98215	0.7512	3.7488	9.1905	3.90287	9.98906	3.52638	4.02469	3.8836	3.33582	3.616	3.09723	0.188642	2.45158	2.55941	1.14131	0.85895	0.856535	0.864015	0.418892	1	-	+	+	-	-	-	Intron (XM_016914555.2/408306, intron 4 of 18)	2739996	2772044	32049	+	408306	XM_006559983.3
NC_037647.1	2742381	2742750	2742519	75	115	60	29	80	73	85	51	79	37	72	18	4.1458	8.71392	3.4648	1.8381	4.45257	3.81026	3.88806	3.12364	4.088	2.39172	4.1245	1.15387	2.10187	0.530507	0.855744	0.803393	0.585059	0.27976	1.06415	0.332767	1	+	-	-	-	-	-	Promoter (2-3kb)	2739996	2772044	32049	+	408306	XM_006559983.3
NC_037648.1	13527545	13527870	13527698	31	12	51	6	40	9	30	17	32	36	43	90	1.7456	0.97656	2.9536	0.42889	2.25377	0.5149	1.40151	1.08126	1.6863	2.32878	2.486	5.52643	0.559441	0.145209	0.228462	0.771496	1.381	2.22302	-2.22933	0.101979	1	-	-	-	-	-	+	Promoter (1-2kb)	13528083	13529173	1091	-	408308	XM_391859.7
NC_037648.1	13446387	13446652	13446502;13446518	33	5	62	68	48	8	38	64	39	73	44	76	1.8547	0.45072	3.5784	4.22763	2.69353	0.46341	1.76319	3.90455	2.044	4.65756	2.5425	4.67621	0.243015	1.18143	0.172046	2.21448	2.27865	1.83922	-1.98784	0.0261769	1	-	-	-	+	+	-	Exon (XM_006566431.3/408309, exon 7 of 12)	13442913	13452365	9453	+	408309	XM_016914783.2
NC_037648.1	13442300	13442677	13442505;13442476;13442499	50	7	43	92	67	12	47	107	48	118	35	75	2.78205	0.60096	2.4992	5.69811	3.73796	0.66937	2.17008	6.48756	2.5039	7.48986	2.034	4.61548	0.216013	2.27997	0.179074	2.98955	2.99128	2.26916	-1.62482	0.103327	1	-	+	-	+	+	-	Promoter (<=1kb)	13442464	13452365	9902	+	408309	XM_016914774.2
NC_037648.1	13442921	13443204	13443055;13443061	18	11	32	18	34	19	33	29	23	72	22	68	1.03645	0.90144	1.8744	1.16413	1.92395	1.0298	1.53714	1.8021	1.2264	4.59462	1.2995	4.19037	0.869738	0.621068	0.535253	1.17237	3.74643	3.2246	-2.00696	0.11964	1	-	-	-	-	+	+	Promoter (<=1kb)	13442913	13452365	9453	+	408309	XM_016914783.2
NC_037648.1	13444849	13445542	13445209;13445141;13445240;13445247;13445255;13445113	101	172	85	225	70	349	95	259	78	197	114	195	5.5641	12.9958	4.8848	13.847	3.90287	18.0215	4.34016	15.6182	4.0369	12.4621	6.4975	11.9031	2.33565	2.83471	4.6175	3.59853	3.08705	1.83195	0.200559	0.653308	1	+	+	+	+	+	+	Promoter (1-2kb)	13442913	13452365	9453	+	408309	XM_016914783.2
NC_037648.1	13447399	13447942	13447629;13447679;13447661;13447710	73	25	68	141	68	159	57	129	75	92	54	87	4.0367	1.95312	3.9192	8.70034	3.79293	8.2384	2.62218	7.8091	3.8836	5.85342	3.1075	5.34424	0.483841	2.21993	2.17204	2.97809	1.50721	1.71979	-0.347812	0.579301	1	-	+	+	+	+	-	Intron (XM_006566431.3/408309, intron 7 of 11)	13442913	13452365	9453	+	408309	XM_016914783.2
NC_037648.1	13843103	13844157	13843406;13843906	66	46	97	19	106	41	108	19	101	22	87	365	3.65485	3.53064	5.5664	1.2254	5.88179	2.16258	4.92789	1.2014	5.2122	1.44762	4.972	22.2272	0.966015	0.220142	0.367674	0.243796	0.277737	4.47047	-1.68379	0.501088	1	-	-	-	-	-	+	Promoter (<=1kb)	13845074	13848285	3212	+	408310	XM_006566492.3
NC_037648.1	13846521	13848714	13846585;13846840;13846867;13846919;13847482;13847963;13848532;13847441;13847915;13847461;13847960;13847452;13847495;13847932;13847518;13847946;13848555	323	281	219	658	224	821	275	578	273	581	217	515	17.6742	21.1838	12.496	40.3769	12.3682	42.3248	12.478	34.7805	14.0014	36.6311	12.317	31.3367	1.19857	3.23119	3.42207	2.78735	2.61625	2.54418	-0.017523	0.968319	1	+	+	+	+	+	+	Promoter (<=1kb)	13846698	13848285	1588	+	408310	XM_391861.7
NC_037648.1	13845049	13845492	13845259	81	182	69	47	62	98	80	70	81	55	66	43	4.4731	13.747	3.976	2.94096	3.46311	5.09751	3.66201	4.26497	4.1902	3.52464	3.7855	2.67212	3.07326	0.739678	1.47195	1.16465	0.841163	0.705883	0.962675	0.338699	1	+	-	-	-	-	-	Promoter (<=1kb)	13845074	13848285	3212	+	408310	XM_006566492.3
NC_037648.1	13982808	13987339	13983528;13983531;13983840;13984828;13983594;13983540;13983906;13983578;13984470;13984827;13985929;13984819;13984774;13984825;13984839;13985514;13986002;13985492;13985987;13986008;13986733;13985999;13986806;13987251;13986821;13986851	481	1167	427	1710	463	2183	528	1385	457	1167	420	1304	26.2931	87.7402	24.3104	104.833	25.5061	112.454	23.9161	83.257	23.4038	73.5139	23.7865	79.2527	3.337	4.31227	4.40891	3.48121	3.14111	3.33184	0.276641	0.169513	1	+	+	+	+	+	+	Promoter (<=1kb)	13944921	13986151	41231	-	408311	XM_026443892.1
NC_037648.1	13956350	13956929	13956667;13956633;13956658;13956654	68	231	67	104	103	194	106	137	92	129	55	75	3.76395	17.4278	3.8624	6.43335	5.71688	10.0405	4.83747	8.28966	4.7523	8.1822	3.164	4.61548	4.63019	1.66564	1.75629	1.71364	1.72173	1.45875	0.718319	0.392582	1	+	-	+	+	+	-	Promoter (2-3kb)	13942586	13959115	16530	-	408311	XM_006566498.3
NC_037648.1	13965391	13966199	13965799;13965721;13965788;13965775;13965747;13965809	92	182	80	205	88	149	136	273	106	191	96	247	5.07315	13.747	4.6008	12.6216	4.89233	7.7235	6.19377	16.4592	5.4677	12.0845	5.4805	15.061	2.70976	2.74335	1.5787	2.65738	2.21016	2.74811	-0.115073	0.675625	1	+	+	+	+	+	+	Intron (XM_026443888.1/408311, intron 1 of 15)	13942586	13959115	16530	-	408311	XM_006566498.3
NC_037648.1	13962339	13964657	13962458;13963032;13963562;13964159;13963432;13964179;13963365;13963364;13964206;13963367;13963480;13964204;13964226;13964222	288	790	222	965	238	1217	324	745	271	617	248	875	15.765	59.4199	12.6664	59.1868	13.1378	62.7148	14.6933	44.8122	13.8992	38.8969	14.0685	53.1995	3.7691	4.67274	4.77362	3.04984	2.7985	3.78146	0.456649	0.0517402	1	+	+	+	+	+	+	Intron (XM_026443888.1/408311, intron 1 of 15)	13942586	13959115	16530	-	408311	XM_006566498.3
NC_037648.1	13957997	13960908	13958391;13958867;13958159;13958404;13958853;13958483;13959052;13958275;13958589;13959245;13959375;13959359;13959473;13960028;13960553;13959620;13960149;13960058;13960480;13960011;13960497;13960080;13960571;13960549	294	406	325	615	324	562	396	746	388	756	316	617	16.0922	30.5738	18.5168	37.7423	17.8652	28.9889	17.9484	44.8723	19.8779	47.6456	17.9105	37.5311	1.89991	2.03827	1.62265	2.50007	2.39691	2.09548	-0.3305	0.0502973	1	+	+	+	+	+	+	Promoter (<=1kb)	13942586	13959115	16530	-	408311	XM_006566498.3
NC_037648.1	13979073	13982312	13979410;13979705;13980333;13981033;13981387;13981979;13979335;13979704;13980345;13980685;13981062;13981355;13979410;13979763;13980319;13980957;13981411;13979700;13980368;13981147;13979373;13979726;13980280;13980728;13981058;13981438;13981942;13979716;13980355;13981159;13982023	385	2713	375	2252	381	3118	421	1954	412	1832	328	1515	21.0563	203.876	21.3568	138.041	20.9985	160.597	19.0786	117.437	21.1043	115.369	18.5885	92.0667	9.68242	6.46356	7.64802	6.15543	5.46661	4.95288	0.521596	0.111431	1	+	+	+	+	+	+	Intron (XM_026443888.1/408311, intron 1 of 15)	13944921	13986151	41231	-	408311	XM_026443892.1
NC_037648.1	13991327	13991816	13991517	41	9	40	5	54	16	66	12	44	7	29	109	2.2911	0.7512	2.3288	0.36762	3.02335	0.87533	3.02907	0.78091	2.2995	0.50352	1.695	6.6803	0.327877	0.157858	0.289523	0.257805	0.218969	3.94118	-2.51063	0.42899	1	-	-	-	-	-	+	Promoter (<=1kb)	13990683	13993935	3253	+	408312	XM_391863.7
NC_037648.1	14060789	14061701	14061035;14061427	107	28	93	18	74	24	101	66	108	87	81	278	5.8914	2.17848	5.3392	1.16413	4.12275	1.28725	4.61142	4.02469	5.5699	5.53872	4.633	16.9437	0.369773	0.218035	0.312231	0.872766	0.994402	3.65718	-2.61774	0.23165	1	-	-	-	-	-	+	Promoter (<=1kb)	14060222	14062234	2013	-	408314	XM_006566524.3
NC_037648.1	14064731	14072899	14065081;14065913;14066648;14064978;14065498;14066694;14067341;14068209;14065054;14065048;14065049;14066635;14066615;14067297;14067324;14068174;14068895;14069253;14071031;14072035;14068120;14068100;14068123;14068891;14069247;14069655;14070456;14070991;14071653;14072519;14069172;14068884;14069216;14069653;14069174;14069650;14069166;14070289;14070276;14070980;14071045;14072076;14072090;14072077;140…	715	738	699	3111	644	2401	885	1919	759	2114	651	2692	39.0578	55.5137	39.76	190.672	35.4556	123.679	40.0561	115.334	38.836	133.118	36.838	163.546	1.42132	4.79557	3.48828	2.87931	3.4277	4.4396	-0.147055	0.77085	1	+	+	+	+	+	+	Promoter (<=1kb)	14069105	14084011	14907	+	408315	XM_006566527.3
NC_037648.1	14184717	14187199	14185048;14185582;14186078;14186894;14185075;14185531;14186065;14184991;14185513;14186148;14184993;14185571;14186146;14186090;14186844;14186834;14186838;14186814	226	706	240	931	257	940	277	664	251	627	239	582	12.3828	53.1098	13.6888	57.1036	14.1823	48.4521	12.5684	39.9466	12.8772	39.5263	13.56	35.4056	4.289	4.17156	3.41638	3.17834	3.06948	2.61103	0.422971	0.0450609	1	+	+	+	+	+	+	Promoter (<=1kb)	14176486	14184439	7954	-	408316	NM_001277301.1
NC_037648.1	14401030	14401717	14401251;14401401;14401447	72	25	77	78	60	19	103	142	86	95	54	161	3.98215	1.95312	4.4304	4.84033	3.35317	1.0298	4.70184	8.59001	4.4457	6.04224	3.1075	9.83826	0.490469	1.09253	0.307112	1.82695	1.35912	3.16597	-1.74875	0.0944277	1	-	-	-	+	+	+	Promoter (1-2kb)	14399987	14404363	4377	+	408317	XM_391869.7
NC_037648.1	14402512	14402954	14402808;14402876	74	72	57	59	60	70	74	109	59	81	74	54	4.09125	5.48376	3.2944	3.6762	3.35317	3.65579	3.39075	6.6077	3.066	5.16108	4.2375	3.34015	1.34036	1.11589	1.09025	1.94874	1.68333	0.788236	-0.317748	0.496454	1	-	-	-	+	+	-	Promoter (2-3kb)	14399987	14404363	4377	+	408317	XM_391869.7
NC_037648.1	14399062	14400747	14399254;14399601;14400121;14400579;14399269;14400086;14400067	113	45	127	120	126	36	157	247	129	236	93	361	6.2187	3.45552	7.2704	7.41367	6.98119	1.90513	7.14318	14.8974	6.643	14.9168	5.311	21.9843	0.555666	1.01971	0.272895	2.08554	2.24549	4.13939	-2.19626	0.066819	1	-	-	-	+	+	+	Promoter (<=1kb)	14399987	14404363	4377	+	408317	XM_391869.7
NC_037648.1	14397764	14398053	14397877	39	10	47	0	35	11	49	14	42	0	42	71	2.182	0.82632	2.7264	0.06127	1.97892	0.61788	2.2605	0.90105	2.1973	0.06294	2.4295	4.37256	0.378698	0.0224729	0.312231	0.398607	0.0286442	1.79978	-1.64233	0.449681	1	-	-	-	-	-	+	Promoter (1-2kb)	14399987	14404363	4377	+	408317	XM_391869.7
NC_037648.1	14395989	14396895	14396480;14396264	128	20	109	46	104	21	107	58	131	126	80	194	7.03695	1.57752	6.248	2.87969	5.77185	1.13278	4.88268	3.54413	6.7452	7.99338	4.5765	11.8423	0.224177	0.460898	0.196259	0.725858	1.18505	2.58763	-2.3517	0.161479	1	-	-	-	-	+	+	3' UTR	14399987	14404363	4377	+	408317	XM_391869.7
NC_037648.1	14389652	14390428	14389989;14390167;14390200;14390179	56	25	52	261	74	83	69	204	88	198	53	224	3.10935	1.95312	3.0104	16.0527	4.12275	4.32516	3.1647	12.3143	4.5479	12.5251	3.051	13.6642	0.628144	5.33241	1.0491	3.89114	2.75404	4.4786	-0.666232	0.463536	1	-	+	-	+	+	+	Intron (XM_016915004.2/551073, intron 14 of 14)	14399987	14404363	4377	+	408317	XM_391869.7
NC_037648.1	14392504	14393926	14392961;14393565;14393036;14393569;14393042;14393475;14393045;14393542;14393043	131	44	170	365	131	319	197	552	201	404	183	439	7.2006	3.3804	9.7128	22.4248	7.25604	16.4768	8.95158	33.2187	10.3222	25.4907	10.396	26.7212	0.469461	2.30879	2.27077	3.71093	2.4695	2.57033	-0.793407	0.175566	1	-	+	+	+	+	+	3' UTR	14399987	14404363	4377	+	408317	XM_391869.7
NC_037648.1	14390596	14392214	14390880;14391068;14391467;14390963;14390967	151	35	129	157	158	68	151	129	140	253	127	533	8.2916	2.70432	7.384	9.68066	8.74023	3.55281	6.87192	7.8091	7.2051	15.9868	7.232	32.4298	0.326152	1.31103	0.406489	1.13638	2.21882	4.48421	-1.93958	0.18126	1	-	+	-	+	+	+	Intron (XM_016915004.2/551073, intron 14 of 14)	14399987	14404363	4377	+	408317	XM_391869.7
NC_037648.1	15761866	15763754	15762301;15762693;15762188;15762216;15762251;15762710;15762188;15762748;15763390;15762305;15762703;15763409;15763370	221	478	215	702	145	560	245	671	209	638	232	588	12.1101	35.9825	12.2688	43.0728	8.02562	28.8859	11.1217	40.367	10.731	40.2187	13.1645	35.77	2.97128	3.51076	3.59921	3.62957	3.7479	2.71716	-0.00191284	0.991321	1	+	+	+	+	+	+	3' UTR	15763201	15767809	4609	-	408320	XM_016914797.2
NC_037648.1	15764465	15770536	15764926;15765376;15766314;15767468;15768699;15768979;15765318;15765626;15765982;15766394;15767013;15767306;15767885;15764921;15765288;15765646;15765990;15766448;15766990;15767448;15767934;15765363;15765646;15766020;15765961;15765909;15766866;15767107;15767449;15767899;15768855;15769781;15770182;15767917;15769006;15768978;15769722;15770099;15768771;15769231;15769751;15769710;15770156;15770295	736	647	654	1718	687	2359	786	2498	735	2136	611	1764	40.2034	48.6778	37.204	105.323	37.8194	121.516	35.5803	150.115	37.6096	134.503	34.578	107.188	1.21079	2.83096	3.21306	4.21905	3.57629	3.09989	-0.586688	0.177666	1	+	+	+	+	+	+	Promoter (<=1kb)	15763201	15767809	4609	-	408320	XM_016914797.2
NC_037648.1	15793135	15794319	15793205;15793546;15793831;15794121	117	20	108	28	128	36	136	25	126	48	112	258	6.4369	1.57752	6.1912	1.77683	7.09113	1.90513	6.19377	1.56182	6.4897	3.08406	6.3845	15.7291	0.245074	0.286993	0.268664	0.25216	0.475224	2.46364	-1.99463	0.374594	1	-	-	-	-	-	+	Promoter (<=1kb)	15792021	15794548	2528	-	408321	XM_026443973.1
NC_037648.1	15789060	15791060	15789519;15789863;15789890;15790659;15789887;15789886;15790768;15790673;15790688	171	50	206	570	178	105	240	490	189	628	225	589	9.3826	3.83112	11.7576	34.9852	9.83963	5.45794	10.8956	29.4944	9.709	39.5893	12.769	35.8307	0.408322	2.97554	0.55469	2.707	4.07759	2.80607	-1.28397	0.138104	1	-	+	-	+	+	+	3' UTR	15792021	15794548	2528	-	408321	XM_026443973.1
NC_037648.1	15791286	15791869	15791613;15791454;15791613;15791627;15791619;15791610	70	10	82	130	54	121	86	79	45	84	61	134	3.87305	0.82632	4.7144	8.02637	3.02335	6.28178	3.93327	4.8056	2.3506	5.3499	3.503	8.19855	0.213351	1.70252	2.07775	1.22178	2.27597	2.34044	-0.547821	0.422359	1	-	+	+	+	+	+	Promoter (2-3kb)	15792021	15794548	2528	-	408321	XM_026443973.1
NC_037648.1	15786181	15788894	15786445;15786953;15787531;15786427;15787539;15788002;15788615;15786470;15787016;15787560;15787917;15786525;15786983;15787616;15787975;15786448;15786955;15787553;15787990;15788580;15786442;15787186;15787615;15788039;15788642	341	1628	285	1527	309	1870	345	1366	362	1250	315	859	18.6561	122.37	16.2448	93.6206	17.0407	96.3378	15.6427	82.1157	18.5493	78.7379	17.854	52.2278	6.55925	5.76311	5.65339	5.24946	4.24479	2.92527	0.533443	0.0945637	1	+	+	+	+	+	+	3' UTR	15792021	15794548	2528	-	408321	XM_026443973.1
NC_037648.1	16159122	16159729	16159336;16159321;16159325;16159361;16159377	78	38	60	178	56	233	90	202	83	180	64	148	4.30945	2.92968	3.4648	10.9673	3.13329	12.0487	4.11411	12.1942	4.2924	11.3921	3.6725	9.04877	0.679827	3.16535	3.84538	2.96399	2.65402	2.46393	-0.0716128	0.905141	1	-	+	+	+	+	+	Promoter (2-3kb)	16161825	16166927	5103	+	408324	NM_001242433.1
NC_037648.1	16159922	16162386	16160026;16160388;16160354;16160693;16161311;16161957;16162221;16160391;16161258	207	60	173	139	233	87	217	248	234	289	228	591	11.3464	4.58232	9.8832	8.5778	12.863	4.53112	9.85578	14.9574	12.0085	18.2526	12.9385	35.9522	0.403857	0.867917	0.35226	1.51763	1.51997	2.7787	-1.84052	0.0645511	1	-	-	-	+	+	+	Promoter (<=1kb)	16161825	16166927	5103	+	408324	NM_001242433.1
NC_037648.1	16162703	16163221	16162920	55	14	49	18	41	28	60	22	69	32	47	148	3.0548	1.1268	2.84	1.16413	2.30874	1.49321	2.75781	1.38161	3.577	2.07702	2.712	9.04877	0.368862	0.409905	0.646764	0.500981	0.58066	3.33657	-1.63196	0.396625	1	-	-	-	-	-	+	Promoter (<=1kb)	16161825	16166927	5103	+	408324	NM_001242433.1
NC_037648.1	16167132	16168520	16167219;16167533;16167369;16167792;16168292;16167724	183	48	124	174	124	32	207	208	142	276	125	365	10.0372	3.68088	7.1	10.7222	6.87125	1.69917	9.40368	12.5546	7.3073	17.4344	7.119	22.2272	0.366724	1.51017	0.247287	1.33507	2.38589	3.12224	-1.68776	0.0786239	1	-	+	-	+	+	+	Promoter (<=1kb)	16166907	16169025	2119	-	408325	NM_001168425.1
NC_037648.1	16164731	16166528	16165636;16166080;16165302;16165646;16166028;16165548;16166079;16165297;16165801;16165644;16166071	236	33	180	622	211	528	223	899	267	877	223	615	12.9284	2.55408	10.2808	38.1712	11.6536	27.2382	10.127	54.063	13.6948	55.2613	12.656	37.4097	0.197556	3.71286	2.33732	5.3385	4.0352	2.95589	-0.980719	0.185468	1	-	+	+	+	+	+	Promoter (2-3kb)	16166907	16169025	2119	-	408325	NM_001168425.1
NC_037648.1	16175607	16176439	16175998;16176397;16176097;16176050;16176269;16176112;16176137	168	18	93	198	109	143	100	168	109	200	122	222	9.21895	1.42728	5.3392	12.1927	6.0467	7.41456	4.56621	10.1518	5.621	12.6509	6.9495	13.5428	0.15482	2.28362	1.22622	2.22324	2.25065	1.94874	-0.809488	0.271919	1	-	+	+	+	+	+	Promoter (<=1kb)	16174850	16176632	1783	+	408327	XM_391879.7
NC_037648.1	16177126	16187967	16177284;16177315;16177309;16177343;16177649;16178680;16179273;16179802;16180291;16180900;16181809;16177336;16178351;16179482;16179685;16180034;16181020;16181715;16182263;16182819;16183079;16183674;16184342;16185283;16185631;16186120;16186719;16187101;16178769;16179422;16179781;16180391;16181274;16181732;16182232;16182606;16183103;16178377;16178328;16178604;16179623;16179488;16179729;16180138;161…	1305	2116	1066	4385	1079	3996	1343	3968	1186	3991	1155	3818	71.2423	159.029	60.6056	268.73	59.3676	205.806	60.7622	238.418	60.6557	251.256	65.314	231.928	2.23223	4.43408	3.46664	3.92379	4.14233	3.55097	-0.197195	0.522965	1	+	+	+	+	+	+	Promoter (2-3kb)	16174850	16176632	1783	+	408327	XM_391879.7
NC_037648.1	16173880	16174735	16173992;16174436;16174006;16174464	138	22	94	136	103	30	133	187	101	239	130	182	7.58245	1.72776	5.396	8.39399	5.71688	1.59619	6.05814	11.2932	5.2122	15.1056	7.4015	11.1136	0.227863	1.55559	0.279206	1.86414	2.89812	1.50153	-1.60253	0.0810313	1	-	-	-	+	+	-	Promoter (<=1kb)	16174850	16176632	1783	+	408327	XM_391879.7
NC_037648.1	16199876	16200710	16200449;16200441;16200463	117	17	92	104	100	15	111	181	132	181	87	254	6.4369	1.35216	5.2824	6.43335	5.55197	0.82384	5.06352	10.9327	6.7963	11.4551	4.972	15.4862	0.210064	1.21788	0.148387	2.15911	1.68549	3.11468	-2.14236	0.0317521	1	-	-	-	+	+	+	Promoter (1-2kb)	16199010	16201754	2745	-	408328	XM_391880.7
NC_037648.1	16237261	16243582	16237531;16238187;16238608;16239435;16239979;16240700;16237572;16238311;16238842;16239443;16239958;16240749;16237534;16238202;16237931;16238293;16238775;16239004;16239431;16239880;16240143;16240835;16239286;16240071;16240717;16239466;16239883;16240322;16240847;16241266;16241726;16242537;16242945;16241343;16241360;16241598;16241546;16242371;16242975;16242287;16242899;16242347;16242424;16242932;162…	797	2064	668	1365	710	2351	903	1568	821	1458	757	1208	43.5309	155.123	37.9992	83.6948	39.0837	121.104	40.8698	94.2498	42.0042	91.8295	42.827	73.4226	3.56351	2.20254	3.09858	2.3061	2.1862	1.7144	0.514236	0.143509	1	+	+	+	+	+	+	Promoter (2-3kb)	16234535	16243418	8884	+	408331	XM_006570451.3
NC_037648.1	16236723	16237066	16236873	51	100	46	72	41	99	61	50	58	63	47	52	2.8366	7.58712	2.6696	4.47271	2.30874	5.149	2.80302	3.06357	3.0149	4.02816	2.712	3.21869	2.67472	1.67542	2.23022	1.09295	1.33608	1.18683	0.863825	0.0684735	1	+	-	-	-	-	-	Promoter (2-3kb)	16234535	16243418	8884	+	408331	XM_006570451.3
NC_037648.1	16284917	16285526	16285100;16285494	80	11	56	13	93	30	72	8	59	13	56	130	4.41855	0.90144	3.2376	0.85778	5.16718	1.59619	3.30033	0.54063	3.066	0.88116	3.2205	7.95563	0.204013	0.264943	0.308909	0.163811	0.287397	2.47031	-1.90913	0.440841	1	-	-	-	-	-	+	Promoter (<=1kb)	16277264	16284502	7239	-	408332	XR_003305623.1
NC_037648.1	16281377	16281689	16281582	30	10	48	2	38	8	37	14	37	12	25	67	1.69105	0.82632	2.7832	0.18381	2.14383	0.46341	1.71798	0.90105	1.9418	0.81822	1.469	4.12964	0.488643	0.0660427	0.21616	0.524482	0.421372	2.81119	-2.28508	0.329445	1	-	-	-	-	-	+	Promoter (2-3kb)	16276028	16284500	8473	-	408332	XM_026443732.1
NC_037648.1	16302486	16303124	16302742;16302774	109	5	79	87	86	7	119	180	108	123	82	121	6.0005	0.45072	4.544	5.39176	4.78239	0.41192	5.4252	10.8727	5.5699	7.80456	4.6895	7.40906	0.0751137	1.18657	0.0861327	2.00411	1.4012	1.57993	-1.88704	0.0623771	1	-	-	-	+	-	+	Promoter (2-3kb)	16290928	16305384	14457	-	408333	XM_016914699.2
NC_037648.1	16303557	16304499	16303778;16303992;16304335;16303795;16303740;16304183;16303963;16304278	92	16	83	190	114	265	133	238	147	258	125	259	5.07315	1.27704	4.7712	11.7026	6.32155	13.6963	6.05814	14.3567	7.5628	16.3015	7.119	15.7898	0.251725	2.45276	2.1666	2.36982	2.15548	2.21798	-0.469207	0.461994	1	-	+	+	+	+	+	Promoter (<=1kb)	16290928	16305384	14457	-	408333	XM_016914699.2
NC_037648.1	16301873	16302201	16302051;16302042	75	6	45	42	58	3	54	104	70	90	50	52	4.1458	0.52584	2.6128	2.63461	3.24323	0.20596	2.48655	6.30735	3.6281	5.72754	2.8815	3.21869	0.126837	1.00835	0.0635046	2.53659	1.57866	1.11702	-2.12598	0.0657838	1	-	-	-	+	+	-	Exon (XM_016914699.2/408333, exon 4 of 23)	16290928	16305384	14457	-	408333	XM_016914699.2
NC_037648.1	16311379	16311971	16311520;16311649;16311782	97	12	56	120	80	12	65	89	64	95	73	130	5.3459	0.97656	3.2376	7.41367	4.45257	0.66937	2.98386	5.4063	3.3215	6.04224	4.181	7.95563	0.182675	2.28987	0.150333	1.81185	1.81913	1.90281	-1.07712	0.303926	1	-	+	-	-	+	+	Exon (XM_026443715.1/726508, exon 12 of 24)	16292459	16307752	15294	-	408333	XM_016914701.2
NC_037648.1	16304794	16305594	16305044;16305039;16305025;16305064	83	16	72	126	77	22	104	132	65	131	61	224	4.5822	1.27704	4.1464	7.78129	4.28766	1.18427	4.74705	7.98931	3.3726	8.30808	3.503	13.6642	0.278696	1.87664	0.276204	1.68301	2.46341	3.90071	-1.7266	0.0923944	1	-	+	-	+	+	+	Promoter (<=1kb)	16290928	16305384	14457	-	408333	XM_016914699.2
NC_037648.1	16327783	16328094	16327916;16327959	31	2	32	9	38	2	56	52	27	74	27	70	1.7456	0.22536	1.8744	0.6127	2.14383	0.15447	2.57697	3.18371	1.4308	4.7205	1.582	4.31183	0.129102	0.326878	0.0720533	1.23545	3.2992	2.72556	-3.78131	0.0654323	1	-	-	-	-	+	+	Promoter (<=1kb)	16326965	16337215	10251	+	408335	XM_026443593.1
NC_037648.1	1317377	1319014	1318032;1317726;1317731;1317790;1318069;1317755;1317696;1318051;1318586;1318579;1318588	198	219	178	390	161	429	182	337	148	281	125	295	10.8554	16.5264	10.1672	23.9566	8.90514	22.1407	8.27343	20.3037	7.6139	17.7491	7.119	17.9761	1.52241	2.35626	2.48628	2.45408	2.33114	2.52509	-0.199783	0.406781	1	+	+	+	+	+	+	Promoter (<=1kb)	1270217	1318145	47929	-	408337	XM_006558544.3
NC_037648.1	1321866	1323399	1321997;1322168;1322789;1323185;1322794	126	18	156	82	155	35	150	128	119	157	141	344	6.92785	1.42728	8.9176	5.08541	8.57532	1.85364	6.82671	7.74903	6.132	9.94452	8.023	20.9519	0.206021	0.570267	0.21616	1.1351	1.62174	2.61148	-2.43541	0.0692613	1	-	-	-	+	+	+	Promoter (2-3kb)	1270217	1325736	55520	-	408337	XM_026443574.1
NC_037648.1	1323603	1324625	1324015;1324046;1324007;1324002;1324045	114	35	110	292	110	171	120	168	111	151	94	260	6.27325	2.70432	6.3048	17.9521	6.10167	8.85628	5.47041	10.1518	5.7232	9.56688	5.3675	15.8505	0.431088	2.84737	1.45145	1.85577	1.6716	2.95305	-0.454273	0.518969	1	-	+	+	+	+	+	Promoter (1-2kb)	1270217	1325736	55520	-	408337	XM_026443574.1
NC_037648.1	1319434	1321199	1319668;1320364;1320904;1320952;1320969	176	77	152	163	165	134	216	192	160	190	139	604	9.65535	5.85936	8.6904	10.0483	9.12502	6.95115	9.81057	11.5935	8.2271	12.0215	7.91	36.7416	0.606851	1.15625	0.761768	1.18174	1.46121	4.64496	-1.52929	0.288085	1	-	-	-	+	+	+	Promoter (1-2kb)	1270217	1318145	47929	-	408337	XM_026443577.1
NC_037648.1	1325355	1326117	1325568;1325885;1325661	124	305	73	86	133	175	128	103	132	116	112	67	6.81875	22.9867	4.2032	5.33049	7.36598	9.06224	5.83209	6.24728	6.7963	7.36398	6.3845	4.12964	3.3711	1.2682	1.23028	1.07119	1.08353	0.646823	1.06704	0.283331	1	+	-	+	-	-	-	Promoter (<=1kb)	1270217	1325736	55520	-	408337	XM_026443574.1
NC_037648.1	1451456	1452404	1451776;1451879;1451869;1451837;1451925	156	40	129	367	123	394	127	330	123	279	104	308	8.56435	3.07992	7.384	22.5474	6.81628	20.3386	5.78688	19.8832	6.3364	17.6232	5.9325	18.7656	0.359621	3.05355	2.98383	3.43591	2.78126	3.16319	-0.552249	0.378875	1	-	+	+	+	+	+	Promoter (1-2kb)	1339934	1454330	114397	-	408339	XM_391890.7
NC_037648.1	1439934	1440551	1440364;1440324	92	11	79	109	92	37	84	142	80	115	80	69	5.07315	0.90144	4.544	6.7397	5.11221	1.95662	3.84285	8.59001	4.1391	7.30104	4.5765	4.2511	0.177688	1.48321	0.382735	2.23532	1.76392	0.928898	-1.26991	0.159616	1	-	+	-	+	-	-	Intron (XM_391890.7/408339, intron 2 of 6)	1339934	1454330	114397	-	408339	XM_391890.7
NC_037648.1	1447473	1448621	1447643;1447656;1447690;1447887;1448422;1448421;1448417;1448409	138	20	157	252	114	238	165	232	120	256	114	147	7.58245	1.57752	8.9744	15.5013	6.32155	12.3061	7.50486	13.9963	6.1831	16.1756	6.4975	8.98804	0.208049	1.72728	1.94669	1.86496	2.6161	1.38331	-0.595169	0.377683	1	-	+	+	+	+	-	Intron (XM_391890.7/408339, intron 1 of 6)	1339934	1454330	114397	-	408339	XM_391890.7
NC_037648.1	1456759	1457438	1456924;1456986;1457079	145	215	116	145	83	211	127	202	117	134	96	90	7.9643	16.2259	6.6456	8.94542	4.61748	10.9159	5.78688	12.1942	6.0298	8.4969	5.4805	5.52643	2.03733	1.34607	2.36404	2.10721	1.40915	1.00838	0.345081	0.406423	1	+	-	+	+	-	-	Promoter (2-3kb)	1339934	1454330	114397	-	408339	XM_391890.7
NC_037648.1	1448918	1449407	1449086;1449128;1449149;1449193	89	6	58	99	46	137	81	120	63	124	81	77	4.9095	0.52584	3.3512	6.127	2.58359	7.10562	3.70722	7.26847	3.2704	7.8675	4.633	4.73694	0.107107	1.8283	2.75029	1.96063	2.40567	1.02243	-0.201682	0.806103	1	-	+	+	+	+	-	Intron (XM_391890.7/408339, intron 1 of 6)	1339934	1454330	114397	-	408339	XM_391890.7
NC_037648.1	1453810	1454171	1453947	61	26	54	43	59	92	71	43	54	45	40	38	3.3821	2.02824	3.124	2.69588	3.2982	4.78857	3.25512	2.64308	2.8105	2.89524	2.3165	2.36847	0.599698	0.862958	1.45187	0.811976	1.03015	1.02243	0.0249486	0.95435	1	-	-	+	-	-	-	Promoter (<=1kb)	1339934	1454330	114397	-	408339	XM_391890.7
NC_037648.1	1442288	1442878	1442464;1442555;1442594	92	19	85	133	86	34	92	163	110	185	92	123	5.07315	1.5024	4.8848	8.21018	4.78239	1.80215	4.20453	9.85148	5.6721	11.7068	5.2545	7.53052	0.296147	1.68076	0.37683	2.34306	2.06393	1.43316	-1.31105	0.105439	1	-	+	-	+	+	-	Intron (XM_391890.7/408339, intron 1 of 6)	1339934	1454330	114397	-	408339	XM_391890.7
NC_037648.1	1436629	1437639	1436846;1436789;1436850;1437425;1436906;1437362;1437394	114	316	118	177	114	299	164	200	142	169	107	167	6.27325	23.813	6.7592	10.9061	6.32155	15.447	7.45965	12.0741	7.3073	10.6998	6.102	10.2026	3.79596	1.61352	2.44355	1.61859	1.46426	1.67201	0.723846	0.245154	1	+	+	+	+	+	-	Intron (XM_391890.7/408339, intron 2 of 6)	1339934	1454330	114397	-	408339	XM_391890.7
NC_037648.1	1443141	1443730	1443242;1443545;1443518;1443561	45	21	78	108	71	150	71	121	75	83	62	109	2.5093	1.65264	4.4872	6.67843	3.95784	7.77499	3.25512	7.32854	3.8836	5.28696	3.5595	6.6803	0.658606	1.48833	1.96445	2.25139	1.36136	1.87675	-0.417048	0.382242	1	-	+	+	+	-	+	Intron (XM_391890.7/408339, intron 1 of 6)	1339934	1454330	114397	-	408339	XM_391890.7
NC_037648.1	1438078	1438570	1438285;1438253;1438337;1438342;1438325	70	127	53	106	73	119	70	118	68	116	78	95	3.87305	9.61536	3.0672	6.55589	4.06778	6.1788	3.20991	7.14833	3.5259	7.36398	4.4635	5.83008	2.48263	2.13742	1.51896	2.22696	2.08854	1.30617	0.127009	0.690066	1	+	+	+	+	+	-	Intron (XM_391890.7/408339, intron 2 of 6)	1339934	1454330	114397	-	408339	XM_391890.7
NC_037648.1	2706620	2706915	2706780	52	2	42	82	45	91	50	65	57	46	39	36	2.89115	0.22536	2.4424	5.08541	2.52862	4.73708	2.30571	3.96462	2.9638	2.95818	2.26	2.24701	0.0779482	2.08214	1.87339	1.71948	0.998104	0.994252	0.119889	0.886349	1	-	-	+	-	-	-	Promoter (<=1kb)	2705707	2735133	29427	+	408342	XM_016914987.2
NC_037648.1	2707949	2709426	2708120;2708135;2708349;2709012;2708933;2709011;2709009;2709011	165	30	152	542	167	535	178	349	146	374	161	277	9.0553	2.32872	8.6904	33.2696	9.23496	27.5986	8.09259	21.0245	7.5117	23.6025	9.153	16.8829	0.257167	3.82832	2.98849	2.59799	3.1421	1.84452	-0.100555	0.892763	1	-	+	+	+	+	+	Promoter (2-3kb)	2705707	2735133	29427	+	408342	XM_016914987.2
NC_037648.1	2701881	2702845	2702108;2702234;2702145;2702532;2702154;2702666;2702626	137	192	121	217	140	297	158	224	128	198	111	115	7.5279	14.4982	6.9296	13.3569	7.75077	15.344	7.18839	13.5157	6.5919	12.5251	6.328	7.04468	1.92593	1.92751	1.97967	1.88021	1.90007	1.11326	0.253388	0.350065	1	+	+	+	+	+	-	Promoter (1-2kb)	2700170	2735133	34964	+	408342	XM_006559007.3
NC_037648.1	2712074	2712795	2712407;2712394;2712445;2712407;2712416	88	460	107	211	97	326	99	206	90	134	79	117	4.85495	34.6303	6.1344	12.9892	5.38706	16.8372	4.521	12.4345	4.6501	8.4969	4.52	7.16614	7.13299	2.11744	3.12549	2.75039	1.82725	1.58543	1.00581	0.307549	1	+	+	+	+	+	-	Exon (XM_006559004.3/408342, exon 3 of 16)	2705707	2735133	29427	+	408342	XM_016914987.2
NC_037648.1	2721036	2721853	2721557;2721460	65	19	110	149	104	47	92	130	132	115	80	211	3.6003	1.5024	6.3048	9.1905	5.77185	2.47152	4.20453	7.86917	6.7963	7.30104	4.5765	12.8748	0.417299	1.4577	0.428202	1.87159	1.07427	2.81324	-1.3222	0.140955	1	-	-	-	+	-	+	Intron (XM_006559004.3/408342, intron 4 of 15)	2705707	2735133	29427	+	408342	XM_016914987.2
NC_037648.1	2722023	2722265	2722135	43	6	30	34	38	4	45	23	36	61	25	41	2.4002	0.52584	1.7608	2.14445	2.14383	0.25745	2.07966	1.44168	1.8907	3.90228	1.469	2.55066	0.219082	1.21788	0.120089	0.693229	2.06393	1.73632	-1.52902	0.147106	1	-	-	-	-	+	-	Intron (XM_006559004.3/408342, intron 4 of 15)	2705707	2735133	29427	+	408342	XM_016914987.2
NC_037648.1	2699427	2701083	2699694;2700277;2699722;2700476;2699667;2699666;2700260;2700869;2699789;2700233;2700765;2700364;2700915	263	35	193	396	243	589	259	743	216	568	214	549	14.4012	2.70432	11.0192	24.3242	13.4127	30.3791	11.7546	44.6921	11.0887	35.8129	12.1475	33.4015	0.187784	2.20744	2.26495	3.80209	3.22968	2.74966	-1.06966	0.114161	1	-	+	+	+	+	+	Promoter (<=1kb)	2700170	2735133	34964	+	408342	XM_006558999.3
NC_037648.1	2698691	2699202	2698817;2698886	60	11	64	45	63	8	95	79	56	90	49	138	3.32755	0.90144	3.692	2.81842	3.51808	0.46341	4.34016	4.8056	2.9127	5.72754	2.825	8.44147	0.270902	0.763386	0.131722	1.10724	1.9664	2.98813	-2.37816	0.0821313	1	-	-	-	-	+	+	Promoter (<=1kb)	2700170	2735133	34964	+	408342	XM_006558999.3
NC_037648.1	2715545	2716302	2716014;2716073;2716028;2715956;2716024;2716027	103	246	97	193	107	248	94	161	92	106	72	165	5.6732	18.5546	5.5664	11.8864	5.93676	12.821	4.29495	9.73134	4.7523	6.73458	4.1245	10.0812	3.27057	2.13538	2.1596	2.26576	1.41712	2.44422	0.304239	0.385055	1	+	+	+	+	+	+	Intron (XM_006559004.3/408342, intron 3 of 15)	2705707	2735133	29427	+	408342	XM_016914987.2
NC_037648.1	2714614	2715330	2715081	64	16	74	56	68	24	88	42	74	59	71	140	3.54575	1.27704	4.26	3.49239	3.79293	1.28725	4.02369	2.58301	3.8325	3.7764	4.068	8.56293	0.360161	0.81981	0.339381	0.641951	0.985362	2.10495	-1.29659	0.231321	1	-	-	-	-	-	+	Intron (XM_006559004.3/408342, intron 3 of 15)	2705707	2735133	29427	+	408342	XM_016914987.2
NC_037648.1	2692829	2698077	2693319;2693282;2693829;2694661;2695517;2696215;2696556;2693296;2693283;2694592;2695497;2694597;2694565;2694615;2694623;2695537;2695524;2695521;2696729;2697491;2696611;2696627;2696844;2697430;2697505;2697579;2697584;2697606	445	1325	424	1754	553	2266	571	1364	479	1292	466	1526	24.3293	99.6091	24.14	107.529	30.4534	116.728	25.8601	81.9955	24.528	81.3814	26.3855	92.7347	4.0942	4.45439	3.833	3.17073	3.3179	3.51461	0.30773	0.0288464	1	+	+	+	+	+	+	Promoter (2-3kb)	2700170	2735133	34964	+	408342	XM_006558999.3
NC_037648.1	2718669	2718967	2718807	54	10	28	58	47	73	49	94	45	74	44	60	3.00025	0.82632	1.6472	3.61493	2.63856	3.81026	2.2605	5.70665	2.3506	4.7205	2.5425	3.70453	0.275417	2.19459	1.44407	2.52451	2.00821	1.45704	-0.613827	0.354736	1	-	-	-	+	-	-	Intron (XM_006559004.3/408342, intron 3 of 15)	2705707	2735133	29427	+	408342	XM_016914987.2
NC_037648.1	2719793	2720416	2720089;2720039;2720079;2720079	79	255	83	136	82	166	60	116	117	97	92	77	4.364	19.2307	4.7712	8.39399	4.56251	8.59883	2.75781	7.02819	6.0298	6.16812	5.2545	4.73694	4.40667	1.7593	1.88467	2.54847	1.02294	0.901502	0.847891	0.316142	1	+	+	+	+	-	-	5' UTR	2705707	2735133	29427	+	408342	XM_016914987.2
NC_037648.1	2713530	2714108	2713738;2713793;2713744;2713790;2713735	53	61	56	195	75	278	70	166	69	154	67	136	2.9457	4.65744	3.2376	12.0089	4.17772	14.3657	3.20991	10.0317	3.577	9.7557	3.842	8.32001	1.5811	3.7092	3.43865	3.12523	2.72734	2.16554	0.122544	0.767535	1	-	+	+	+	+	+	Intron (XM_006559004.3/408342, intron 3 of 15)	2705707	2735133	29427	+	408342	XM_016914987.2
NC_037648.1	2709863	2710183	2710004	67	4	55	57	56	49	50	63	46	98	45	45	3.7094	0.3756	3.1808	3.55366	3.13329	2.5745	2.30571	3.84448	2.4017	6.23106	2.599	2.79358	0.101256	1.11722	0.82166	1.66737	2.59444	1.07487	-1.38727	0.118618	1	-	-	-	-	+	-	Intron (XM_006559004.3/408342, intron 2 of 15)	2705707	2735133	29427	+	408342	XM_016914987.2
NC_037648.1	2688939	2689517	2689169	34	20	50	49	33	24	40	10	47	6	52	139	1.90925	1.57752	2.8968	3.0635	1.86898	1.28725	1.85361	0.66077	2.4528	0.44058	2.9945	8.5022	0.826251	1.05755	0.688745	0.356477	0.179623	2.83927	-0.391852	0.785574	1	-	-	-	-	-	+	Intron (XM_006559004.3/408342, intron 1 of 15)	2685590	2735133	49544	+	408342	XM_006559006.3
NC_037648.1	2686423	2688788	2687162;2687849;2688502;2687151;2687128;2687862;2687137;2687862;2688500;2688510;2688525	199	45	237	490	213	102	242	578	261	577	211	676	10.91	3.45552	13.5184	30.0836	11.7636	5.30347	10.986	34.7805	13.3882	36.3793	11.978	41.1142	0.31673	2.22538	0.450837	3.16589	2.71727	3.43248	-1.63809	0.0631575	1	-	+	-	+	+	+	Promoter (<=1kb)	2685590	2735133	49544	+	408342	XM_006559006.3
NC_037648.1	2689731	2692217	2689942;2690437;2691192;2691855;2689913;2689947;2690561;2690532;2690542;2691831;2691829;2691758;2691955	178	115	179	853	196	440	228	674	234	717	181	930	9.76445	8.71392	10.224	52.3246	10.8291	22.7071	10.3531	40.5472	12.0085	45.1909	10.283	56.5396	0.892413	5.11782	2.09686	3.91643	3.76324	5.49836	-0.700878	0.313294	1	-	+	+	+	+	+	Intron (XM_006559004.3/408342, intron 1 of 15)	2685590	2735133	49544	+	408342	XM_006559006.3
NC_037648.1	2921516	2922493	2921906;2921935;2921884;2921870;2922098	128	97	114	273	169	253	174	373	148	368	133	257	7.03695	7.36176	6.532	16.788	9.3449	13.0785	7.91175	22.4662	7.6139	23.2249	7.571	15.6683	1.04616	2.57012	1.39953	2.8396	3.05033	2.06952	-0.666186	0.160093	1	-	+	+	+	+	+	Distal Intergenic	2936166	3249803	313638	+	408343	XM_016914894.2
NC_037648.1	3176888	3177639	3177108;3177177;3177115;3177227;3177268	122	8	88	167	90	262	115	166	118	153	108	102	6.70965	0.67608	5.0552	10.2934	5.00227	13.5419	5.24436	10.0317	6.0809	9.69276	6.1585	6.25519	0.100762	2.0362	2.70715	1.91285	1.59397	1.0157	0.0991048	0.906461	1	-	+	+	+	+	-	Intron (XM_016914894.2/408343, intron 1 of 7)	3157242	3249803	92562	+	408343	XM_016914901.2
NC_037648.1	2952376	2952985	2952511;2952726;2952737	85	21	73	58	92	85	86	115	67	119	67	114	4.6913	1.65264	4.2032	3.61493	5.11221	4.42814	3.93327	6.96812	3.4748	7.5528	3.842	6.98395	0.352278	0.860042	0.866189	1.77158	2.17359	1.81779	-1.47126	0.00563698	1	-	-	-	+	+	+	Intron (XM_016914894.2/408343, intron 1 of 7)	2936166	3249803	313638	+	408343	XM_016914894.2
NC_037648.1	3197835	3198391	3198139;3198090;3198186	87	83	73	88	60	143	100	124	88	118	87	47	4.8004	6.31008	4.2032	5.45303	3.35317	7.41456	4.56621	7.50875	4.5479	7.48986	4.972	2.91504	1.31449	1.29735	2.21121	1.64442	1.64688	0.586291	0.314786	0.535558	1	-	-	+	+	+	-	Intron (XM_016914894.2/408343, intron 1 of 7)	3211717	3244313	32597	+	408343	XM_016914902.2
NC_037648.1	2941147	2941906	2941439;2941359;2941466;2941737;2941401	118	32	107	175	116	212	130	219	123	187	89	135	6.49145	2.47896	6.1344	10.7835	6.43149	10.9674	5.92251	13.2154	6.3364	11.8327	5.085	8.25928	0.381881	1.75787	1.70527	2.23139	1.86742	1.62424	-0.573792	0.298389	1	-	+	+	+	+	-	Intron (XM_016914894.2/408343, intron 1 of 7)	2936166	3249803	313638	+	408343	XM_016914894.2
NC_037648.1	3131669	3132573	3131884;3131911;3132341;3131893;3132296;3131918;3132258;3131907;3132278	115	250	113	202	98	241	116	191	130	205	146	157	6.3278	18.8551	6.4752	12.4378	5.44203	12.4606	5.28957	11.5334	6.6941	12.9656	8.3055	9.59534	2.97972	1.92084	2.2897	2.1804	1.93687	1.1553	0.447536	0.218287	1	+	+	+	+	+	-	Intron (XM_016914894.2/408343, intron 1 of 7)	3138247	3249803	111557	+	408343	XM_016914896.2
NC_037648.1	2924309	2925776	2924449;2924943;2925593;2925440;2924977;2925427;2925107;2925364;2925286;2925500	183	365	165	395	153	457	201	463	172	377	151	308	10.0372	27.4939	9.4288	24.2629	8.46538	23.5824	9.13242	27.8725	8.8403	23.7913	8.588	18.7656	2.7392	2.57328	2.78575	3.05204	2.69123	2.1851	0.0305815	0.845459	1	+	+	+	+	+	+	Distal Intergenic	2936166	3249803	313638	+	408343	XM_016914894.2
NC_037648.1	2939363	2939765	2939579;2939515;2939601;2939599	55	10	49	120	54	116	32	103	58	97	43	85	3.0548	0.82632	2.84	7.41367	3.02335	6.02433	1.49193	6.24728	3.0149	6.16812	2.486	5.22278	0.270499	2.61045	1.9926	4.18738	2.04588	2.10088	-0.774061	0.310164	1	-	+	-	+	+	+	Intron (XM_016914894.2/408343, intron 1 of 7)	2936166	3249803	313638	+	408343	XM_016914894.2
NC_037648.1	3144268	3144715	3144475	69	122	50	57	42	73	68	72	86	60	62	44	3.8185	9.23976	2.8968	3.55366	2.36371	3.81026	3.11949	4.38511	4.4457	3.83934	3.5595	2.73285	2.41974	1.22675	1.61198	1.40571	0.863608	0.767762	0.791957	0.159368	1	+	-	-	-	-	-	Intron (XM_016914894.2/408343, intron 1 of 7)	3138247	3249803	111557	+	408343	XM_016914896.2
NC_037648.1	3182710	3186154	3182863;3183131;3183020;3183849;3184507;3183036;3183174;3183779;3184249;3183165;3184058;3183853;3184101;3183839;3184122;3184885;3185135;3185183;3183819;3185331;3185576;3185923;3185277;3185875;3185308;3185857;3185387	446	1408	351	725	393	1312	511	1024	506	747	415	524	24.3838	105.844	19.9936	44.482	21.6582	67.6064	23.1475	61.5718	25.9077	47.0791	23.504	31.8833	4.34075	2.22481	3.12152	2.65998	1.81719	1.35651	0.731658	0.163777	1	+	+	+	+	+	+	Intron (XM_016914894.2/408343, intron 1 of 7)	3157242	3249803	92562	+	408343	XM_016914901.2
NC_037648.1	3186281	3186612	3186427	75	19	58	36	45	33	54	104	58	82	59	65	4.1458	1.5024	3.3512	2.26699	2.52862	1.75066	2.48655	6.30735	3.0149	5.22402	3.39	4.00818	0.362391	0.676471	0.692338	2.53659	1.73273	1.18235	-1.65493	0.0784642	1	-	-	-	+	-	-	Intron (XM_016914894.2/408343, intron 1 of 7)	3211717	3244313	32597	+	408343	XM_016914902.2
NC_037648.1	3180617	3181265	3180882	104	247	82	50	103	100	108	90	132	102	89	55	5.72775	18.6298	4.7144	3.12477	5.71688	5.20049	4.92789	5.46637	6.7963	6.48282	5.085	3.40088	3.25255	0.662814	0.909673	1.10927	0.953875	0.668806	0.820608	0.487855	1	+	-	-	-	-	-	Intron (XM_016914894.2/408343, intron 1 of 7)	3157242	3249803	92562	+	408343	XM_016914901.2
NC_037648.1	3215443	3215901	3215579;3215758	60	2	52	27	45	56	49	82	46	75	50	44	3.32755	0.22536	3.0104	1.71556	2.52862	2.93493	2.2605	4.98581	2.4017	4.78344	2.8815	2.73285	0.0677255	0.569878	1.16068	2.20562	1.99169	0.948412	-1.51675	0.0925052	1	-	-	-	+	+	-	Intron (XM_016914894.2/408343, intron 2 of 7)	3211725	3249803	38079	+	408343	XM_016914892.2
NC_037648.1	3195170	3195764	3195382;3195401;3195434;3195385	102	290	54	108	94	226	113	158	98	117	121	76	5.61865	21.8599	3.124	6.67843	5.22215	11.6882	5.15394	9.55113	5.0589	7.42692	6.893	4.67621	3.8906	2.13778	2.2382	1.85317	1.46809	0.6784	1.04741	0.11377	1	+	+	+	+	-	-	Intron (XM_016914894.2/408343, intron 1 of 7)	3211717	3244313	32597	+	408343	XM_016914902.2
NC_037648.1	3071933	3072344	3072104;3072137;3072127	30	139	39	66	41	103	50	70	50	61	39	40	1.69105	10.5168	2.272	4.10509	2.30874	5.35496	2.30571	4.26497	2.6061	3.90228	2.26	2.48993	6.21909	1.80682	2.31943	1.84974	1.49736	1.10174	1.21748	0.292672	1	+	-	+	+	-	-	Intron (XM_016914894.2/408343, intron 1 of 7)	3064818	3249803	184986	+	408343	XM_026443809.1
NC_037648.1	3074938	3075391	3075135;3075139;3075205;3075242	60	143	51	90	49	138	75	109	81	79	59	58	3.32755	10.8173	2.9536	5.57557	2.7485	7.15711	3.43596	6.6077	4.1902	5.0352	3.39	3.58307	3.25083	1.88772	2.60401	1.9231	1.20166	1.05695	0.888715	0.0757228	1	+	+	+	+	-	-	Intron (XM_016914894.2/408343, intron 1 of 7)	3064818	3249803	184986	+	408343	XM_026443809.1
NC_037648.1	3130459	3130830	3130645;3130661;3130665;3130700	75	10	47	72	42	131	62	86	45	82	44	62	4.1458	0.82632	2.7264	4.47271	2.36371	6.79668	2.84823	5.22609	2.3506	5.22402	2.5425	3.82599	0.199315	1.64052	2.87543	1.83486	2.22242	1.50481	-0.238289	0.754307	1	-	+	+	+	+	-	Intron (XM_016914894.2/408343, intron 1 of 7)	3138247	3249803	111557	+	408343	XM_016914896.2
NC_037648.1	3075688	3076121	3075900;3075933;3075827;3075890;3075931	86	16	67	107	62	132	66	141	77	108	47	74	4.74585	1.27704	3.8624	6.61716	3.46311	6.84817	3.02907	8.52994	3.9858	6.86046	2.712	4.55475	0.269086	1.71322	1.97746	2.81603	1.72123	1.67948	-0.650739	0.317326	1	-	+	+	+	+	+	Intron (XM_016914894.2/408343, intron 1 of 7)	3064818	3249803	184986	+	408343	XM_026443809.1
NC_037648.1	3173414	3174207	3173714;3173623;3174022;3173728	130	185	102	134	102	187	119	188	156	168	100	105	7.14605	13.9723	5.8504	8.27145	5.66191	9.68012	5.4252	11.3532	8.0227	10.6369	5.7065	6.43738	1.95525	1.41383	1.70969	2.09268	1.32585	1.12808	0.159688	0.630847	1	+	-	+	+	-	-	Intron (XM_016914894.2/408343, intron 1 of 7)	3157242	3249803	92562	+	408343	XM_016914901.2
NC_037648.1	2934503	2938476	2934970;2935664;2936390;2937454;2937889;2938290;2935061;2935696;2936357;2935682;2936350;2935645;2936338;2937058;2938092;2935722;2936328;2935746;2936326;2937086;2937757;2938119;2938371;2937694;2938227;2937809	473	2827	457	1634	429	2484	470	1630	540	1319	415	1194	25.8567	212.439	26.0144	100.176	23.6371	127.953	21.2939	97.9742	27.6451	83.0808	23.504	72.5724	8.21601	3.85079	5.41323	4.60105	3.00526	3.08766	0.70891	0.211403	1	+	+	+	+	+	+	Promoter (<=1kb)	2936166	3249803	313638	+	408343	XM_016914894.2
NC_037648.1	3151393	3151743	3151571	74	107	76	23	62	46	75	27	58	23	47	16	4.09125	8.11296	4.3736	1.47048	3.46311	2.42003	3.43596	1.68196	3.0149	1.51056	2.712	1.03241	1.983	0.336217	0.698803	0.489517	0.501032	0.380682	1.13813	0.386456	1	+	-	-	-	-	-	Intron (XM_016914894.2/408343, intron 1 of 7)	3157242	3249803	92562	+	408343	XM_016914901.2
NC_037648.1	2968952	2969565	2969223;2969234;2969331	99	251	68	76	96	125	114	119	76	81	85	52	5.455	18.9302	3.9192	4.71779	5.33209	6.48774	5.19915	7.2084	3.9347	5.16108	4.859	3.21869	3.47025	1.20376	1.21673	1.38646	1.31168	0.662418	0.809749	0.381087	1	+	-	-	+	+	-	Intron (XM_016914894.2/408343, intron 1 of 7)	2936166	3249803	313638	+	408343	XM_016914894.2
NC_037648.1	3107249	3107613	3107390;3107481	69	7	62	78	40	76	63	84	66	68	48	39	3.8185	0.60096	3.5784	4.84033	2.25377	3.96473	2.89344	5.10595	3.4237	4.34286	2.7685	2.4292	0.157381	1.35265	1.75915	1.76466	1.26847	0.877443	-0.258449	0.720603	1	-	-	+	+	-	-	Promoter (1-2kb)	3109079	3249803	140725	+	408343	XM_016914897.2
NC_037648.1	3003613	3004155	3003856;3003906;3003961;3003958	103	269	74	119	79	185	103	103	117	107	63	60	5.6732	20.2824	4.26	7.3524	4.3976	9.57714	4.70184	6.24728	6.0298	6.79752	3.616	3.70453	3.57513	1.72592	2.17781	1.32869	1.12732	1.02448	1.10353	0.135636	1	+	+	+	+	-	-	Intron (XM_016914894.2/408343, intron 1 of 7)	3020929	3249803	228875	+	408343	XM_016914895.2
NC_037648.1	3191934	3192226	3192082	62	0	45	49	49	59	69	63	48	74	46	13	3.43665	0.07512	2.6128	3.0635	2.7485	3.0894	3.1647	3.84448	2.5039	4.7205	2.6555	0.85022	0.0218585	1.1725	1.12403	1.2148	1.88526	0.320173	-0.560973	0.567681	1	-	-	-	-	+	-	Intron (XM_016914894.2/408343, intron 1 of 7)	3211717	3244313	32597	+	408343	XM_016914902.2
NC_037648.1	3077901	3078426	3078110;3078258	84	11	73	79	49	75	67	106	93	100	66	87	4.63675	0.90144	4.2032	4.9016	2.7485	3.91324	3.07428	6.42749	4.8034	6.35694	3.7855	5.34424	0.194412	1.16616	1.42377	2.09073	1.32343	1.41177	-0.793467	0.213251	1	-	-	-	+	-	+	Intron (XM_016914894.2/408343, intron 1 of 7)	3064818	3249803	184986	+	408343	XM_026443809.1
NC_037648.1	3099694	3100149	3099847;3099876;3099925	90	22	47	77	65	117	91	117	112	112	78	63	4.96405	1.72776	2.7264	4.77906	3.62802	6.07582	4.15932	7.08826	5.7743	7.11222	4.4635	3.88672	0.348055	1.75288	1.67469	1.70419	1.2317	0.870779	-0.0118113	0.98524	1	-	+	+	+	-	-	Intron (XM_016914894.2/408343, intron 1 of 7)	3109079	3249803	140725	+	408343	XM_016914897.2
NC_037648.1	3096694	3097165	3096850;3096854;3096904;3096957	85	137	51	75	69	120	81	112	94	92	66	52	4.6913	10.3666	2.9536	4.65652	3.8479	6.23029	3.70722	6.78791	4.8545	5.85342	3.7855	3.21869	2.20975	1.57656	1.61914	1.831	1.20577	0.850268	0.475743	0.231086	1	+	+	+	+	-	-	Intron (XM_016914894.2/408343, intron 1 of 7)	3109079	3249803	140725	+	408343	XM_016914897.2
NC_037648.1	3123480	3123787	3123701;3123665	72	1	48	75	33	64	75	87	55	76	48	55	3.98215	0.15024	2.7832	4.65652	1.86898	3.34685	3.43596	5.28616	2.8616	4.84638	2.7685	3.40088	0.0377284	1.67308	1.79074	1.53848	1.69359	1.22842	-0.349211	0.632881	1	-	+	-	-	+	-	Intron (XM_016914894.2/408343, intron 1 of 7)	3109079	3249803	140725	+	408343	XM_016914897.2
NC_037648.1	3156741	3157287	3156997	75	156	62	36	82	100	108	64	102	61	98	31	4.1458	11.7938	3.5784	2.26699	4.56251	5.20049	4.92789	3.90455	5.2633	3.90228	5.5935	1.94336	2.84476	0.633521	1.13983	0.792337	0.741413	0.347432	1.29566	0.304413	1	+	-	-	-	-	-	Promoter (<=1kb)	3157242	3249803	92562	+	408343	XM_016914901.2
NC_037648.1	3019122	3019710	3019331;3019339;3019368;3019309;3019356	108	6	61	120	80	98	95	191	80	207	88	133	5.94595	0.52584	3.5216	7.41367	4.45257	5.09751	4.34016	11.5334	4.1391	13.0915	5.0285	8.13782	0.0884367	2.1052	1.14485	2.65737	3.16289	1.61834	-1.15584	0.142231	1	-	+	+	+	+	+	Promoter (1-2kb)	3020929	3249803	228875	+	408343	XM_016914895.2
NC_037648.1	3208700	3209304	3208981;3209110;3209063;3209047	109	172	79	95	88	163	100	128	89	100	83	63	6.0005	12.9958	4.544	5.88192	4.89233	8.44436	4.56621	7.74903	4.599	6.35694	4.746	3.88672	2.16579	1.29444	1.72604	1.69704	1.38224	0.818946	0.411877	0.298374	1	+	+	+	+	-	-	Promoter (2-3kb)	3211717	3244313	32597	+	408343	XM_016914902.2
NC_037648.1	3128808	3129180	3128957;3129036	43	8	55	89	58	72	66	65	62	74	56	81	2.4002	0.67608	3.1808	5.5143	3.24323	3.75877	3.02907	3.96462	3.2193	4.7205	3.2205	4.97986	0.281677	1.73362	1.15896	1.30886	1.46631	1.5463	-0.445104	0.461557	1	-	+	-	-	-	+	Intron (XM_016914894.2/408343, intron 1 of 7)	3138247	3249803	111557	+	408343	XM_016914896.2
NC_037648.1	3108634	3109597	3108933;3109264;3108802;3109219;3109239;3108822;3109211;3109202;3109473	145	533	103	314	128	458	137	233	153	264	125	162	7.9643	40.1141	5.9072	19.3	7.09113	23.6339	6.23898	14.0564	7.8694	16.6791	7.119	9.89899	5.03674	3.2672	3.33288	2.253	2.11949	1.3905	1.01381	0.0592939	1	+	+	+	+	+	+	Promoter (<=1kb)	3109079	3249803	140725	+	408343	XM_016914897.2
NC_037648.1	2942926	2943292	2943162	98	10	48	63	55	59	53	76	66	48	59	34	5.40045	0.82632	2.7832	3.92128	3.07832	3.0894	2.44134	4.62539	3.4237	3.08406	3.39	2.12555	0.153009	1.40891	1.0036	1.89461	0.900797	0.627006	-0.415764	0.621175	1	-	-	-	+	-	-	Intron (XM_016914894.2/408343, intron 1 of 7)	2936166	3249803	313638	+	408343	XM_016914894.2
NC_037648.1	3091123	3091718	3091470;3091551;3091532	98	7	66	95	55	117	98	129	89	177	99	85	5.40045	0.60096	3.8056	5.88192	3.07832	6.07582	4.47579	7.8091	4.599	11.2033	5.65	5.22278	0.11128	1.5456	1.97375	1.74474	2.43603	0.924386	-0.491739	0.530585	1	-	-	+	+	+	-	Intron (XM_016914894.2/408343, intron 1 of 7)	3109079	3249803	140725	+	408343	XM_016914897.2
NC_037648.1	3061658	3062008	3061838;3061794;3061887	72	8	75	56	54	114	83	101	71	104	41	45	3.98215	0.67608	4.3168	3.49239	3.02335	5.92135	3.79764	6.12714	3.6792	6.6087	2.373	2.79358	0.169778	0.809023	1.95854	1.61341	1.79623	1.17724	-0.643002	0.407979	1	-	-	+	+	+	-	Promoter (2-3kb)	3058915	3249803	190889	+	408343	XM_016914899.2
NC_037648.1	3126474	3127157	3126693;3126733;3126671;3126733;3126737	83	37	77	187	74	162	93	221	87	171	93	155	4.5822	2.85456	4.4304	11.5188	4.12275	8.39287	4.24974	13.3355	4.4968	10.8257	5.311	9.47388	0.622967	2.59995	2.03575	3.13796	2.40742	1.78382	-0.478961	0.391387	1	-	+	+	+	+	+	Intron (XM_016914894.2/408343, intron 1 of 7)	3138247	3249803	111557	+	408343	XM_016914896.2
NC_037648.1	3125063	3125754	3125291;3125553;3125459;3125385;3125443	98	25	77	166	64	222	98	232	108	157	102	122	5.40045	1.95312	4.4304	10.2321	3.57305	11.4823	4.47579	13.9963	5.5699	9.94452	5.8195	7.46979	0.361659	2.30952	3.21359	3.12711	1.7854	1.28358	-0.0743748	0.923511	1	-	+	+	+	+	-	Intron (XM_016914894.2/408343, intron 1 of 7)	3138247	3249803	111557	+	408343	XM_016914896.2
NC_037648.1	3214111	3214362	3214224	43	39	46	42	25	64	48	69	53	36	41	31	2.4002	3.0048	2.6696	2.63461	1.42922	3.34685	2.21529	4.2049	2.7594	2.32878	2.373	1.94336	1.2519	0.986893	2.34173	1.89813	0.843944	0.818946	0.363222	0.568271	1	-	-	-	+	-	-	Promoter (2-3kb)	3211725	3249803	38079	+	408343	XM_016914892.2
NC_037648.1	3087466	3087799	3087605;3087612	47	6	45	36	57	10	57	71	69	94	45	84	2.6184	0.52584	2.6128	2.26699	3.18826	0.56639	2.62218	4.32504	3.577	5.9793	2.599	5.16205	0.200825	0.867648	0.177649	1.64941	1.6716	1.98617	-2.0905	0.0139008	1	-	-	-	-	+	+	Intron (XM_016914894.2/408343, intron 1 of 7)	3109079	3249803	140725	+	408343	XM_016914897.2
NC_037648.1	3205240	3205773	3205549;3205445;3205509;3205497	97	137	85	77	86	172	86	140	77	146	78	63	5.3459	10.3666	4.8848	4.77906	4.78239	8.90777	3.93327	8.46987	3.9858	9.25218	4.4635	3.88672	1.93917	0.978353	1.86262	2.15339	2.32129	0.870779	-0.16126	0.752371	1	+	-	+	+	+	-	Intron (XM_016914894.2/408343, intron 1 of 7)	3211717	3244313	32597	+	408343	XM_016914902.2
NC_037648.1	3188916	3189346	3189126	53	9	83	45	48	57	60	55	66	100	46	58	2.9457	0.7512	4.7712	2.81842	2.69353	2.98642	2.75781	3.36392	3.4237	6.35694	2.6555	3.58307	0.255016	0.590715	1.10874	1.21978	1.85675	1.3493	-1.17917	0.0627277	1	-	-	-	-	+	-	Intron (XM_016914894.2/408343, intron 1 of 7)	3211717	3244313	32597	+	408343	XM_016914902.2
NC_037648.1	3122407	3122878	3122587	56	149	85	78	61	90	83	90	67	62	64	47	3.10935	11.268	4.8848	4.84033	3.40814	4.68559	3.79764	5.46637	3.4748	3.96522	3.6725	2.91504	3.62391	0.990896	1.37482	1.43941	1.14114	0.793748	0.82788	0.400539	1	+	-	-	-	-	-	Intron (XM_016914894.2/408343, intron 1 of 7)	3109079	3249803	140725	+	408343	XM_016914897.2
NC_037648.1	3104836	3105275	3104974;3105125	66	2	48	79	52	64	83	94	74	65	79	55	3.65485	0.22536	2.7832	4.9016	2.91341	3.34685	3.79764	5.70665	3.8325	4.15404	4.52	3.40088	0.0616605	1.76114	1.14877	1.50268	1.0839	0.752407	-0.168184	0.837122	1	-	+	-	+	-	-	Intron (XM_016914894.2/408343, intron 1 of 7)	3109079	3249803	140725	+	408343	XM_016914897.2
NC_037648.1	3174872	3175364	3175043;3175018	112	158	63	57	64	111	98	105	85	75	75	41	6.16415	11.9441	3.6352	3.55366	3.57305	5.76688	4.47579	6.36742	4.3946	4.78344	4.294	2.55066	1.93767	0.977569	1.61399	1.42264	1.08848	0.594006	0.544617	0.271211	1	+	-	+	-	-	-	Intron (XM_016914894.2/408343, intron 1 of 7)	3157242	3249803	92562	+	408343	XM_016914901.2
NC_037648.1	3008145	3008624	3008401;3008418	85	33	68	83	74	125	87	84	71	123	55	77	4.6913	2.55408	3.9192	5.14668	4.12275	6.48774	3.97848	5.10595	3.6792	7.80456	3.164	4.73694	0.544429	1.3132	1.57364	1.28339	2.12127	1.49714	-0.514567	0.288429	1	-	-	+	-	+	-	Intron (XM_016914894.2/408343, intron 1 of 7)	3020929	3249803	228875	+	408343	XM_016914895.2
NC_037648.1	3110229	3110756	3110440;3110446;3110500;3110502;3110485	64	19	57	158	78	187	65	130	71	135	50	118	3.54575	1.5024	3.2944	9.74193	4.34263	9.68012	2.98386	7.86917	3.6792	8.55984	2.8815	7.22687	0.423719	2.95712	2.22909	2.63725	2.32655	2.50802	-0.413477	0.497088	1	-	+	+	+	+	+	Promoter (1-2kb)	3109079	3249803	140725	+	408343	XM_016914897.2
NC_037648.1	3009234	3009706	3009462;3009437;3009445;3009458;3009480	63	154	67	116	48	181	68	104	87	115	73	73	3.4912	11.6436	3.8624	7.16859	2.69353	9.37118	3.11949	6.30735	4.4968	7.30104	4.181	4.49402	3.33513	1.85599	3.47914	2.02192	1.62361	1.07487	0.87717	0.109473	1	+	+	+	+	+	-	Intron (XM_016914894.2/408343, intron 1 of 7)	3020929	3249803	228875	+	408343	XM_016914895.2
NC_037648.1	3057397	3060902	3057638;3057882;3058336;3057964;3059248;3059732;3060599;3057971;3057748;3058347;3059188;3059962;3060634;3057731;3057996;3058421;3057718;3057980;3058444;3059268;3059805;3060194;3060546;3059261;3059857;3060300;3059894;3060233	429	2057	406	775	391	1493	460	1121	504	900	459	566	23.4565	154.597	23.1176	47.5455	21.5482	76.9261	20.8418	67.3985	25.8055	56.7089	25.99	34.4339	6.5908	2.05668	3.56995	3.23381	2.19755	1.32489	0.854645	0.306069	1	+	+	+	+	+	+	Promoter (<=1kb)	3058915	3249803	190889	+	408343	XM_006560629.3
NC_037648.1	3020534	3021140	3020846;3020923;3020914;3020929;3020931	86	4	99	170	70	140	71	247	90	184	85	130	4.74585	0.3756	5.68	10.4772	3.90287	7.26009	3.25512	14.8974	4.6501	11.6439	4.859	7.95563	0.0791428	1.84458	1.86019	4.57661	2.50401	1.6373	-1.2041	0.20305	1	-	+	+	+	+	+	Promoter (<=1kb)	3020929	3249803	228875	+	408343	XM_016914895.2
NC_037648.1	9461867	9463085	9462590;9462630	131	22	117	33	136	11	142	69	119	123	132	314	7.2006	1.72776	6.7024	2.08318	7.53089	0.61788	6.46503	4.2049	6.132	7.80456	7.5145	19.13	0.239947	0.310811	0.0820461	0.650407	1.27276	2.54574	-2.82009	0.147014	1	-	-	-	-	+	+	Promoter (<=1kb)	9461058	9465227	4170	+	408345	XM_006564352.3
NC_037648.1	9840446	9843584	9840660;9841120;9841606;9842476;9843092;9840796;9841114;9841587;9840724;9841064;9840802;9841127;9841597;9841626;9842454;9842892;9843170;9842355;9843057;9842490;9843040;9842377;9842441;9843067;9843077	392	540	316	711	339	943	367	794	459	742	294	512	21.4382	40.6399	18.0056	43.6242	18.6898	48.6066	16.6373	47.7556	23.506	46.7644	16.6675	31.1545	1.89568	2.42281	2.6007	2.87039	1.98947	1.86918	0.0402035	0.876724	1	+	+	+	+	+	+	3' UTR	9835051	9836587	1537	-	408346	XM_391898.7
NC_037648.1	9835370	9835859	9835635;9835668;9835668	59	11	69	42	58	11	51	79	43	102	57	113	3.273	0.90144	3.976	2.63461	3.24323	0.61788	2.35092	4.8056	2.2484	6.48282	3.277	6.92322	0.275417	0.662628	0.190514	2.04414	2.8833	2.11267	-2.64112	0.00702308	1	-	-	-	+	+	+	Promoter (<=1kb)	9835051	9836587	1537	-	408346	XM_391898.7
NC_037648.1	9861728	9862221	9862010;9862019;9862049	40	7	38	22	56	15	64	86	68	128	46	146	2.23655	0.60096	2.2152	1.40921	3.13329	0.82384	2.93865	5.22609	3.5259	8.11926	2.6555	8.92731	0.2687	0.636155	0.262931	1.7784	2.30275	3.36182	-2.6721	0.0386751	1	-	-	-	+	+	+	Promoter (<=1kb)	9857063	9863026	5964	-	408347	XM_006564364.3
NC_037648.1	10083927	10084187	10084057	34	66	36	29	52	66	46	50	27	20	41	21	1.90925	5.03304	2.1016	1.8381	2.91341	3.44983	2.12487	3.06357	1.4308	1.32174	2.373	1.33606	2.63613	0.874619	1.18412	1.44177	0.923777	0.563026	0.68089	0.402379	1	+	-	-	-	-	-	Intron (XR_003305651.1/408348, intron 7 of 8)	10072588	10137469	64882	+	408348	XR_001704781.2
NC_037648.1	10081946	10082569	10082181;10082196	105	12	74	207	69	156	114	63	103	77	71	68	5.7823	0.97656	4.26	12.7442	3.8479	8.08393	5.19915	3.84448	5.3144	4.90932	4.068	4.19037	0.168888	2.9916	2.10087	0.739444	0.923777	1.03008	0.966058	0.41233	1	-	+	+	-	-	-	Intron (XR_003305651.1/408348, intron 6 of 8)	10072588	10137469	64882	+	408348	XR_001704781.2
NC_037648.1	10072908	10073499	10073195;10073223;10073197;10073202;10073203	52	264	55	134	44	161	32	89	36	103	38	47	2.89115	19.9068	3.1808	8.27145	2.47365	8.34138	1.49193	5.4063	1.8907	6.54576	2.2035	2.91504	6.88543	2.60043	3.37209	3.6237	3.46208	1.32291	0.612707	0.396087	1	+	+	+	+	+	-	Promoter (<=1kb)	10072588	10137469	64882	+	408348	XR_001704781.2
NC_037648.1	10078726	10081432	10078843;10079548;10080424;10081239;10078965;10079377;10079563;10079475;10079601;10079499;10079993;10080465;10080484;10080498	291	528	276	939	315	511	352	469	306	552	256	452	15.9286	39.7385	15.7336	57.5938	17.3705	26.3629	15.9591	28.2329	15.6877	34.8058	14.5205	27.5107	2.49479	3.66056	1.51768	1.76908	2.21867	1.89461	0.383402	0.438297	1	+	+	+	+	+	+	Intron (XR_003305651.1/408348, intron 6 of 8)	10072588	10137469	64882	+	408348	XR_001704781.2
NC_037648.1	10077835	10078491	10078158;10078117;10078172;10078180;10078230	120	151	116	233	109	238	115	148	82	137	93	118	6.60055	11.4182	6.6456	14.3372	6.0467	12.3061	5.24436	8.95043	4.2413	8.68572	5.311	7.22687	1.72989	2.1574	2.03518	1.70668	2.04789	1.36074	0.211376	0.327353	1	+	+	+	+	+	-	Exon (XR_003305651.1/408348, exon 6 of 9)	10072588	10137469	64882	+	408348	XR_001704781.2
NC_037648.1	11909729	11910155	11909849	65	14	62	12	50	9	62	30	57	44	50	93	3.6003	1.1268	3.5784	0.79651	2.80347	0.5149	2.84823	1.86217	2.9638	2.8323	2.8815	5.70862	0.312974	0.222588	0.183665	0.653799	0.955631	1.98113	-2.31969	0.138842	1	-	-	-	-	-	+	Promoter (<=1kb)	11910693	11912818	2126	+	408349	XM_006566321.3
NC_037648.1	12106795	12107193	12106884	65	20	64	51	80	1	66	60	80	106	55	74	3.6003	1.57752	3.692	3.18604	4.45257	0.10298	3.02907	3.66427	4.1391	6.73458	3.164	4.55475	0.438163	0.862958	0.0231282	1.2097	1.62706	1.43955	-1.69119	0.0372486	1	-	-	-	-	+	-	Intron (XM_016914864.2/408351, intron 3 of 6)	12089862	12099918	10057	-	408351	XM_006566335.3
NC_037648.1	12109893	12111183	12109984;12110404;12110795;12110533;12110824;12110431;12110786;12110434;12110803;12110608;12110690	150	606	142	419	152	553	187	461	163	411	150	359	8.23705	45.5978	8.1224	25.7334	8.41041	28.5255	8.49948	27.7523	8.3804	25.9313	8.5315	21.8628	5.5357	3.1682	3.39169	3.26518	3.09428	2.5626	0.439033	0.294032	1	+	+	+	+	+	+	Intron (XM_016914864.2/408351, intron 3 of 6)	12089862	12099918	10057	-	408351	XM_006566335.3
NC_037648.1	12107414	12107845	12107630;12107617	86	211	85	76	77	102	77	102	65	69	67	57	4.74585	15.9254	4.8848	4.71779	4.28766	5.30347	3.52638	6.18721	3.3726	4.4058	3.842	3.52234	3.35565	0.96581	1.23691	1.75455	1.30635	0.916799	0.482728	0.564599	1	+	-	-	+	-	-	Intron (XM_016914864.2/408351, intron 3 of 6)	12089862	12099918	10057	-	408351	XM_006566335.3
NC_037648.1	12093862	12106590	12094099;12094400;12095034;12096003;12094229;12094323;12094561;12095684;12096041;12096696;12097041;12097543;12095049;12095563;12096083;12095089;12095378;12096057;12096645;12097144;12097919;12095013;12095072;12095594;12096016;12096398;12096668;12097358;12098660;12099206;12100073;12101030;12101875;12102931;12103402;12103939;12105307;12105965;12095985;12096592;12097167;12097926;12097210;12097946;120…	1748	4618	1370	5897	1405	7251	1731	5770	1651	4898	1441	4003	95.4079	346.979	77.8728	361.37	77.2878	373.405	78.3037	346.664	84.4172	308.343	81.473	243.163	3.6368	4.64052	4.83136	4.42717	3.65261	2.98458	0.244601	0.289678	1	+	+	+	+	+	+	Promoter (<=1kb)	12089862	12097179	7318	-	408351	XM_006566332.3
NC_037648.1	12171037	12171435	12171153	61	6	63	3	59	2	81	28	70	41	65	94	3.3821	0.52584	3.6352	0.24508	3.2982	0.15447	3.70722	1.74203	3.6281	2.64348	3.729	5.76935	0.155477	0.0674186	0.0468346	0.469902	0.728613	1.54716	-3.34757	0.124671	1	-	-	-	-	-	+	Promoter (<=1kb)	12170298	12171881	1584	+	408352	XM_006566338.3
NC_037648.1	12179469	12179929	12179736	65	2	63	5	38	4	54	13	48	17	55	104	3.6003	0.22536	3.6352	0.36762	2.14383	0.25745	2.48655	0.84098	2.5039	1.13292	3.164	6.37665	0.0625948	0.101128	0.120089	0.338212	0.452462	2.01538	-3.30554	0.260339	1	-	-	-	-	-	+	Promoter (<=1kb)	12179253	12180603	1351	-	408353	XM_391905.7
NC_037648.1	12449491	12450175	12449809	75	25	61	62	52	28	90	14	75	30	80	149	4.1458	1.95312	3.5216	3.86001	2.91341	1.49321	4.11411	0.90105	3.8836	1.95114	4.5765	9.1095	0.471108	1.0961	0.51253	0.219015	0.502405	1.99049	-0.382913	0.746715	1	-	-	-	-	-	+	Promoter (2-3kb)	12447016	12496611	49596	+	408354	XM_026443842.1
NC_037648.1	12448631	12449109	12448833;12448941	78	12	56	80	54	9	83	68	51	114	63	116	4.30945	0.97656	3.2376	4.96287	3.02335	0.5149	3.79764	4.14483	2.6572	7.2381	3.616	7.10541	0.226609	1.53289	0.170308	1.09142	2.72396	1.96499	-1.58271	0.119154	1	-	-	-	-	+	+	Promoter (1-2kb)	12447016	12496611	49596	+	408354	XM_026443842.1
NC_037648.1	12463044	12465308	12463265;12464090;12464624;12463267;12464120;12463258;12463218;12463817;12464085;12464595;12465113;12463695;12463979;12463794;12464064;12463786;12464061;12464608;12465154	265	626	249	628	259	807	317	515	308	404	236	360	14.5103	47.1002	14.2	38.5388	14.2922	41.6039	14.3768	30.9961	15.7899	25.4907	13.3905	21.9235	3.24598	2.714	2.91095	2.15598	1.61437	1.63724	0.7141	0.0083599	1	+	+	+	+	+	+	Intron (XM_026443842.1/408354, intron 1 of 5)	12474562	12496655	22094	+	408354	XM_016914963.2
NC_037648.1	12450246	12455737	12450556;12451109;12451549;12452304;12453396;12453827;12450550;12450559;12451001;12451546;12452537;12453377;12454622;12455352;12450997;12451041;12451544;12452285;12451521;12451574;12452244;12451625;12453370;12453811;12453372;12453827;12453385;12453803;12455021;12455339;12455005;12455363;12455077;12455348	558	968	586	2846	520	2820	693	1717	538	1737	533	1962	30.4934	72.7913	33.3416	174.436	28.6394	145.253	31.3757	103.2	27.5429	109.39	30.171	119.213	2.38712	5.23178	5.07179	3.28917	3.97162	3.95124	0.178722	0.650582	1	+	+	+	+	+	+	Intron (XM_026443842.1/408354, intron 1 of 5)	12447016	12496611	49596	+	408354	XM_026443842.1
NC_037648.1	12485067	12487176	12485653;12486557;12485718;12485719;12485585;12485770;12486527;12486544;12486582	260	1131	217	887	232	1060	307	352	292	287	288	316	14.2376	85.0358	12.3824	54.4078	12.808	54.6309	13.9247	21.2047	14.9723	18.1267	16.3285	19.2514	5.97262	4.39396	4.26537	1.52281	1.21068	1.17901	1.90296	0.0195008	1	+	+	+	+	+	-	Intron (XM_026443842.1/408354, intron 1 of 5)	12474564	12496655	22092	+	408354	XM_006566758.3
NC_037648.1	12467960	12469479	12468352;12469193;12468394;12468328;12468351;12468498;12469028	175	37	144	433	160	302	210	311	145	270	156	388	9.6008	2.85456	8.236	26.5912	8.85017	15.6015	9.53931	18.7418	7.4606	17.0567	8.8705	23.624	0.297325	3.22865	1.76285	1.96469	2.28624	2.66321	-0.386601	0.59124	1	-	+	+	+	+	+	Intron (XM_026443842.1/408354, intron 1 of 5)	12474562	12496655	22094	+	408354	XM_016914963.2
NC_037648.1	12456065	12462626	12456290;12456600;12456974;12456350;12456842;12456402;12456924;12456718;12457585;12457982;12458383;12458967;12459589;12460183;12456662;12457576;12457930;12457649;12458023;12458367;12458843;12457929;12458406;12458439;12458457;12458955;12459023;12459110;12459416;12459605;12460181;12460225;12460137;12460210;12460656;12461262;12461813;12462436;12461685;12461665;12461791;12461755	813	202	728	2088	677	1681	782	1561	878	1513	677	1678	44.4037	15.2494	41.4072	127.993	37.2697	86.6062	35.3994	93.8293	44.9169	95.2912	38.307	101.966	0.343426	3.09108	2.32377	2.65059	2.1215	2.66181	-0.368482	0.568322	1	-	+	+	+	+	+	Intron (XM_026443842.1/408354, intron 1 of 5)	12447016	12496611	49596	+	408354	XM_026443842.1
NC_037648.1	12466951	12467555	12467353;12467242;12467316;12467327;12467323	78	19	64	121	69	115	121	158	74	134	76	176	4.30945	1.5024	3.692	7.47494	3.8479	5.97284	5.51562	9.55113	3.8325	8.4969	4.3505	10.7492	0.348629	2.02463	1.55223	1.73165	2.21706	2.4708	-0.709589	0.232635	1	-	+	+	+	+	+	Intron (XM_026443842.1/408354, intron 1 of 5)	12474562	12496655	22094	+	408354	XM_016914963.2
NC_037648.1	12479092	12484306	12479459;12480265;12481149;12482428;12483165;12483652;12479451;12479487;12479537;12479511;12480537;12481131;12481892;12482638;12480277;12480305;12480394;12481175;12481297;12481961;12482421;12481235;12481708;12482019;12482429;12482397;12483652;12483628;12483680;12483676;12483760	639	645	515	2613	553	2575	704	1654	631	1762	511	1992	34.912	48.5275	29.3088	160.16	30.4534	132.638	31.873	99.4158	32.2952	110.963	28.928	121.035	1.38999	5.46457	4.35544	3.11912	3.4359	4.18401	0.0619236	0.910781	1	+	+	+	+	+	+	Intron (XM_026443842.1/408354, intron 1 of 5)	12474564	12496655	22092	+	408354	XM_006566758.3
NC_037648.1	12475894	12477952	12475988;12476326;12477135;12477529;12477381;12477373;12477194;12477308;12477416	243	917	225	713	200	1062	271	398	239	348	251	455	13.3102	68.9602	12.8368	43.7468	11.049	54.7339	12.2971	23.9679	12.264	21.9661	14.238	27.6929	5.181	3.40792	4.95374	1.94907	1.7911	1.945	1.25224	0.0413233	1	+	+	+	+	+	+	Promoter (1-2kb)	12474564	12496655	22092	+	408354	XM_006566758.3
NC_037648.1	12469571	12472749	12470167;12470833;12471714;12472480;12470678;12470163;12470669;12470062;12470264;12470658;12470772;12470800;12471788;12471794;12471568;12472310	400	900	414	1076	372	1183	462	986	448	1094	333	1344	21.8745	67.6831	23.572	65.9878	20.5038	60.9642	20.9322	59.2891	22.9439	68.9193	18.871	81.6818	3.09416	2.79941	2.97331	2.83244	3.00382	4.32843	-0.197066	0.457809	1	+	+	+	+	+	+	Promoter (1-2kb)	12474562	12496655	22094	+	408354	XM_016914963.2
NC_037648.1	12474964	12475543	12475225;12475208;12475262;12475392	94	38	92	111	93	201	98	155	90	150	79	147	5.18225	2.92968	5.2824	6.86224	5.16718	10.401	4.47579	9.37092	4.6501	9.50394	4.52	8.98804	0.56533	1.29908	2.0129	2.09369	2.04381	1.9885	-0.659894	0.214197	1	-	-	+	+	+	+	Promoter (<=1kb)	12474564	12496655	22092	+	408354	XM_006566758.3
NC_037648.1	12473604	12474804	12474324;12473865;12474386;12474243;12474342;12474368;12474540	144	288	158	456	146	559	171	256	163	235	139	227	7.90975	21.7097	9.0312	28.0004	8.08059	28.8344	7.77612	15.438	8.3804	14.8538	7.91	13.8464	2.74468	3.10041	3.56835	1.98531	1.77245	1.75049	0.773128	0.023648	1	+	+	+	+	+	+	Promoter (<=1kb)	12474562	12496655	22094	+	408354	XM_016914963.2
NC_037648.1	12487448	12488238	12488016;12487983;12487956;12487956;12487985	91	311	85	220	107	344	122	137	67	98	66	68	5.0186	23.4374	4.8848	13.5407	5.93676	17.7641	5.56083	8.28966	3.4748	6.23106	3.7855	4.19037	4.67011	2.77201	2.99222	1.49072	1.79321	1.10695	1.24875	0.0661695	1	+	+	+	+	+	-	Exon (XM_026443842.1/408354, exon 2 of 6)	12498144	12499725	1582	-	408355	XM_391907.5
NC_037648.1	12498947	12499272	12499040	36	2	32	6	43	15	46	5	47	2	31	76	2.01835	0.22536	1.8744	0.42889	2.41868	0.82384	2.12487	0.36042	2.4528	0.18882	1.808	4.67621	0.111656	0.228815	0.340616	0.16962	0.0769814	2.5864	-2.05642	0.474847	1	-	-	-	-	-	+	Promoter (<=1kb)	12498144	12499725	1582	-	408355	XM_391907.5
NC_037648.1	12488873	12495105	12489251;12490071;12491041;12491656;12492017;12492701;12493229;12490009;12491151;12491515;12492013;12493280;12490034;12490011;12490607;12491210;12492155;12490686;12491141;12491531;12492118;12490690;12491073;12491575;12492009;12493242;12491174;12491516;12492108;12493273;12494540;12493286;12493925;12494536;12493295	742	4590	682	2947	662	5065	787	2065	745	1796	768	1972	40.5307	344.876	38.7944	180.624	36.4451	260.848	35.6255	124.105	38.1206	113.103	43.4485	119.82	8.50901	4.65593	7.15729	3.4836	2.96698	2.75775	1.14205	0.0767451	1	+	+	+	+	+	+	Exon (XM_026443842.1/408354, exon 3 of 6)	12498144	12499725	1582	-	408355	XM_391907.5
NC_037648.1	12495256	12496324	12495601;12496002;12495552;12495996;12495797;12496013	144	486	107	157	151	358	163	185	177	111	161	113	7.90975	36.5834	6.1344	9.68066	8.35544	18.4849	7.41444	11.173	9.0958	7.04928	9.153	6.92322	4.6251	1.57809	2.21232	1.50692	0.775004	0.756388	1.46978	0.187091	1	+	+	+	+	-	-	Exon (XM_026443842.1/408354, exon 6 of 6)	12498144	12499725	1582	-	408355	XM_391907.5
NC_037648.1	12501774	12504205	12502032;12502422;12503595;12501977;12502341;12502700;12502024;12502474;12502631;12503394;12503986;12502595;12503050	323	1055	244	396	306	724	351	428	382	332	281	273	17.6742	79.3267	13.916	24.3242	16.8758	37.3302	15.9139	25.77	19.5713	20.959	15.933	16.64	4.48828	1.74793	2.21206	1.61934	1.0709	1.04437	1.17769	0.200354	1	+	+	+	+	-	-	Promoter (1-2kb)	12498144	12500329	2186	-	408355	XM_006566365.3
NC_037648.1	12672238	12674356	12672509;12673111;12673197;12673125;12674045;12673152;12673136;12673203;12673949;12674026;12674015;12674072	310	483	221	786	210	1078	299	524	297	535	262	494	16.9651	36.3581	12.6096	48.2195	11.5987	55.5577	13.563	31.5367	15.2278	33.7358	14.8595	30.0614	2.14311	3.82403	4.78999	2.3252	2.21541	2.02304	0.712723	0.211142	1	+	+	+	+	+	+	Promoter (1-2kb)	12671148	12706589	35442	+	408358	XM_026443630.1
NC_037648.1	12700023	12702069	12700413;12700842;12701418;12701765	282	709	240	131	235	249	267	241	309	166	275	99	15.4376	53.3352	13.6888	8.08764	12.9729	12.8725	12.1163	14.5369	15.841	10.511	15.594	6.073	3.45489	0.590822	0.992261	1.19978	0.663531	0.389445	1.16115	0.410478	1	+	-	-	-	-	-	Exon (XM_006566375.3/408358, exon 4 of 9)	12692837	12706589	13753	+	408358	XM_006566374.3
NC_037648.1	12695478	12695945	12695673;12695671	96	217	44	75	59	127	77	78	93	71	60	61	5.29135	16.3762	2.556	4.65652	3.2982	6.59072	3.52638	4.74553	4.8034	4.53168	3.4465	3.76526	3.0949	1.8218	1.99828	1.34572	0.943432	1.09249	1.032	0.0876294	1	+	-	+	-	-	-	Promoter (2-3kb)	12692837	12706589	13753	+	408358	XM_006566374.3
NC_037648.1	12703058	12703625	12703286	86	160	102	32	71	85	90	69	108	40	101	18	4.74585	12.0943	5.8504	2.02191	3.95784	4.42814	4.11411	4.2049	5.5699	2.58054	5.763	1.15387	2.54839	0.345602	1.11883	1.02207	0.463301	0.20022	1.25136	0.354965	1	+	-	-	-	-	-	Exon (XM_006566375.3/408358, exon 7 of 9)	12692837	12706589	13753	+	408358	XM_006566374.3
NC_037648.1	12696129	12697176	12696333;12696342;12696768;12697003;12696308;12696819;12696393	162	155	137	191	142	267	169	239	192	221	156	172	8.89165	11.7187	7.8384	11.7638	7.86071	13.7993	7.6857	14.4168	9.8623	13.9727	8.8705	10.5063	1.31794	1.50079	1.75548	1.8758	1.41678	1.18441	0.0309966	0.900075	1	+	-	+	+	+	-	Intron (XM_006566375.3/408358, intron 2 of 8)	12692837	12706589	13753	+	408358	XM_006566374.3
NC_037648.1	12699121	12699579	12699364	76	203	80	54	42	86	82	62	78	39	78	32	4.20035	15.3245	4.6008	3.36985	2.36371	4.47963	3.75243	3.78441	4.0369	2.5176	4.4635	2.00409	3.64839	0.732449	1.89517	1.00852	0.623647	0.448995	1.59246	0.238043	1	+	-	-	-	-	-	5' UTR	12692837	12706589	13753	+	408358	XM_006566374.3
NC_037648.1	12674468	12675807	12674654;12674928;12674980;12674958;12675497;12674977;12675565;12675515;12675531;12675544	166	331	172	297	192	449	224	329	152	274	179	272	9.10985	24.9398	9.8264	18.2585	10.6092	23.1705	10.1723	19.8231	7.8183	17.3085	10.17	16.5793	2.73767	1.85811	2.184	1.94873	2.21384	1.63022	0.226979	0.353224	1	+	+	+	+	+	+	Exon (XM_006566375.3/408358, exon 2 of 9)	12671148	12706589	35442	+	408358	XM_026443630.1
NC_037648.1	12670723	12671128	12670886;12670934;12670940;12670937	84	28	45	97	64	161	66	135	49	104	88	79	4.63675	2.17848	2.6128	6.00446	3.57305	8.34138	3.02907	8.16952	2.555	6.6087	5.0285	4.8584	0.469829	2.29809	2.33453	2.69704	2.58658	0.966173	-0.292617	0.669768	1	-	+	+	+	+	-	Promoter (<=1kb)	12671148	12706589	35442	+	408358	XM_026443629.1
NC_037648.1	12703809	12704883	12704597	164	347	138	61	129	153	172	140	167	88	164	71	9.00075	26.1418	7.8952	3.79874	7.1461	7.92946	7.82133	8.46987	8.5848	5.60166	9.3225	4.37256	2.9044	0.481146	1.10962	1.08292	0.652509	0.469033	1.02795	0.404601	1	+	-	-	-	-	-	Exon (XM_006566375.3/408358, exon 7 of 9)	12692837	12706589	13753	+	408358	XM_006566374.3
NC_037648.1	12693986	12694326	12694175	66	6	43	88	55	57	56	29	72	45	52	37	3.65485	0.52584	2.4992	5.45303	3.07832	2.98642	2.57697	1.8021	3.7303	2.89524	2.9945	2.30774	0.143875	2.18191	0.970146	0.69931	0.776141	0.77066	0.553257	0.61436	1	-	+	-	-	-	-	Promoter (1-2kb)	12692837	12706589	13753	+	408358	XM_006566374.3
NC_037648.1	12671498	12671771	12671596	76	8	43	74	63	63	43	69	54	49	46	64	4.20035	0.67608	2.4992	4.59525	3.51808	3.29536	1.98924	4.2049	2.8105	3.147	2.6555	3.94745	0.160958	1.83869	0.936693	2.11382	1.11973	1.48652	-0.68479	0.364108	1	-	+	-	-	-	-	Promoter (<=1kb)	12671148	12706589	35442	+	408358	XM_026443630.1
NC_037648.1	12675928	12677605	12676099;12676596;12676676;12677303;12676633;12677334;12677359;12677334;12677365	251	642	221	485	172	636	260	264	234	263	203	219	13.7466	48.3022	12.6096	29.7772	9.50981	32.7991	11.7998	15.9185	12.0085	16.6162	11.526	13.3606	3.51376	2.36147	3.44898	1.34905	1.3837	1.15917	1.2605	0.0362187	1	+	+	+	+	+	-	Intron (XM_006566375.3/408358, intron 2 of 8)	12671148	12706589	35442	+	408358	XM_026443630.1
NC_037648.1	12679333	12683804	12679898;12680399;12681402;12681817;12682350;12683205;12683542;12679688;12680530;12681304;12681888;12682325;12679881;12680480;12680722;12681292;12681848;12682326;12679781;12680620;12681370;12681838;12682177;12683085;12679844;12679800;12681357;12681345;12681882;12682411;12682419;12683163;12683555;12683543;12683439	606	2146	532	2523	470	3106	649	1951	557	1649	509	1603	33.1119	161.283	30.2744	154.645	25.8909	159.979	29.3865	117.257	28.5138	103.851	28.815	97.4109	4.87085	5.10811	6.17897	3.99017	3.64213	3.38056	0.553053	0.0350487	1	+	+	+	+	+	+	Intron (XM_006566375.3/408358, intron 2 of 8)	12671148	12706589	35442	+	408358	XM_026443630.1
NC_037648.1	12691951	12693544	12692164;12692666;12693256;12692171;12692647;12692147;12692631;12693287;12692156;12692672;12693253;12692621;12692752;12693304	258	364	197	608	231	717	229	499	217	357	196	232	14.1285	27.4188	11.2464	37.3134	12.753	36.9698	10.3983	30.035	11.1398	22.5325	11.1305	14.1501	1.94067	3.31781	2.89891	2.88845	2.0227	1.27129	0.39993	0.349215	1	+	+	+	+	+	+	Promoter (<=1kb)	12692837	12706589	13753	+	408358	XM_006566374.3
NC_037648.1	12691074	12691392	12691296	41	8	44	56	56	90	68	84	55	62	50	54	2.2911	0.67608	2.556	3.49239	3.13329	4.68559	3.11949	5.10595	2.8616	3.96522	2.8815	3.34015	0.29509	1.36635	1.49542	1.63679	1.38567	1.15917	-0.405573	0.471226	1	-	-	-	+	-	-	Promoter (1-2kb)	12692837	12706589	13753	+	408358	XM_006566374.3
NC_037648.1	12684068	12690251	12684706;12685247;12686227;12686754;12687315;12688298;12688841;12689482;12689890;12684553;12685269;12684640;12685118;12685534;12686230;12686734;12684585;12685229;12684510;12685072;12686276;12686757;12687452;12687961;12688324;12686297;12686773;12687311;12686794;12686776;12687323;12687392;12687674;12688161;12688240;12688854;12688308;12688809;12689486;12689980;12690045;12690068	779	792	646	2684	743	2201	877	1798	788	1976	706	1727	42.549	59.5702	36.7496	164.51	40.8977	113.381	39.6944	108.066	40.3179	124.432	39.9455	104.941	1.40004	4.47651	2.77231	2.72245	3.08627	2.6271	0.0359801	0.944041	1	+	+	+	+	+	+	Promoter (2-3kb)	12692837	12706589	13753	+	408358	XM_006566374.3
NC_037648.1	12895409	12898106	12896014;12896708;12897348;12897921;12895933;12896572;12895993;12895805;12896016;12895999;12896776;12895977;12896661;12896858;12897603;12897796;12897903	367	1232	264	1060	356	1333	373	986	379	802	322	670	20.0744	92.623	15.052	65.0075	19.6243	68.6877	16.9085	59.2891	19.418	50.5408	18.2495	40.7498	4.61399	4.31886	3.50014	3.50647	2.60278	2.23293	0.575677	0.0547218	1	+	+	+	+	+	+	Promoter (<=1kb)	12897512	12905506	7995	+	408359	XM_006566384.3
NC_037648.1	12888210	12892537	12888482;12889134;12889600;12890595;12891045;12891797;12888635;12889199;12888658;12888598;12889156;12889207;12889193;12889788;12890220;12890458;12889809;12890185;12889816;12890151;12891113;12891079;12891768;12891121;12891078;12891072;12891748;12892328;12891858;12891881;12891875	529	866	361	1225	500	1207	546	1040	545	1003	453	881	28.9115	65.129	20.5616	75.117	27.54	62.1999	24.7299	62.5329	27.9006	63.1918	25.651	53.5639	2.2527	3.65327	2.25853	2.52864	2.26489	2.08818	0.246598	0.458813	1	+	+	+	+	+	+	Promoter (<=1kb)	12888896	12905506	16611	+	408359	XM_391909.5
NC_037648.1	12898793	12900827	12898950;12899019;12899644;12900387;12899033;12899503;12899961;12900460;12899687;12900453;12899701;12900441;12899657;12900471;12900439	270	635	224	770	263	793	287	505	256	513	220	454	14.7831	47.7763	12.78	47.2392	14.5121	40.8831	13.0205	30.3954	13.1327	32.3512	12.4865	27.6321	3.23182	3.69634	2.81717	2.33443	2.46341	2.21296	0.475133	0.0601491	1	+	+	+	+	+	+	Promoter (<=1kb)	12898966	12905504	6539	+	408359	XM_026443641.1
NC_037648.1	12900933	12901752	12901342;12901460;12901541;12901480;12901489;12901547	134	109	85	121	117	178	139	117	109	164	91	169	7.36425	8.2632	4.8848	7.47494	6.48646	9.21671	6.3294	7.08826	5.621	10.3851	5.198	10.3241	1.12207	1.53024	1.42092	1.11989	1.84755	1.98617	-0.282309	0.398162	1	+	+	+	+	+	+	Promoter (1-2kb)	12898966	12905504	6539	+	408359	XM_026443641.1
NC_037648.1	12931443	12936175	12932358;12931925;12931949;12932394;12931994;12932395;12932392;12933035;12934223;12934665;12935233;12933297;12934265;12933253;12933304;12933192;12933406;12934228;12934234;12935688;12935532;12935285;12935614	532	976	491	1301	501	1213	615	1064	516	1127	477	1360	29.0752	73.3922	27.9456	79.7735	27.5949	62.5089	27.8494	63.9746	26.4187	70.9963	27.007	82.6535	2.52422	2.8546	2.26523	2.29716	2.68735	3.06045	-0.0737474	0.658055	1	+	+	+	+	+	+	Promoter (<=1kb)	12930064	12933582	3519	-	408361	XM_006566391.3
NC_037648.1	12962499	12963137	12962832;12962712;12962938;12962821;12962841;12962833	78	355	73	162	69	258	101	116	81	110	68	93	4.30945	26.7427	4.2032	9.98701	3.8479	13.3359	4.61142	7.02819	4.1902	6.98634	3.8985	5.70862	6.20559	2.37605	3.46576	1.52408	1.6673	1.46431	1.37165	0.16268	1	+	+	+	+	+	-	5' UTR	12958838	12973602	14765	+	408363	XM_016914661.2
NC_037648.1	12966370	12966844	12966603;12966592;12966631	49	229	57	69	69	78	76	107	74	95	70	66	2.7275	17.2776	3.2944	4.2889	3.8479	4.06771	3.48117	6.48756	3.8325	6.04224	4.0115	4.06891	6.33459	1.30188	1.05712	1.86361	1.57658	1.01431	0.964687	0.498561	1	+	-	-	+	+	-	Exon (XM_006566247.3/408363, exon 5 of 9)	12958838	12973602	14765	+	408363	XM_016914661.2
NC_037648.1	12967597	12967983	12967802;12967891	77	117	66	63	69	105	71	93	83	85	69	39	4.2549	8.86416	3.8056	3.92128	3.8479	5.45794	3.25512	5.64658	4.2924	5.41284	3.955	2.4292	2.08328	1.0304	1.41842	1.73468	1.26103	0.61421	0.328215	0.529709	1	+	-	-	+	-	-	Exon (XM_006566247.3/408363, exon 6 of 9)	12958838	12973602	14765	+	408363	XM_016914661.2
NC_037648.1	12956797	12958787	12957166;12957918;12958535;12957059;12957927;12958505;12957916;12958073	272	913	263	301	219	464	286	453	294	311	295	246	14.8922	68.6597	14.9952	18.5035	12.0934	23.9428	12.9753	27.2718	15.0745	19.6373	16.724	15.0003	4.61045	1.23396	1.97982	2.10182	1.30268	0.896933	0.863129	0.372772	1	+	-	+	+	+	-	Promoter (<=1kb)	12956997	12973602	16606	+	408363	XM_006566247.3
NC_037648.1	12968853	12969905	12969000;12969700	162	350	120	71	147	149	186	109	175	124	156	99	8.89165	26.3671	6.8728	4.41144	8.13556	7.7235	8.45427	6.6077	8.9936	7.8675	8.8705	6.073	2.96538	0.641869	0.949351	0.781581	0.874789	0.684629	0.960833	0.417549	1	+	-	-	-	-	-	3' UTR	12958838	12973602	14765	+	408363	XM_016914661.2
NC_037648.1	12959158	12959417	12959257	53	4	63	58	41	4	54	60	65	83	38	60	2.9457	0.3756	3.6352	3.61493	2.30874	0.25745	2.48655	3.66427	3.3726	5.28696	2.2035	3.70453	0.127508	0.994424	0.111511	1.47364	1.56762	1.6812	-1.93685	0.0523231	1	-	-	-	-	+	-	Promoter (<=1kb)	12958838	12973602	14765	+	408363	XM_016914661.2
NC_037648.1	12960167	12962029	12960319;12960588;12961244;12961547;12961199;12961557;12960881;12961191;12961600;12961140;12961499;12961176;12961520	250	426	186	527	227	678	236	425	239	471	233	359	13.6921	32.0762	10.6216	32.3506	12.5332	34.9617	10.7148	25.5898	12.264	29.7077	13.221	21.8628	2.34268	3.04574	2.78953	2.38827	2.42235	1.65364	0.339253	0.155589	1	+	+	+	+	+	+	Promoter (1-2kb)	12958838	12973602	14765	+	408363	XM_016914661.2
NC_037648.1	12964658	12965047	12964851	71	120	62	60	52	101	76	83	74	88	67	36	3.9276	9.08952	3.5784	3.73747	2.91341	5.25198	3.48117	5.04588	3.8325	5.60166	3.842	2.24701	2.31427	1.04445	1.80269	1.44948	1.46162	0.584854	0.56208	0.305742	1	+	-	-	-	-	-	Exon (XM_006566247.3/408363, exon 4 of 9)	12958838	12973602	14765	+	408363	XM_016914661.2
NC_037648.1	12963506	12964291	12963651;12963977;12963934;12963921;12964055	109	210	82	107	123	158	139	165	107	183	94	110	6.0005	15.8503	4.7144	6.61716	6.81628	8.18691	6.3294	9.97162	5.5188	11.581	5.3675	6.74103	2.6415	1.40361	1.20108	1.57544	2.09846	1.2559	0.0897377	0.849861	1	+	-	+	+	+	-	Exon (XM_006566247.3/408363, exon 3 of 9)	12958838	12973602	14765	+	408363	XM_016914661.2
NC_037648.1	12986777	12987078	12986924	67	87	46	68	49	56	71	50	41	35	46	21	3.7094	6.61056	2.6696	4.22763	2.7485	2.93493	3.25512	3.06357	2.1462	2.26584	2.6555	1.33606	1.78211	1.58362	1.06783	0.941154	1.05575	0.503129	0.826521	0.0798689	1	+	-	-	-	-	-	Promoter (1-2kb)	12975188	12988995	13808	-	408364	XM_391914.7
NC_037648.1	12974420	12976096	12974632;12975691;12974643;12975675;12975661;12975608;12975720;12975585;12975922	201	1217	183	603	173	759	200	508	245	440	190	344	11.0191	91.4962	10.4512	37.0071	9.56478	39.1324	9.08721	30.5756	12.5706	27.7565	10.7915	20.9519	8.30342	3.54094	4.0913	3.36469	2.20805	1.94152	1.08456	0.196547	1	+	+	+	+	+	+	3' UTR	12975188	12988995	13808	-	408364	XM_391914.7
NC_037648.1	12992216	12992611	12992413	65	152	85	57	66	77	65	60	50	62	81	48	3.6003	11.4934	4.8848	3.55366	3.68299	4.01622	2.98386	3.66427	2.6061	3.96522	4.633	2.97577	3.19235	0.727493	1.09048	1.22803	1.52151	0.642299	0.562832	0.562985	1	+	-	-	-	-	-	Distal Intergenic	12975188	12988996	13809	-	408364	XM_006566393.3
NC_037648.1	12982166	12982609	12982298;12982418;12982353	79	6	55	100	57	10	75	116	67	92	66	80	4.364	0.52584	3.1808	6.18827	3.18826	0.56639	3.43596	7.02819	3.4748	5.85342	3.7855	4.91913	0.120495	1.94551	0.177649	2.04548	1.68453	1.29947	-1.16456	0.257427	1	-	+	-	+	+	-	Intron (XM_391914.7/408364, intron 1 of 3)	12975188	12988995	13808	-	408364	XM_391914.7
NC_037648.1	12977358	12980613	12977706;12978073;12978514;12978567;12979373;12979986;12980310;12978280;12978632;12978586;12979303;12978523;12978546;12979325;12979260;12979325;12980002;12980021;12980020;12980049;12980358	414	1421	345	1170	442	1222	390	854	452	688	358	531	22.6382	106.821	19.6528	71.7472	24.3517	62.9723	17.6771	51.3599	23.1483	43.3657	20.2835	32.3084	4.71862	3.65074	2.58595	2.90545	1.87339	1.59284	0.781885	0.117271	1	+	+	+	+	+	+	Exon (XM_391914.7/408364, exon 2 of 4)	12975188	12988995	13808	-	408364	XM_391914.7
NC_037648.1	12983169	12983460	12983291	56	12	77	96	42	30	71	103	43	57	47	67	3.10935	0.97656	4.4304	5.94319	2.36371	1.59619	3.25512	6.24728	2.2484	3.65052	2.712	4.12964	0.314072	1.34146	0.67529	1.91922	1.62361	1.52273	-1.11988	0.0785497	1	-	-	-	+	-	-	Intron (XM_391914.7/408364, intron 1 of 3)	12975188	12988995	13808	-	408364	XM_391914.7
NC_037648.1	12988839	12989206	12988999	69	130	73	25	76	64	72	54	70	48	52	17	3.8185	9.84072	4.2032	1.59302	4.23269	3.34685	3.30033	3.30385	3.6281	3.08406	2.9945	1.09314	2.57712	0.379002	0.790715	1.00107	0.850048	0.365049	0.757607	0.533297	1	+	-	-	-	-	-	Promoter (<=1kb)	12975188	12988995	13808	-	408364	XM_391914.7
NC_037648.1	13005550	13006333	13005960;13005827;13006086;13005993;13005800;13006089;13005782;13006028;13005896	96	417	103	180	127	254	113	224	123	192	81	134	5.29135	31.4002	5.9072	11.0899	7.03616	13.13	5.15394	13.5157	6.3364	12.1474	4.633	8.19855	5.93425	1.87735	1.86607	2.6224	1.91708	1.7696	0.617231	0.495931	1	+	+	+	+	+	+	3' UTR	13001238	13006851	5614	+	408365	XM_006566394.2
NC_037648.1	13009662	13016279	13009964;13010064;13010959;13011652;13011948;13012398;13012976;13013352;13014147;13014541;13014994;13009982;13009946;13010855;13011770;13012390;13013032;13013430;13014052;13010532;13011024;13011729;13011066;13011649;13012377;13012938;13013419;13010839;13010915;13011628;13011672;13012378;13012959;13013405;13012334;13013458;13013430;13014032;13014050;13014569;13015000;13015486;13015856;13016148;130…	821	1784	716	2533	742	2912	877	2832	820	2541	739	2463	44.8401	134.089	40.7256	155.258	40.8427	149.99	39.6944	170.178	41.9531	159.993	41.81	149.639	2.99038	3.81229	3.67238	4.2872	3.81362	3.57902	-0.157063	0.290845	1	+	+	+	+	+	+	Distal Intergenic	13001238	13006851	5614	+	408365	XM_006566394.2
NC_037648.1	13007413	13009561	13007582;13007617;13008023;13008692;13009271;13008068;13008700;13008911;13009405;13008128;13008655;13008997;13008675;13008716;13009030;13009347	339	176	239	481	251	588	300	650	280	525	259	472	18.547	13.2962	13.632	29.5321	13.8524	30.3276	13.6082	39.1056	14.3591	33.1064	14.69	28.7253	0.716892	2.16638	2.18934	2.87368	2.3056	1.95543	-0.492127	0.301377	1	-	+	+	+	+	+	Distal Intergenic	13001238	13006851	5614	+	408365	XM_006566394.2
NC_037648.1	13003238	13004756	13003503;13003989;13004557;13003427;13003993;13004241;13004518;13003489;13003545;13003970;13004306;13003544;13004373;13004143;13004547	189	779	178	328	195	558	215	426	219	374	210	227	10.3645	58.5936	10.1672	20.1578	10.7741	28.7829	9.76536	25.6499	11.242	23.6025	11.9215	13.8464	5.6533	1.98263	2.67149	2.62662	2.09949	1.16146	0.807937	0.321834	1	+	+	+	+	+	-	Promoter (1-2kb)	13001238	13006851	5614	+	408365	XM_006566394.2
NC_037648.1	12997477	13001415	12997715;12997744;12997721;12997772;12998431;12999239;13000039;13000751;12997764;12998296;12998359;12998422;12998474;12998623;12999242;12999720;12999863;13000080;12999208;13000040;13000628;12999213;12999559;12999240;13000032;13000093;13000639;13000724;13000711;13000713;13001167;13001237	544	487	405	1044	465	1144	534	1098	501	1153	503	994	29.7297	36.6586	23.0608	64.0271	25.616	58.9561	24.1873	66.0169	25.6522	72.6328	28.476	60.4263	1.23306	2.77645	2.30153	2.7294	2.83145	2.12201	-0.283764	0.43604	1	+	+	+	+	+	+	Promoter (<=1kb)	13001238	13006206	4969	+	408365	XM_391915.6
NC_037648.1	13048684	13049955	13048819;13048930;13048964;13048999;13049463	199	546	126	163	145	338	233	244	211	185	182	90	10.91	41.0906	7.2136	10.0483	8.02562	17.4551	10.5791	14.7172	10.8332	11.7068	10.3395	5.52643	3.76632	1.39297	2.17492	1.39116	1.08064	0.534497	1.28666	0.164879	1	+	+	+	+	-	-	3' UTR	13043496	13045727	2232	+	408367	XM_391916.7
NC_037648.1	13058687	13058943	13058823	54	68	39	57	35	83	58	58	77	63	36	35	3.00025	5.18328	2.272	3.55366	1.97892	4.32516	2.66739	3.54413	3.9858	4.02816	2.0905	2.18628	1.72762	1.56411	2.18562	1.32869	1.01063	1.04582	0.694264	0.0441214	1	+	-	-	-	-	-	Intron (XM_006566401.3/410341, intron 3 of 5)	13043496	13045727	2232	+	408367	XM_391916.7
NC_037648.1	13063222	13063619	13063355;13063450	79	143	58	51	73	95	85	102	76	75	58	45	4.364	10.8173	3.3512	3.18604	4.06778	4.94304	3.88806	6.18721	3.9347	4.78344	3.3335	2.79358	2.47876	0.950716	1.21517	1.59134	1.21571	0.838032	0.349619	0.569487	1	+	-	-	+	-	-	Intron (XM_006566401.3/410341, intron 3 of 5)	13043496	13045727	2232	+	408367	XM_391916.7
NC_037648.1	13053804	13055363	13054099;13054061;13054166;13054691;13054126;13054284;13054760;13054726;13055164;13054764;13054748;13055196;13054730;13055197;13055221	212	430	193	379	206	465	211	405	190	356	191	374	11.6191	32.3767	11.0192	23.2826	11.3788	23.9943	9.58452	24.3884	9.7601	22.4696	10.848	22.7737	2.78651	2.11291	2.10868	2.54456	2.30219	2.09935	0.0128216	0.941247	1	+	+	+	+	+	+	Exon (XM_006566401.3/410341, exon 4 of 6)	13043496	13045727	2232	+	408367	XM_391916.7
NC_037648.1	13055894	13056415	13056063;13056067;13056182;13056297	87	106	71	102	79	145	108	156	104	125	89	84	4.8004	8.03784	4.0896	6.31081	4.3976	7.51754	4.92789	9.43099	5.3655	7.93044	5.085	5.16205	1.67441	1.54314	1.70946	1.9138	1.47804	1.01515	0.160918	0.575156	1	+	-	+	+	+	-	Intron (XM_006566401.3/410341, intron 3 of 5)	13043496	13045727	2232	+	408367	XM_391916.7
NC_037648.1	13072083	13072325	13072212	44	14	40	52	39	45	46	38	41	67	43	43	2.45475	1.1268	2.3288	3.24731	2.1988	2.36854	2.12487	2.34273	2.1462	4.27992	2.486	2.67212	0.459028	1.39441	1.0772	1.10253	1.99419	1.07487	-0.509379	0.36864	1	-	-	-	-	+	-	Intron (XM_006566401.3/410341, intron 3 of 5)	13043496	13045727	2232	+	408367	XM_391916.7
NC_037648.1	13072892	13073490	13073218;13073204;13073206;13073128;13073179;13073223	76	256	79	194	81	225	82	194	96	139	91	158	4.20035	19.3058	4.544	11.9476	4.50754	11.6367	3.75243	11.7136	4.9567	8.8116	5.198	9.65607	4.59624	2.62931	2.58161	3.1216	1.77772	1.85765	0.537459	0.279492	1	+	+	+	+	+	+	Intron (XM_006566401.3/410341, intron 3 of 5)	13043496	13045727	2232	+	408367	XM_391916.7
NC_037648.1	13044115	13045219	13044313;13044755;13044402;13044415;13044350	141	18	142	204	125	68	157	355	155	347	138	339	7.7461	1.42728	8.1224	12.5603	6.92622	3.55281	7.14318	21.3849	7.9716	21.9031	7.8535	20.6482	0.184258	1.54638	0.512951	2.99375	2.74764	2.62917	-1.89952	0.031309	1	-	+	-	+	+	+	Promoter (<=1kb)	13043496	13045727	2232	+	408367	XM_391916.7
NC_037648.1	13047628	13048191	13047892;13047962	81	23	67	92	80	99	99	218	116	157	77	99	4.4731	1.80288	3.8624	5.69811	4.45257	5.149	4.521	13.1553	5.9787	9.94452	4.407	6.073	0.403049	1.47528	1.15641	2.90982	1.66332	1.37803	-0.971604	0.171823	1	-	-	-	+	+	-	3' UTR	13043496	13045727	2232	+	408367	XM_391916.7
NC_037648.1	13058008	13058390	13058255;13058179;13058217	86	92	46	68	66	108	62	90	61	51	53	57	4.74585	6.98616	2.6696	4.22763	3.68299	5.61241	2.84823	5.46637	3.1682	3.27288	3.051	3.52234	1.47206	1.58362	1.52387	1.91922	1.03304	1.15449	0.15721	0.628026	1	+	-	+	+	-	-	Intron (XM_006566401.3/410341, intron 3 of 5)	13043496	13045727	2232	+	408367	XM_391916.7
NC_037648.1	13232499	13232968	13232615;13232820	48	7	61	7	31	6	69	8	67	23	47	93	2.67295	0.60096	3.5216	0.49016	1.75904	0.36043	3.1647	0.54063	3.4748	1.51056	2.712	5.70862	0.22483	0.139187	0.204902	0.170831	0.434719	2.10495	-2.25226	0.359664	1	-	-	-	-	-	+	Exon (XM_391917.7/408368, exon 6 of 6)	13232343	13236031	3689	-	408368	XM_391917.7
NC_037648.1	13234030	13234547	13234313;13234330;13234351;13234358	63	14	59	109	67	11	82	138	76	174	41	154	3.4912	1.1268	3.408	6.7397	3.73796	0.61788	3.75243	8.34973	3.9347	11.0145	2.373	9.41315	0.322754	1.97761	0.165299	2.22515	2.79932	3.96677	-1.86654	0.0490715	1	-	+	-	+	+	+	Promoter (1-2kb)	13232343	13236031	3689	-	408368	XM_391917.7
NC_037648.1	13233343	13233918	13233537;13233485;13233829	81	5	52	25	60	11	97	77	79	126	51	120	4.4731	0.45072	3.0104	1.59302	3.35317	0.61788	4.43058	4.68546	4.088	7.99338	2.938	7.34833	0.100762	0.529172	0.184267	1.05753	1.95533	2.50113	-2.75964	0.0544519	1	-	-	-	-	+	+	Promoter (2-3kb)	13232343	13236031	3689	-	408368	XM_391917.7
NC_037648.1	13305519	13307560	13306339;13306784;13307170;13306345;13306776;13306377;13306727	150	91	166	131	220	128	199	280	174	347	161	714	8.23705	6.91104	9.4856	8.08764	12.1484	6.64221	9.042	16.8797	8.9425	21.9031	9.153	43.422	0.839019	0.852623	0.546756	1.86681	2.44933	4.74402	-2.01707	0.120584	1	-	-	-	+	+	+	Promoter (1-2kb)	13303719	13307355	3637	+	408369	XM_026443959.1
NC_037649.1	2057010	2057299	2057091	45	11	41	6	32	8	27	20	60	47	46	81	2.5093	0.90144	2.3856	0.42889	1.81401	0.46341	1.26588	1.26147	3.1171	3.02112	2.6555	4.97986	0.35924	0.179783	0.255462	0.996516	0.969209	1.8753	-2.2734	0.0720813	1	-	-	-	-	-	+	Promoter (<=1kb)	2056859	2057872	1014	-	408370	XM_391919.7
NC_037649.1	2045559	2046163	2045828;2045836;2045943;2045853	91	13	73	185	76	167	82	139	97	145	77	102	5.0186	1.05168	4.2032	11.3962	4.23269	8.65032	3.75243	8.4098	5.0078	9.18924	4.407	6.25519	0.209556	2.71132	2.04369	2.24116	1.83499	1.41938	-0.146589	0.839342	1	-	+	+	+	+	-	Distal Intergenic	2051130	2053395	2266	+	408371	XM_391920.7
NC_037649.1	2051966	2052341	2052124	18	7	34	6	27	6	39	9	20	11	22	71	1.03645	0.60096	1.988	0.42889	1.53916	0.36043	1.8084	0.6007	1.0731	0.75528	1.2995	4.37256	0.579825	0.215739	0.234173	0.332172	0.70383	3.3648	-2.09549	0.360229	1	-	-	-	-	-	+	Promoter (<=1kb)	2051130	2053395	2266	+	408371	XM_391920.7
NC_037649.1	2048110	2049792	2048382;2048971;2049267;2048476;2048448;2048951;2049385;2049128;2049501;2049077;2049406;2049303;2049426	149	432	130	577	121	409	185	398	142	385	144	361	8.1825	32.527	7.4408	35.4141	6.70634	21.1109	8.40906	23.9679	7.3073	24.2948	8.1925	21.9843	3.97519	4.75945	3.1479	2.85025	3.32473	2.68347	0.423718	0.150479	1	+	+	+	+	+	+	Promoter (1-2kb)	2051130	2053395	2266	+	408371	XM_391920.7
NC_037649.1	2047498	2047850	2047700	36	14	53	11	34	17	43	7	30	6	46	92	2.01835	1.1268	3.0672	0.73524	1.92395	0.92682	1.98924	0.48056	1.5841	0.44058	2.6555	5.64789	0.558278	0.23971	0.481728	0.24158	0.278126	2.12686	-1.0483	0.541589	1	-	-	-	-	-	+	Distal Intergenic	2051130	2053395	2266	+	408371	XM_391920.7
NC_037649.1	2039842	2040700	2040149;2040277	100	20	85	249	97	62	96	88	69	101	75	95	5.50955	1.57752	4.8848	15.3175	5.38706	3.24387	4.38537	5.34623	3.577	6.41988	4.294	5.83008	0.286325	3.13575	0.60216	1.21911	1.79477	1.35773	-0.119448	0.910485	1	-	+	-	-	+	-	Distal Intergenic	2051130	2053395	2266	+	408371	XM_391920.7
NC_037649.1	2037911	2038783	2038349;2038582;2038542;2038516;2038566	100	15	82	179	79	225	100	138	88	146	63	173	5.50955	1.20192	4.7144	11.0286	4.3976	11.6367	4.56621	8.34973	4.5479	9.25218	3.616	10.567	0.218152	2.33934	2.64615	1.82859	2.03439	2.92229	-0.382883	0.575923	1	-	+	+	+	+	+	Distal Intergenic	2051130	2053395	2266	+	408371	XM_391920.7
NC_037649.1	2042471	2042827	2042591;2042655	49	8	58	45	48	14	73	75	52	75	59	82	2.7275	0.67608	3.3512	2.81842	2.69353	0.77235	3.34554	4.56532	2.7083	4.78344	3.39	5.04059	0.247875	0.841018	0.286743	1.3646	1.76621	1.4869	-1.74708	0.0134472	1	-	-	-	+	+	-	Distal Intergenic	2051130	2053395	2266	+	408371	XM_391920.7
NC_037649.1	1895440	1896617	1895772;1896143;1896149;1896061;1896186;1896167	135	49	129	486	92	636	185	377	102	273	115	261	7.4188	3.756	7.384	29.8385	5.11221	32.7991	8.40906	22.7065	5.2633	17.2456	6.554	15.9113	0.506281	4.04097	6.41584	2.70024	3.27658	2.42772	0.383413	0.66993	1	-	+	+	+	+	+	Intron (XM_026444321.1/408372, intron 3 of 9)	1902079	2020769	118691	+	408372	XM_006559231.3
NC_037649.1	1945074	1945631	1945300;1945395;1945246;1945413	86	42	86	126	74	156	90	171	104	117	75	81	4.74585	3.23016	4.9416	7.78129	4.12275	8.08393	4.11411	10.332	5.3655	7.42692	4.294	4.97986	0.680628	1.57465	1.96081	2.51136	1.3842	1.15973	-0.261886	0.646421	1	-	+	+	+	+	-	Intron (XM_026444321.1/408372, intron 4 of 9)	1928580	2020769	92190	+	408372	XM_016915423.2
NC_037649.1	1731137	1731547	1731368	58	8	49	67	44	10	74	45	65	56	33	81	3.21845	0.67608	2.84	4.16636	2.47365	0.56639	3.39075	2.76322	3.3726	3.58758	1.921	4.97986	0.210064	1.46703	0.228969	0.814929	1.06374	2.59233	-1.23	0.2904	1	-	-	-	-	-	+	Intron (XM_026444321.1/408372, intron 1 of 9)	1709289	2020769	311481	+	408372	XM_026444321.1
NC_037649.1	1876543	1877032	1876881	30	4	50	16	22	14	45	5	37	27	46	117	1.69105	0.3756	2.8968	1.04159	1.26431	0.77235	2.07966	0.36042	1.9418	1.76232	2.6555	7.16614	0.222111	0.359566	0.610887	0.173307	0.90757	2.6986	-1.66412	0.369048	1	-	-	-	-	-	+	Intron (XM_026444321.1/408372, intron 3 of 9)	1902079	2020769	118691	+	408372	XM_006559231.3
NC_037649.1	1907616	1908112	1907831;1907919;1907846;1907832	35	11	53	97	27	62	58	114	52	98	33	111	1.9638	0.90144	3.0672	6.00446	1.53916	3.24387	2.66739	6.90805	2.7083	6.23106	1.921	6.80176	0.459028	1.95764	2.10756	2.58982	2.30073	3.54074	-0.898082	0.121529	1	-	+	-	+	+	+	Promoter (<=1kb)	1906751	2020769	114019	+	408372	XM_026444322.1
NC_037649.1	1908480	1909188	1908824;1908871;1908884;1908977;1908973;1908883	68	241	60	192	56	257	62	103	75	107	56	120	3.76395	18.179	3.4648	11.8251	3.13329	13.2844	2.84823	6.24728	3.8836	6.79752	3.2205	7.34833	4.82977	3.41292	4.23976	2.19339	1.75031	2.28174	1.00365	0.0242568	1	+	+	+	+	+	+	Promoter (1-2kb)	1906751	2020769	114019	+	408372	XM_026444322.1
NC_037649.1	1942612	1943127	1942803;1942800;1942882;1943006	70	4	58	84	61	90	88	123	53	93	47	53	3.87305	0.3756	3.3512	5.20795	3.40814	4.68559	4.02369	7.44868	2.7594	5.91636	2.712	3.27942	0.0969778	1.55406	1.37482	1.85121	2.14407	1.20923	-0.782418	0.260788	1	-	+	+	+	+	-	Intron (XM_026444321.1/408372, intron 4 of 9)	1928580	2020769	92190	+	408372	XM_016915423.2
NC_037649.1	1867965	1868451	1868183;1868271;1868245;1868179;1868238	50	14	69	116	70	128	68	119	97	106	51	115	2.78205	1.1268	3.976	7.16859	3.90287	6.64221	3.11949	7.2084	5.0078	6.73458	2.938	7.04468	0.405025	1.80297	1.70188	2.31076	1.34482	2.39778	-0.630616	0.277861	1	-	+	+	+	+	+	Intron (XM_026444321.1/408372, intron 3 of 9)	1902079	2020769	118691	+	408372	XM_006559231.3
NC_037649.1	1842323	1842957	1842494;1842613;1842586	84	8	69	145	84	20	75	126	93	132	74	97	4.63675	0.67608	3.976	8.94542	4.67245	1.08129	3.43596	7.62889	4.8034	8.37102	4.2375	5.95154	0.145809	2.24985	0.231418	2.22031	1.74273	1.40449	-1.0308	0.314814	1	-	+	-	+	+	-	Intron (XM_026444321.1/408372, intron 2 of 9)	1902079	2020769	118691	+	408372	XM_006559231.3
NC_037649.1	1929087	1929794	1929380;1929449;1929517;1929486	86	38	60	117	68	46	79	130	82	148	73	162	4.74585	2.92968	3.4648	7.22986	3.79293	2.42003	3.6168	7.86917	4.2413	9.37806	4.181	9.89899	0.617314	2.08666	0.638037	2.17573	2.21113	2.36761	-1.01513	0.142355	1	-	+	-	+	+	+	Promoter (<=1kb)	1928580	2020769	92190	+	408372	XM_016915423.2
NC_037649.1	1877347	1877616	1877493	27	2	32	56	47	11	50	30	39	40	31	33	1.5274	0.22536	1.8744	3.49239	2.63856	0.61788	2.30571	1.86217	2.044	2.58054	1.808	2.06482	0.147545	1.8632	0.234173	0.807634	1.2625	1.14205	-0.516885	0.625734	1	-	+	-	-	-	-	Intron (XM_026444321.1/408372, intron 3 of 9)	1902079	2020769	118691	+	408372	XM_006559231.3
NC_037649.1	1856084	1856356	1856233	26	4	42	13	30	7	55	19	25	34	29	67	1.47285	0.3756	2.4424	0.85778	1.70407	0.41192	2.53176	1.2014	1.3286	2.2029	1.695	4.12964	0.255016	0.351204	0.241727	0.474532	1.65806	2.43637	-2.42982	0.161202	1	-	-	-	-	-	+	Intron (XM_026444321.1/408372, intron 3 of 9)	1902079	2020769	118691	+	408372	XM_006559231.3
NC_037649.1	1857345	1858240	1857543;1858065	57	24	84	27	123	30	103	39	85	66	82	202	3.1639	1.878	4.828	1.71556	6.81628	1.59619	4.70184	2.4028	4.3946	4.21698	4.6895	12.3282	0.593571	0.355336	0.234173	0.511034	0.959582	2.62889	-1.7929	0.26886	1	-	-	-	-	-	+	Intron (XM_026444321.1/408372, intron 3 of 9)	1902079	2020769	118691	+	408372	XM_006559231.3
NC_037649.1	1666722	1667038	1666892	72	94	55	26	55	47	61	31	70	27	55	15	3.98215	7.1364	3.1808	1.65429	3.07832	2.47152	2.80302	1.92224	3.6281	1.76232	3.164	0.97168	1.7921	0.520086	0.802879	0.685775	0.485742	0.307105	1.07501	0.29065	1	+	-	-	-	-	-	Distal Intergenic	1709289	2020769	311481	+	408372	XM_026444321.1
NC_037649.1	1673096	1673625	1673372;1673325;1673389;1673399;1673414	50	21	54	140	84	200	54	152	54	118	58	125	2.78205	1.65264	3.124	8.63907	4.67245	10.3495	2.48655	9.19071	2.8105	7.48986	3.3335	7.65198	0.594037	2.76539	2.215	3.69617	2.66496	2.29548	-0.634977	0.266636	1	-	+	+	+	+	+	Distal Intergenic	1709289	2020769	311481	+	408372	XM_026444321.1
NC_037649.1	1883733	1883975	1883849	59	6	47	40	47	16	48	31	36	61	44	31	3.273	0.52584	2.7264	2.51207	2.63856	0.87533	2.21529	1.92224	1.8907	3.90228	2.5425	1.94336	0.16066	0.921387	0.331745	0.867715	2.06393	0.76435	-1.38639	0.205234	1	-	-	-	-	+	-	Intron (XM_026444321.1/408372, intron 3 of 9)	1902079	2020769	118691	+	408372	XM_006559231.3
NC_037649.1	1956021	1956485	1956244;1956266;1956244;1956252	89	179	63	91	62	196	60	141	84	125	67	73	4.9095	13.5216	3.6352	5.63684	3.46311	10.1435	2.75781	8.52994	4.3435	7.93044	3.842	4.49402	2.75417	1.55063	2.92901	3.09301	1.82582	1.16971	0.24866	0.621859	1	+	-	+	+	+	-	Intron (XM_026444321.1/408372, intron 4 of 9)	1928580	2020769	92190	+	408372	XM_016915423.2
NC_037649.1	1863028	1863453	1863325;1863238;1863289	81	94	61	73	53	125	63	91	95	81	66	26	4.4731	7.1364	3.5216	4.53398	2.96838	6.48774	2.89344	5.52644	4.9056	5.16108	3.7855	1.63971	1.5954	1.28748	2.18562	1.90999	1.05208	0.433155	0.578051	0.340997	1	+	-	+	+	-	-	Intron (XM_026444321.1/408372, intron 3 of 9)	1902079	2020769	118691	+	408372	XM_006559231.3
NC_037649.1	1951452	1951896	1951647	77	132	48	52	59	82	76	63	94	74	61	52	4.2549	9.99096	2.7832	3.24731	3.2982	4.27367	3.48117	3.84448	4.8545	4.7205	3.503	3.21869	2.34811	1.16675	1.29576	1.10436	0.972397	0.918838	0.683378	0.245668	1	+	-	-	-	-	-	Intron (XM_026444321.1/408372, intron 4 of 9)	1928580	2020769	92190	+	408372	XM_016915423.2
NC_037649.1	1928297	1928689	1928468	48	18	47	14	52	18	78	18	59	22	41	93	2.67295	1.42728	2.7264	0.91905	2.91341	0.97831	3.57159	1.14133	3.066	1.44762	2.373	5.70862	0.533972	0.337093	0.335796	0.319558	0.472153	2.40566	-1.40563	0.427356	1	-	-	-	-	-	+	Promoter (<=1kb)	1928580	2020769	92190	+	408372	XM_016915423.2
NC_037649.1	1899563	1899843	1899695	55	2	55	41	33	4	51	60	33	52	34	64	3.0548	0.22536	3.1808	2.57334	1.86898	0.25745	2.35092	3.66427	1.7374	3.33582	1.9775	3.94745	0.0737724	0.809023	0.137749	1.55865	1.92001	1.99618	-2.42348	0.0101887	1	-	-	-	-	-	+	Promoter (2-3kb)	1902079	2020769	118691	+	408372	XM_006559231.3
NC_037649.1	1916139	1916519	1916349	69	5	67	38	72	5	51	42	53	107	59	83	3.8185	0.45072	3.8624	2.38953	4.01281	0.30894	2.35092	2.58301	2.7594	6.79752	3.39	5.10132	0.118036	0.618665	0.0769884	1.09872	2.46341	1.50481	-2.63857	0.0558571	1	-	-	-	-	+	-	Intron (XM_026444321.1/408372, intron 3 of 9)	1906751	2020769	114019	+	408372	XM_026444322.1
NC_037649.1	1901929	1902553	1902350	85	174	67	36	104	81	94	55	115	38	79	24	4.6913	13.146	3.8624	2.26699	5.77185	4.22218	4.29495	3.36392	5.9276	2.45466	4.52	1.51825	2.80221	0.586938	0.731512	0.783227	0.414107	0.335896	1.4263	0.350986	1	+	-	-	-	-	-	Promoter (<=1kb)	1902079	2020769	118691	+	408372	XM_006559231.3
NC_037649.1	1903795	1906172	1903933;1904338;1904516;1905030;1905764;1904395;1904400;1904465;1905018;1905733;1904985;1905034;1905028;1905747;1905831;1905808	204	57	151	728	197	645	220	670	202	572	213	653	11.1828	4.35696	8.6336	44.6658	10.8841	33.2625	9.99141	40.307	10.3733	36.0646	12.091	39.7174	0.389613	5.17348	3.05606	4.03417	3.47668	3.28487	-0.324839	0.65411	1	-	+	+	+	+	+	Promoter (<=1kb)	1906751	2020769	114019	+	408372	XM_026444322.1
NC_037649.1	1710329	1710695	1710492	75	124	61	57	68	88	66	60	70	67	61	15	4.1458	9.39	3.5216	3.55366	3.79293	4.58261	3.02907	3.66427	3.6281	4.27992	3.503	0.97168	2.26494	1.0091	1.2082	1.2097	1.17966	0.277385	0.749141	0.292434	1	+	-	-	-	-	-	Promoter (1-2kb)	1709289	2020769	311481	+	408372	XM_026444321.1
NC_037649.1	1935802	1936391	1936093;1936140;1936176	75	111	68	93	78	159	68	135	88	106	73	62	4.1458	8.41344	3.9192	5.75938	4.34263	8.2384	3.11949	8.16952	4.5479	6.73458	4.181	3.82599	2.02939	1.46953	1.8971	2.61886	1.48081	0.91509	0.105713	0.828718	1	+	-	+	+	-	-	Intron (XM_026444321.1/408372, intron 4 of 9)	1928580	2020769	92190	+	408372	XM_016915423.2
NC_037649.1	1968166	1968912	1968380;1968396;1968594;1968551;1968392;1968745	109	387	76	130	86	254	112	196	71	144	92	99	6.0005	29.1466	4.3736	8.02637	4.78239	13.13	5.10873	11.8338	3.6792	9.1263	5.2545	6.073	4.85736	1.83519	2.74549	2.31639	2.48051	1.15577	0.66495	0.328826	1	+	+	+	+	+	-	Intron (XM_026444321.1/408372, intron 4 of 9)	1928580	2020769	92190	+	408372	XM_016915423.2
NC_037649.1	1834545	1835343	1834811;1834883;1834899;1834890;1834860;1834987	107	116	84	269	93	509	120	325	131	252	79	180	5.8914	8.78904	4.828	16.5429	5.16718	26.2599	5.47041	19.5828	6.7452	15.9238	4.52	10.9921	1.49184	3.42645	5.08206	3.57977	2.36076	2.43188	0.256336	0.663613	1	+	+	+	+	+	+	Intron (XM_026444321.1/408372, intron 2 of 9)	1902079	2020769	118691	+	408372	XM_006559231.3
NC_037649.1	1958654	1959688	1958847;1959164;1959471;1959200;1959227;1959216	99	22	112	204	96	88	152	115	111	109	91	275	5.455	1.72776	6.4184	12.5603	5.33209	4.58261	6.91713	6.96812	5.7232	6.9234	5.198	16.7615	0.31673	1.95692	0.85944	1.00737	1.20971	3.22461	-0.796467	0.42603	1	-	+	-	+	+	+	Intron (XM_026444321.1/408372, intron 4 of 9)	1928580	2020769	92190	+	408372	XM_016915423.2
NC_037649.1	1847814	1848269	1848021;1848011;1848065;1848109	83	10	55	100	59	130	78	100	72	120	71	53	4.5822	0.82632	3.1808	6.18827	3.2982	6.74519	3.57159	6.06707	3.7303	7.61574	4.068	3.27942	0.180333	1.94551	2.04511	1.6987	2.04159	0.80615	-0.124361	0.870127	1	-	+	+	+	+	-	Intron (XM_026444321.1/408372, intron 2 of 9)	1902079	2020769	118691	+	408372	XM_006559231.3
NC_037649.1	1897504	1898594	1897879;1897950;1898391;1897925;1897861;1897936;1897951	155	505	100	391	97	496	147	313	115	298	112	252	8.5098	38.0107	5.7368	24.0178	5.38706	25.5905	6.69108	18.862	5.9276	18.8191	6.3845	15.3647	4.4667	4.18662	4.75036	2.81898	3.17483	2.40656	0.674105	0.00493276	1	+	+	+	+	+	+	Intron (XM_026444321.1/408372, intron 3 of 9)	1902079	2020769	118691	+	408372	XM_006559231.3
NC_037649.1	1858639	1859578	1858960;1859255;1859033;1859047;1859255;1859238	130	90	105	254	113	298	143	391	114	293	120	284	7.14605	6.83592	6.0208	15.6238	6.26658	15.3955	6.51024	23.5474	5.8765	18.5044	6.8365	17.3081	0.956601	2.59497	2.45676	3.61698	3.14888	2.53172	-0.62989	0.163211	1	-	+	+	+	+	+	Intron (XM_026444321.1/408372, intron 3 of 9)	1902079	2020769	118691	+	408372	XM_006559231.3
NC_037649.1	1962418	1962859	1962577;1962646;1962644	72	169	62	78	63	99	84	108	93	101	60	63	3.98215	12.7704	3.5784	4.84033	3.51808	5.149	3.84285	6.54763	4.8034	6.41988	3.4465	3.88672	3.20691	1.35265	1.46358	1.70385	1.33653	1.12773	0.531125	0.413575	1	+	-	+	+	-	-	Intron (XM_026444321.1/408372, intron 4 of 9)	1928580	2020769	92190	+	408372	XM_016915423.2
NC_037649.1	1921510	1921757	1921650	68	2	32	23	54	6	53	48	55	78	36	48	3.76395	0.22536	1.8744	1.47048	3.02335	0.36043	2.44134	2.94343	2.8616	4.97226	2.0905	2.97577	0.0598733	0.784507	0.119215	1.20566	1.73758	1.42347	-2.18005	0.0201484	1	-	-	-	-	+	-	Intron (XM_026444321.1/408372, intron 3 of 9)	1928580	2020769	92190	+	408372	XM_016915423.2
NC_037649.1	1844425	1844829	1844620;1844651	31	9	35	95	49	19	55	113	40	67	43	64	1.7456	0.7512	2.0448	5.88192	2.7485	1.0298	2.53176	6.84798	2.0951	4.27992	2.486	3.94745	0.430339	2.87653	0.374677	2.70483	2.04282	1.58787	-0.783154	0.401727	1	-	+	-	+	-	-	Intron (XM_026444321.1/408372, intron 2 of 9)	1902079	2020769	118691	+	408372	XM_006559231.3
NC_037649.1	1957139	1957698	1957462;1957349;1957319	74	8	59	28	42	18	75	80	66	108	57	149	4.09125	0.67608	3.408	1.77683	2.36371	0.97831	3.43596	4.86567	3.4237	6.86046	3.277	9.1095	0.16525	0.52137	0.413887	1.4161	2.00381	2.77983	-2.49404	0.0421744	1	-	-	-	+	+	+	Intron (XM_026444321.1/408372, intron 4 of 9)	1928580	2020769	92190	+	408372	XM_016915423.2
NC_037649.1	5246205	5247975	5246474;5247120;5246443;5246424;5246448;5247248;5247215;5247235;5247207;5247182	212	698	166	880	156	1040	184	930	203	929	138	631	11.6191	52.5089	9.4856	53.9789	8.63029	53.6011	8.36385	55.9252	10.4244	58.5342	7.8535	38.3814	4.51919	5.69062	6.21081	6.68654	5.61511	4.88717	-0.0659627	0.741263	1	+	+	+	+	+	+	Promoter (1-2kb)	5244246	5252596	8351	+	408373	XM_391922.5
NC_037649.1	5417084	5417739	5417200;5417481;5417448;5417293;5417478;5417410	97	259	74	149	85	232	101	144	107	158	73	92	5.3459	19.5312	4.26	9.1905	4.72742	11.9972	4.61142	8.71015	5.5188	10.0075	4.181	5.64789	3.65349	2.15739	2.53779	1.88882	1.81335	1.35085	0.724403	0.121259	1	+	+	+	+	+	-	Intron (XM_006562228.3/408374, intron 2 of 11)	5273949	5549277	275329	+	408374	XM_016915347.2
NC_037649.1	5344296	5348566	5344728;5345233;5345720;5346348;5347147;5347536;5348069;5344796;5344770;5344725;5345164;5345716;5346322;5344730;5345192;5345660;5346315;5345755;5346333;5345737;5346340;5345645;5346331;5347316;5348071;5347233;5347300;5348078;5348078;5348106	475	1947	449	2017	440	2843	631	1453	559	1345	470	1061	25.9658	146.334	25.56	123.643	24.2418	146.438	28.5727	87.3418	28.616	84.7172	26.6115	64.4953	5.63564	4.83736	6.04072	3.05683	2.96048	2.42359	0.968198	0.00604582	1	+	+	+	+	+	+	Intron (XM_006562228.3/408374, intron 1 of 11)	5273949	5549277	275329	+	408374	XM_016915347.2
NC_037649.1	5414124	5414779	5414344;5414518;5414444;5414381	134	296	70	184	93	305	121	110	81	112	125	78	7.36425	22.3106	4.0328	11.3349	5.16718	15.7559	5.51562	6.66777	4.1902	7.11222	7.119	4.79767	3.02958	2.81068	3.04923	1.20889	1.69735	0.673925	1.31208	0.0211761	1	+	+	+	-	+	-	Intron (XM_006562228.3/408374, intron 2 of 11)	5273949	5549277	275329	+	408374	XM_016915347.2
NC_037649.1	5409623	5410333	5409987;5409966;5409973;5409976;5409991;5409948	111	339	87	238	97	319	93	218	98	180	100	183	6.1096	25.5408	4.9984	14.6435	5.38706	16.4768	4.24974	13.1553	5.0589	11.3921	5.7065	11.1743	4.18044	2.92964	3.05859	3.09555	2.25189	1.95817	0.477052	0.143975	1	+	+	+	+	+	+	Intron (XM_006562228.3/408374, intron 1 of 11)	5273949	5549277	275329	+	408374	XM_016915347.2
NC_037649.1	5415810	5416780	5415963;5416482;5415917;5416370;5416259;5416720;5416354;5416315	156	221	166	251	136	336	178	316	176	260	144	193	8.56435	16.6766	9.4856	15.44	7.53089	17.3521	8.09259	19.0422	9.0447	16.4273	8.1925	11.7816	1.94721	1.62773	2.30412	2.35304	1.81623	1.4381	0.068262	0.798227	1	+	+	+	+	+	-	Intron (XM_006562228.3/408374, intron 2 of 11)	5273949	5549277	275329	+	408374	XM_016915347.2
NC_037649.1	5396563	5396862	5396719	56	3	51	59	46	91	65	125	75	71	68	43	3.10935	0.30048	2.9536	3.6762	2.58359	4.73708	2.98386	7.56882	3.8836	4.53168	3.8985	2.67212	0.0966376	1.24465	1.83353	2.53659	1.16688	0.685423	-0.467182	0.619824	1	-	-	-	+	-	-	Intron (XM_006562228.3/408374, intron 1 of 11)	5273949	5549277	275329	+	408374	XM_016915347.2
NC_037649.1	5422530	5423033	5422866;5422874	86	23	74	55	64	32	104	51	71	128	63	105	4.74585	1.80288	4.26	3.43112	3.57305	1.69917	4.74705	3.12364	3.6792	8.11926	3.616	6.43738	0.379886	0.805427	0.475552	0.658017	2.2068	1.78025	-1.48376	0.156396	1	-	-	-	-	+	+	Intron (XM_006562228.3/408374, intron 2 of 11)	5273949	5549277	275329	+	408374	XM_016915347.2
NC_037649.1	5413203	5413605	5413405	65	133	70	73	74	109	87	51	63	66	59	32	3.6003	10.0661	4.0328	4.53398	4.12275	5.6639	3.97848	3.12364	3.2704	4.21698	3.39	2.00409	2.79591	1.12428	1.37382	0.785134	1.28944	0.591177	0.989816	0.228751	1	+	-	-	-	-	-	Intron (XM_006562228.3/408374, intron 2 of 11)	5273949	5549277	275329	+	408374	XM_016915347.2
NC_037649.1	5412450	5412803	5412630	43	125	38	55	47	82	47	50	68	22	52	30	2.4002	9.46512	2.2152	3.43112	2.63856	4.27367	2.17008	3.06357	3.5259	1.44762	2.9945	1.88263	3.94347	1.5489	1.6197	1.41173	0.410568	0.628696	1.5369	0.177275	1	+	-	-	-	-	-	Intron (XM_006562228.3/408374, intron 2 of 11)	5273949	5549277	275329	+	408374	XM_016915347.2
NC_037649.1	5408880	5409414	5409103;5409069;5409072;5409265	75	29	82	114	53	161	95	187	78	143	86	106	4.1458	2.2536	4.7144	7.04605	2.96838	8.34138	4.34016	11.2932	4.0369	9.06336	4.9155	6.49811	0.543586	1.49458	2.81008	2.60202	2.24513	1.32196	-0.347601	0.600423	1	-	+	+	+	+	-	Intron (XM_006562228.3/408374, intron 1 of 11)	5273949	5549277	275329	+	408374	XM_016915347.2
NC_037649.1	5406487	5406751	5406634	62	2	44	54	53	88	36	75	74	52	43	46	3.43665	0.22536	2.556	3.36985	2.96838	4.58261	1.67277	4.56532	3.8325	3.33582	2.486	2.85431	0.0655755	1.31841	1.54381	2.7292	0.870403	1.14815	-0.697432	0.46016	1	-	-	-	+	-	-	Intron (XM_006562228.3/408374, intron 1 of 11)	5273949	5549277	275329	+	408374	XM_016915347.2
NC_037649.1	5349707	5350025	5349867;5349878	86	22	42	69	63	104	59	93	46	87	68	90	4.74585	1.72776	2.4424	4.2889	3.51808	5.40645	2.7126	5.64658	2.4017	5.53872	3.8985	5.52643	0.364057	1.75602	1.53676	2.08161	2.30617	1.41758	-0.666788	0.244649	1	-	-	-	+	+	-	Intron (XM_006562228.3/408374, intron 1 of 11)	5273949	5549277	275329	+	408374	XM_016915347.2
NC_037649.1	5365613	5366109	5365766;5365783;5365795;5365967	64	14	78	75	61	113	65	102	83	110	61	102	3.54575	1.1268	4.4872	4.65652	3.40814	5.86986	2.98386	6.18721	4.2924	6.98634	3.503	6.25519	0.317789	1.03773	1.72231	2.07356	1.62761	1.78567	-0.834061	0.178003	1	-	-	+	+	+	+	Intron (XM_006562228.3/408374, intron 1 of 11)	5273949	5549277	275329	+	408374	XM_016915347.2
NC_037649.1	5350338	5351313	5350529;5351088;5350543;5350551;5350573;5351080;5351106;5351118;5351137	130	275	110	208	129	296	148	245	133	195	135	126	7.14605	20.7331	6.3048	12.8054	7.1461	15.2925	6.73629	14.7772	6.8474	12.3362	7.684	7.71271	2.90134	2.03106	2.13998	2.19367	1.80159	1.00374	0.500556	0.198964	1	+	+	+	+	+	-	Intron (XM_006562228.3/408374, intron 1 of 11)	5273949	5549277	275329	+	408374	XM_016915347.2
NC_037649.1	5338591	5339196	5338715;5339111	125	10	75	72	80	158	122	91	118	99	118	53	6.8733	0.82632	4.3168	4.47271	4.45257	8.18691	5.56083	5.52644	6.0809	6.294	6.7235	3.27942	0.120222	1.03612	1.83869	0.993816	1.03504	0.487755	0.251087	0.785501	1	-	-	+	-	-	-	Intron (XM_006562228.3/408374, intron 1 of 11)	5273949	5549277	275329	+	408374	XM_016915347.2
NC_037649.1	5399695	5400060	5399885;5399868	60	90	67	50	57	108	84	78	76	66	69	59	3.32755	6.83592	3.8624	3.12477	3.18826	5.61241	3.84285	4.74553	3.9347	4.21698	3.955	3.6438	2.05434	0.809023	1.76034	1.2349	1.07174	0.921315	0.518427	0.340868	1	+	-	+	-	-	-	Intron (XM_006562228.3/408374, intron 1 of 11)	5273949	5549277	275329	+	408374	XM_016915347.2
NC_037649.1	5393319	5393818	5393460;5393508;5393687	84	161	87	86	83	157	102	109	75	102	50	70	4.63675	12.1694	4.9984	5.33049	4.61748	8.13542	4.65663	6.6077	3.8836	6.48282	2.8815	4.31183	2.62455	1.06644	1.76187	1.41899	1.66928	1.49638	0.250203	0.588161	1	+	-	+	+	-	-	Intron (XM_006562228.3/408374, intron 1 of 11)	5273949	5549277	275329	+	408374	XM_016915347.2
NC_037649.1	5395581	5396242	5395796;5396066	110	5	100	93	71	214	110	101	113	95	73	52	6.05505	0.45072	5.7368	5.75938	3.95784	11.0703	5.01831	6.12714	5.8254	6.04224	4.181	3.21869	0.074437	1.00394	2.79706	1.22096	1.03722	0.769837	0.355983	0.758985	1	-	-	+	-	-	-	Intron (XM_006562228.3/408374, intron 1 of 11)	5273949	5549277	275329	+	408374	XM_016915347.2
NC_037649.1	5375211	5375664	5375393;5375433	96	180	50	58	68	139	80	82	80	64	85	57	5.29135	13.5967	2.8968	3.61493	3.79293	7.2086	3.66201	4.98581	4.1391	4.0911	4.859	3.52234	2.56961	1.2479	1.90054	1.3615	0.988403	0.72491	0.895026	0.132691	1	+	-	+	-	-	-	Intron (XM_006562228.3/408374, intron 1 of 11)	5273949	5549277	275329	+	408374	XM_016915347.2
NC_037649.1	5285828	5286460	5286011;5286068;5286262	111	17	85	174	115	211	106	151	140	105	81	78	6.1096	1.35216	4.8848	10.7222	6.37652	10.9159	4.83747	9.13064	7.2051	6.67164	4.633	4.79767	0.221317	2.19501	1.71189	1.88748	0.925961	1.03554	0.101041	0.897947	1	-	+	+	+	-	-	Intron (XM_006562228.3/408374, intron 1 of 11)	5273949	5549277	275329	+	408374	XM_016915347.2
NC_037649.1	5361418	5361869	5361587;5361650;5361597	90	162	67	69	79	130	75	84	64	95	52	72	4.96405	12.2446	3.8624	4.2889	4.3976	6.74519	3.43596	5.10595	3.3215	6.04224	2.9945	4.43329	2.46666	1.11042	1.53383	1.48603	1.81913	1.48048	0.0948691	0.815787	1	+	-	+	-	+	-	Intron (XM_006562228.3/408374, intron 1 of 11)	5273949	5549277	275329	+	408374	XM_016915347.2
NC_037649.1	5281722	5284193	5282166;5282968;5283705;5282006;5282054;5282049;5282486;5282716;5282804;5282945;5283052;5283724;5283853;5283665;5283988;5283858	396	619	261	812	281	1199	321	581	367	525	278	437	21.6563	46.5744	14.8816	49.8125	15.5015	61.788	14.5576	34.9607	18.8048	33.1064	15.7635	26.5997	2.15062	3.34725	3.98594	2.40154	1.76053	1.68742	0.697154	0.140031	1	+	+	+	+	+	+	Intron (XM_006562228.3/408374, intron 1 of 11)	5273949	5549277	275329	+	408374	XM_016915347.2
NC_037649.1	5353700	5354152	5353928	97	166	75	65	67	125	59	81	73	65	81	37	5.3459	12.545	4.3168	4.04382	3.73796	6.48774	2.7126	4.92574	3.7814	4.15404	4.633	2.30774	2.34666	0.936763	1.73564	1.81587	1.09855	0.498109	0.556575	0.392041	1	+	-	-	-	-	-	Intron (XM_006562228.3/408374, intron 1 of 11)	5273949	5549277	275329	+	408374	XM_016915347.2
NC_037649.1	5336222	5336757	5336468;5336597;5336512;5336648	99	11	76	129	70	197	84	104	95	153	94	73	5.455	0.90144	4.3736	7.9651	3.90287	10.195	3.84285	6.30735	4.9056	9.69276	5.3675	4.49402	0.16525	1.82118	2.61218	1.64132	1.97586	0.837265	0.0459523	0.955867	1	-	+	+	+	+	-	Intron (XM_006562228.3/408374, intron 1 of 11)	5273949	5549277	275329	+	408374	XM_016915347.2
NC_037649.1	5407823	5408491	5407999;5407982;5408417	120	126	88	91	90	162	147	140	104	112	120	74	6.60055	9.54024	5.0552	5.63684	5.00227	8.39287	6.69108	8.46987	5.3655	7.11222	6.8365	4.55475	1.44537	1.11506	1.67781	1.26584	1.32555	0.66624	0.379642	0.290973	1	+	-	+	-	-	-	Intron (XM_006562228.3/408374, intron 1 of 11)	5273949	5549277	275329	+	408374	XM_016915347.2
NC_037649.1	5318026	5318847	5318391;5318381;5318209;5318577;5318492	121	31	127	216	123	324	143	166	142	162	125	105	6.6551	2.40384	7.2704	13.2956	6.81628	16.7342	6.51024	10.0317	7.3073	10.2592	7.119	6.43738	0.361203	1.82873	2.45503	1.54091	1.40397	0.904253	0.271136	0.716947	1	-	+	+	+	+	-	Intron (XM_006562228.3/408374, intron 1 of 11)	5273949	5549277	275329	+	408374	XM_016915347.2
NC_037649.1	5301233	5302127	5301577;5301614;5301527;5301594	164	58	114	444	158	654	165	225	141	194	148	185	9.00075	4.43208	6.532	27.2651	8.74023	33.7259	7.50486	13.5758	7.2562	12.2733	8.4185	11.2958	0.492412	4.17408	3.8587	1.80893	1.69142	1.34178	0.816087	0.406953	1	-	+	+	+	+	-	Intron (XM_006562228.3/408374, intron 1 of 11)	5273949	5549277	275329	+	408374	XM_016915347.2
NC_037649.1	5330035	5330725	5330236;5330334;5330415	101	311	108	149	100	177	99	131	97	66	112	75	5.5641	23.4374	6.1912	9.1905	5.55197	9.16522	4.521	7.92924	5.0078	4.21698	6.3845	4.61548	4.21225	1.48445	1.65081	1.75387	0.842082	0.72292	1.14656	0.264361	1	+	-	+	+	-	-	Intron (XM_006562228.3/408374, intron 1 of 11)	5273949	5549277	275329	+	408374	XM_016915347.2
NC_037649.1	5378702	5380899	5378901;5378899;5379630;5379597;5379595;5379704;5380239;5380638;5379628;5379639	249	208	211	576	216	797	332	376	289	408	234	660	13.6375	15.7001	12.0416	35.3528	11.9285	41.089	15.0549	22.6464	14.819	25.7425	13.2775	40.1425	1.15124	2.93589	3.44461	1.50425	1.73713	3.02335	0.265731	0.645142	1	+	+	+	+	+	+	Intron (XM_006562228.3/408374, intron 1 of 11)	5273949	5549277	275329	+	408374	XM_016915347.2
NC_037649.1	5371238	5371859	5371484;5371428	97	262	90	108	100	196	135	110	95	90	73	59	5.3459	19.7566	5.1688	6.67843	5.55197	10.1435	6.14856	6.66777	4.9056	5.72754	4.181	3.6438	3.69565	1.29207	1.82701	1.08444	1.16755	0.871514	1.12549	0.232092	1	+	-	+	-	-	-	Intron (XM_006562228.3/408374, intron 1 of 11)	5273949	5549277	275329	+	408374	XM_016915347.2
NC_037649.1	5358352	5358646	5358494	52	49	62	46	49	103	56	41	57	33	45	42	2.89115	3.756	3.5784	2.87969	2.7485	5.35496	2.57697	2.52294	2.9638	2.13996	2.599	2.61139	1.29914	0.804742	1.94832	0.979034	0.722033	1.00477	0.582633	0.306571	1	-	-	+	-	-	-	Intron (XM_006562228.3/408374, intron 1 of 11)	5273949	5549277	275329	+	408374	XM_016915347.2
NC_037649.1	5277725	5278219	5277957;5278006;5277990;5278000;5278004	54	13	85	174	69	160	60	186	76	256	42	165	3.00025	1.05168	4.8848	10.7222	3.8479	8.28989	2.75781	11.2331	3.9347	16.1756	2.4295	10.0812	0.350531	2.19501	2.15439	4.0732	4.11101	4.1495	-1.39189	0.0524783	1	-	+	+	+	+	+	Intron (XM_006562228.3/408374, intron 1 of 11)	5273949	5549277	275329	+	408374	XM_016915347.2
NC_037649.1	5336832	5337324	5337030;5336959;5337027;5337085;5337124	80	9	58	102	68	148	66	113	58	110	60	120	4.41855	0.7512	3.3512	6.31081	3.79293	7.67201	3.02907	6.84798	3.0149	6.98634	3.4465	7.34833	0.170011	1.88315	2.02271	2.26075	2.31727	2.13211	-0.719233	0.277878	1	-	+	+	+	+	+	Intron (XM_006562228.3/408374, intron 1 of 11)	5273949	5549277	275329	+	408374	XM_016915347.2
NC_037649.1	5372585	5372826	5372727	56	11	31	39	28	83	53	79	54	35	45	35	3.10935	0.90144	1.8176	2.4508	1.59413	4.32516	2.44134	4.8056	2.8105	2.26584	2.599	2.18628	0.289913	1.34837	2.71318	1.96843	0.806205	0.8412	0.267173	0.778329	1	-	-	-	+	-	-	Intron (XM_006562228.3/408374, intron 1 of 11)	5273949	5549277	275329	+	408374	XM_016915347.2
NC_037649.1	5343189	5343639	5343408;5343463	64	202	83	102	73	132	91	79	69	54	62	55	3.54575	15.2494	4.7712	6.31081	4.06778	6.84817	4.15932	4.8056	3.577	3.4617	3.5595	3.40088	4.30075	1.32269	1.68352	1.15538	0.967766	0.955438	1.247	0.271614	1	+	-	+	-	-	-	Intron (XM_006562228.3/408374, intron 1 of 11)	5273949	5549277	275329	+	408374	XM_016915347.2
NC_037649.1	5340771	5341238	5341031	70	180	71	67	81	124	92	73	80	65	64	32	3.87305	13.5967	4.0896	4.16636	4.50754	6.43625	4.20453	4.44518	4.1391	4.15404	3.6725	2.00409	3.51059	1.01877	1.42789	1.05724	1.00361	0.545702	1.19251	0.282767	1	+	-	-	-	-	-	Intron (XM_006562228.3/408374, intron 1 of 11)	5273949	5549277	275329	+	408374	XM_016915347.2
NC_037649.1	5366354	5366820	5366601;5366616;5366624;5366672	81	16	40	106	71	181	112	166	90	121	80	81	4.4731	1.27704	2.3288	6.55589	3.95784	9.37118	5.10873	10.0317	4.6501	7.67868	4.5765	4.97986	0.285493	2.81514	2.36775	1.96364	1.65129	1.08814	0.217511	0.780578	1	-	+	+	+	+	-	Intron (XM_006562228.3/408374, intron 1 of 11)	5273949	5549277	275329	+	408374	XM_016915347.2
NC_037649.1	5381406	5387430	5381574;5382372;5382113;5382438;5382929;5383194;5382446;5382913;5383981;5384797;5385059;5386130;5386929;5382491;5382893;5383154;5382895;5383891;5384130;5384769;5385127;5384074;5384749;5383975;5384301;5384921;5385287;5385723;5386049;5384743;5384763;5385100;5386160;5386927;5386118;5386145;5386133;5386956;5386892;5386932;5386933	726	2339	645	3058	644	2666	770	1296	715	1074	651	1272	39.6579	175.781	36.6928	187.425	35.4556	137.324	34.8569	77.9108	36.5876	67.6605	36.838	77.3093	4.43243	5.10795	3.87313	2.23516	1.84927	2.09863	1.11729	0.0145254	1	+	+	+	+	+	+	Intron (XM_006562228.3/408374, intron 1 of 11)	5273949	5549277	275329	+	408374	XM_016915347.2
NC_037649.1	5377071	5377604	5377246;5377367;5377237;5377338;5377401	91	210	78	125	77	240	77	111	109	142	97	101	5.0186	15.8503	4.4872	7.72002	4.28766	12.4091	3.52638	6.72784	5.621	9.00042	5.537	6.19446	3.15831	1.72045	2.89414	1.90786	1.60121	1.11874	0.748124	0.125738	1	+	+	+	+	+	-	Intron (XM_006562228.3/408374, intron 1 of 11)	5273949	5549277	275329	+	408374	XM_016915347.2
NC_037649.1	5297467	5297794	5297622	64	116	50	80	62	101	70	58	68	51	55	32	3.54575	8.78904	2.8968	4.96287	3.46311	5.25198	3.20991	3.54413	3.5259	3.27288	3.164	2.00409	2.47875	1.71322	1.51655	1.10412	0.92824	0.633404	1.09857	0.0561677	1	+	-	-	-	-	-	Intron (XM_006562228.3/408374, intron 1 of 11)	5273949	5549277	275329	+	408374	XM_016915347.2
NC_037649.1	5342293	5342726	5342519;5342512	73	179	60	69	72	125	108	71	85	74	73	40	4.0367	13.5216	3.4648	4.2889	4.01281	6.48774	4.92789	4.32504	4.3946	4.7205	4.181	2.48993	3.34967	1.23785	1.61676	0.877666	1.07416	0.595535	1.28426	0.197452	1	+	-	+	-	-	-	Intron (XM_006562228.3/408374, intron 1 of 11)	5273949	5549277	275329	+	408374	XM_016915347.2
NC_037649.1	5422134	5422415	5422224	43	2	55	56	26	16	45	26	54	33	38	78	2.4002	0.22536	3.1808	3.49239	1.48419	0.87533	2.07966	1.62189	2.8105	2.13996	2.2035	4.79767	0.0938922	1.09796	0.58977	0.779882	0.761416	2.1773	-1.06157	0.318366	1	-	-	-	-	-	+	Intron (XM_006562228.3/408374, intron 2 of 11)	5273949	5549277	275329	+	408374	XM_016915347.2
NC_037649.1	5313574	5314375	5313883;5313971;5313918;5313925;5314111	129	402	114	306	95	396	126	140	111	178	112	95	7.0915	30.2734	6.532	18.8099	5.27712	20.4415	5.74167	8.46987	5.7232	11.2663	6.3845	5.83008	4.26897	2.87965	3.87361	1.47516	1.96853	0.913162	1.33906	0.014846	1	+	+	+	+	+	-	Intron (XM_006562228.3/408374, intron 1 of 11)	5273949	5549277	275329	+	408374	XM_016915347.2
NC_037649.1	5340153	5340633	5340386	70	172	75	66	100	95	72	61	61	64	61	33	3.87305	12.9958	4.3168	4.10509	5.55197	4.94304	3.30033	3.72434	3.1682	4.0911	3.503	2.06482	3.35544	0.950957	0.890322	1.12848	1.2913	0.589443	0.788213	0.466828	1	+	-	-	-	-	-	Intron (XM_006562228.3/408374, intron 1 of 11)	5273949	5549277	275329	+	408374	XM_016915347.2
NC_037649.1	5373447	5374519	5373639;5374156;5373676;5374221;5373653;5373720;5374131;5374282;5374221	157	259	134	208	145	386	144	230	126	188	127	192	8.6189	19.5312	7.668	12.8054	8.02562	19.9266	6.55545	13.8762	6.4897	11.8957	7.232	11.7209	2.26609	1.66998	2.48287	2.11674	1.83301	1.6207	0.204541	0.385171	1	+	+	+	+	+	+	Intron (XM_006562228.3/408374, intron 1 of 11)	5273949	5549277	275329	+	408374	XM_016915347.2
NC_037649.1	5391271	5392197	5391640;5391666;5391475;5391706;5391689	152	538	142	245	121	332	151	198	158	129	149	95	8.34615	40.4897	8.1224	15.0724	6.70634	17.1462	6.87192	11.9539	8.1249	8.1822	8.475	5.83008	4.8513	1.85566	2.55671	1.73953	1.00705	0.687915	1.43149	0.154668	1	+	+	+	+	-	-	Intron (XM_006562228.3/408374, intron 1 of 11)	5273949	5549277	275329	+	408374	XM_016915347.2
NC_037649.1	5315148	5315995	5315342;5315689;5315438	115	27	93	123	93	249	111	149	126	113	64	91	6.3278	2.10336	5.3392	7.59748	5.16718	12.8725	5.06352	9.0105	6.4897	7.17516	3.6725	5.58716	0.3324	1.42296	2.4912	1.77949	1.10562	1.52135	-0.0533255	0.941309	1	-	-	+	+	-	-	Intron (XM_006562228.3/408374, intron 1 of 11)	5273949	5549277	275329	+	408374	XM_016915347.2
NC_037649.1	5316866	5317381	5317177;5317118;5317045	97	20	81	180	82	292	76	91	79	72	48	54	5.3459	1.57752	4.6576	11.0899	4.56251	15.0866	3.48117	5.52644	4.088	4.59462	2.7685	3.34015	0.29509	2.38103	3.30664	1.58752	1.12393	1.20648	0.610719	0.52174	1	-	+	+	+	-	-	Intron (XM_006562228.3/408374, intron 1 of 11)	5273949	5549277	275329	+	408374	XM_016915347.2
NC_037649.1	5296815	5297168	5296985	59	5	45	69	31	105	43	76	67	42	40	37	3.273	0.45072	2.6128	4.2889	1.75904	5.45794	1.98924	4.62539	3.4748	2.70642	2.3165	2.30774	0.137709	1.6415	3.10279	2.3252	0.778871	0.996218	0.251745	0.807322	1	-	-	+	-	-	-	Intron (XM_006562228.3/408374, intron 1 of 11)	5273949	5549277	275329	+	408374	XM_016915347.2
NC_037649.1	5367142	5367527	5367326;5367333;5367350	70	8	68	88	83	161	77	115	68	101	44	97	3.87305	0.67608	3.9192	5.45303	4.61748	8.34138	3.52638	6.96812	3.5259	6.41988	2.5425	5.95154	0.17456	1.39136	1.80648	1.976	1.82078	2.34082	-0.863898	0.19328	1	-	-	+	+	-	+	Intron (XM_006562228.3/408374, intron 1 of 11)	5273949	5549277	275329	+	408374	XM_016915347.2
NC_037649.1	5348749	5349503	5349150;5349129;5349161;5349161;5349162	105	442	82	253	115	372	89	154	95	149	94	144	5.7823	33.2782	4.7144	15.5626	6.37652	19.2058	4.0689	9.31085	4.9056	9.441	5.3675	8.80585	5.75518	3.30108	3.01196	2.2883	1.92454	1.64059	1.04386	0.134675	1	+	+	+	+	+	-	Intron (XM_006562228.3/408374, intron 1 of 11)	5273949	5549277	275329	+	408374	XM_016915347.2
NC_037649.1	5375931	5376890	5376148;5376185;5376659;5376407;5376310;5376734;5376679	148	73	109	216	118	277	144	216	136	215	146	132	8.12795	5.55888	6.248	13.2956	6.54143	14.3142	6.55545	13.0352	7.0007	13.595	8.3055	8.07709	0.683922	2.12798	2.18824	1.98845	1.94195	0.972499	0.0283319	0.95937	1	-	+	+	+	+	-	Intron (XM_006562228.3/408374, intron 1 of 11)	5273949	5549277	275329	+	408374	XM_016915347.2
NC_037649.1	5388988	5390212	5389288;5389448;5389967;5389457;5389960;5389446;5389894;5389365;5389932;5389968	158	648	139	322	118	470	141	219	166	194	141	131	8.67345	48.7529	7.952	19.7902	6.54143	24.2518	6.41982	13.2154	8.5337	12.2733	8.023	8.01636	5.62094	2.48871	3.70742	2.05853	1.43822	0.999172	1.39418	0.103748	1	+	+	+	+	+	-	Intron (XM_006562228.3/408374, intron 1 of 11)	5273949	5549277	275329	+	408374	XM_016915347.2
NC_037649.1	5337545	5337958	5337699;5337758;5337777	80	9	62	82	51	121	72	91	81	100	45	90	4.41855	0.7512	3.5784	5.08541	2.85844	6.28178	3.30033	5.52644	4.1902	6.35694	2.599	5.52643	0.170011	1.42114	2.19763	1.67451	1.5171	2.12637	-0.489145	0.484121	1	-	-	+	+	+	-	Intron (XM_006562228.3/408374, intron 1 of 11)	5273949	5549277	275329	+	408374	XM_016915347.2
NC_037649.1	5367811	5368064	5367933	70	6	40	39	43	38	52	80	89	38	36	40	3.87305	0.52584	2.3288	2.4508	2.41868	2.00811	2.39613	4.86567	4.599	2.45466	2.0905	2.48993	0.135769	1.05239	0.83025	2.03064	0.533738	1.19107	-0.895766	0.332977	1	-	-	-	+	-	-	Intron (XM_006562228.3/408374, intron 1 of 11)	5273949	5549277	275329	+	408374	XM_016915347.2
NC_037649.1	5360400	5360743	5360566	57	100	35	39	47	69	79	47	55	34	53	21	3.1639	7.58712	2.0448	2.4508	2.63856	3.6043	3.6168	2.88336	2.8616	2.2029	3.051	1.33606	2.39803	1.19855	1.36601	0.797213	0.769814	0.437909	1.30754	0.108841	1	+	-	-	-	-	-	Intron (XM_006562228.3/408374, intron 1 of 11)	5273949	5549277	275329	+	408374	XM_016915347.2
NC_037649.1	5286737	5287036	5286879	43	7	45	67	56	103	57	47	53	41	46	45	2.4002	0.60096	2.6128	4.16636	3.13329	5.35496	2.62218	2.88336	2.7594	2.64348	2.6555	2.79358	0.250379	1.5946	1.70905	1.0996	0.957991	1.052	0.19273	0.782116	1	-	-	+	-	-	-	Intron (XM_006562228.3/408374, intron 1 of 11)	5273949	5549277	275329	+	408374	XM_016915347.2
NC_037649.1	5320345	5320790	5320587;5320589;5320658	85	13	73	106	79	159	78	112	60	114	70	93	4.6913	1.05168	4.2032	6.55589	4.3976	8.2384	3.57159	6.78791	3.1171	7.2381	4.0115	5.70862	0.224177	1.55974	1.87339	1.90053	2.32206	1.42306	-0.626362	0.328225	1	-	-	+	+	+	-	Intron (XM_006562228.3/408374, intron 1 of 11)	5273949	5549277	275329	+	408374	XM_016915347.2
NC_037649.1	5306358	5310172	5306915;5307818;5308484;5309008;5309923;5306787;5306747;5307026;5307798;5308526;5309058;5307835;5308463;5307797;5307842;5308518;5309017;5308457;5308963;5309930;5309955;5309945	483	483	372	2052	455	2584	536	1127	552	1167	481	1170	26.4022	36.3581	21.1864	125.787	25.0663	133.102	24.2778	67.759	28.2583	73.5139	27.233	71.1148	1.37709	5.93716	5.31	2.79099	2.6015	2.61135	0.657434	0.393329	1	+	+	+	+	+	+	Intron (XM_006562228.3/408374, intron 1 of 11)	5273949	5549277	275329	+	408374	XM_016915347.2
NC_037649.1	5331236	5332665	5331520;5331971;5331849;5331875;5331876;5332538	168	38	172	390	150	60	181	340	199	288	180	454	9.21895	2.92968	9.8264	23.9566	8.30047	3.14089	8.22822	20.4839	10.22	18.1897	10.2265	27.6321	0.317789	2.43798	0.378399	2.48947	1.77981	2.70201	-1.15334	0.199808	1	-	+	-	+	+	+	Intron (XM_006562228.3/408374, intron 1 of 11)	5273949	5549277	275329	+	408374	XM_016915347.2
NC_037649.1	5311196	5313228	5311623;5312115;5312555;5311480;5311564;5312100;5311524;5311809;5312110;5311824;5312672;5312672;5312616;5312651	289	475	209	822	192	976	279	401	283	405	225	338	15.8195	35.7571	11.928	50.4252	10.6092	50.3057	12.6588	24.1481	14.5124	25.5536	12.769	20.5875	2.26032	4.22746	4.74171	1.90761	1.76081	1.6123	1.08848	0.118052	1	+	+	+	+	+	+	Intron (XM_006562228.3/408374, intron 1 of 11)	5273949	5549277	275329	+	408374	XM_016915347.2
NC_037649.1	5295791	5296130	5295977	56	20	38	86	59	109	60	53	50	56	45	37	3.10935	1.57752	2.2152	5.33049	3.2982	5.6639	2.75781	3.24378	2.6061	3.58758	2.599	2.30774	0.507347	2.40632	1.71727	1.17622	1.37661	0.887934	0.428579	0.552901	1	-	+	-	-	-	-	Intron (XM_006562228.3/408374, intron 1 of 11)	5273949	5549277	275329	+	408374	XM_016915347.2
NC_037649.1	5278424	5281375	5279181;5279957;5280652;5280952;5279177;5279216;5278820;5279155;5278817;5279196;5279152;5280023;5280518;5280536;5280863;5280504;5280939;5280605;5280918	369	324	322	653	340	851	443	627	345	716	297	714	20.1835	24.414	18.3464	40.0706	18.7448	43.8695	20.0732	37.724	17.6806	45.128	16.837	43.422	1.2096	2.18411	2.34036	1.87932	2.5524	2.57896	-0.289996	0.378475	1	+	+	+	+	+	+	Intron (XM_006562228.3/408374, intron 1 of 11)	5273949	5549277	275329	+	408374	XM_016915347.2
NC_037649.1	5294432	5294710	5294576	54	11	66	75	50	85	48	77	61	84	59	73	3.00025	0.90144	3.8056	4.65652	2.80347	4.42814	2.21529	4.68546	3.1682	5.3499	3.39	4.49402	0.300455	1.2236	1.57952	2.11505	1.68862	1.32567	-0.724846	0.218427	1	-	-	-	+	-	-	Intron (XM_006562228.3/408374, intron 1 of 11)	5273949	5549277	275329	+	408374	XM_016915347.2
NC_037649.1	5287458	5289574	5287683;5287923;5288441;5288415;5289074;5288103;5288509;5288496;5288505;5289182;5289231;5289110	246	81	229	783	301	557	289	490	305	467	252	511	13.4739	6.15984	13.064	48.0357	16.6009	28.7314	13.1109	29.4944	15.6366	29.4559	14.2945	31.0938	0.457168	3.67695	1.73071	2.24961	1.88378	2.17523	-0.105233	0.889381	1	-	+	+	+	+	+	Intron (XM_006562228.3/408374, intron 1 of 11)	5273949	5549277	275329	+	408374	XM_016915347.2
NC_037649.1	5291730	5291981	5291838	58	5	36	34	46	63	49	62	43	72	32	41	3.21845	0.45072	2.1016	2.14445	2.58359	3.29536	2.2605	3.78441	2.2484	4.59462	1.8645	2.55066	0.140043	1.02039	1.2755	1.67415	2.04351	1.36801	-1.06197	0.106939	1	-	-	-	-	+	-	Intron (XM_006562228.3/408374, intron 1 of 11)	5273949	5549277	275329	+	408374	XM_016915347.2
NC_037649.1	5321065	5322464	5321301;5321389;5321643;5321406;5321406;5322280;5322141	188	20	141	304	172	94	207	337	168	367	175	297	10.31	1.57752	8.0656	18.6873	9.50981	4.89155	9.40368	20.3037	8.6359	23.1619	9.944	18.0975	0.153009	2.31691	0.514369	2.15912	2.68205	1.81994	-1.15837	0.200723	1	-	+	-	+	+	+	Intron (XM_006562228.3/408374, intron 1 of 11)	5273949	5549277	275329	+	408374	XM_016915347.2
NC_037649.1	5324936	5326673	5325153;5325692;5325698;5326433;5325654;5325926;5326415;5326406;5326517	255	124	196	597	193	868	233	279	252	255	182	216	13.9648	9.39	11.1896	36.6395	10.6642	44.7448	10.5791	16.8196	12.9283	16.1126	10.3395	13.1784	0.672405	3.27442	4.1958	1.58989	1.2463	1.27457	0.986088	0.330396	1	-	+	+	+	+	+	Intron (XM_006562228.3/408374, intron 1 of 11)	5273949	5549277	275329	+	408374	XM_016915347.2
NC_037649.1	5364194	5365027	5364536;5364398;5364606;5364457;5364671	110	448	101	204	81	368	119	180	151	197	122	119	6.05505	33.7289	5.7936	12.5603	4.50754	18.9998	5.4252	10.8727	7.7672	12.4621	6.9495	7.2876	5.57038	2.16796	4.21512	2.00411	1.60445	1.04865	1.35989	0.124329	1	+	+	+	+	+	-	Intron (XM_006562228.3/408374, intron 1 of 11)	5273949	5549277	275329	+	408374	XM_016915347.2
NC_037649.1	5363152	5363825	5363524;5363389;5363723;5363458;5363485	116	99	110	160	90	305	109	184	117	172	75	88	6.38235	7.512	6.3048	9.86447	5.00227	15.7559	4.9731	11.1129	6.0298	10.8886	4.294	5.40497	1.177	1.5646	3.14975	2.2346	1.8058	1.25873	0.152842	0.78737	1	-	+	+	+	+	-	Intron (XM_006562228.3/408374, intron 1 of 11)	5273949	5549277	275329	+	408374	XM_016915347.2
NC_037649.1	5303405	5305610	5304442;5303797;5304400;5304429;5304466;5305089;5304415;5305185;5305130	255	81	261	790	322	723	323	479	278	532	257	647	13.9648	6.15984	14.8816	48.4646	17.7553	37.2788	14.648	28.8336	14.2569	33.547	14.577	39.353	0.441098	3.25668	2.09959	1.96843	2.35304	2.69966	-0.276307	0.671564	1	-	+	+	+	+	+	Intron (XM_006562228.3/408374, intron 1 of 11)	5273949	5549277	275329	+	408374	XM_016915347.2
NC_037649.1	5335336	5335690	5335498;5335530	48	83	44	57	52	107	63	61	54	73	56	34	2.67295	6.31008	2.556	3.55366	2.91341	5.56092	2.89344	3.72434	2.8105	4.65756	3.2205	2.12555	2.36072	1.39032	1.90873	1.28717	1.6572	0.660006	0.650995	0.165334	1	+	-	+	-	-	-	Intron (XM_006562228.3/408374, intron 1 of 11)	5273949	5549277	275329	+	408374	XM_016915347.2
NC_037649.1	5327786	5328456	5328046;5328058;5328079	111	356	92	163	86	234	115	101	123	123	95	90	6.1096	26.8178	5.2824	10.0483	4.78239	12.1002	5.24436	6.12714	6.3364	7.80456	5.424	5.52643	4.38945	1.90222	2.53016	1.16833	1.2317	1.01888	1.36754	0.136395	1	+	+	+	-	-	-	Intron (XM_006562228.3/408374, intron 1 of 11)	5273949	5549277	275329	+	408374	XM_016915347.2
NC_037649.1	5292395	5293042	5292527;5292896;5292751;5292689;5292739;5292754	123	16	88	224	73	174	102	207	94	166	78	147	6.7642	1.27704	5.0552	13.7858	4.06778	9.01075	4.65663	12.4946	4.8545	10.511	4.4635	8.98804	0.188794	2.72705	2.21515	2.68319	2.16521	2.01368	-0.419404	0.538201	1	-	+	+	+	+	+	Intron (XM_006562228.3/408374, intron 1 of 11)	5273949	5549277	275329	+	408374	XM_016915347.2
NC_037649.1	5293184	5294094	5293338;5293904;5293371;5293824;5293438;5293883;5293939	146	67	135	264	83	304	126	230	146	183	125	209	8.01885	5.10816	7.7248	16.2366	4.61748	15.7044	5.74167	13.8762	7.5117	11.581	7.119	12.7533	0.637019	2.10188	3.40108	2.41675	1.54173	1.79145	0.0946891	0.888933	1	-	+	+	+	-	+	Intron (XM_006562228.3/408374, intron 1 of 11)	5273949	5549277	275329	+	408374	XM_016915347.2
NC_037649.1	6986848	6987254	6986942;6987036;6987232;6987001	49	28	50	60	90	160	94	118	69	100	66	44	2.7275	2.17848	2.8968	3.73747	5.00227	8.28989	4.29495	7.14833	3.577	6.35694	3.7855	2.73285	0.798709	1.29021	1.65723	1.66436	1.77717	0.721926	-0.152375	0.75668	1	-	-	+	+	+	-	Promoter (2-3kb)	6987747	6989639	1893	-	408379	NM_001318482.1
NC_037649.1	6965681	6966005	6965824	68	1	48	90	51	81	57	47	64	34	45	18	3.76395	0.15024	2.7832	5.57557	2.85844	4.22218	2.62218	2.88336	3.3215	2.2029	2.599	1.15387	0.0399155	2.00329	1.47709	1.0996	0.663224	0.443967	0.673747	0.540331	1	-	+	-	-	-	-	Distal Intergenic	6987747	6989639	1893	-	408379	NM_001318482.1
NC_037649.1	6962722	6963984	6962982;6963179;6963228;6963274	197	35	143	150	161	29	169	172	170	240	135	307	10.8009	2.70432	8.1792	9.25177	8.90514	1.5447	7.6857	10.3921	8.7381	15.1685	7.684	18.7048	0.250379	1.13113	0.173462	1.35213	1.7359	2.43425	-1.82838	0.0401087	1	-	+	-	+	+	+	Distal Intergenic	6987747	6989639	1893	-	408379	NM_001318482.1
NC_037649.1	6993614	6994256	6993811;6993823;6993836	98	183	84	127	98	178	99	103	115	95	74	67	5.40045	13.8221	4.828	7.84256	5.44203	9.21671	4.521	6.24728	5.9276	6.04224	4.2375	4.12964	2.55943	1.62439	1.69362	1.38184	1.01934	0.974546	0.799992	0.0929863	1	+	-	+	+	-	-	Promoter (<=1kb)	6991356	6993012	1657	-	408380	NM_001011652.2
NC_037649.1	8306119	8309519	8306732;8307369;8307951;8308865;8306298;8306712;8306733;8307517;8306336;8306425;8306691;8306707;8307470;8307541;8308002;8308349;8307566;8308018;8308338;8308939;8309325;8309240;8309263	453	344	380	787	367	688	436	1153	467	934	364	1009	24.7657	25.9164	21.6408	48.2808	20.229	35.4766	19.7568	69.3208	23.9148	58.8489	20.6225	61.3373	1.04646	2.23101	1.75375	3.50871	2.46077	2.97429	-0.829974	0.0474554	1	+	+	+	+	+	+	Promoter (<=1kb)	8305441	8316952	11512	+	408381	XM_391929.6
NC_037648.1	651577	652395	651691;652134;651777;652153;651715;652130;652138	117	26	110	194	84	100	104	213	101	232	89	215	6.4369	2.02824	6.3048	11.9476	4.67245	5.20049	4.74705	12.855	5.2122	14.665	5.085	13.1177	0.315096	1.895	1.11301	2.708	2.81359	2.57969	-1.28562	0.0701186	1	-	+	-	+	+	+	Intron (XM_026443899.1/410375, intron 3 of 7)	662651	664816	2166	-	408382	XM_391930.5
NC_037648.1	652500	652978	652697;652770;652796	65	5	93	88	72	94	85	130	62	153	81	141	3.6003	0.45072	5.3392	5.45303	4.01281	4.89155	3.88806	7.86917	3.2193	9.69276	4.633	8.62366	0.12519	1.02132	1.21898	2.02393	3.01083	1.86136	-1.54364	0.0375579	1	-	-	-	+	+	+	Intron (XM_026443899.1/410375, intron 3 of 7)	662651	664816	2166	-	408382	XM_391930.5
NC_037648.1	659917	662242	660149;660889;661299;660181;660165;660188;661285;661379;661338;661587;662078	297	126	222	399	258	496	313	372	282	363	237	337	16.2559	9.54024	12.6664	24.508	14.2372	25.5905	14.1959	22.4061	14.4613	22.9102	13.447	20.5267	0.586879	1.93488	1.79744	1.57835	1.58424	1.52649	-0.118541	0.800612	1	-	+	+	+	+	+	Promoter (2-3kb)	662651	664816	2166	-	408382	XM_391930.5
NC_037648.1	654488	654832	654651	49	29	35	30	45	13	42	57	51	77	32	76	2.7275	2.2536	2.0448	1.89937	2.52862	0.72086	1.94403	3.48406	2.6572	4.90932	1.8645	4.67621	0.826251	0.928878	0.28508	1.79218	1.84755	2.50802	-1.59134	0.0113531	1	-	-	-	-	-	+	Intron (XM_026443899.1/410375, intron 3 of 7)	662651	664816	2166	-	408382	XM_391930.5
NC_037648.1	654942	655259	655064;655111;655117	53	91	45	51	42	87	57	73	58	88	45	38	2.9457	6.91104	2.6128	3.18604	2.36371	4.53112	2.62218	4.44518	3.0149	5.60166	2.599	2.36847	2.34615	1.2194	1.91695	1.69522	1.85799	0.911301	0.296329	0.483738	1	+	-	+	-	+	-	5' UTR	662651	664816	2166	-	408382	XM_391930.5
NC_037649.1	11113878	11114198	11114023;11114070	53	54	67	20	77	33	86	117	63	100	54	65	2.9457	4.1316	3.8624	1.28667	4.28766	1.75066	3.93327	7.08826	3.2704	6.35694	3.1075	4.00818	1.40259	0.333127	0.408302	1.80213	1.94378	1.28984	-1.23189	0.0886212	1	-	-	-	+	+	-	Distal Intergenic	11127257	11130777	3521	+	408383	NM_001205062.1
NC_037649.1	11113094	11113532	11113228	85	120	67	20	61	60	80	42	73	37	66	28	4.6913	9.08952	3.8624	1.28667	3.40814	3.14089	3.66201	2.58301	3.7814	2.39172	3.7855	1.76117	1.93753	0.333127	0.921585	0.705353	0.632496	0.465241	0.824097	0.427708	1	+	-	-	-	-	-	Distal Intergenic	11127257	11130777	3521	+	408383	NM_001205062.1
NC_037649.1	11117363	11118512	11117523;11117504;11117552;11117602;11117616;11118226;11118278;11118421;11118389	179	131	145	235	182	286	167	240	176	231	135	181	9.819	9.91584	8.2928	14.4597	10.0595	14.7776	7.59528	14.4769	9.0447	14.6021	7.684	11.0529	1.00986	1.74365	1.46902	1.90604	1.61444	1.43843	-0.231915	0.397208	1	+	+	+	+	+	+	Distal Intergenic	11127257	11130777	3521	+	408383	NM_001205062.1
NC_037649.1	11130422	11131235	11130573;11131056	127	20	72	102	78	54	129	118	93	137	77	161	6.9824	1.57752	4.1464	6.31081	4.34263	2.83195	5.8773	7.14833	4.8034	8.68572	4.407	9.83826	0.225928	1.522	0.652128	1.21626	1.80824	2.23242	-1.13115	0.123857	1	-	+	-	-	-	+	3' UTR	11127388	11130728	3341	+	408383	XM_006566842.3
NC_037649.1	11119009	11120525	11119138;11119537;11119618;11119969;11119763;11119615;11120022;11119718;11120161;11119752;11120116	213	611	142	321	192	633	250	428	225	486	164	288	11.6737	45.9734	8.1224	19.7289	10.6092	32.6447	11.3477	25.77	11.5486	30.6518	9.3225	17.551	3.9382	2.42895	3.07702	2.27094	2.65416	1.88265	0.472246	0.172005	1	+	+	+	+	+	+	Distal Intergenic	11127257	11130777	3521	+	408383	NM_001205062.1
NC_037649.1	11127798	11129712	11127975;11128635;11129405;11128550;11128911;11129399;11129367	192	20	159	116	212	56	225	263	202	447	202	586	10.5282	1.57752	9.088	7.16859	11.7086	2.93493	10.2175	15.8585	10.3733	28.1971	11.4695	35.6485	0.149838	0.788797	0.250664	1.55209	2.71824	3.10811	-2.6332	0.0327971	1	-	-	-	+	+	+	Promoter (<=1kb)	11127388	11130728	3341	+	408383	XM_006566842.3
NC_037649.1	11106674	11107033	11106888	67	116	59	33	64	40	82	23	82	31	71	21	3.7094	8.78904	3.408	2.08318	3.57305	2.11109	3.75243	1.44168	4.2413	2.01408	4.068	1.33606	2.3694	0.611262	0.590837	0.384199	0.474873	0.328432	1.5886	0.309798	1	+	-	-	-	-	-	Distal Intergenic	11127257	11130777	3521	+	408383	NM_001205062.1
NC_037649.1	11135832	11138472	11136215;11136529;11137087;11137477;11137853;11138244	343	808	327	173	319	356	418	230	398	197	338	130	18.7652	60.7721	18.6304	10.661	17.5904	18.3819	18.943	13.8762	20.3889	12.4621	19.1535	7.95563	3.23855	0.572237	1.045	0.732524	0.61122	0.415362	1.46486	0.335433	1	+	-	-	-	-	-	3' UTR	11127388	11130728	3341	+	408383	XM_006566842.3
NC_037649.1	11121632	11122058	11121871	79	2	48	66	67	174	66	84	76	80	58	66	4.364	0.22536	2.7832	4.10509	3.73796	9.01075	3.02907	5.10595	3.9347	5.09814	3.3335	4.06891	0.0516407	1.47495	2.41061	1.68565	1.29569	1.22061	-0.0938884	0.910471	1	-	-	+	-	-	-	Distal Intergenic	11127257	11130777	3521	+	408383	NM_001205062.1
NC_037649.1	11114712	11115177	11114914	76	150	79	44	69	66	88	57	84	44	93	28	4.20035	11.3431	4.544	2.75715	3.8479	3.44983	4.02369	3.48406	4.3435	2.8323	5.311	1.76117	2.70051	0.606767	0.896549	0.865887	0.652078	0.331608	1.18451	0.353449	1	+	-	-	-	-	-	Distal Intergenic	11127257	11130777	3521	+	408383	NM_001205062.1
NC_037649.1	11132261	11132953	11132534;11132502;11132524;11132726	118	9	111	154	103	344	125	135	151	167	104	104	6.49145	0.7512	6.3616	9.49685	5.71688	17.7641	5.69646	8.16952	7.7672	10.5739	5.9325	6.37665	0.115721	1.49284	3.10731	1.43414	1.36135	1.07487	0.285056	0.776215	1	-	+	+	+	+	-	3' UTR	11127388	11130728	3341	+	408383	XM_006566842.3
NC_037649.1	11122774	11124613	11123064;11122981;11123042;11123450;11123999;11123018;11123217;11123943;11124148;11124082;11123955	165	28	197	482	208	601	264	592	213	653	194	567	9.0553	2.17848	11.2464	29.5934	11.4887	30.997	11.9807	35.6215	10.9354	41.1628	11.0175	34.4946	0.240575	2.63137	2.69804	2.97324	3.76418	3.13089	-0.82513	0.212383	1	-	+	+	+	+	+	Promoter (2-3kb)	11127257	11130777	3521	+	408383	NM_001205062.1
NC_037649.1	11229768	11230271	11229891;11229980	45	18	69	15	74	34	73	6	56	9	63	111	2.5093	1.42728	3.976	0.98032	4.12275	1.80215	3.34554	0.42049	2.9127	0.6294	3.616	6.80176	0.568796	0.246559	0.437123	0.125687	0.216088	1.88102	-0.827587	0.629678	1	-	-	-	-	-	+	Distal Intergenic	11235950	11239041	3092	-	408384	XR_001705275.2
NC_037649.1	11202598	11203410	11202774;11203010;11202939;11202921;11203282;11203126	135	238	111	140	112	285	139	197	143	135	125	141	7.4188	17.9537	6.3616	8.63907	6.21161	14.7261	6.3294	11.8939	7.3584	8.55984	7.119	8.62366	2.42003	1.358	2.37074	1.87915	1.16327	1.21136	0.531551	0.21377	1	+	+	+	+	-	+	Distal Intergenic	11235950	11239041	3092	-	408384	XR_001705275.2
NC_037649.1	11219691	11221251	11219868;11219898;11220485;11220817;11219859;11220711;11220748;11220714;11220761;11220737	198	470	169	449	162	502	243	531	188	395	173	359	10.8554	35.3815	9.656	27.5715	8.96011	25.8995	11.0312	31.9572	9.6579	24.9242	9.831	21.8628	3.25935	2.85537	2.89053	2.89698	2.58071	2.22386	0.225618	0.146804	1	+	+	+	+	+	+	Distal Intergenic	11235950	11239041	3092	-	408384	XR_001705275.2
NC_037649.1	11212962	11213783	11213429;11213112;11213525;11213491;11213377	147	18	110	234	132	375	124	216	103	181	116	178	8.0734	1.42728	6.3048	14.3985	7.31101	19.3602	5.65125	13.0352	5.3144	11.4551	6.6105	10.8707	0.176788	2.28374	2.64809	2.3066	2.15548	1.64446	-0.257425	0.712257	1	-	+	+	+	+	+	Distal Intergenic	11235950	11239041	3092	-	408384	XR_001705275.2
NC_037649.1	11209043	11210021	11209166;11209280;11209266;11209631;11209885;11209812	168	12	125	202	139	272	149	228	159	244	126	143	9.21895	0.97656	7.1568	12.4378	7.6958	14.0568	6.7815	13.756	8.176	15.4203	7.1755	8.74512	0.10593	1.7379	1.82655	2.02846	1.88604	1.21875	-0.483942	0.488602	1	-	+	+	+	+	-	Distal Intergenic	11235950	11239041	3092	-	408384	XR_001705275.2
NC_037649.1	11230816	11233089	11230956;11231529;11232060;11231600;11232064;11232802;11231563;11232134;11231662;11232204;11232188;11232160;11232817;11232864	285	491	264	555	269	501	290	457	274	491	251	485	15.6013	36.959	15.052	34.0661	14.8419	25.848	13.1561	27.5121	14.0525	30.9665	14.238	29.5148	2.36897	2.26323	1.74156	2.0912	2.20363	2.07296	0.00134944	0.992847	1	+	+	+	+	+	+	Downstream (2-3kb)	11235950	11239041	3092	-	408384	XR_001705275.2
NC_037649.1	11233432	11235382	11234020;11234101;11234659;11235063;11234070;11234023;11234836	208	125	171	568	200	157	247	407	212	513	178	789	11.4009	9.46512	9.7696	34.8626	11.049	8.13542	11.2121	24.5086	10.8843	32.3512	10.1135	47.9767	0.830208	3.56848	0.736304	2.18591	2.97228	4.74383	-0.947361	0.258006	1	-	+	-	+	+	+	Downstream (<1kb)	11235950	11239041	3092	-	408384	XR_001705275.2
NC_037649.1	11240688	11241015	11240947	56	3	50	18	45	8	60	9	34	18	29	63	3.10935	0.30048	2.8968	1.16413	2.52862	0.46341	2.75781	0.6007	1.7885	1.19586	1.695	3.88672	0.0966376	0.401868	0.183266	0.217818	0.668639	2.29305	-2.22144	0.316665	1	-	-	-	-	-	+	Promoter (1-2kb)	11237133	11239054	1922	-	408384	XM_016915620.2
NC_037649.1	11210519	11212775	11210999;11211681;11212100;11211089;11211776;11212352;11211765;11212289;11211884;11212328;11212124;11212330	342	54	236	659	276	704	283	495	324	412	218	395	18.7107	4.1316	13.4616	40.4382	15.2267	36.3004	12.8396	29.7947	16.6075	25.9942	12.3735	24.0491	0.220815	3.00397	2.384	2.32053	1.56521	1.9436	-0.0556454	0.93963	1	-	+	+	+	+	+	Distal Intergenic	11235950	11239041	3092	-	408384	XR_001705275.2
NC_037649.1	11200228	11201636	11200687;11201116;11201454;11200754;11201304;11200589;11200633;11201322;11200679;11201174;11200858	214	417	208	365	212	591	220	394	205	369	195	283	11.7283	31.4002	11.8712	22.4248	11.7086	30.4821	9.99141	23.7277	10.5266	23.2878	11.074	17.2473	2.6773	1.88901	2.60339	2.37481	2.21228	1.55746	0.222606	0.389513	1	+	+	+	+	+	+	Distal Intergenic	11235950	11239041	3092	-	408384	XR_001705275.2
NC_037649.1	11204445	11204892	11204560;11204761;11204701	75	7	65	75	69	136	68	115	84	89	63	86	4.1458	0.60096	3.7488	4.65652	3.8479	7.05413	3.11949	6.96812	4.3435	5.6646	3.616	5.28351	0.144956	1.24214	1.83324	2.23374	1.30416	1.46115	-0.634441	0.371594	1	-	-	+	+	-	-	Distal Intergenic	11235950	11239041	3092	-	408384	XR_001705275.2
NC_037649.1	11222788	11229169	11222975;11223282;11222946;11223276;11223298;11224074;11224449;11225312;11226058;11226763;11227796;11224067;11224710;11225267;11225977;11226757;11227855;11228215;11228912;11224072;11224047;11224665;11225323;11225985;11226794;11225323;11226054;11226763;11226048;11226629;11226177;11226645;11227784;11228221;11227819;11227856;11228237;11227894;11228958;11228996;11228978;11229075	906	2864	655	2778	745	3552	831	2491	785	2343	695	2249	49.4768	215.219	37.2608	170.269	41.0076	182.944	37.6147	149.694	40.1646	147.531	39.324	136.643	4.3499	4.56965	4.46122	3.97967	3.67316	3.4748	0.266016	0.02264	1	+	+	+	+	+	+	Distal Intergenic	11235950	11239041	3092	-	408384	XR_001705275.2
NC_037649.1	11206113	11208419	11206210;11206746;11207249;11206420;11207187;11206365;11206661;11207279;11207445;11207992;11207891;11208137;11208357	346	33	259	409	261	579	358	570	324	557	305	377	18.9289	2.55408	14.768	25.1207	14.4021	29.8642	16.2304	34.3	16.6075	35.1205	17.289	22.9559	0.13493	1.70102	2.0736	2.11332	2.11474	1.32777	-0.506999	0.465123	1	-	+	+	+	+	+	Distal Intergenic	11235950	11239041	3092	-	408384	XR_001705275.2
NC_037649.1	11214224	11218929	11214957;11215995;11214680;11214644;11215051;11214686;11214982;11215501;11216102;11214972;11215531;11216484;11217495;11218664;11217425;11217469;11217492;11217564;11217443;11218160;11218612;11218605;11218637;11218530	647	1584	478	1443	522	1851	653	1208	617	863	575	833	35.3484	119.065	27.2072	88.4739	28.7493	95.3595	29.5673	72.6246	31.5798	54.3802	32.544	50.6488	3.36833	3.25186	3.31693	2.45625	1.72199	1.55632	0.793145	0.0351619	1	+	+	+	+	+	+	Distal Intergenic	11235950	11239041	3092	-	408384	XR_001705275.2
NC_037649.1	11221615	11222147	11221839;11221886;11221727	73	264	93	115	77	205	96	106	81	83	65	86	4.0367	19.9068	5.3392	7.10732	4.28766	10.6069	4.38537	6.42749	4.1902	5.28696	3.729	5.28351	4.93145	1.33116	2.47382	1.46567	1.26174	1.41687	1.07592	0.286071	1	+	-	+	+	-	-	Distal Intergenic	11235950	11239041	3092	-	408384	XR_001705275.2
NC_037649.1	11238022	11238331	11238251	41	5	27	11	35	10	54	17	29	33	46	78	2.2911	0.45072	1.5904	0.73524	1.97892	0.56639	2.48655	1.08126	1.533	2.13996	2.6555	4.79767	0.196726	0.462299	0.286212	0.434843	1.39593	1.80669	-1.94419	0.153657	1	-	-	-	-	-	+	Promoter (<=1kb)	11235950	11239041	3092	-	408384	XR_001705275.2
NC_037649.1	11336571	11337118	11336890;11337000	92	174	87	78	72	125	92	101	109	72	73	48	5.07315	13.146	4.9984	4.84033	4.01281	6.48774	4.20453	6.12714	5.621	4.59462	4.181	2.97577	2.59129	0.968376	1.61676	1.45727	0.817403	0.711736	0.793543	0.261608	1	+	-	+	-	-	-	Promoter (1-2kb)	11335517	11338016	2500	+	408385	NM_001011628.2
NC_037649.1	11331790	11332115	11331984	68	85	45	38	58	82	64	43	69	45	61	18	3.76395	6.46032	2.6128	2.38953	3.24323	4.27367	2.93865	2.64308	3.577	2.89524	3.503	1.15387	1.71637	0.914548	1.31772	0.89942	0.809405	0.329395	0.954045	0.0988196	1	+	-	-	-	-	-	Promoter (<=1kb)	11332076	11338405	6330	+	408385	XM_006566843.3
NC_037649.1	11337688	11338275	11337778;11338062;11338061;11338056	80	179	58	98	67	127	58	106	49	56	69	126	4.41855	13.5216	3.3512	6.06573	3.73796	6.59072	2.66739	6.42749	2.555	3.58758	3.955	7.71271	3.06019	1.81002	1.76319	2.40966	1.40414	1.95012	0.202699	0.607102	1	+	-	+	+	-	+	Promoter (2-3kb)	11335517	11338016	2500	+	408385	NM_001011628.2
NC_037649.1	11338448	11338799	11338617	60	27	59	76	35	110	62	72	64	66	52	33	3.32755	2.10336	3.408	4.71779	1.97892	5.71539	2.84823	4.38511	3.3215	4.21698	2.9945	2.06482	0.632105	1.38433	2.88814	1.53959	1.2696	0.689537	0.487295	0.563218	1	-	-	+	-	-	-	Promoter (2-3kb)	11335517	11338016	2500	+	408385	NM_001011628.2
NC_037649.1	11391834	11392170	11392039	60	7	63	45	73	94	83	93	51	83	50	44	3.32755	0.60096	3.6352	2.81842	4.06778	4.89155	3.79764	5.64658	2.6572	5.28696	2.8815	2.73285	0.180601	0.775314	1.20251	1.48687	1.98967	0.948412	-1.03568	0.148007	1	-	-	-	-	+	-	Distal Intergenic	11386011	11387659	1649	+	408386	XM_391934.7
NC_037649.1	11396550	11397333	11396883;11397116	103	301	87	145	74	142	127	129	131	107	113	72	5.6732	22.6862	4.9984	8.94542	4.12275	7.36307	5.78688	7.8091	6.7452	6.79752	6.441	4.43329	3.99884	1.78966	1.78596	1.34945	1.00776	0.688292	1.31446	0.170616	1	+	+	-	-	-	-	Distal Intergenic	11386011	11387659	1649	+	408386	XM_391934.7
NC_037649.1	11400220	11401994	11400392;11401196;11401677;11400768;11401127;11401773;11400408;11400771;11401144;11401724;11400619;11401160;11401709;11400580;11400846;11401369;11401754	249	548	181	542	226	748	252	565	279	522	212	392	13.6375	41.2409	10.3376	33.2696	12.4782	38.566	11.4381	33.9996	14.308	32.9176	12.0345	23.8669	3.02408	3.21831	3.09067	2.97249	2.30064	1.98321	0.363109	0.136198	1	+	+	+	+	+	+	Distal Intergenic	11386011	11387659	1649	+	408386	XM_391934.7
NC_037649.1	11392639	11392929	11392776	68	106	53	48	68	98	63	55	63	70	60	35	3.76395	8.03784	3.0672	3.00223	3.79293	5.09751	2.89344	3.36392	3.2704	4.46874	3.4465	2.18628	2.13548	0.978818	1.34395	1.1626	1.36642	0.634348	0.495015	0.356427	1	+	-	-	-	-	-	Distal Intergenic	11386011	11387659	1649	+	408386	XM_391934.7
NC_037649.1	11398388	11399470	11398547;11398601;11399154;11398579;11399191;11398637;11399145;11399196;11399037	171	189	130	210	167	396	159	301	139	266	140	234	9.3826	14.2728	7.4408	12.928	9.23496	20.4415	7.2336	18.1411	7.154	16.805	7.9665	14.2715	1.5212	1.73745	2.21349	2.50789	2.34904	1.79144	-0.280896	0.259312	1	+	+	+	+	+	+	Distal Intergenic	11386011	11387659	1649	+	408386	XM_391934.7
NC_037649.1	11395714	11396153	11395955	83	159	74	43	66	91	80	59	70	67	85	29	4.5822	12.0192	4.26	2.69588	3.68299	4.73708	3.66201	3.6042	3.6281	4.27992	4.859	1.8219	2.62302	0.632836	1.2862	0.984214	1.17966	0.374954	0.839185	0.378134	1	+	-	-	-	-	-	Distal Intergenic	11386011	11387659	1649	+	408386	XM_391934.7
NC_037649.1	11393576	11395531	11393758;11393763;11393820;11394347;11394831;11395213	306	598	249	166	205	340	291	301	270	209	298	142	16.7469	44.9969	14.2	10.2321	11.3238	17.5581	13.2013	18.1411	13.8481	13.2174	16.8935	8.68439	2.68688	0.72057	1.55055	1.37419	0.954456	0.514067	0.802489	0.346324	1	+	-	+	+	-	-	Distal Intergenic	11386011	11387659	1649	+	408386	XM_391934.7
NC_037649.1	11391519	11391762	11391637	48	8	46	35	45	27	59	88	44	66	46	37	2.67295	0.67608	2.6696	2.20572	2.52862	1.44172	2.7126	5.34623	2.2995	4.21698	2.6555	2.30774	0.252934	0.826236	0.570161	1.97089	1.83387	0.869042	-1.50271	0.0825086	1	-	-	-	+	-	-	Distal Intergenic	11386011	11387659	1649	+	408386	XM_391934.7
NC_037649.1	11405090	11405478	11405267	58	6	71	51	56	12	70	94	84	136	69	92	3.21845	0.52584	4.0896	3.18604	3.13329	0.66937	3.20991	5.70665	4.3435	8.62278	3.955	5.64789	0.163383	0.779059	0.213632	1.77782	1.98521	1.42804	-2.1668	0.00690999	1	-	-	-	-	+	-	Downstream (<1kb)	11386011	11387659	1649	+	408386	XM_391934.7
NC_037649.1	11399663	11399990	11399802;11399874	42	15	35	64	42	69	54	86	53	83	46	99	2.34565	1.20192	2.0448	3.98255	2.36371	3.6043	2.48655	5.22609	2.7594	5.28696	2.6555	6.073	0.512404	1.94765	1.52485	2.10174	1.91598	2.28695	-0.661879	0.206019	1	-	-	-	+	-	+	Distal Intergenic	11386011	11387659	1649	+	408386	XM_391934.7
NC_037649.1	11387014	11387463	11387155;11387183	62	10	48	17	49	8	69	59	40	96	51	120	3.43665	0.82632	2.7832	1.10286	2.7485	0.46341	3.1647	3.6042	2.0951	6.10518	2.938	7.34833	0.240443	0.396256	0.168605	1.13888	2.91403	2.50113	-3.02478	0.0680229	1	-	-	-	-	+	+	Promoter (1-2kb)	11386011	11387659	1649	+	408386	XM_391934.7
NC_037649.1	11390386	11390688	11390539	52	7	36	39	46	9	65	65	43	84	59	52	2.89115	0.60096	2.1016	2.4508	2.58359	0.5149	2.98386	3.96462	2.2484	5.3499	3.39	3.21869	0.207862	1.16616	0.199296	1.32869	2.37943	0.949466	-1.56577	0.132409	1	-	-	-	-	+	-	Distal Intergenic	11386011	11387659	1649	+	408386	XM_391934.7
NC_037649.1	9083998	9084288	9084134	64	5	55	41	43	78	49	24	61	23	40	35	3.54575	0.45072	3.1808	2.57334	2.41868	4.06771	2.2605	1.50175	3.1682	1.51056	2.3165	2.18628	0.127116	0.809023	1.68179	0.664344	0.476788	0.943786	0.328435	0.736722	1	-	-	+	-	-	-	Promoter (<=1kb)	9081849	9084037	2189	-	408388	XM_006566962.3
NC_037649.1	8714407	8716130	8714553;8714863;8715169;8715644;8715239;8715748;8715249;8715932;8715995	189	47	179	282	194	177	222	233	195	340	175	349	10.3645	3.60576	10.224	17.3394	10.7191	9.16522	10.0818	14.0564	10.0156	21.4625	9.944	21.2555	0.347895	1.69595	0.855036	1.39424	2.14291	2.13752	-0.969038	0.130438	1	-	+	-	+	+	+	Promoter (1-2kb)	8713035	8832096	119062	+	408390	XM_006566983.3
NC_037649.1	8709154	8709920	8709336;8709484;8709738;8709581;8709629;8709558	143	190	84	133	84	280	106	161	129	128	118	86	7.8552	14.3479	4.828	8.21018	4.67245	14.4687	4.83747	9.73134	6.643	8.11926	6.7235	5.28351	1.82655	1.70053	3.0966	2.01166	1.22223	0.785827	0.72054	0.207089	1	+	+	+	+	-	-	Promoter (<=1kb)	8710247	8832096	121850	+	408390	XM_006566980.3
NC_037649.1	8712983	8714093	8713373;8713919;8713371;8713376	96	38	91	120	97	29	124	144	104	144	73	331	5.29135	2.92968	5.2256	7.41367	5.38706	1.5447	5.65125	8.71015	5.3655	9.1263	4.181	20.1624	0.553673	1.41872	0.286743	1.54128	1.70092	4.82239	-1.83583	0.205002	1	-	-	-	+	+	+	Promoter (<=1kb)	8713035	8832096	119062	+	408390	XM_006566981.3
NC_037649.1	8710881	8712257	8710979;8711431;8711452;8711489;8711476;8711460;8712006	164	243	137	204	139	238	178	195	165	236	189	212	9.00075	18.3293	7.8384	12.5603	7.6958	12.3061	8.09259	11.7737	8.4826	14.9168	10.735	12.9355	2.03642	1.60241	1.59907	1.45487	1.75852	1.20498	0.24547	0.275462	1	+	+	+	+	+	+	Promoter (<=1kb)	8710247	8832096	121850	+	408390	XM_006566980.3
NC_037649.1	8769680	8769939	8769896	58	5	56	41	59	47	55	80	57	67	55	32	3.21845	0.45072	3.2376	2.57334	3.2982	2.47152	2.53176	4.86567	2.9638	4.27992	3.164	2.00409	0.140043	0.79483	0.749354	1.92185	1.44407	0.633404	-1.24767	0.167192	1	-	-	-	+	-	-	Intron (XM_006566980.3/408390, intron 3 of 9)	8738802	8832096	93295	+	408390	XM_006566977.3
NC_037649.1	8727401	8731646	8727799;8729151;8729959;8730770;8727748;8728674;8729147;8730470;8727754;8728148;8727719;8727755;8728645;8729201;8729629;8730055;8728654;8729184;8729635;8729991;8729157;8729650;8730549;8731275;8731329	514	115	445	1428	553	1683	623	1590	523	1349	506	1546	28.0933	8.71392	25.3328	87.5548	30.4534	86.7092	28.211	95.5714	26.7764	84.969	28.6455	93.9493	0.310178	3.45618	2.84727	3.38774	3.17328	3.27972	-0.573323	0.380288	1	-	+	+	+	+	+	Intron (XM_006566980.3/408390, intron 1 of 9)	8722319	8832096	109778	+	408390	XM_006566984.3
NC_037649.1	8717510	8717814	8717660	86	8	60	62	47	119	71	88	55	70	70	48	4.74585	0.67608	3.4648	3.86001	2.63856	6.1788	3.25512	5.34623	2.8616	4.46874	4.0115	2.97577	0.142457	1.11406	2.34173	1.64241	1.56162	0.74181	-0.133035	0.879528	1	-	-	+	-	-	-	Intron (XM_006566980.3/408390, intron 1 of 9)	8721130	8832097	110968	+	408390	XM_006566979.3
NC_037649.1	8725322	8725818	8725549;8725555	110	11	80	88	77	227	52	105	79	96	60	68	6.05505	0.90144	4.6008	5.45303	4.28766	11.7397	2.39613	6.36742	4.088	6.10518	3.4465	4.19037	0.148874	1.18524	2.73802	2.65738	1.49344	1.21583	-0.398238	0.652548	1	-	-	+	+	-	-	Intron (XM_006566980.3/408390, intron 1 of 9)	8722319	8832096	109778	+	408390	XM_006566984.3
NC_037649.1	8738006	8738538	8738235;8738256;8738315	65	162	61	77	69	159	89	124	77	74	73	69	3.6003	12.2446	3.5216	4.77906	3.8479	8.2384	4.0689	7.50875	3.9858	4.7205	4.181	4.2511	3.40099	1.35707	2.14101	1.8454	1.18433	1.01677	0.76973	0.247529	1	+	-	+	+	-	-	Promoter (<=1kb)	8738794	8832099	93306	+	408390	XM_006566985.3
NC_037649.1	8772856	8774494	8773167;8773220;8773280;8774097;8774065;8773748;8774074;8774088	215	66	180	359	172	400	234	240	180	298	183	435	11.7828	5.03304	10.2808	22.0572	9.50981	20.6475	10.6243	14.4769	9.2491	18.8191	10.396	26.4783	0.427151	2.14548	2.17118	1.36262	2.0347	2.54697	-0.325459	0.590033	1	-	+	+	+	+	+	Intron (XM_006566980.3/408390, intron 3 of 9)	8738802	8832096	93295	+	408390	XM_006566977.3
NC_037649.1	8759529	8760060	8759815;8759829;8759851	86	263	66	96	75	158	68	89	70	76	86	50	4.74585	19.8317	3.8056	5.94319	4.17772	8.18691	3.11949	5.4063	3.6281	4.84638	4.9155	3.09723	4.17875	1.5617	1.95966	1.73307	1.33579	0.630095	1.05776	0.238075	1	+	-	+	+	-	-	Intron (XM_006566980.3/408390, intron 3 of 9)	8738802	8832096	93295	+	408390	XM_006566977.3
NC_037649.1	8734016	8734268	8734186	60	0	32	46	50	31	58	91	42	73	45	67	3.32755	0.07512	1.8744	2.87969	2.80347	1.64768	2.66739	5.52644	2.1973	4.65756	2.599	4.12964	0.0225752	1.53633	0.587729	2.07185	2.11967	1.58893	-1.42911	0.0968424	1	-	-	-	-	+	-	Intron (XM_006566980.3/408390, intron 1 of 9)	8738794	8832099	93306	+	408390	XM_006566985.3
NC_037649.1	8757551	8758147	8757667	109	5	74	78	90	28	89	88	58	122	90	61	6.0005	0.45072	4.26	4.84033	5.00227	1.49321	4.0689	5.34623	3.0149	7.74162	5.1415	3.76526	0.0751137	1.13623	0.298506	1.31393	2.56779	0.732327	-1.61163	0.191984	1	-	-	-	-	+	-	Intron (XM_006566980.3/408390, intron 3 of 9)	8738802	8832096	93295	+	408390	XM_006566977.3
NC_037649.1	8738975	8739655	8739086;8739467;8739153;8739116;8739462;8739133;8739468	100	14	90	170	86	164	129	184	119	158	89	114	5.50955	1.1268	5.1688	10.4772	4.78239	8.49585	5.8773	11.1129	6.132	10.0075	5.085	6.98395	0.204518	2.02701	1.77649	1.89082	1.63201	1.37344	-0.288797	0.66001	1	-	+	+	+	+	-	Promoter (<=1kb)	8738802	8832096	93295	+	408390	XM_006566977.3
NC_037649.1	8778909	8779195	8779047;8779086	59	76	49	40	60	75	63	61	47	75	46	60	3.273	5.78424	2.84	2.51207	3.35317	3.91324	2.89344	3.72434	2.4528	4.78344	2.6555	3.70453	1.76726	0.884532	1.16703	1.28717	1.9502	1.39504	-0.278635	0.461625	1	+	-	-	-	+	-	Intron (XM_006566980.3/408390, intron 3 of 9)	8738802	8832096	93295	+	408390	XM_006566977.3
NC_037649.1	8737158	8737578	8737310;8737371	70	162	80	65	69	123	74	80	67	82	57	47	3.87305	12.2446	4.6008	4.04382	3.8479	6.38476	3.39075	4.86567	3.4748	5.22402	3.277	2.91504	3.16149	0.878938	1.65928	1.43498	1.5034	0.889545	0.574324	0.453509	1	+	-	+	-	-	-	Promoter (1-2kb)	8738794	8832099	93306	+	408390	XM_006566985.3
NC_037649.1	8781951	8785655	8782139;8782234;8782422;8782381;8782430;8782498;8783198;8784657;8785328;8783315;8783279;8784122;8784667;8784132;8784685;8784168;8784583;8785234;8784659;8785446;8785437;8785388	494	76	461	739	426	915	550	899	482	899	409	1007	27.0023	5.78424	26.2416	45.3398	23.4722	47.1648	24.9107	54.063	24.6813	56.646	23.165	61.2158	0.214213	1.72778	2.00939	2.17027	2.2951	2.6426	-0.847079	0.194217	1	-	+	+	+	+	+	Exon (XM_006566980.3/408390, exon 4 of 10)	8738802	8832096	93295	+	408390	XM_006566977.3
NC_037649.1	8751639	8751916	8751772	54	8	29	62	38	65	54	63	56	63	45	36	3.00025	0.67608	1.704	3.86001	2.14383	3.39834	2.48655	3.84448	2.9127	4.02816	2.599	2.24701	0.225341	2.26526	1.58517	1.54611	1.38296	0.864567	0.103492	0.893342	1	-	+	-	-	-	-	Intron (XM_006566980.3/408390, intron 3 of 9)	8738802	8832096	93295	+	408390	XM_006566977.3
NC_037649.1	8745818	8746171	8745985	64	127	57	49	55	62	70	66	75	40	67	32	3.54575	9.61536	3.2944	3.0635	3.07832	3.24387	3.20991	4.02469	3.8836	2.58054	3.842	2.00409	2.7118	0.929911	1.05378	1.25383	0.664471	0.521627	0.944435	0.321869	1	+	-	-	-	-	-	5' UTR	8738802	8832096	93295	+	408390	XM_006566977.3
NC_037649.1	8749984	8750615	8750184;8750244;8750250;8750269	102	24	81	141	100	204	94	157	99	150	80	72	5.61865	1.878	4.6576	8.70034	5.55197	10.5555	4.29495	9.49106	5.11	9.50394	4.5765	4.43329	0.334244	1.86799	1.90122	2.20982	1.85987	0.968708	-0.296128	0.651989	1	-	+	+	+	+	-	Intron (XM_006566980.3/408390, intron 3 of 9)	8738802	8832096	93295	+	408390	XM_006566977.3
NC_037649.1	8761375	8761666	8761487;8761486	66	7	34	50	72	28	45	70	71	100	41	58	3.65485	0.60096	1.988	3.12477	4.01281	1.49321	2.07966	4.26497	3.6792	6.35694	2.373	3.58307	0.164428	1.57182	0.372111	2.0508	1.7278	1.50993	-1.32675	0.124763	1	-	-	-	+	+	-	Intron (XM_006566980.3/408390, intron 3 of 9)	8738802	8832096	93295	+	408390	XM_006566977.3
NC_037649.1	8767451	8767698	8767666	26	1	51	67	57	77	41	62	41	67	53	37	1.47285	0.15024	2.9536	4.16636	3.18826	4.01622	1.89882	3.78441	2.1462	4.27992	3.051	2.30774	0.102006	1.4106	1.25969	1.99303	1.99419	0.756388	-0.7749	0.323387	1	-	-	-	-	+	-	Intron (XM_006566980.3/408390, intron 3 of 9)	8738802	8832096	93295	+	408390	XM_006566977.3
NC_037649.1	8774679	8775817	8774765;8775027;8775425;8774966;8775454;8774938;8774990;8775015;8775445;8775442	172	260	159	352	143	461	179	269	176	273	154	169	9.43715	19.6063	9.088	21.6283	7.91568	23.7884	8.1378	16.2189	9.0447	17.2456	8.7575	10.3241	2.07757	2.37987	3.00523	1.99303	1.90671	1.17889	0.555252	0.102221	1	+	+	+	+	+	-	Intron (XM_006566980.3/408390, intron 3 of 9)	8738802	8832096	93295	+	408390	XM_006566977.3
NC_037649.1	8734722	8735250	8734886;8734921;8734910;8734928;8735009	107	6	74	117	93	192	96	148	97	136	81	133	5.8914	0.52584	4.26	7.22986	5.16718	9.93757	4.38537	8.95043	5.0078	8.62278	4.633	8.13782	0.0892555	1.69715	1.92321	2.04097	1.72187	1.75649	-0.573225	0.406194	1	-	+	+	+	+	+	Intron (XM_006566980.3/408390, intron 1 of 9)	8738794	8832099	93306	+	408390	XM_006566985.3
NC_037649.1	8785778	8786358	8786123;8786229	97	19	92	98	76	95	102	107	81	91	71	140	5.3459	1.5024	5.2824	6.06573	4.23269	4.94304	4.65663	6.48756	4.1902	5.79048	4.068	8.56293	0.281038	1.14829	1.16782	1.39319	1.38191	2.10495	-0.909964	0.116975	1	-	-	-	+	-	+	Intron (XM_006566980.3/408390, intron 4 of 9)	8738802	8832096	93295	+	408390	XM_006566977.3
NC_037649.1	8746843	8747140	8746947	80	4	55	63	54	62	66	84	57	59	45	31	4.41855	0.3756	3.1808	3.92128	3.02335	3.24387	3.02907	5.10595	2.9638	3.7764	2.599	1.94336	0.0850053	1.2328	1.07294	1.68565	1.27418	0.747734	-0.633011	0.388384	1	-	-	-	+	-	-	Intron (XM_006566980.3/408390, intron 2 of 9)	8738802	8832096	93295	+	408390	XM_006566977.3
NC_037649.1	8720042	8720529	8720258;8720281;8720257;8720373	64	12	64	140	80	152	76	159	101	124	71	96	3.54575	0.97656	3.692	8.63907	4.45257	7.87797	3.48117	9.6112	5.2122	7.8675	4.068	5.89081	0.275417	2.33994	1.76931	2.76091	1.50944	1.44809	-0.383153	0.588637	1	-	+	-	+	+	+	Promoter (<=1kb)	8721130	8832097	110968	+	408390	XM_006566979.3
NC_037649.1	8732189	8732681	8732305;8732596;8732584	82	5	93	59	61	20	84	115	91	147	88	85	4.52765	0.45072	5.3392	3.6762	3.40814	1.08129	3.84285	6.96812	4.7012	9.31512	5.0285	5.22278	0.0995483	0.68853	0.317267	1.81327	1.98143	1.03864	-2.12852	0.0303068	1	-	-	-	+	+	-	Intron (XM_006566980.3/408390, intron 1 of 9)	8738794	8832099	93306	+	408390	XM_006566985.3
NC_037649.1	8739902	8740162	8740025	57	76	37	38	49	66	52	45	41	56	53	48	3.1639	5.78424	2.1584	2.38953	2.7485	3.44983	2.39613	2.76322	2.1462	3.58758	3.051	2.97577	1.8282	1.10708	1.25517	1.1532	1.6716	0.975343	0.141053	0.690066	1	+	-	-	-	-	-	Promoter (1-2kb)	8738802	8832096	93295	+	408390	XM_006566977.3
NC_037649.1	8720681	8723015	8721394;8721325;8721470;8721984;8722527;8721167;8721901;8721196;8722615;8722557;8722579;8722582	275	51	203	695	282	1000	335	639	251	597	238	749	15.0558	3.90624	11.5872	42.6439	15.5565	51.5415	15.1906	38.4448	12.8772	37.6381	13.5035	45.5475	0.259451	3.68026	3.31318	2.53083	2.92285	3.37301	-0.283316	0.679577	1	-	+	+	+	+	+	Promoter (<=1kb)	8721130	8832097	110968	+	408390	XM_006566979.3
NC_037649.1	8763145	8765936	8763357;8763466;8763986;8765058;8765670;8763448;8763947;8764414;8763377;8763945;8763968;8764335;8764009;8764336;8764474;8764979;8765064;8765713;8765166;8765686;8765677	345	71	342	1057	299	855	385	675	323	714	364	572	18.8743	5.40864	19.4824	64.8237	16.491	44.0754	17.4511	40.6073	16.5564	45.0021	20.6225	34.7983	0.286561	3.3273	2.67269	2.32692	2.71811	1.68739	-0.0988572	0.890264	1	-	+	+	+	+	+	Intron (XM_006566980.3/408390, intron 3 of 9)	8738802	8832096	93295	+	408390	XM_006566977.3
NC_037649.1	8716423	8717067	8716685;8716685;8716729;8716692	117	20	63	154	88	141	109	160	91	178	126	146	6.4369	1.57752	3.6352	9.49685	4.89233	7.31158	4.9731	9.67127	4.7012	11.2663	7.1755	8.92731	0.245074	2.61247	1.4945	1.94472	2.39647	1.24414	-0.359949	0.627886	1	-	+	+	+	+	-	Intron (XM_006566980.3/408390, intron 1 of 9)	8713035	8832096	119062	+	408390	XM_006566983.3
NC_037649.1	8754681	8755584	8754926;8755539;8754857;8754884;8754911;8754923;8755412;8755425	140	152	119	261	101	263	125	195	115	220	81	151	7.69155	11.4934	6.816	16.0527	5.60694	13.5934	5.69646	11.7737	5.9276	13.9097	4.633	9.23096	1.49429	2.35515	2.42439	2.06685	2.3466	1.99244	-0.0300512	0.900239	1	+	+	+	+	+	-	Intron (XM_006566980.3/408390, intron 3 of 9)	8738802	8832096	93295	+	408390	XM_006566977.3
NC_037649.1	8723280	8724474	8723448;8724023;8723894;8723949;8723835;8723910;8723934	150	353	157	298	181	452	142	452	169	323	160	383	8.23705	26.5925	8.9744	18.3197	10.0045	23.325	6.46503	27.2117	8.687	20.3926	9.0965	23.3203	3.2284	2.04133	2.33145	4.20906	2.34748	2.56366	-0.262842	0.51053	1	+	+	+	+	+	+	Promoter (<=1kb)	8722319	8832096	109778	+	408390	XM_006566984.3
NC_037649.1	8781280	8781724	8781479;8781561	71	6	77	103	61	111	77	133	90	103	68	95	3.9276	0.52584	4.4304	6.37208	3.40814	5.76688	3.52638	8.04938	4.6501	6.54576	3.8985	5.83008	0.133883	1.43826	1.69209	2.28262	1.40766	1.49547	-0.667806	0.328967	1	-	-	+	+	-	-	Intron (XM_006566980.3/408390, intron 3 of 9)	8738802	8832096	93295	+	408390	XM_006566977.3
NC_037649.1	8777784	8778623	8778032;8778168;8778194;8778272;8778141;8778211	106	192	124	154	111	321	121	242	118	219	115	200	5.83685	14.4982	7.1	9.49685	6.15664	16.5798	5.51562	14.597	6.0809	13.8468	6.554	12.2067	2.48391	1.33758	2.69299	2.64648	2.2771	1.86248	-0.0589229	0.861724	1	+	+	+	+	+	+	Intron (XM_006566980.3/408390, intron 3 of 9)	8738802	8832096	93295	+	408390	XM_006566977.3
NC_037646.1	7319759	7320289	7320067;7320095	94	134	75	106	64	153	104	53	70	40	88	9	5.18225	10.1412	4.3168	6.55589	3.57305	7.92946	4.74705	3.24378	3.6281	2.58054	5.0285	0.6073	1.95691	1.51869	2.21924	0.683325	0.711265	0.120772	1.90999	0.00775494	1	+	-	+	-	-	-	Intron (XM_006561565.3/724137, intron 3 of 12)	7351184	7352989	1806	-	408391	XM_003249858.4
NC_037646.1	7322858	7323564	7323071;7323400;7323256;7323201	97	61	78	200	93	208	115	114	112	71	72	56	5.3459	4.65744	4.4872	12.3153	5.16718	10.7614	5.24436	6.90805	5.7743	4.53168	4.1245	3.46161	0.871217	2.74454	2.08264	1.31723	0.784802	0.83928	0.954096	0.23065	1	-	+	+	+	-	-	Intron (XM_006561565.3/724137, intron 3 of 12)	7351184	7352989	1806	-	408391	XM_003249858.4
NC_037646.1	7351383	7352146	7351506;7351925;7351718	125	21	95	30	92	12	110	103	110	174	102	238	6.8733	1.65264	5.4528	1.89937	5.11221	0.66937	5.01831	6.24728	5.6721	11.0145	5.8195	14.5145	0.240443	0.348329	0.130936	1.2449	1.94187	2.49411	-2.98063	0.0410819	1	-	-	-	-	+	+	Promoter (<=1kb)	7351184	7352989	1806	-	408391	XM_003249858.4
NC_037646.1	7349794	7350349	7350075;7350143	91	6	71	143	64	93	67	140	94	95	71	66	5.0186	0.52584	4.0896	8.82288	3.57305	4.84006	3.07428	8.46987	4.8545	6.04224	4.068	4.06891	0.104778	2.15739	1.3546	2.75507	1.24467	1.00022	-0.467215	0.600309	1	-	+	-	+	-	-	Promoter (2-3kb)	7351184	7352989	1806	-	408391	XM_003249858.4
NC_037646.1	7269982	7270264	7270202	53	5	44	82	70	45	76	81	44	70	53	46	2.9457	0.45072	2.556	5.08541	3.90287	2.36854	3.48117	4.92574	2.2995	4.46874	3.051	2.85431	0.153009	1.9896	0.606871	1.41497	1.94335	0.935533	-0.643115	0.469491	1	-	+	-	-	-	-	Intron (XM_006561565.3/724137, intron 2 of 12)	7351184	7352989	1806	-	408391	XM_003249858.4
NC_037646.1	7321135	7321707	7321404;7321350	102	16	80	148	57	169	89	50	71	63	75	50	5.61865	1.27704	4.6008	9.12923	3.18826	8.7533	4.0689	3.06357	3.6792	4.02816	4.294	3.09723	0.227286	1.98427	2.74548	0.752923	1.09485	0.721293	0.948235	0.397756	1	-	+	+	-	-	-	Intron (XM_006561565.3/724137, intron 3 of 12)	7351184	7352989	1806	-	408391	XM_003249858.4
NC_037646.1	7347847	7348159	7347988	55	74	54	28	36	52	74	51	62	36	41	9	3.0548	5.634	3.124	1.77683	2.03389	2.72897	3.39075	3.12364	3.2193	2.32878	2.373	0.6073	1.84431	0.568768	1.34175	0.921224	0.723381	0.255921	0.982348	0.236267	1	+	-	-	-	-	-	Intron (XM_006561565.3/724137, intron 3 of 12)	7351184	7352989	1806	-	408391	XM_003249858.4
NC_037646.1	7353662	7353988	7353816;7353790;7353817	72	12	40	83	54	110	56	83	58	87	46	38	3.98215	0.97656	2.3288	5.14668	3.02335	5.71539	2.57697	5.04588	3.0149	5.53872	2.6555	2.36847	0.245234	2.21001	1.89042	1.95807	1.83712	0.891911	-0.109117	0.88009	1	-	+	+	+	-	-	Promoter (<=1kb)	7351184	7352989	1806	-	408391	XM_003249858.4
NC_037646.1	7317572	7317952	7317782	76	115	78	23	38	40	76	48	90	31	58	10	4.20035	8.71392	4.4872	1.47048	2.14383	2.11109	3.48117	2.94343	4.6501	2.01408	3.3335	0.66803	2.07457	0.327705	0.984728	0.845529	0.433126	0.200399	1.19533	0.339802	1	+	-	-	-	-	-	Intron (XM_006561565.3/724137, intron 3 of 12)	7351184	7352989	1806	-	408391	XM_003249858.4
NC_037649.1	10092011	10092856	10092304;10092450;10092571	105	8	96	44	111	18	108	186	103	158	90	180	5.7823	0.67608	5.5096	2.75715	6.15664	0.97831	4.92789	11.2331	5.3144	10.0075	5.1415	10.9921	0.116922	0.500427	0.158903	2.27949	1.88309	2.13792	-3.02087	0.000397418	1	-	-	-	+	+	+	Promoter (2-3kb)	10095561	10098836	3276	+	408392	XM_391940.6
NC_037649.1	10096397	10096932	10096782	68	8	52	3	69	20	100	12	80	16	54	122	3.76395	0.67608	3.0104	0.24508	3.8479	1.08129	4.56621	0.78091	4.1391	1.06998	3.1075	7.46979	0.17962	0.0814111	0.281008	0.171019	0.258505	2.40379	-2.38603	0.405359	1	-	-	-	-	-	+	Promoter (<=1kb)	10095561	10098836	3276	+	408392	XM_391940.6
NC_037649.1	10153514	10154103	10153777;10153669;10153926	82	29	64	74	98	163	61	135	116	99	103	75	4.52765	2.2536	3.692	4.59525	5.44203	8.44436	2.80302	8.16952	5.9787	6.294	5.876	4.61548	0.497742	1.24465	1.55169	2.91454	1.05274	0.78548	-0.528887	0.560133	1	-	-	+	+	-	-	Intron (XM_006566907.3/408393, intron 1 of 27)	10138914	10474973	336060	+	408393	XM_006566910.3
NC_037649.1	10127276	10127653	10127416	85	132	65	45	66	97	74	76	56	68	51	43	4.6913	9.99096	3.7488	2.81842	3.68299	5.04602	3.39075	4.62539	2.9127	4.34286	2.938	2.67212	2.12968	0.751819	1.37009	1.36412	1.49101	0.909503	0.175492	0.736328	1	+	-	-	-	-	-	Intron (XM_026444288.1/102656885, intron 1 of 4)	10138913	10474973	336061	+	408393	XM_006566907.3
NC_037649.1	10180174	10180625	10180427	73	120	75	17	74	45	73	53	107	37	62	18	4.0367	9.08952	4.3168	1.10286	4.12275	2.36854	3.34554	3.24378	5.5188	2.39172	3.5595	1.15387	2.25172	0.255481	0.574505	0.969583	0.433377	0.324166	0.835356	0.548455	1	+	-	-	-	-	-	Intron (XM_006566907.3/408393, intron 1 of 27)	10188230	10474971	286742	+	408393	XM_006566903.3
NC_037649.1	10129194	10129600	10129527;10129439	85	97	56	85	80	128	60	118	71	79	58	63	4.6913	7.36176	3.2376	5.26922	4.45257	6.64221	2.75781	7.14833	3.6792	5.0352	3.3335	3.88672	1.56924	1.62751	1.49177	2.59203	1.36856	1.16596	-0.128857	0.774615	1	-	-	+	+	-	-	Intron (XM_026444288.1/102656885, intron 1 of 4)	10138913	10474973	336061	+	408393	XM_006566907.3
NC_037649.1	10148815	10149474	10149139;10149219;10149218	116	266	85	69	67	192	116	139	122	110	75	84	6.38235	20.057	4.8848	4.2889	3.73796	9.93757	5.28957	8.4098	6.2853	6.98634	4.294	5.16205	3.14257	0.878009	2.65855	1.58988	1.11154	1.20215	0.774866	0.309919	1	+	-	+	+	-	-	Intron (XM_006566907.3/408393, intron 1 of 27)	10138914	10474973	336060	+	408393	XM_006566910.3
NC_037649.1	10149747	10152018	10150341;10150834;10151438;10150292;10151094;10151541;10150319;10150244;10150598;10151003;10151371;10150539;10151142;10151529;10150736;10151165;10151541	315	487	283	539	268	956	351	650	421	560	263	398	17.2378	36.6586	16.1312	33.0858	14.7869	49.2759	15.9139	39.1056	21.5642	35.3093	14.916	24.2313	2.12664	2.05104	3.3324	2.45732	1.6374	1.62452	0.393005	0.306101	1	+	+	+	+	+	+	Intron (XM_006566907.3/408393, intron 1 of 27)	10138914	10474973	336060	+	408393	XM_006566910.3
NC_037649.1	10145187	10145588	10145404;10145434	85	131	68	52	94	84	89	90	87	77	95	24	4.6913	9.91584	3.9192	3.24731	5.22215	4.37665	4.0689	5.46637	4.4968	4.90932	5.424	1.51825	2.11367	0.828565	0.838094	1.34345	1.09174	0.279913	0.477504	0.545075	1	+	-	-	+	-	-	Intron (XM_006566907.3/408393, intron 1 of 27)	10138914	10474973	336060	+	408393	XM_006566910.3
NC_037649.1	10147170	10147483	10147323	61	97	50	40	54	72	53	80	72	64	50	36	3.3821	7.36176	2.8968	2.51207	3.02335	3.75877	2.44134	4.86567	3.7303	4.0911	2.8815	2.24701	2.17668	0.867188	1.24325	1.99303	1.09672	0.779806	0.147839	0.806748	1	+	-	-	-	-	-	Intron (XM_006566907.3/408393, intron 1 of 27)	10138914	10474973	336060	+	408393	XM_006566910.3
NC_037649.1	10137534	10137870	10137729	70	103	55	44	78	104	61	63	60	59	66	40	3.87305	7.81248	3.1808	2.75715	4.34263	5.40645	2.80302	3.84448	3.1171	3.7764	3.7855	2.48993	2.01714	0.86681	1.24497	1.37155	1.21151	0.657755	0.349408	0.508724	1	+	-	-	-	-	-	Promoter (1-2kb)	10138913	10474973	336061	+	408393	XM_006566907.3
NC_037649.1	10138367	10140493	10138592;10139019;10138944;10140028;10138699;10138829;10140252	267	841	263	231	266	540	333	330	341	371	267	203	14.6194	63.251	14.9952	14.2146	14.677	27.8561	15.1001	19.8832	17.4762	23.4137	15.142	12.3889	4.32651	0.947943	1.89794	1.31676	1.33975	0.818181	1.04557	0.344752	1	+	-	+	+	+	-	Promoter (<=1kb)	10138913	10474973	336061	+	408393	XM_006566907.3
NC_037649.1	10141077	10141441	10141274	68	120	72	42	77	106	76	81	71	53	62	20	3.76395	9.08952	4.1464	2.63461	4.28766	5.50943	3.48117	4.92574	3.6792	3.39876	3.5595	1.27533	2.41489	0.635397	1.28495	1.41497	0.923777	0.358289	0.684737	0.42745	1	+	-	-	-	-	-	Promoter (2-3kb)	10138914	10474973	336060	+	408393	XM_006566910.3
NC_037649.1	10131807	10132175	10131988	59	96	59	36	64	70	68	34	83	48	49	20	3.273	7.28664	3.408	2.26699	3.57305	3.65579	3.11949	2.10245	4.2924	3.08406	2.825	1.27533	2.22629	0.665197	1.02316	0.673972	0.718493	0.451444	1.08611	0.279737	1	+	-	-	-	-	-	Intron (XM_026444288.1/102656885, intron 1 of 4)	10138913	10474973	336061	+	408393	XM_006566907.3
NC_037649.1	10187325	10187759	10187444	73	113	63	22	83	51	72	44	89	45	97	21	4.0367	8.56368	3.6352	1.40921	4.61748	2.67748	3.30033	2.70315	4.599	2.89524	5.537	1.33606	2.12146	0.387657	0.579857	0.819054	0.629537	0.241297	0.870198	0.490079	1	+	-	-	-	-	-	Promoter (<=1kb)	10188230	10474971	286742	+	408393	XM_006566903.3
[truncated: 48,729 more rows]
[truncated: 4 more columns]
