# Supplementary material for: H3K4me1 Modification Functions in Caste Differentiation in Honey Bees
Source: Int J Mol Sci. 2023 Mar 25;24(7):6217. doi: 10.3390/ijms24076217 (PMC10094490; doi:10.3390/ijms24076217)
Supplement: Supplementary file 1 [file ijms-24-06217-s001.zip › Table S4.xlsx]

## Sheet: R2QvsR2w_deg
DEGs of 2Q vs 2W
gene_id	2Q1	2Q2	2Q3	2W1	2W2	2W3	2Q	2W	log2FoldChange	pvalue	padj	gene_name	gene_chr	gene_start	gene_end	gene_strand	gene_length	gene_biotype	gene_description	tf_family
409354	322.492	435.389	589.627	8258.04	3880.93	5382.81	449.169	5840.59	-3.70027	5.10062e-32	1.55144e-28	Hex70c	NC_037645.1	11864211	11868236	-	2190	protein_coding	hexamerin 70c	-
413264	4276.52	4442.84	3791.8	12019.7	14395.3	13100.7	4170.39	13171.9	-1.6592	2.22008e-29	5.06457e-26	LOC413264	NC_037645.1	12555229	12558191	+	1686	protein_coding	yellow-b	-
113219221	1794.74	925.084	2074.47	179.82	156.61	174.156	1598.1	170.195	3.23055	1.98366e-27	3.62018e-24	LOC113219221	NC_037651.1	4882156	4885996	-	1812	protein_coding	esterase E4-like	COesterase
406088	26.9642	21.5354	36.5588	241.89	564.226	534.477	28.3528	446.864	-3.97663	1.43265e-25	2.17883e-22	Vg	NC_037641.1	5029485	5035661	-	5393	protein_coding	vitellogenin	Vitellogenin_N
100578046	539.284	421.344	386.21	1719.7	1521.05	1833.64	448.946	1691.46	-1.9149	4.45495e-24	5.80735e-21	LOC100578046	NC_037642.1	7426385	7431359	+	2119	protein_coding	probable G-protein coupled receptor Mth-like 1%2C transcript variant X1	7tm_2
725225	32.3571	26.217	14.0611	334.082	203.808	299.267	24.2117	279.052	-3.53639	5.239e-24	5.97574e-21	LOC725225	NC_037638.1	11527170	11528989	+	1529	protein_coding	ninjurin-2	-
410492	1471.17	1103.92	935.529	4821.37	4884.95	4460.98	1170.21	4722.44	-2.01327	1.27933e-23	1.2971e-20	LOC410492	NC_037651.1	5841564	5843322	-	1759	protein_coding	cytochrome P450 9e2	p450
408559	4235.54	3546.78	3618.38	10562.8	11007.8	9599.57	3800.23	10390.1	-1.45117	4.85958e-23	4.43437e-20	LOC408559	NC_037653.1	3185077	3188102	+	1943	protein_coding	retinal dehydrogenase 1	Aldedh
726352	1145.44	841.752	677.743	5581.73	4451.59	3785.38	888.312	4606.23	-2.37501	2.74241e-22	2.27495e-19	LOC726352	NC_037650.1	5993703	5997742	-	1962	protein_coding	transmembrane protease serine 11B-like protein	Trypsin
406147	18.3357	24.3443	17.8107	4086.57	1467.42	853.762	20.1636	2135.92	-6.72621	7.29417e-22	5.54661e-19	LOC406147	NC_037652.1	2619834	2629981	-	3398	protein_coding	short-chain dehydrogenase/reductase%2C transcript variant X1	adh_short
724536	1944.66	1268.71	1085.51	10086.4	6512.2	7509.71	1432.96	8036.09	-2.48786	1.06499e-20	7.47544e-18	LOC724536	NC_037638.1	6537540	6541325	-	2452	protein_coding	uncharacterized LOC724536	-
551670	34.5142	38.3891	15.9359	520.292	258.514	303.271	29.6131	360.692	-3.6103	1.38818e-20	9.04796e-18	LOC551670	NC_037638.1	11523225	11526267	-	1770	protein_coding	argininosuccinate lyase%2C transcript variant X2	-
412843	1506.76	5247.14	4973.87	348.687	332.529	298.266	3909.25	326.494	3.5818	3.45796e-20	2.10359e-17	LOC412843	NC_037640.1	4849307	4859607	+	4095	protein_coding	phosphoenolpyruvate carboxykinase%2C transcript variant X2	-
412764	3200.11	3205.96	2640.67	8645.97	10728.9	8132.26	3015.58	9169.04	-1.60436	9.42884e-20	5.37739e-17	LOC412764	NC_037646.1	6934357	6946661	+	5083	protein_coding	MFS-type transporter SLC18B1	-
100578774	680.577	513.103	607.438	1652.15	2053.1	1867.67	600.373	1857.64	-1.62998	1.13183e-19	6.07526e-17	LOC100578774	NC_037646.1	9722542	9735421	+	4370	protein_coding	centrosomal protein of 164 kDa	WW
409203	4604.41	3755.58	4052.4	9882.81	11396.1	10205.1	4137.46	10494.7	-1.34292	3.61327e-19	1.83173e-16	LOC409203	NC_037648.1	10473951	10481235	+	2369	protein_coding	UDP-glucuronosyltransferase 2A3%2C transcript variant X2	UDPGT
726286	566.249	546.811	448.079	1710.57	1795.66	1384.24	520.379	1630.15	-1.64779	4.06474e-19	1.95214e-16	LOC726286	NC_037642.1	13459653	13465020	+	2980	protein_coding	uncharacterized LOC726286	Trypsin
727593	594.291	1011.23	836.164	3515.16	2794.31	3596.21	813.894	3301.9	-2.01987	2.17152e-18	9.90754e-16	LOC727593	NC_037648.1	10461904	10466548	+	1760	protein_coding	UDP-glucuronosyltransferase 2C1	UDPGT
552249	10506.3	10207.8	10432.4	25380.2	22521.8	21282	10382.2	23061.4	-1.15139	5.59258e-18	2.43011e-15	LOC552249	NC_037641.1	10203630	10210650	-	3326	protein_coding	lysosomal alpha-mannosidase%2C transcript variant X2	-
413186	2419.23	2309.9	2680.04	955.694	1117.73	958.856	2469.72	1010.76	1.2893	1.41155e-17	5.85475e-15	LOC413186	NC_037639.1	10522063	10524943	-	1465	protein_coding	mitochondrial pyruvate carrier 3	-
100576555	1708.45	4434.41	2883.45	359.64	524.537	304.272	3008.77	396.15	2.92561	1.94786e-17	7.72792e-15	LOC100576555	NC_037650.1	5587282	5593549	-	4111	protein_coding	cytochrome b561 domain-containing protein 2	Cytochrom_B561
726592	7136.89	4191.9	6344.35	22739.5	18640.9	21628.3	5891.05	21002.9	-1.83407	3.86282e-16	1.46868e-13	LOC726592	NC_037647.1	6587620	6589278	-	1481	protein_coding	proteoglycan 4	-
550687	12528.7	9214.32	9606.52	31171	36812	26480.6	10449.8	31487.9	-1.59135	1.51334e-15	5.52368e-13	LOC550687	NC_037644.1	3498317	3504792	+	1976	protein_coding	aldehyde dehydrogenase%2C mitochondrial	Aldedh
412591	1878.87	1552.42	1641.39	519.379	721.909	601.537	1690.89	614.275	1.46145	3.86231e-15	1.35552e-12	LOC412591	NC_037648.1	10422253	10522338	-	2696	protein_coding	calcitonin gene-related peptide type 1 receptor%2C transcript variant X1	7tm_2
410484	1678.25	1441.93	1874.81	3956.04	4268.17	5286.72	1665	4503.64	-1.43556	1.07106e-14	3.61448e-12	LOC410484	NC_037651.1	4710218	4779912	-	3742	protein_coding	trehalase%2C transcript variant X2	-
724312	14.0214	20.599	18.7481	160.652	91.1772	140.125	17.7895	130.651	-2.87224	1.1091e-14	3.61448e-12	LOC724312	NC_037644.1	8005369	8009486	-	1575	protein_coding	vanin-like protein 1	CN_hydrolase
727522	12039	5045.83	4801.38	65695.5	48402.2	37606.6	7295.4	50568.1	-2.79324	1.35353e-14	4.25895e-12	LOC727522	NC_037638.1	13311175	13319041	-	2126	protein_coding	uncharacterized LOC727522	-
551991	432.506	647.933	547.444	157	74.0145	100.089	542.628	110.368	2.29426	4.06198e-14	1.23552e-11	LOC551991	NC_037653.1	2980733	2987209	-	3293	protein_coding	uncharacterized LOC551991%2C transcript variant X3	-
413532	118.643	130.148	95.6152	457.309	325.02	365.326	114.802	382.552	-1.73792	1.0841e-13	3.1911e-11	LOC413532	NC_037653.1	1182982	1185296	+	1925	protein_coding	phospholipase A1%2C transcript variant X1	Lipase
551648	12869.5	13960.5	17178.9	74713.9	42054.2	44710.9	14669.6	53826.3	-1.87548	1.83604e-13	5.23559e-11	Hex110	NC_037648.1	13517503	13521591	-	3266	protein_coding	hexamerin 110%2C transcript variant X1	-
100576132	833.734	999.053	942.091	2122.24	1904	1891.69	924.959	1972.64	-1.09237	2.97891e-13	8.23713e-11	LOC100576132	NC_037638.1	24225576	24234141	+	4355	protein_coding	uncharacterized LOC100576132%2C transcript variant X2	-
100577943	400.149	644.188	429.331	2020.01	2061.68	1325.18	491.223	1802.29	-1.87487	6.94171e-13	1.82553e-10	LOC100577943	NC_037653.1	866134	872967	-	1924	protein_coding	scavenger receptor class B member 1	-
novel.313	267.485	246.252	310.281	769.484	1263.61	792.708	274.673	941.934	-1.77729	7.00205e-13	1.82553e-10	-	NC_037646.1	9772421	9777221	-	2479	-	-	-
102655714	46.3785	32.7712	42.1832	289.355	143.738	203.181	40.4443	212.092	-2.3951	1.22008e-12	3.09257e-10	LOC102655714	NC_037638.1	11522206	11523206	-	1001	pseudogene	PF00106:short chain dehydrogenase	adh_short
113218518	12.9428	9.3632	3.74962	80.3258	84.7412	72.0643	8.68521	79.0438	-3.20478	1.71092e-12	4.2195e-10	LOC113218518	NC_037652.1	5677334	5677995	-	437	protein_coding	chymotrypsin inhibitor-like	-
409768	929.726	853.924	899.908	1937.86	1704.48	1687.51	894.519	1776.61	-0.990357	2.9563e-12	7.09901e-10	LOC409768	NC_037644.1	3256993	3267288	+	2314	protein_coding	uncharacterized protein DDB_G0272420%2C transcript variant X5	-
409712	2279.02	2168.52	2204.77	1056.1	1189.59	925.827	2217.44	1057.17	1.06886	4.73232e-12	1.10724e-09	LOC409712	NC_037652.1	7870499	7874116	+	1537	protein_coding	short/branched chain specific acyl-CoA dehydrogenase%2C mitochondrial	-
410705	435.742	244.379	293.407	1109.04	1058.73	929.83	324.51	1032.53	-1.67157	5.61335e-12	1.28055e-09	LOC410705	NC_037638.1	17614947	17619197	+	3197	protein_coding	synaptic vesicle glycoprotein 2C%2C transcript variant X3	Sugar_tr
113219370	12.9428	9.3632	7.49923	87.6281	67.5784	67.0599	9.93508	74.0888	-2.91213	6.62184e-12	1.47376e-09	LOC113219370	NW_020555886.1	8785	19479	+	986	protein_coding	organic cation transporter protein-like	Sugar_tr
411057	377.499	302.431	301.844	724.757	946.098	775.693	327.258	815.516	-1.31794	1.11206e-11	2.41532e-09	Cyp314a1	NC_037642.1	13661266	13666787	-	3329	protein_coding	cytochrome P450 314A1%2C transcript variant X9	p450
725380	5962.33	2654.47	3043.75	18381.8	15811.2	14202.7	3886.85	16131.9	-2.05339	1.15038e-11	2.41532e-09	LOC725380	NC_037652.1	5675698	5677035	+	733	protein_coding	chymotrypsin inhibitor	-
552557	1428.02	1224.71	1274.87	2588.68	2595.87	2389.13	1309.2	2524.56	-0.947681	1.16465e-11	2.41532e-09	LOC552557	NC_037648.1	14008983	14013695	-	1654	protein_coding	lipoamide acyltransferase component of branched-chain alpha-keto acid dehydrogenase complex%2C mitochondrial	Biotin_lipoyl
novel.473	266.406	381.082	375.899	1057.01	1192.81	792.708	341.129	1014.18	-1.57073	1.73491e-11	3.51802e-09	-	NC_037652.1	3629416	3638087	-	8062	-	-	-
727110	1035.43	1989.68	1984.48	157	445.159	287.256	1669.86	296.472	2.49512	3.7161e-11	7.37161e-09	LOC727110	NC_037649.1	188979	191132	+	1741	protein_coding	yellow-x2	-
551527	4248.48	5134.78	5109.79	799.606	1856.8	1212.08	4831.02	1289.5	1.90595	4.82014e-11	9.35825e-09	LOC551527	NC_037641.1	2073062	2097526	-	2306	protein_coding	acyl-CoA Delta(11) desaturase%2C transcript variant X1	-
726424	104.621	78.6509	77.8045	273.838	341.11	225.201	87.0255	280.05	-1.68851	6.33998e-11	1.20526e-08	LOC726424	NC_037653.1	899072	980141	+	2975	protein_coding	metabotropic glutamate receptor%2C transcript variant X2	ANF_receptor
100578226	2445.12	2574.88	2235.71	5207.48	4229.55	5064.52	2418.57	4833.85	-0.99913	8.43797e-11	1.57136e-08	LOC100578226	NC_037640.1	2858935	2864968	+	3306	protein_coding	zinc finger protein GLI1	-
100577149	229.735	260.297	236.226	2660.79	743.363	1025.92	242.086	1476.69	-2.60895	1.56937e-10	2.8641e-08	LOC100577149	NC_037647.1	3206828	3210528	-	2517	protein_coding	15-hydroxyprostaglandin dehydrogenase [NAD(+)]	adh_short
726585	181.2	248.125	208.104	628.914	512.738	478.427	212.476	540.026	-1.34485	1.85603e-10	3.32084e-08	LOC726585	NC_037641.1	12162921	12165439	-	1891	protein_coding	dihydroceramide fatty acyl 2-hydroxylase FAH2%2C transcript variant X2	-
551986	553.306	411.044	285.908	2325.8	1287.21	1337.19	416.753	1650.07	-1.98623	2.07405e-10	3.63956e-08	LOC551986	NC_037647.1	9418835	9420442	+	1274	protein_coding	deoxyribose-phosphate aldolase	-
409667	608.313	504.676	578.378	1486.03	1172.43	1129.01	563.789	1262.49	-1.16376	2.14755e-10	3.69744e-08	LOC409667	NC_037652.1	5851689	5869613	+	4708	protein_coding	BCL2/adenovirus E1B 19 kDa protein-interacting protein 3%2C transcript variant X1	-
725460	90.5998	119.849	107.801	240.977	338.965	378.338	106.083	319.427	-1.58751	4.35346e-10	7.35653e-08	LOC725460	NC_037638.1	24293013	24383350	-	4576	protein_coding	hemicentin-1%2C transcript variant X4	V-set
408766	1361.15	1359.54	1237.37	2591.42	2312.68	2285.04	1319.35	2396.38	-0.861282	5.18351e-10	8.59991e-08	LOC408766	NC_037641.1	2839247	2864699	+	5898	protein_coding	phosphatidylcholine:ceramide cholinephosphotransferase 2%2C transcript variant X7	-
550965	323.571	448.497	290.595	1716.96	1406.27	798.713	354.221	1307.32	-1.88376	6.16697e-10	9.93428e-08	LOC550965	NC_037642.1	4218464	4221938	-	2234	protein_coding	probable cytochrome P450 6a14	p450
410638	1361.15	1981.25	1571.09	614.309	748.726	492.44	1637.83	618.492	1.40548	6.20553e-10	9.93428e-08	LOC410638	NC_037653.1	6754819	6762855	-	3866	protein_coding	aromatic-L-amino-acid decarboxylase	-
406152	1377.33	1471.89	1634.83	2628.84	2987.4	2740.45	1494.69	2785.56	-0.897779	6.72289e-10	1.0577e-07	LOC406152	NC_037646.1	7702860	7707410	+	1678	protein_coding	juvenile hormone epoxide hydrolase 1	EHN
410140	325.728	224.717	274.659	630.74	824.886	630.563	275.035	695.396	-1.33907	8.296e-10	1.28307e-07	LOC410140	NC_037644.1	3274454	3493372	+	7015	protein_coding	gamma-aminobutyric acid type B receptor subunit 2%2C transcript variant X2	-
100576484	226.499	270.596	274.659	508.426	604.988	536.479	257.252	549.964	-1.09431	1.04484e-09	1.58903e-07	LOC100576484	NC_037649.1	10523595	10572443	+	1822	protein_coding	caspase-1%2C transcript variant X2	Peptidase_C14
409643	3284.24	2499.97	2859.08	5380	5603.65	6144.49	2881.1	5709.38	-0.986872	1.17345e-09	1.75537e-07	LOC409643	NC_037640.1	8053539	8085030	-	3216	protein_coding	failed axon connections%2C transcript variant X1	-
551966	6597.6	4920.36	6080.94	1784.51	2542.24	2748.45	5866.3	2358.4	1.31476	1.35155e-09	1.98917e-07	LOC551966	NC_037640.1	597759	601973	-	1838	protein_coding	multifunctional protein ADE2%2C transcript variant X1	-
102653658	120.8	147.939	110.614	305.786	377.581	287.256	126.451	323.541	-1.35401	1.69e-09	2.44782e-07	LOC102653658	NC_037638.1	4399364	4402583	+	1431	protein_coding	uncharacterized LOC102653658	-
726786	982.576	976.582	1051.77	364.204	544.918	397.355	1003.64	435.492	1.20578	1.93752e-09	2.76248e-07	LOC726786	NC_037644.1	4881425	4932463	+	2252	protein_coding	proton-coupled amino acid transporter 1%2C transcript variant X1	Aa_trans
411223	258.856	118.913	141.548	525.769	615.714	648.579	173.106	596.687	-1.78807	2.67227e-09	3.72087e-07	LOC411223	NC_037644.1	8761491	8768116	+	4063	protein_coding	esterase FE4%2C transcript variant X1	COesterase
410269	4525.67	3361.39	2913.45	10644.1	8215.6	7935.09	3600.17	8931.59	-1.31102	2.69126e-09	3.72087e-07	LOC410269	NC_037648.1	15692949	15701225	+	5457	protein_coding	probable multidrug resistance-associated protein lethal(2)03659	ABC_membrane
410993	193.064	197.563	184.669	382.46	391.526	371.332	191.765	381.772	-0.993368	2.83196e-09	3.85697e-07	LOC410993	NC_037641.1	12063429	12065028	-	969	protein_coding	valacyclovir hydrolase	Abhydrolase_1
724211	950.219	260.297	508.073	4214.36	2810.4	2221.98	572.863	3082.25	-2.42841	3.54778e-09	4.7608e-07	LOC724211	NC_037639.1	12317475	12319278	-	1804	protein_coding	cytochrome P450 9e2	p450
726887	668.713	578.646	546.506	1114.52	1090.91	1132.01	597.955	1112.48	-0.896496	3.93737e-09	5.20703e-07	LOC726887	NC_037652.1	2197270	2247124	+	5319	protein_coding	ras-related protein Rab-32%2C transcript variant X7	Ras
408342	907.076	897.931	820.228	1517.06	1455.62	1568.4	875.078	1513.69	-0.790871	4.61814e-09	6.02008e-07	LOC408342	NC_037648.1	2685587	2735133	+	7477	protein_coding	disco-interacting protein 2%2C transcript variant X6	AMP-binding
411959	26263.1	28397.6	27119.1	45252.6	42030.6	45241.4	27260	44174.9	-0.696439	5.33248e-09	6.85336e-07	LOC411959	NC_037645.1	1316771	1328467	+	8054	protein_coding	fatty acid synthase	Acyl_transf_1
100578347	475.649	227.526	378.711	1555.4	1055.51	1001.89	360.629	1204.27	-1.74071	6.36883e-09	8.07161e-07	LOC100578347	NC_037638.1	13292935	13294672	+	814	protein_coding	uncharacterized LOC100578347	-
413816	580.27	454.115	509.01	195.338	241.351	256.229	514.465	230.973	1.15591	7.51343e-09	9.39179e-07	LOC413816	NC_037648.1	10017771	10029620	+	3286	protein_coding	sodium-independent sulfate anion transporter%2C transcript variant X5	Sulfate_transp
551197	1630.8	1288.38	1204.56	4315.68	2643.07	3353.99	1374.58	3437.58	-1.32279	7.62939e-09	9.40786e-07	LOC551197	NC_037651.1	374523	378498	+	1719	protein_coding	probable cytochrome P450 6a13	p450
113219028	1958.68	1752.79	1531.72	3600.05	3124.7	3143.81	1747.73	3289.52	-0.912736	1.51802e-08	1.84692e-06	LOC113219028	NC_037647.1	5256076	5258537	-	1132	protein_coding	pancreatic triacylglycerol lipase-like	Lipase
724839	331.121	258.424	274.659	551.327	656.476	573.512	288.068	593.772	-1.04441	1.54324e-08	1.85291e-06	LOC724839	NC_037647.1	5958551	5959249	-	393	pseudogene	PF00071:Ras family	Ras
406066	295.528	167.601	191.23	1004.07	830.249	480.429	218.12	771.583	-1.82433	1.58628e-08	1.87985e-06	Jhe	NC_037640.1	9456503	9459237	+	2076	protein_coding	juvenile hormone esterase	COesterase
725970	142.371	159.174	159.359	331.344	401.18	299.267	153.635	343.93	-1.16088	1.63689e-08	1.89826e-06	LOC725970	NC_037646.1	10966627	10996569	+	10800	protein_coding	protein still life%2C isoform SIF type 1%2C transcript variant X13	RhoGEF
413697	471.335	1034.63	502.448	2540.3	2791.1	1797.61	669.472	2376.33	-1.82722	1.64342e-08	1.89826e-06	LOC413697	NC_037652.1	9432459	9438572	-	1951	protein_coding	PTS-dependent dihydroxyacetone kinase 1%2C dihydroxyacetone-binding subunit DhaK	-
725903	168.257	107.677	149.047	427.187	427.997	300.268	141.66	385.151	-1.44486	1.69189e-08	1.92982e-06	LOC725903	NC_037646.1	10117121	10119708	+	999	protein_coding	zinc finger protein 512B	-
novel.406	616.941	621.716	630.873	337.733	292.84	225.201	623.177	285.258	1.1266	1.79335e-08	1.99565e-06	-	NC_037650.1	227	10979	+	4632	-	-	-
726855	10326.2	7585.13	6870.23	22408.1	25511.4	15632	8260.53	21183.8	-1.3587	2.14137e-08	2.35421e-06	LOC726855	NC_037641.1	12392150	12393980	+	1388	protein_coding	vegetative cell wall protein gp1	-
408302	1449.6	1338.94	1359.24	3004	2330.92	2430.17	1382.59	2588.36	-0.905004	2.18636e-08	2.37506e-06	LOC408302	NC_037647.1	6496350	6510979	+	2394	protein_coding	solute carrier family 22 member 21	Sugar_tr
100576425	114.328	110.486	121.863	237.326	240.279	281.251	115.559	252.952	-1.12991	2.44365e-08	2.62333e-06	LOC100576425	NC_037638.1	26196910	26206490	-	3393	protein_coding	uncharacterized LOC100576425%2C transcript variant X1	-
413324	18292.5	17109.4	17025.1	26753	33297.9	33326.8	17475.7	31125.9	-0.832762	3.24577e-08	3.44391e-06	LOC413324	NC_037645.1	8992567	8995529	+	1825	protein_coding	chitinase-like protein Idgf4%2C transcript variant X1	-
408320	2303.82	1806.16	1716.39	3715.98	4584.61	3624.24	1942.12	3974.94	-1.03347	3.77213e-08	3.9564e-06	LOC408320	NC_037648.1	15763201	15767809	-	846	protein_coding	uncharacterized LOC408320	-
410614	3114.91	3780.86	4503.29	1015.03	1839.63	1512.35	3799.68	1455.67	1.38459	4.82261e-08	5.00072e-06	LOC410614	NC_037652.1	6300308	6306604	+	5341	protein_coding	tubulin alpha chain	-
551259	7653.52	7890.37	7543.29	11992.3	12031.1	11395.2	7695.73	11806.2	-0.617408	7.0842e-08	7.26329e-06	LOC551259	NC_037644.1	8852924	9058966	+	79469	protein_coding	titin%2C transcript variant X30	I-set
102654146	280.428	159.174	244.662	41.9885	80.4505	74.0661	228.088	65.5017	1.80318	7.72771e-08	7.83504e-06	LOC102654146	NC_037639.1	346229	353976	-	1373	protein_coding	antifreeze protein Maxi	-
113219014	33.4356	29.9622	27.1847	88.5409	101.904	88.0786	30.1942	92.8412	-1.62254	8.03019e-08	8.05225e-06	LOC113219014	NC_037646.1	9737972	9739276	-	1130	protein_coding	uncharacterized LOC113219014	-
100578042	361.321	244.379	191.23	623.437	1639.04	874.781	265.643	1045.75	-1.97754	8.70976e-08	8.63875e-06	LOC100578042	NC_037638.1	3967580	3980231	+	3163	protein_coding	nose resistant to fluoxetine protein 6%2C transcript variant X1	-
406155	200.614	193.818	163.108	412.582	338.965	378.338	185.847	376.628	-1.02082	1.24897e-07	1.22546e-05	PPO	NC_037651.1	6001332	6004996	+	2482	protein_coding	phenoloxidase subunit A3	-
551975	4076.99	2809.9	3294.04	6452.53	8315.36	6497.8	3393.64	7088.57	-1.06275	1.31859e-07	1.28001e-05	Tpx-4	NC_037646.1	2864435	2869887	-	1131	protein_coding	thioredoxin peroxidase 4	-
411609	281.506	156.365	203.417	459.135	742.29	581.519	213.763	594.315	-1.47639	1.4856e-07	1.42696e-05	LOC411609	NC_037643.1	1665445	1669870	+	1561	protein_coding	pancreatic triacylglycerol lipase%2C transcript variant X1	Lipase
412209	1134.65	968.155	790.231	2468.19	1784.93	1947.74	964.347	2066.95	-1.10047	1.52322e-07	1.44785e-05	LOC412209	NC_037650.1	10723047	10725867	+	1665	protein_coding	probable cytochrome P450 6a17	p450
413803	473.492	118.913	149.985	1423.04	1045.86	1220.09	247.463	1229.66	-2.31482	1.63501e-07	1.53809e-05	Grd	NC_037638.1	6428662	6469994	-	2763	protein_coding	GABA-gated ion channel%2C transcript variant X1	Neur_chan_LBD
406078	2203.52	2097.36	2196.34	3536.16	4157.68	5422.84	2165.74	4372.23	-1.01348	1.80247e-07	1.67832e-05	Tsf1	NC_037652.1	7734777	7737849	+	2313	protein_coding	transferrin 1	-
100577014	3271.3	2560.83	2217.9	5076.04	5179.94	5377.8	2683.34	5211.26	-0.95782	1.97664e-07	1.8219e-05	LOC100577014	NC_037648.1	10450824	10456693	+	4579	protein_coding	uncharacterized LOC100577014%2C transcript variant X1	-
novel.407	31.2785	58.0518	28.1221	0.912793	5.36337	2.00179	39.1508	2.75932	3.86823	2.018e-07	1.84143e-05	-	NC_037650.1	35265	36823	+	1507	-	-	-
552832	2151.74	1785.56	2003.23	813.298	1198.18	890.795	1980.18	967.423	1.03384	2.12362e-07	1.91862e-05	LOC552832	NC_037648.1	15325631	15328392	-	1201	protein_coding	glycine N-methyltransferase	-
102656088	60.3998	44.9434	45.9328	128.704	126.575	195.174	50.4253	150.151	-1.57773	2.1664e-07	1.93808e-05	LOC102656088	NC_037643.1	1670188	1681152	+	4338	protein_coding	uncharacterized LOC102656088	-
novel.178	89.5212	125.467	100.302	355.989	232.77	238.213	105.097	275.657	-1.39072	2.27129e-07	2.01219e-05	-	NC_037642.1	10024939	10029726	+	3328	-	-	-
410857	1868.08	1620.77	1665.77	3498.73	2700.99	3042.72	1718.21	3080.81	-0.842758	2.4789e-07	2.175e-05	LOC410857	NC_037639.1	11826715	11837150	+	922	protein_coding	protein lethal(2)essential for life	-
552592	563.013	644.188	649.621	2016.36	1014.75	1661.48	618.941	1564.2	-1.33767	2.87529e-07	2.49877e-05	LOC552592	NC_037651.1	8341131	8350218	+	3251	protein_coding	facilitated trehalose transporter Tret1%2C transcript variant X1	Sugar_tr
411140	592.134	531.83	673.056	1924.17	1265.75	1102.98	599.007	1430.97	-1.25662	2.97388e-07	2.56006e-05	LOC411140	NC_037643.1	17075160	17078082	+	2015	protein_coding	putative aldehyde dehydrogenase family 7 member A1 homolog	-
novel.481	301.999	210.672	277.472	572.321	494.502	728.651	263.381	598.491	-1.18531	3.46859e-07	2.95803e-05	-	NC_037652.1	9360512	9361785	-	1204	-	-	-
724971	2276.86	1831.44	1736.07	3918.62	3326.36	3443.07	1948.12	3562.68	-0.871244	3.52764e-07	2.98053e-05	LOC724971	NC_037641.1	7569503	7584219	-	7889	protein_coding	uncharacterized LOC724971%2C transcript variant X4	Trypsin
725154	163.942	169.474	140.611	317.652	326.093	286.256	158.009	310	-0.972733	3.72612e-07	3.11934e-05	LOC725154	NC_037638.1	24220597	24225506	-	3278	protein_coding	serine protease snake%2C transcript variant X1	Trypsin
726737	9.70712	5.61792	3.74962	41.0757	43.9796	37.0331	6.35822	40.6961	-2.69831	4.58599e-07	3.80429e-05	LOC726737	NC_037642.1	13084874	13089155	-	1460	protein_coding	venom acid phosphatase Acph-1%2C transcript variant X4	Acid_phosphat_A
411207	11713.3	11733	8790.04	2901.77	5548.94	4625.13	10745.4	4358.61	1.30188	4.93372e-07	4.04659e-05	LOC411207	NC_037641.1	10599268	10604226	-	4959	protein_coding	CCAAT/enhancer-binding protein	-
409924	6596.53	6790.19	5517.56	2499.23	3801.55	3111.78	6301.43	3137.52	1.00621	5.63831e-07	4.45456e-05	LOC409924	NC_037638.1	9274925	9296077	-	3017	protein_coding	synaptic vesicle glycoprotein 2B%2C transcript variant X2	MFS_1
726321	564.091	986.881	723.676	1675.89	1603.65	1692.51	758.216	1657.35	-1.1276	5.66279e-07	4.45456e-05	LOC726321	NC_037647.1	10678813	10682149	+	1373	protein_coding	uncharacterized LOC726321	-
725928	1393.51	1181.64	1234.56	2125.89	2293.38	1970.76	1269.9	2130.01	-0.746384	5.74921e-07	4.48389e-05	LOC725928	NC_037653.1	3082662	3131948	-	6730	protein_coding	dedicator of cytokinesis protein 3%2C transcript variant X1	Ded_cyto
410996	212.478	75.8419	114.363	350.512	566.372	519.464	134.228	478.783	-1.83725	6.05758e-07	4.68436e-05	LOC410996	NC_037641.1	12041434	12043180	+	1437	protein_coding	tubulin beta chain	Tubulin
724386	44247.2	41134.4	45522.2	77256	70650.6	63977.1	43634.6	70627.9	-0.694771	6.50209e-07	4.98584e-05	LOC724386	NC_037642.1	6879277	6880564	+	662	protein_coding	NPC intracellular cholesterol transporter 2	-
100576248	923.255	893.249	733.987	1586.43	2014.48	1424.27	850.164	1675.06	-0.978444	6.90714e-07	5.2523e-05	LOC100576248	NC_037650.1	4436524	4439298	-	2626	protein_coding	balbiani ring protein 3	CBM_14
novel.78	697.834	821.153	863.349	1530.75	1256.1	1451.3	794.112	1412.72	-0.830814	7.22561e-07	5.44256e-05	-	NC_037639.1	15185678	15186776	+	1003	-	-	-
726798	155.314	124.531	140.611	284.791	389.38	267.239	140.152	313.803	-1.1631	7.27662e-07	5.44256e-05	LOC726798	NC_037639.1	2813134	2838943	+	3177	protein_coding	sn1-specific diacylglycerol lipase beta%2C transcript variant X1	Lipase_3
408955	4263.58	3965.31	3769.3	6782.05	7708.23	6001.36	3999.4	6830.55	-0.772242	7.47328e-07	5.5442e-05	LOC408955	NC_037645.1	12640038	12646425	-	2544	protein_coding	4-aminobutyrate aminotransferase%2C mitochondrial%2C transcript variant X1	Aminotran_3
726601	266.406	244.379	214.665	684.595	452.668	463.414	241.817	533.559	-1.14329	8.70743e-07	6.40769e-05	LOC726601	NC_037652.1	1875016	1882188	+	2546	protein_coding	transferrin%2C transcript variant X5	-
102654405	8135.64	7744.3	12324	20166.3	17651.9	23453.9	9401.33	20424.1	-1.11931	8.93169e-07	6.52013e-05	LOC102654405	NC_037638.1	13288347	13289647	+	907	protein_coding	uncharacterized LOC102654405	-
408291	33740.9	35402.3	37327.4	22110.6	23759.7	19207.2	35490.2	21692.5	0.710238	9.39929e-07	6.80703e-05	LOC408291	NC_037647.1	9482407	9485014	-	1679	protein_coding	3-ketoacyl-CoA thiolase%2C mitochondrial	Thiolase_N
413508	2053.59	2024.32	2050.1	2992.13	3473.32	3126.79	2042.67	3197.41	-0.646319	9.9831e-07	7.16499e-05	LOC413508	NC_037641.1	5427569	5429370	+	1085	protein_coding	RNA-binding protein Rsf1	RRM_1
410537	559.777	764.973	909.282	182.559	192.009	376.336	744.677	250.301	1.57344	1.01281e-06	7.16499e-05	LOC410537	NC_037651.1	8918981	8943930	+	4206	protein_coding	protein lozenge	Runt
412838	2875.46	2444.73	2291.02	1045.15	1525.34	1332.19	2537.07	1300.89	0.963922	1.01291e-06	7.16499e-05	LOC412838	NC_037645.1	6752255	6892488	-	6432	protein_coding	alpha-mannosidase 2%2C transcript variant X2	-
409821	3396.41	3119.82	3009.07	5830.92	5104.85	4770.26	3175.1	5235.34	-0.721646	1.05643e-06	7.41531e-05	LOC409821	NC_037639.1	15692317	15766954	+	29780	protein_coding	twitchin%2C transcript variant X3	Pkinase
412231	4730.6	4531.79	4855.75	8036.23	6853.31	7239.46	4706.05	7376.33	-0.648461	1.14601e-06	7.98268e-05	LOC412231	NC_037652.1	9056193	9060531	+	1597	protein_coding	trans-1%2C2-dihydrobenzene-1%2C2-diol dehydrogenase%2C transcript variant X2	GFO_IDH_MocA
726812	1842.2	1978.44	2024.79	1173.85	730.491	1009.9	1948.48	971.415	1.00368	1.23982e-06	8.57073e-05	LOC726812	NC_037639.1	2841257	2843970	+	1916	protein_coding	RNA polymerase I-specific transcription initiation factor RRN3	RRN3
100576129	306.314	290.259	309.343	535.809	517.029	481.43	301.972	511.423	-0.760469	1.27388e-06	8.73997e-05	LOC100576129	NC_037642.1	8898314	9109956	-	9857	protein_coding	uncharacterized LOC100576129%2C transcript variant X3	-
412858	35.5928	25.2806	27.1847	120.489	86.8865	74.0661	29.3527	93.8138	-1.68328	1.39933e-06	9.47232e-05	LOC412858	NC_037642.1	4169969	4215691	-	6978	protein_coding	hemicentin-2	-
724779	3214.13	2732.18	2449.44	1701.45	1140.25	1374.23	2798.58	1405.31	0.993334	1.40138e-06	9.47232e-05	LOC724779	NC_037640.1	9906294	9916267	+	4558	protein_coding	protein artichoke%2C transcript variant X1	-
726158	1936.03	1622.64	1781.07	2702.78	2918.74	2931.62	1779.91	2851.05	-0.679843	1.42553e-06	9.56468e-05	LOC726158	NC_037640.1	9439209	9444979	+	3026	protein_coding	glutathione hydrolase 1 proenzyme%2C transcript variant X4	-
724227	53.9284	75.8419	50.6198	157	175.918	129.115	60.1301	154.011	-1.35449	1.47581e-06	9.82976e-05	LOC724227	NC_037640.1	1293984	1306983	-	3198	protein_coding	synaptic vesicle glycoprotein 2B	Sugar_tr
408509	5218.12	3933.48	4457.36	7673.85	7701.79	7570.76	4536.32	7648.8	-0.753839	1.50674e-06	9.96301e-05	LOC408509	NC_037652.1	7716749	7719637	-	2369	protein_coding	glutamate decarboxylase 1	-
410498	267.485	224.717	210.916	441.792	474.122	398.356	234.373	438.09	-0.903735	1.54319e-06	0.000101307	LOC410498	NC_037651.1	7279756	7389256	+	13734	protein_coding	potassium voltage-gated channel subfamily H member 6%2C transcript variant X12	-
100577537	5819.96	5220.92	4533.29	714.717	2288.01	1747.56	5191.39	1583.43	1.71331	1.5642e-06	0.000101952	LOC100577537	NC_037648.1	194850	203179	-	3744	protein_coding	uncharacterized LOC100577537%2C transcript variant X1	-
410117	1629.72	2081.44	1800.75	4485.46	2873.69	3746.35	1837.3	3701.83	-1.01066	1.59133e-06	0.000102374	LOC410117	NC_037640.1	10638468	10653437	+	3477	protein_coding	glycerophosphocholine phosphodiesterase GPCPD1%2C transcript variant X7	-
552149	1837.88	1914.77	1501.72	607.007	1050.15	670.599	1751.46	775.918	1.17517	1.59311e-06	0.000102374	LOC552149	NC_037640.1	12686465	12716569	-	2512	protein_coding	aquaporin AQPAn.G%2C transcript variant X1	-
100576683	764.705	644.188	743.361	406.193	403.325	449.401	717.418	419.64	0.773324	1.68903e-06	0.000107779	LOC100576683	NC_037642.1	11383277	11400558	+	6288	protein_coding	uncharacterized LOC100576683%2C transcript variant X6	Guanylate_cyc
100576993	880.112	911.976	894.283	1505.2	1486.73	1297.16	895.457	1429.69	-0.674963	1.77735e-06	0.000112627	LOC100576993	NC_037641.1	24452	46179	-	4405	protein_coding	zinc finger protein 1%2C transcript variant X2	Homeobox
725078	90.5998	43.0707	94.6778	229.111	199.517	222.198	76.1161	216.942	-1.51363	1.80477e-06	0.000113576	LOC725078	NC_037638.1	17635699	17694551	+	4215	protein_coding	uncharacterized LOC725078%2C transcript variant X1	-
410743	74.4212	71.1603	64.6809	121.401	437.651	276.247	70.0875	278.433	-1.98925	1.82414e-06	0.000114009	LOC410743	NC_037638.1	6857911	6860106	-	2139	protein_coding	glucose dehydrogenase [FAD%2C quinone]	-
408273	257.778	247.188	298.094	79.413	79.3778	147.131	267.687	101.974	1.39279	2.24548e-06	0.000139388	Y-y	NC_037647.1	11506149	11513111	-	1436	protein_coding	yellow-y	-
726001	19.4142	11.2358	42.1832	149.698	141.593	74.0661	24.2778	121.786	-2.32402	2.39275e-06	0.000147526	LOC726001	NC_037646.1	10134877	10136168	+	686	protein_coding	mantle protein-like	-
408563	940.512	766.846	921.468	1429.43	1412.71	1464.31	876.275	1435.48	-0.71244	2.48776e-06	0.000152354	LOC408563	NC_037653.1	6654600	6682385	+	5759	protein_coding	centrosomin%2C transcript variant X2	-
410087	485.356	210.672	295.282	88.5409	137.302	98.0876	330.437	107.977	1.61426	2.5796e-06	0.000156926	LOC410087	NC_037639.1	4820592	4826090	-	1810	protein_coding	uncharacterized LOC410087	-
novel.292	23.7285	22.4717	25.3099	63.8955	68.6511	83.0742	23.8367	71.8736	-1.5915	2.64995e-06	0.000160137	-	NC_037645.1	7180301	7186212	-	738	-	-	-
411297	47.457	44.9434	31.8717	109.535	187.718	99.0885	41.424	132.114	-1.67363	2.78911e-06	0.000167438	LOC411297	NC_037646.1	11585175	11612673	+	7983	protein_coding	insulin-like peptide receptor%2C transcript variant X2	-
725074	3185.01	2696.6	2534.74	5351.7	5065.16	4222.77	2805.45	4879.88	-0.798795	3.02761e-06	0.000180568	LOC725074	NC_037642.1	3293169	3296782	+	688	protein_coding	omega-conotoxin-like protein 1	-
552081	560.856	566.474	574.629	1058.84	932.153	845.755	567.319	945.583	-0.737302	3.23784e-06	0.000191852	LOC552081	NC_037652.1	9439876	9448128	-	1881	protein_coding	calcium uptake protein 1 homolog%2C mitochondrial%2C transcript variant X1	-
410626	1841.12	2609.52	2190.71	4468.12	8007.51	4054.62	2213.78	5510.08	-1.3154	3.39676e-06	0.000199971	LOC410626	NC_037652.1	4693378	4705374	-	3997	protein_coding	sodium-coupled monocarboxylate transporter 1	-
410189	108.935	95.5046	126.55	273.838	196.299	242.216	110.33	237.451	-1.107	3.43604e-06	0.000200987	LOC410189	NC_037647.1	11283347	11287991	+	2309	protein_coding	5'-nucleotidase domain-containing protein 3%2C transcript variant X2	-
409465	2133.41	2312.71	1786.69	4151.38	3530.17	3274.92	2077.6	3652.16	-0.813953	3.56891e-06	0.000207428	LOC409465	NC_037646.1	2562383	2578398	-	2945	protein_coding	uncharacterized LOC409465	Perilipin
411564	179.042	240.634	142.485	371.507	917.136	477.426	187.387	588.69	-1.65064	3.67693e-06	0.000212355	LOC411564	NC_037640.1	3127999	3137002	+	3063	protein_coding	nose resistant to fluoxetine protein 6%2C transcript variant X2	-
411038	1335.27	1155.42	1068.64	1883.09	1923.3	1930.72	1186.44	1912.37	-0.689135	4.0122e-06	0.000229318	LOC411038	NC_037641.1	6467101	6557012	-	8150	protein_coding	uncharacterized LOC411038%2C transcript variant X2	UCH
725241	59.3213	62.7334	44.9954	207.204	112.631	145.13	55.6834	154.988	-1.48004	4.02092e-06	0.000229318	LOC725241	NC_037647.1	7747673	7803687	+	5038	protein_coding	uncharacterized LOC725241%2C transcript variant X2	Trypsin
726571	334.356	411.981	329.966	701.938	680.075	566.506	358.768	649.506	-0.855901	4.54937e-06	0.000257845	LOC726571	NC_037645.1	12143750	12146804	+	1429	protein_coding	venom acid phosphatase Acph-1	Acid_phosphat_A
408435	102.464	136.703	113.426	287.53	229.552	219.196	117.531	245.426	-1.0615	4.73217e-06	0.00026655	LOC408435	NC_037650.1	7679755	7874980	-	9903	protein_coding	POU domain%2C class 6%2C transcription factor 2%2C transcript variant X6	Pou
413942	761.47	676.959	716.177	1256.92	1144.54	1064.95	718.202	1155.47	-0.686583	4.94659e-06	0.000276918	LOC413942	NC_037648.1	14331563	14337488	+	2563	protein_coding	acyl-CoA synthetase short-chain family member 3%2C mitochondrial%2C transcript variant X2	AMP-binding
100576405	400.149	380.146	311.218	797.781	703.674	574.513	363.838	691.989	-0.928355	4.99222e-06	0.000277768	LOC100576405	NC_037645.1	979012	1164690	-	5053	protein_coding	AT-rich interactive domain-containing protein 5B%2C transcript variant X2	ARID
551769	2224.01	2489.67	2713.78	1235.01	1477.07	1609.44	2475.82	1440.51	0.78169	5.15465e-06	0.000285068	LOC551769	NC_037652.1	5224824	5226496	+	1146	protein_coding	grpE protein homolog%2C mitochondrial	-
410254	2480.71	2065.52	2424.13	3297.92	6540.09	6792.06	2323.45	5543.36	-1.25445	5.69596e-06	0.000313106	LOC410254	NC_037648.1	13848442	13850983	+	1695	protein_coding	glutaryl-CoA dehydrogenase%2C mitochondrial	-
411813	5933.21	6766.78	6319.98	3907.67	4327.16	4293.83	6339.99	4176.22	0.602411	5.80574e-06	0.00031723	LOC411813	NC_037649.1	2275794	2301397	+	2968	protein_coding	NADP-dependent malic enzyme%2C transcript variant X2	Malic_M
409595	2822.61	3171.32	3429.96	4647.03	6267.63	5375.8	3141.3	5430.15	-0.789437	6.06969e-06	0.000329678	LOC409595	NC_037648.1	14840591	14842246	+	1253	protein_coding	uncharacterized LOC409595	-
409787	3188.25	3762.13	3276.23	5295.11	5813.89	5026.49	3408.87	5378.5	-0.657783	6.43043e-06	0.000347205	LOC409787	NC_037643.1	4479594	4586178	+	3174	protein_coding	paramyosin%2C long form	Myosin_tail_1
113219121	292.292	241.571	219.353	423.536	509.52	451.403	251.072	461.486	-0.879175	6.47084e-06	0.000347332	LOC113219121	NC_037648.1	15380225	15386575	+	3118	protein_coding	uncharacterized LOC113219121%2C transcript variant X1	-
102655185	259.935	405.427	337.465	949.304	1011.53	527.471	334.276	829.435	-1.31033	6.64354e-06	0.000354517	LOC102655185	NC_037638.1	3212401	3219482	-	4464	protein_coding	serine-rich adhesin for platelets-like%2C transcript variant X4	-
727007	5667.88	4421.3	3792.74	8367.57	9388.04	7753.92	4627.31	8503.18	-0.877931	7.06766e-06	0.000371658	LOC727007	NC_037648.1	12923845	12931134	+	2882	protein_coding	alpha-tocopherol transfer protein%2C transcript variant X1	-
novel.65	593.213	222.844	599.001	1795.46	1201.39	1278.14	471.686	1425	-1.5956	7.10537e-06	0.000371658	-	NC_037638.1	24945477	24949779	-	4081	-	-	-
410853	297.685	249.061	271.847	430.838	534.191	475.425	272.864	480.151	-0.815482	7.1353e-06	0.000371658	LOC410853	NC_037639.1	11978778	12129219	+	13547	protein_coding	irregular chiasm C-roughest protein%2C transcript variant X2	-
409207	1541.27	1591.74	1589.84	2552.17	2182.89	2630.35	1574.29	2455.14	-0.641198	7.15029e-06	0.000371658	LOC409207	NC_037642.1	13303009	13325210	+	3122	protein_coding	synaptic vesicle membrane protein VAT-1 homolog-like%2C transcript variant X1	ADH_N
411347	901.683	1010.29	810.854	1444.04	1424.51	1488.33	907.609	1452.29	-0.678174	7.16842e-06	0.000371658	LOC411347	NC_037646.1	3893499	4152305	+	8938	protein_coding	peripheral plasma membrane protein CASK%2C transcript variant X3	Pkinase
410480	405.542	276.214	309.343	659.949	774.47	555.496	330.366	663.305	-1.00662	7.44211e-06	0.00038349	LOC410480	NC_037651.1	3948496	4123712	+	6394	protein_coding	trichohyalin%2C transcript variant X1	-
100577712	116.485	106.74	88.116	329.518	270.314	173.155	103.781	257.662	-1.31384	7.48068e-06	0.00038349	LOC100577712	NC_037643.1	6622974	6628963	-	2026	protein_coding	uncharacterized LOC100577712%2C transcript variant X2	-
725159	965.319	1843.61	1266.43	3628.35	2732.1	2778.48	1358.46	3046.31	-1.16488	7.86162e-06	0.000400767	LOC725159	NC_037650.1	10775949	10779935	-	1786	protein_coding	probable cytochrome P450 6a14	p450
410066	10993.9	10797.6	8954.08	16100.8	15791.9	15889.2	10248.5	15927.3	-0.63612	8.121e-06	0.000409415	GlnS	NC_037643.1	16823113	16843347	+	1870	protein_coding	glutamine synthetase%2C transcript variant X2	-
411568	621.256	737.82	768.671	437.228	372.218	434.388	709.249	414.611	0.774461	8.61767e-06	0.000432067	LOC411568	NC_037650.1	2191879	2233868	+	2117	protein_coding	ribosomal oxygenase 1%2C transcript variant X2	Cupin_4
725245	614.784	535.575	571.816	900.014	991.15	861.769	574.059	917.644	-0.676994	9.03885e-06	0.000450707	LOC725245	NC_037648.1	15043990	15048642	-	3404	protein_coding	protein eiger%2C transcript variant X1	-
408264	1115.24	919.466	1014.27	1473.25	1811.75	1758.57	1016.33	1681.19	-0.726205	1.06043e-05	0.000524965	LOC408264	NC_037647.1	1179403	1227702	-	4834	protein_coding	netrin receptor UNC5C%2C transcript variant X2	-
413627	1714.92	1745.3	1948.86	2608.76	2902.65	3394.03	1803.03	2968.48	-0.719131	1.06431e-05	0.000524965	LOC413627	NC_037645.1	8235042	8238871	-	2126	protein_coding	uncharacterized LOC413627	-
409715	532.813	331.457	306.531	835.205	753.017	891.796	390.267	826.673	-1.08438	1.0913e-05	0.000535382	LOC409715	NC_037650.1	10785896	10811170	-	4246	protein_coding	bumetanide-sensitive sodium-(potassium)-chloride cotransporter%2C transcript variant X1	AA_permease
409187	1489.5	735.011	1077.08	2283.81	3405.74	2249.01	1100.53	2646.18	-1.26598	1.12236e-05	0.000544226	LOC409187	NC_037650.1	11188107	11191726	-	658	protein_coding	MD-2-related lipid-recognition protein	-
408455	1451.75	1033.7	1124.88	2586.85	1924.38	2167.94	1203.45	2226.39	-0.888106	1.13052e-05	0.000544226	LOC408455	NC_037651.1	6978746	7173933	+	8620	protein_coding	zinc finger protein rotund%2C transcript variant X3	-
727232	920.019	878.268	648.684	1497.89	1696.97	1314.17	815.657	1503.01	-0.882077	1.13295e-05	0.000544226	LOC727232	NC_037651.1	10017838	10028996	-	6089	protein_coding	uncharacterized LOC727232%2C transcript variant X7	C2
411188	29926	30168.2	27840	6809.43	17481.4	7495.69	29311.4	10595.5	1.46805	1.16126e-05	0.000554792	LOC411188	NC_037644.1	13956935	13959890	+	1438	protein_coding	L-lactate dehydrogenase%2C transcript variant X2	-
726210	3465.44	2761.21	2924.7	4437.09	5314.02	5446.86	3050.45	5065.99	-0.731905	1.18438e-05	0.000562889	LOC726210	NC_037644.1	2966047	2977924	+	5393	protein_coding	myogenesis-regulating glycosidase%2C transcript variant X1	Glyco_hydro_31
726526	492.906	311.795	302.781	927.397	912.845	626.559	369.161	822.267	-1.15661	1.19338e-05	0.000564228	NPF	NC_037650.1	4430259	4433365	+	979	protein_coding	neuropeptide F%2C transcript variant X1	-
408960	374.263	291.195	277.472	539.46	533.119	623.557	314.31	565.379	-0.848507	1.2409e-05	0.000583672	LOC408960	NC_037645.1	4556616	5047959	+	8588	protein_coding	protein slit%2C transcript variant X2	-
409143	71.1855	29.9622	31.8717	150.611	160.901	112.1	44.3398	141.204	-1.67911	1.26348e-05	0.000591242	LOC409143	NC_037641.1	12179118	12181902	-	1658	protein_coding	venom serine protease 34%2C transcript variant X2	Trypsin
494503	190.907	295.877	299.032	458.222	712.255	555.496	261.939	575.324	-1.13312	1.27363e-05	0.000592952	TpnCIIa	NC_037648.1	13515170	13517399	+	1175	protein_coding	troponin C type IIa	-
409798	13660.1	11656.2	13625.2	18942.3	22261.2	19572.5	12980.5	20258.6	-0.642191	1.37312e-05	0.000636028	Fabp	NC_037638.1	5372582	5374100	+	560	protein_coding	FABP-like protein	-
410353	23.7285	37.4528	26.2473	110.448	113.703	59.0527	29.1429	94.4013	-1.69213	1.39955e-05	0.000644994	LOC410353	NC_037649.1	46221	576852	+	7653	protein_coding	CUGBP Elav-like family member 4%2C transcript variant X11	RRM_1
409899	539.284	399.809	397.459	833.38	830.249	719.643	445.517	794.424	-0.835627	1.50375e-05	0.000689536	LOC409899	NC_037643.1	6522504	6532893	-	4468	protein_coding	putative sodium-dependent multivitamin transporter%2C transcript variant X1	-
409714	440.056	430.707	456.516	672.728	677.93	672.601	442.426	674.419	-0.608126	1.65598e-05	0.00075554	LOC409714	NC_037650.1	10827178	10885389	-	6227	protein_coding	serine-rich adhesin for platelets%2C transcript variant X2	Y_phosphatase
411155	335.435	292.132	271.847	565.931	480.558	487.435	299.805	511.308	-0.771865	1.72175e-05	0.00078164	LOC411155	NC_037643.1	12255714	12914327	+	15585	protein_coding	teneurin-a%2C transcript variant X3	-
726134	12087.5	10443.7	10019.9	15097.6	20231.7	20187	10850.4	18505.4	-0.770209	1.80972e-05	0.000817511	LOC726134	NC_037644.1	8750217	8757061	+	1790	protein_coding	carboxylesterase	COesterase
408539	348.378	337.075	380.586	533.984	687.584	582.52	355.346	601.362	-0.758129	2.0441e-05	0.000918836	LOC408539	NC_037652.1	4476716	4478796	-	1548	protein_coding	sideroflexin-3	-
551434	2768.69	2105.78	2641.6	3745.19	4285.33	4289.83	2505.36	4106.78	-0.71307	2.20273e-05	0.000985291	LOC551434	NW_020555859.1	459984	466478	-	1704	protein_coding	selenium-binding protein 1-like	-
100578780	696.755	649.806	659.932	252.844	416.197	375.335	668.831	348.125	0.943366	2.25506e-05	0.00100378	LOC100578780	NC_037647.1	11643416	11653946	+	5280	protein_coding	helix-loop-helix protein delilah	HLH
novel.116	102.464	115.167	154.672	47.4652	60.0697	51.0456	124.101	52.8602	1.23551	2.28245e-05	0.00101104	-	NC_037640.1	2689559	2704258	-	4159	-	-	-
100577028	742.055	451.306	511.823	118.663	125.503	310.277	568.395	184.814	1.62067	2.35934e-05	0.00104005	LOC100577028	NC_037645.1	4175629	4185151	-	2902	protein_coding	insulin-like growth factor I%2C transcript variant X2	-
552679	538.206	775.273	684.305	185.297	395.816	259.231	665.928	280.115	1.25125	2.40807e-05	0.00105643	LOC552679	NC_037642.1	10893192	10904379	+	2933	protein_coding	cytochrome P450 4c3	p450
412708	2184.1	2526.19	2773.78	1418.48	1197.1	1692.51	2494.69	1436.03	0.796765	3.08435e-05	0.00134663	LOC412708	NC_037640.1	2176749	2178358	+	1260	protein_coding	calcyclin-binding protein	-
107965038	1033.27	960.664	909.282	1414.83	1574.68	1399.25	967.738	1462.92	-0.596292	3.11808e-05	0.00135488	LOC107965038	NC_037647.1	10114771	10119467	+	2470	protein_coding	zinc transporter 2%2C transcript variant X1	-
413768	64.7141	55.2429	41.2458	137.832	155.538	99.0885	53.7343	130.819	-1.28659	3.31906e-05	0.00142637	LOC413768	NC_037646.1	8256011	8260771	-	3393	protein_coding	2-oxoglutarate dehydrogenase%2C mitochondrial	-
408450	170.414	219.099	195.917	404.367	336.819	316.282	195.143	352.49	-0.852405	3.32951e-05	0.00142637	GluCl	NC_037651.1	5177026	5214539	-	6468	protein_coding	glutamate-gated chloride channel%2C transcript variant X3	-
552255	92.7569	669.469	469.639	92.1921	104.049	64.0572	410.622	86.7662	2.24345	3.40025e-05	0.0014477	Br-c	NC_037650.1	3298951	3357708	-	16159	protein_coding	broad-complex%2C transcript variant X12	-
100576738	402.306	226.589	266.223	761.269	542.773	603.539	298.373	635.86	-1.09358	3.41101e-05	0.0014477	LOC100576738	NC_037651.1	3440250	3448435	-	1623	protein_coding	uncharacterized LOC100576738%2C transcript variant X1	-
726250	820.791	671.341	943.028	397.978	425.851	523.467	811.72	449.099	0.854135	3.42792e-05	0.00144814	LOC726250	NC_037652.1	7727328	7733724	+	4699	protein_coding	cilia- and flagella-associated protein 43-like%2C transcript variant X1	-
412467	3914.13	3789.29	4187.38	2496.49	2543.31	2921.61	3963.6	2653.8	0.578794	3.55393e-05	0.00149445	LOC412467	NC_037646.1	5768642	5771517	-	2070	protein_coding	bifunctional purine biosynthesis protein PURH	-
409829	240.521	188.2	220.29	429.925	337.892	379.339	216.337	382.385	-0.823806	3.69319e-05	0.00154589	LOC409829	NC_037650.1	4440331	4451768	+	6649	protein_coding	F-box/LRR-repeat protein 20%2C transcript variant X1	-
724047	446.527	337.075	424.644	924.659	644.677	680.608	402.749	749.981	-0.898086	3.83243e-05	0.00159684	Mad	NC_037652.1	951021	1360467	-	10442	protein_coding	MAX dimerization protein%2C transcript variant X4	-
724518	1887.5	1600.17	2262.89	618.873	660.767	1233.1	1916.85	837.58	1.19452	4.01295e-05	0.00166446	LOC724518	NC_037644.1	10778033	10892758	-	8211	protein_coding	serine-rich adhesin for platelets%2C transcript variant X1	-
410559	3355.43	3173.19	3913.66	910.967	2221.51	1212.08	3480.76	1448.19	1.26551	4.30291e-05	0.00177665	LOC410559	NC_037651.1	10000649	10005586	-	4635	protein_coding	tubulin beta chain%2C transcript variant X2	-
102656465	189.828	224.717	242.788	327.693	440.869	428.383	219.111	398.981	-0.862521	4.53338e-05	0.00186338	LOC102656465	NC_037646.1	397832	503779	+	2502	protein_coding	guanine nucleotide-binding protein G(o) subunit alpha%2C transcript variant X2	-
100577161	28.0428	10.2995	19.6855	128.704	51.4883	62.0554	19.3426	80.7492	-2.07216	4.614e-05	0.00188802	LOC100577161	NC_037648.1	4669692	4675098	+	1048	protein_coding	uncharacterized LOC100577161	-
725792	60.3998	64.6061	40.3084	141.483	152.32	101.09	55.1048	131.631	-1.25754	5.0356e-05	0.00205133	LOC725792	NC_037640.1	7390973	7456091	+	7469	protein_coding	MDS1 and EVI1 complex locus protein EVI1-B-like%2C transcript variant X2	-
413936	455.156	418.535	438.705	732.06	737.999	608.543	437.465	692.867	-0.663743	5.06177e-05	0.00205283	LOC413936	NC_037641.1	2760523	2801809	+	6515	protein_coding	uncharacterized LOC413936%2C transcript variant X1	-
724558	307.392	352.993	231.539	575.972	655.403	472.422	297.308	567.932	-0.933731	5.12516e-05	0.00206934	LOC724558	NC_037640.1	11672602	11674151	-	975	protein_coding	uncharacterized LOC724558	-
113218605	275.035	263.106	231.539	526.681	465.54	373.333	256.56	455.185	-0.828207	5.30146e-05	0.00213109	LOC113218605	NC_037639.1	12455924	12463188	-	3816	protein_coding	DNA ligase 1-like%2C transcript variant X1	-
412287	9756.73	12152.5	12067.2	5969.66	7446.5	7526.72	11325.5	6980.96	0.698168	5.55137e-05	0.00222177	LOC412287	NC_037638.1	6024805	6027394	+	1699	protein_coding	peptidyl-prolyl cis-trans isomerase FKBP4%2C transcript variant X3	FKBP_C
551179	2502.28	4387.59	4009.28	1156.51	2100.29	1679.5	3633.05	1645.43	1.14304	5.71777e-05	0.00227837	LOC551179	NC_037644.1	13421090	13423725	-	1515	protein_coding	methyl farnesoate epoxidase	p450
412829	1796.9	630.143	1195.19	4232.62	2868.33	2591.31	1207.41	3230.75	-1.42032	5.89382e-05	0.00233064	LOC412829	NC_037638.1	6494980	6504439	+	3400	protein_coding	arylsulfatase B%2C transcript variant X2	Sulfatase
408826	3324.15	3756.52	3257.48	5160.93	4939.66	4846.33	3446.05	4982.31	-0.531844	5.90004e-05	0.00233064	LOC408826	NC_037642.1	5626811	5724219	+	5057	protein_coding	dystroglycan%2C transcript variant X4	-
726934	36.6713	29.9622	33.7465	94.0176	86.8865	65.0581	33.46	81.9874	-1.29605	5.99747e-05	0.00235892	LOC726934	NC_037646.1	11627673	11629903	+	1769	protein_coding	PI-PLC X domain-containing protein 1%2C transcript variant X1	-
551465	4213.97	2897.91	4001.78	1838.36	2382.41	2115.89	3704.55	2112.22	0.81061	6.3374e-05	0.00248192	LOC551465	NC_037640.1	1069115	1076099	+	1846	protein_coding	homogentisate 1%2C2-dioxygenase	-
408956	134.821	134.83	133.111	332.257	251.006	206.184	134.254	263.149	-0.972137	6.83671e-05	0.00266602	nanos	NC_037645.1	1204681	1212052	-	5398	protein_coding	protein nanos%2C transcript variant X2	-
408973	74.4212	66.4787	100.302	142.396	174.846	185.165	80.4007	167.469	-1.0565	7.02456e-05	0.00272762	LOC408973	NC_037645.1	9763948	9779071	-	4955	protein_coding	neprilysin-1%2C transcript variant X1	-
413192	490.749	545.874	565.255	351.425	337.892	350.313	533.959	346.543	0.624057	7.24228e-05	0.00280024	LOC413192	NC_037644.1	398886	400468	-	1200	protein_coding	protein HGH1 homolog	-
novel.189	21.5714	22.4717	29.9969	70.285	61.1424	61.0545	24.68	64.1606	-1.37614	7.36208e-05	0.00283456	-	NC_037642.1	6758207	6787133	-	1676	-	-	-
102655479	1560.69	1074.9	1467.04	2627.93	2379.19	2080.86	1367.54	2362.66	-0.789141	7.6465e-05	0.00293169	LOC102655479	NC_037647.1	8446184	8548814	-	12624	protein_coding	putative uncharacterized protein DDB_G0271606%2C transcript variant X6	-
725967	8061.22	3190.04	5808.15	1864.84	2508.98	2746.45	5686.47	2373.42	1.26056	7.75062e-05	0.00295918	LOC725967	NC_037645.1	2704495	2708002	+	2229	protein_coding	D-3-phosphoglycerate dehydrogenase%2C transcript variant X1	2-Hacid_dh_C
409492	113.25	75.8419	83.4289	217.245	189.863	155.139	90.8402	187.415	-1.04897	7.91139e-05	0.00300798	LOC409492	NC_037640.1	663870	671505	-	2402	protein_coding	slowpoke-binding protein%2C transcript variant X5	-
107966053	1086.12	944.747	943.028	690.071	566.372	453.405	991.298	569.949	0.797728	8.71105e-05	0.00329827	LOC107966053	NC_037638.1	20600964	20608519	+	2482	protein_coding	uncharacterized LOC107966053%2C transcript variant X6	-
408473	534.97	498.122	477.139	268.361	347.546	313.28	503.41	309.729	0.7017	8.87595e-05	0.00334682	LOC408473	NC_037651.1	8988151	9008875	-	4165	protein_coding	uncharacterized LOC408473	-
724385	457.313	290.259	415.27	701.025	819.522	628.561	387.614	716.369	-0.886701	9.46765e-05	0.00355524	LOC724385	NC_037642.1	2720215	2761137	+	6159	protein_coding	uncharacterized LOC724385%2C transcript variant X2	-
726819	410.935	409.172	540.882	294.832	229.552	246.22	453.663	256.868	0.819858	9.55645e-05	0.00357388	LOC726819	NC_037645.1	12004510	12007785	+	2632	protein_coding	ATP-dependent RNA helicase DDX51	DEAD
100578955	868.248	814.598	797.731	1149.21	1396.62	1199.07	826.859	1248.3	-0.594133	0.000104187	0.00386785	LOC100578955	NC_037641.1	2619808	2633341	-	6194	protein_coding	myosin-7%2C transcript variant X6	-
411893	920.019	704.113	778.983	1267.87	1170.29	1491.33	801.038	1309.83	-0.710028	0.000104584	0.00386785	LOC411893	NC_037640.1	8138875	8141925	+	2400	protein_coding	cytochrome P450 315a1%2C mitochondrial%2C transcript variant X2	p450
726481	291.214	230.335	323.404	563.193	463.395	451.403	281.651	492.664	-0.807502	0.000104711	0.00386785	LOC726481	NC_037643.1	17778197	17781351	-	1022	protein_coding	inositol monophosphatase 2	-
412431	530.656	548.683	554.006	286.617	168.41	341.305	544.448	265.444	1.0353	0.000105121	0.00386785	LOC412431	NC_037647.1	4930673	4934307	+	1450	protein_coding	thiamine transporter 2	-
551737	407.699	427.898	475.264	628.001	665.057	729.652	436.954	674.237	-0.625038	0.000106557	0.00388113	LOC551737	NC_037649.1	6775322	6824405	-	11573	protein_coding	synapsin%2C transcript variant X1	-
410824	3860.2	2526.19	2862.83	4377.75	6615.18	6610.9	3083.07	5867.94	-0.928558	0.000106659	0.00388113	LOC410824	NC_037639.1	13888598	13895956	+	3287	protein_coding	spondin-1%2C transcript variant X3	Kunitz_BPTI
552475	2872.23	2588.92	2134.47	4001.68	5895.41	3887.47	2531.87	4594.86	-0.859822	0.000106758	0.00388113	ACSF2	NC_037641.1	12339655	12345251	-	2945	protein_coding	acyl-CoA synthetase family member 2%2C transcript variant X1	AMP-binding
724299	941.59	892.313	755.548	576.885	567.444	537.48	863.15	560.603	0.622169	0.00011312	0.00406387	LOC724299	NC_037639.1	15135524	15151122	-	6379	protein_coding	peripheral-type benzodiazepine receptor-associated protein 1%2C transcript variant X6	SH3_2
410591	298.764	343.629	348.714	193.512	178.064	222.198	330.369	197.925	0.739445	0.00011551	0.00410137	LOC410591	NC_037652.1	7561282	7562315	+	700	protein_coding	splicing regulator RBM11	RRM_1
107965199	4765.12	5481.22	4594.22	2332.19	3545.19	2869.56	4946.85	2915.64	0.762907	0.000115513	0.00410137	LOC107965199	NC_037648.1	10467257	10471396	+	2746	protein_coding	UDP-glucuronosyltransferase 1-1%2C transcript variant X4	-
551356	4342.32	5660.99	5170.72	7319.68	8007.51	7703.88	5058.01	7677.02	-0.601843	0.000116746	0.0041291	LOC551356	NC_037638.1	18299986	18408957	+	54003	protein_coding	nesprin-1%2C transcript variant X3	CH
408926	2618.76	2702.22	2499.12	5586.29	3910.97	3746.35	2606.7	4414.53	-0.760163	0.000117876	0.00415298	LOC408926	NC_037644.1	9617758	9627630	+	5773	protein_coding	alpha-2-macroglobulin-like protein 1%2C transcript variant X1	A2M_comp
408697	1670.7	1441.93	1391.11	2173.36	2156.07	2249.01	1501.25	2192.81	-0.546974	0.000125629	0.00434229	LOC408697	NC_037639.1	10328668	10377206	+	5990	protein_coding	KN motif and ankyrin repeat domain-containing protein 3%2C transcript variant X1	-
412883	135.9	51.4976	23.4351	344.123	311.075	183.164	70.2774	279.454	-1.99608	0.000129974	0.00447552	LOC412883	NC_037640.1	6376116	6447520	-	6904	protein_coding	Allatostatin C receptor%2C transcript variant X1	-
550930	601.841	637.634	539.007	973.95	1085.55	809.723	592.827	956.406	-0.689907	0.000132147	0.00453322	LOC550930	NC_037643.1	16065811	16104481	-	3529	protein_coding	TGF-beta receptor type-1%2C transcript variant X3	-
100577222	39.907	44.9434	49.6824	94.0176	94.3953	91.0813	44.8443	93.1647	-1.05215	0.000138131	0.00466872	LOC100577222	NC_037650.1	6696753	6716984	-	853	protein_coding	uncharacterized LOC100577222%2C transcript variant X1	-
724275	320.335	397	426.519	53.8548	213.462	119.106	381.284	128.808	1.5688	0.000152286	0.0050503	LOC724275	NC_037639.1	3887868	3909867	+	1908	protein_coding	uncharacterized LOC724275%2C transcript variant X5	-
410207	987.969	913.848	853.975	1795.46	1315.1	1360.21	918.597	1490.26	-0.698635	0.000152935	0.0050503	LOC410207	NC_037647.1	9474048	9480027	-	3862	protein_coding	dihydropyrimidine dehydrogenase [NADP(+)]	DHO_dh
726792	7.54998	2.80896	3.74962	24.6454	19.3081	34.0304	4.70285	25.9946	-2.48968	0.000153075	1	LOC726792	NC_037652.1	1810844	1816811	-	2109	protein_coding	pickpocket protein 28	-
726969	62.557	7.49056	27.1847	201.727	167.337	89.0795	32.4108	152.715	-2.24398	0.000153177	0.0050503	LOC726969	NC_037650.1	675640	680663	+	1252	protein_coding	farnesyl pyrophosphate synthase	-
413837	323.571	330.521	340.278	538.548	466.613	502.449	331.456	502.536	-0.60077	0.000153182	0.0050503	LOC413837	NC_037648.1	11071955	11097448	+	6739	protein_coding	kinesin 3B%2C transcript variant X3	Kinesin
102654111	195.221	147.939	166.858	336.821	288.549	264.236	170.006	296.535	-0.805094	0.000153308	0.0050503	LOC102654111	NC_037652.1	7719771	7722791	-	1999	protein_coding	platelet glycoprotein V%2C transcript variant X3	-
100577498	385.049	378.273	356.213	514.815	633.95	581.519	373.179	576.761	-0.627678	0.000158619	0.00520646	LOC100577498	NC_037644.1	13518514	13527808	-	5618	protein_coding	actin cytoskeleton-regulatory complex protein PAN1%2C transcript variant X3	-
727078	297.685	412.917	382.461	678.205	566.372	582.52	364.354	609.032	-0.740409	0.000162465	0.00529462	LOC727078	NC_037647.1	12014483	12026628	-	1524	protein_coding	phospholipid phosphatase 3%2C transcript variant X1	-
725489	73.3427	97.3773	83.4289	43.814	36.4709	25.0223	84.7163	35.1024	1.26955	0.000164476	0.00532293	LOC725489	NC_037638.1	13091754	13141406	+	1500	protein_coding	farnesol dehydrogenase%2C transcript variant X3	adh_short
410635	7340.74	7509.29	8039.18	10240.6	10654.9	10316.2	7629.73	10403.9	-0.447373	0.0001645	0.00532293	LOC410635	NC_037652.1	3039818	3048279	+	1625	protein_coding	fumarylacetoacetate hydrolase domain-containing protein 2A%2C transcript variant X1	FAA_hydrolase
552556	325.728	281.832	434.955	921.008	573.88	590.527	347.505	695.138	-1.0006	0.000168164	0.00542225	LOC552556	NC_037647.1	8699551	8701420	+	1312	protein_coding	arginase-1%2C transcript variant X1	-
724239	3573.3	2727.5	2375.38	795.042	1782.78	1392.24	2892.06	1323.36	1.12815	0.000170486	0.00547775	LOC724239	NC_037638.1	22720414	22725817	+	1959	protein_coding	kynurenine/alpha-aminoadipate aminotransferase%2C mitochondrial	Aminotran_1_2
novel.463	73.3427	58.0518	39.371	230.024	116.921	114.102	56.9218	153.682	-1.43788	0.000174239	0.0055787	-	NC_037652.1	5451901	5484792	+	3092	-	-	-
413736	693.52	906.358	751.798	1460.47	1927.59	1071.96	783.892	1486.67	-0.922962	0.000175772	0.00559535	LOC413736	NW_020555815.1	15727	21538	+	3108	protein_coding	serine/threonine-protein kinase SIK2%2C transcript variant X1	Pkinase
724860	154.235	136.703	120.925	261.059	323.947	203.181	137.288	262.729	-0.936948	0.000175985	0.00559535	LOC724860	NC_037643.1	13215874	13222443	+	1597	protein_coding	probable cytochrome P450 301a1%2C mitochondrial	p450
100578925	5252.63	4751.82	4283.94	7373.54	8237.06	6392.71	4762.8	7334.44	-0.622923	0.000179958	0.00570179	LOC100578925	NC_037640.1	8656849	8760447	-	13061	protein_coding	protein Tob1%2C transcript variant X3	-
551213	616.941	423.217	472.452	861.676	764.816	922.824	504.203	849.772	-0.754254	0.000182321	0.00575669	LOC551213	NC_037652.1	3481629	3490486	-	2620	protein_coding	lymphocyte cytosolic protein 2%2C transcript variant X1	SH2
102655090	469.177	362.356	463.078	763.095	718.691	619.553	431.537	700.446	-0.699495	0.000193018	0.0060318	LOC102655090	NC_037642.1	13480243	13480911	+	669	protein_coding	uncharacterized LOC102655090	-
724838	121.878	167.601	136.861	1748.91	1474.93	1469.31	142.113	1564.38	-3.45839	1.9886e-72	1.8146e-68	LOC724838	NC_037647.1	3215237	3227471	-	2544	protein_coding	uncharacterized LOC724838	adh_short
100577408	427.113	558.047	513.697	230.937	284.258	205.183	499.619	240.126	1.05868	4.96677e-07	4.04659e-05	LOC100577408	NC_037645.1	5097232	5108923	+	2803	protein_coding	leukocyte elastase inhibitor%2C transcript variant X3	Serpin
408807	8.62855	6.55424	8.43664	24.6454	105.122	67.0599	7.87314	65.6091	-3.05804	5.02009e-07	4.05384e-05	LOC408807	NC_037641.1	8204758	8206134	+	976	protein_coding	uncharacterized LOC408807	-
410997	276.114	92.6957	125.612	431.751	761.598	802.717	164.807	665.355	-2.01545	5.1008e-07	4.08288e-05	LOC410997	NC_037641.1	12032154	12041456	+	5242	protein_coding	organic cation transporter 1%2C transcript variant X1	-
725274	61468.7	77494.5	71443.3	41263.7	46815.8	43739.1	70135.5	43939.5	0.67464	7.98226e-06	0.000404656	LOC725274	NC_037648.1	2630214	2633121	+	1309	protein_coding	3-hydroxyacyl-CoA dehydrogenase type-2	adh_short
410780	1031.11	1045.87	1007.71	558.629	733.709	519.464	1028.23	603.934	0.768393	3.28715e-05	0.00142158	LOC410780	NC_037638.1	24729432	24863356	-	6114	protein_coding	sodium/hydrogen exchanger 9B2%2C transcript variant X5	Na_H_Exchanger
408270	39324.6	42201.8	40711.5	14375.6	26613	23667.1	40746	21551.9	0.918868	0.000110351	0.00399319	CytC	NC_037647.1	11824493	11827235	-	1080	protein_coding	mitochondrial cytochrome C	-
551432	345.142	288.387	344.027	596.966	551.354	464.415	325.852	537.578	-0.723031	0.000110715	0.00399319	LOC551432	NC_037645.1	1212925	1293035	-	10715	protein_coding	zinc finger and BTB domain-containing protein 20%2C transcript variant X10	-
412067	1485.19	1852.04	1779.19	1141.9	1115.58	1149.03	1705.47	1135.5	0.587109	0.000113918	0.00407648	LOC412067	NC_037641.1	2831417	2833436	+	1666	protein_coding	cysteine and histidine-rich domain-containing protein	-
409196	5568.65	5576.72	5582.24	7184.59	8076.16	8032.17	5575.87	7764.31	-0.477606	0.000119248	0.00418515	LOC409196	NC_037645.1	2153796	2160013	+	2541	protein_coding	alanine aminotransferase 1	Aminotran_1_2
413567	1429.1	1361.41	1888.87	2209.87	2865.11	3128.79	1559.79	2734.59	-0.809746	0.000120809	0.00422368	LOC413567	NC_037648.1	2379308	2382635	+	2238	protein_coding	L-xylulose reductase	adh_short
551913	1786.11	1644.18	1658.27	2837.87	2559.4	2247.01	1696.18	2548.09	-0.587359	0.000121546	0.00423324	LOC551913	NC_037649.1	8846718	8848902	-	1075	protein_coding	protein CREG1	-
725305	55.007	144.193	113.426	590.577	266.023	194.173	104.209	350.258	-1.74765	0.000122981	0.00426691	LOC725305	NC_037638.1	27575255	27577314	+	1527	protein_coding	uncharacterized LOC725305	-
410925	1992.12	1371.71	1357.36	2306.63	3592.38	2970.65	1573.73	2956.55	-0.909872	0.00013299	0.00454506	LOC410925	NC_037640.1	11481577	11635945	+	10689	protein_coding	hormone receptor 4%2C transcript variant X9	zf-C4
100577268	438.977	453.179	395.584	582.362	762.671	736.658	429.247	693.897	-0.692425	0.000137767	0.00466872	LOC100577268	NC_037639.1	7814438	7838151	+	3016	protein_coding	uncharacterized LOC100577268%2C transcript variant X4	-
413399	2667.3	3781.8	2567.55	1800.03	1736.66	1846.65	3005.55	1794.44	0.74416	0.000138143	0.00466872	LOC413399	NC_037641.1	5057625	5131172	-	7198	protein_coding	zinc finger SWIM domain-containing protein 8%2C transcript variant X3	-
408452	710.777	254.679	341.215	1113.61	1081.25	1031.92	435.557	1075.59	-1.30538	0.000139709	0.00470423	LOC408452	NC_037651.1	5789174	5791327	+	2154	protein_coding	cytochrome P450 9e2	p450
408867	5548.16	6711.54	4802.32	12155.7	8185.57	9510.49	5687.34	9950.57	-0.807065	0.000144267	0.00483983	LOC408867	NC_037643.1	1758208	1813707	-	5929	protein_coding	alpha%2Calpha-trehalose-phosphate synthase [UDP-forming]%2C transcript variant X5	-
726827	22.6499	27.1533	15.9359	70.285	108.34	41.0366	21.913	73.2206	-1.73923	0.000162415	0.00529462	LOC726827	NC_037641.1	12380965	12389002	+	4291	protein_coding	coiled-coil domain-containing protein 170%2C transcript variant X1	-
726061	4521.36	5069.24	4783.57	2848.83	3111.83	3643.25	4791.39	3201.3	0.581898	0.000184655	0.00581027	LOC726061	NC_037638.1	20142640	20143585	+	736	protein_coding	mitochondrial import inner membrane translocase subunit Tim10%2C transcript variant X3	-
409424	1934.95	2544.92	1883.24	1369.19	1349.42	1341.2	2121.04	1353.27	0.648433	0.000190396	0.00597031	LOC409424	NC_037653.1	1253258	1272233	+	3353	protein_coding	solute carrier family 2%2C facilitated glucose transporter member 1%2C transcript variant X2	Sugar_tr
725439	146.685	85.2051	80.6167	1211.28	953.607	902.806	104.169	1022.56	-3.30009	2.06677e-34	9.42966e-31	LOC725439	NC_037645.1	5123531	5133536	-	1814	protein_coding	uncharacterized LOC725439%2C transcript variant X1	-
726040	17146	24290.9	20576	8288.16	9752.75	11001.8	20671	9680.91	1.09444	1.7528e-08	1.9746e-06	LOC726040	NC_037650.1	5750297	5759779	+	2983	protein_coding	4-coumarate--CoA ligase 1%2C transcript variant X2	AMP-binding
113218574	20902.7	11891.3	11971.6	38694.2	35961.4	26531.7	14921.8	33729.1	-1.17661	1.13318e-05	0.000544226	LOC113218574	NC_037650.1	4433366	4434702	-	1106	protein_coding	mucin-2-like	CBM_14
novel.268	210.321	205.054	205.291	415.321	315.366	312.279	206.889	347.655	-0.750148	0.000195606	0.00609181	-	NC_037645.1	972050	978989	+	6573	-	-	-
408511	1378.41	1768.71	1826.06	1124.56	919.281	1069.96	1657.73	1037.93	0.675486	0.000196483	0.00609832	LOC408511	NC_037652.1	7753236	7756505	-	2304	protein_coding	protein preli-like	MSF1
724172	2583.17	2563.64	2253.52	4106.65	3531.24	3351.99	2466.78	3663.3	-0.570693	0.000200696	0.00618957	LOC724172	NC_037643.1	9764269	10200454	+	21049	protein_coding	neurobeachin%2C transcript variant X8	-
413117	3746.95	3836.1	2777.53	901.839	2064.9	1789.6	3453.53	1585.44	1.12343	0.000200779	0.00618957	LOC413117	NC_037641.1	8637987	8648454	+	4146	protein_coding	proton-coupled amino acid transporter-like protein pathetic	Aa_trans
727455	491.827	404.49	411.52	901.839	638.241	675.603	435.946	738.561	-0.761855	0.000203614	0.00625581	LOC727455	NC_037647.1	11471796	11489311	+	1488	protein_coding	UBA-like domain-containing protein 2%2C transcript variant X1	-
409655	1813.07	1472.83	1645.14	2524.78	2558.33	2235	1643.68	2439.37	-0.569822	0.000207332	0.00634868	LOC409655	NC_037653.1	4968147	5078983	+	21772	protein_coding	sorbin and SH3 domain-containing protein 1%2C transcript variant X1	PDZ
551733	2000.74	1849.23	1952.61	2617.89	2829.71	2600.32	1934.2	2682.64	-0.47193	0.000208808	0.00637247	LOC551733	NC_037647.1	5697380	5741437	-	6473	protein_coding	amyloid-beta-like protein%2C transcript variant X2	-
408875	1868.08	1901.67	2023.86	3443.05	2521.85	2950.63	1931.2	2971.85	-0.622005	0.00021751	0.00661592	LOC408875	NC_037643.1	14242111	14268326	+	2475	protein_coding	heat shock protein beta-1%2C transcript variant X1	-
100577283	169.335	213.481	165.92	280.227	306.785	350.313	182.912	312.442	-0.77118	0.000220676	0.00668993	LOC100577283	NC_037645.1	10551206	10951318	+	5361	protein_coding	uncharacterized LOC100577283%2C transcript variant X2	-
100579019	17608.7	7541.12	8238.84	19766.5	35471.2	25516.8	11129.6	26918.2	-1.27422	0.000228902	0.00691632	LOC100579019	NC_037639.1	9021248	9021916	-	669	protein_coding	probable salivary secreted peptide	-
113218825	11.8643	0	4.68702	55.6804	26.8168	37.0331	5.51709	39.8434	-2.88206	0.000230351	0.00692673	LOC113218825	NC_037638.1	6437235	6439681	+	949	protein_coding	uncharacterized LOC113218825%2C transcript variant X2	-
413596	1197.21	1023.4	763.984	1675.89	1720.57	1587.42	994.864	1661.29	-0.740188	0.000230765	0.00692673	LOC413596	NC_037650.1	7252933	7281087	-	6243	protein_coding	receptor-type guanylate cyclase gcy-4%2C transcript variant X2	Pkinase_Tyr
551632	182.278	141.384	180.919	348.687	276.75	262.234	168.194	295.89	-0.81683	0.000236441	0.00707385	LOC551632	NC_037639.1	24139	31238	-	1576	protein_coding	methyl farnesoate epoxidase%2C transcript variant X1	p450
724603	2785.94	2338.93	2363.2	3653.91	3632.07	3452.08	2496.02	3579.35	-0.520295	0.000237221	0.007074	LOC724603	NC_037640.1	6253964	6319730	-	5228	protein_coding	receptor-type guanylate cyclase Gyc76C-like	Guanylate_cyc
107964891	555.463	599.245	608.375	416.233	361.491	404.361	587.694	394.028	0.576401	0.000239017	0.00710434	LOC107964891	NC_037645.1	1440022	1441045	+	824	protein_coding	THO complex subunit 7 homolog%2C transcript variant X2	-
412569	492.906	382.019	422.769	1120	712.255	642.574	432.565	824.942	-0.932369	0.000241502	0.00713383	LOC412569	NC_037647.1	8110582	8116557	-	3031	protein_coding	probable 2-oxoglutarate dehydrogenase E1 component DHKTD1 homolog%2C mitochondrial%2C transcript variant X1	-
novel.397	718.327	741.565	680.555	1032.37	1162.78	960.858	713.482	1052	-0.55997	0.000241573	0.00713383	-	NC_037649.1	3529905	3844735	+	6491	-	PF13857:Ankyrin repeats (many copies)|PF12796:Ankyrin repeats (3 copies)	-
408504	993.362	630.143	694.616	1339.98	1278.63	1330.19	772.707	1316.26	-0.769286	0.000244747	0.00718291	LOC408504	NC_037652.1	1364081	1371015	-	3389	protein_coding	protein FAM160B1%2C transcript variant X3	-
100577976	271.799	261.233	290.595	187.123	155.538	165.147	274.543	169.269	0.696219	0.000244809	0.00718291	LOC100577976	NC_037641.1	6766824	6767711	+	888	protein_coding	GSK3-beta interaction protein	-
724506	1133.58	1310.85	1375.17	808.734	504.156	821.734	1273.2	711.542	0.839009	0.00024742	0.0072275	LOC724506	NC_037651.1	6764426	6766951	+	2134	protein_coding	HEAT repeat-containing protein 3	-
100577638	659.005	738.756	509.01	1074.36	926.79	1239.11	635.591	1080.08	-0.765232	0.000247913	0.0072275	LOC100577638	NC_037640.1	3145209	3177198	-	4106	protein_coding	uncharacterized LOC100577638%2C transcript variant X2	-
412610	1961.92	2271.51	2441.94	1272.43	1253.96	1657.48	2225.12	1394.62	0.674165	0.000249604	0.00725362	LOC412610	NC_037638.1	2191810	2197321	+	2640	protein_coding	glutathione synthetase%2C transcript variant X1	-
409034	1383.8	1621.71	1374.23	2322.14	2486.46	1924.72	1459.91	2244.44	-0.620305	0.000254468	0.00737149	LOC409034	NC_037639.1	15570667	15587165	-	11065	protein_coding	uncharacterized LOC409034	-
410428	321.413	538.384	457.453	896.362	1130.6	636.568	439.084	887.843	-1.01488	0.000255533	0.00737892	LOC410428	NC_037650.1	3964218	3974549	-	5534	protein_coding	uncharacterized LOC410428	-
409646	483.199	616.098	372.149	1342.72	758.38	886.792	490.482	995.963	-1.02226	0.000256516	0.00738395	LOC409646	NC_037638.1	11855131	11865607	-	2297	protein_coding	cationic amino acid transporter 3%2C transcript variant X4	-
552145	227.578	197.563	188.418	388.85	291.767	345.308	204.52	341.975	-0.743957	0.000258853	0.00742778	LOC552145	NC_037648.1	13223002	13226268	-	2805	protein_coding	repressor of RNA polymerase III transcription MAF1 homolog	-
100577043	101.385	56.1792	87.1786	141.483	214.535	172.154	81.5811	176.057	-1.11122	0.000263168	0.00750869	LOC100577043	NC_037638.1	23246496	23248301	+	1602	protein_coding	uncharacterized LOC100577043	-
100577064	499.377	1294.93	570.879	414.408	252.078	214.191	788.396	293.559	1.42488	0.000263318	0.00750869	LOC100577064	NC_037646.1	6875856	6878478	+	1423	protein_coding	uncharacterized LOC100577064%2C transcript variant X2	-
413877	942.669	993.435	1023.65	599.705	452.668	711.635	986.583	588.003	0.746233	0.000267568	0.00760611	LOC413877	NC_037643.1	16466009	16466971	+	755	protein_coding	nuclear cap-binding protein subunit 2	RRM_1
411830	159.628	191.946	219.353	382.46	272.459	366.327	190.309	340.415	-0.838461	0.000268549	0.00761029	Acph-1	NC_037642.1	13090287	13099780	-	2901	protein_coding	venom acid phosphatase%2C transcript variant X1	Acid_phosphat_A
409736	4315.35	2813.64	3233.11	4975.63	6499.33	6264.59	3454.03	5913.18	-0.775751	0.000271503	0.00767018	LOC409736	NC_037650.1	10949823	10956772	-	2020	protein_coding	methylmalonate-semialdehyde dehydrogenase [acylating]-like protein%2C transcript variant X1	Aldedh
552635	301.999	361.419	380.586	234.588	145.884	192.172	348.002	190.881	0.864845	0.00027386	0.00771289	LOC552635	NC_037641.1	8880403	8881617	-	907	protein_coding	frataxin homolog%2C mitochondrial	Frataxin_Cyay
100578990	216.792	182.582	164.983	267.448	456.959	352.315	188.119	358.907	-0.93187	0.00028039	0.00787249	LOC100578990	NC_037651.1	2268015	2336388	-	9828	protein_coding	dynein intermediate chain 3%2C ciliary%2C transcript variant X8	-
102656669	89.5212	130.148	128.424	188.948	232.77	218.195	116.031	213.304	-0.874425	0.000282662	0.00791195	LOC102656669	NC_037638.1	12577483	12580393	+	1279	protein_coding	ctenidin-1-like%2C transcript variant X1	-
408976	3495.64	3127.31	2906.89	4687.19	4424.78	4402.93	3176.61	4504.97	-0.504218	0.000284242	0.00793184	LOC408976	NC_037646.1	12004649	12044817	-	8458	protein_coding	protein kinase shaggy%2C transcript variant X5	Pkinase
413575	5905.16	7974.64	4915.75	2977.53	4285.33	2892.58	6265.18	3385.15	0.88825	0.000288301	0.00802058	LOC413575	NC_037638.1	20451866	20473760	-	4081	protein_coding	facilitated trehalose transporter Tret1	Sugar_tr
100576247	2293.04	1959.72	1972.3	2738.38	3131.13	3294.94	2075.02	3054.82	-0.558063	0.000290852	0.00804524	LOC100576247	NC_037647.1	2372224	2495006	+	10417	protein_coding	frizzled 2%2C transcript variant X4	-
107964994	30.1999	19.6627	35.6213	62.0699	68.6511	80.0715	28.4947	70.2642	-1.30279	0.000290951	0.00804524	LOC107964994	NC_037646.1	9739567	9741117	+	1350	protein_coding	uncharacterized LOC107964994	-
409633	33.4356	46.816	60.9313	6.38955	7.50871	21.0188	47.061	11.639	2.0203	0.000292238	0.00805641	LOC409633	NC_037645.1	4202401	4206565	+	1312	protein_coding	ras-related and estrogen-regulated growth inhibitor	Ras
408809	301.999	329.585	296.22	506.6	478.412	428.383	309.268	471.132	-0.607311	0.000299052	0.00818244	LOC408809	NC_037641.1	7989171	8016620	+	8576	protein_coding	diacylglycerol kinase theta%2C transcript variant X1	-
413464	694.598	485.014	627.123	1087.14	910.7	943.843	602.245	980.56	-0.704152	0.00029911	0.00818244	LOC413464	NC_037647.1	3123636	3194289	-	5163	protein_coding	tyrosine-protein kinase Src64B%2C transcript variant X4	Pkinase_Tyr
413977	6155.39	6561.73	5767.85	8753.68	8597.48	8108.24	6161.66	8486.47	-0.461853	0.0002995	0.00818244	LOC413977	NC_037651.1	3016090	3032867	-	7198	protein_coding	calsyntenin-1	-
411556	31.2785	32.7712	56.2442	104.971	104.049	78.0697	40.098	95.6967	-1.2512	0.000301647	0.00821651	LOC411556	NC_037653.1	2840884	2847570	-	3865	protein_coding	cytosolic carboxypeptidase 2%2C transcript variant X2	-
725918	2276.86	2477.5	2352.88	1400.22	1762.4	1677.5	2369.08	1613.37	0.554632	0.000303266	0.00823603	LOC725918	NC_037650.1	2163239	2165825	-	477	protein_coding	39S ribosomal protein L53%2C mitochondrial	-
411083	4923.67	6020.54	5099.48	7873.75	10378.1	7452.65	5347.89	8568.17	-0.679928	0.000304687	0.0082426	LOC411083	NC_037642.1	6883507	7002055	+	8299	protein_coding	sodium/potassium-transporting ATPase subunit alpha%2C transcript variant X6	-
725455	60.3998	183.519	324.342	28.2966	62.2151	57.0509	189.42	49.1875	1.94897	0.000305315	0.0082426	LOC725455	NC_037638.1	5779104	5783161	+	1825	protein_coding	fructose-bisphosphate aldolase	-
100578236	46.3785	46.816	40.3084	76.6746	96.5406	104.093	44.5009	92.436	-1.05384	0.000316916	0.00853056	LOC100578236	NC_037644.1	3089715	3215807	+	5856	protein_coding	RNA-binding protein Musashi homolog 2	-
725127	220.028	177.901	180.919	294.832	346.473	301.269	192.949	314.192	-0.704411	0.000320504	0.00860176	LOC725127	NC_037642.1	4961399	4965323	-	3063	protein_coding	uncharacterized LOC725127%2C transcript variant X1	HLH
412936	577.034	599.245	578.378	934.7	903.191	760.679	584.886	866.19	-0.566567	0.000325767	0.00871736	LOC412936	NC_037650.1	10695641	10708942	-	4831	protein_coding	uncharacterized LOC412936	-
551847	994.44	986.881	915.844	1374.67	1896.49	1359.21	965.722	1543.46	-0.676246	0.000332936	0.00888316	LOC551847	NC_037652.1	3471482	3475098	+	1579	protein_coding	N-acetyl-D-glucosamine kinase%2C transcript variant X2	BcrAD_BadFG
724962	102.464	120.785	107.801	163.39	218.825	203.181	110.35	195.132	-0.819656	0.000334361	0.00889517	LOC724962	NC_037650.1	10469348	10533767	-	5390	protein_coding	uncharacterized LOC724962%2C transcript variant X5	-
413310	3562.51	3218.13	2879.7	5130.81	4268.17	4874.35	3220.12	4757.78	-0.56338	0.000353352	0.00937308	LOC413310	NC_037648.1	463094	512075	-	9098	protein_coding	F-actin-monooxygenase Mical%2C transcript variant X5	CH
102653835	75.4998	31.8349	53.432	178.907	95.4679	141.126	53.5889	138.5	-1.37615	0.000355155	0.00938946	LOC102653835	NC_037646.1	10084283	10086535	+	2073	protein_coding	uncharacterized LOC102653835	-
724129	1802.29	2071.14	2023.86	1485.11	1309.73	1172.05	1965.76	1322.3	0.571971	0.000356397	0.00938946	LOC724129	NC_037640.1	6130957	6134005	+	2408	protein_coding	pescadillo homolog%2C transcript variant X1	-
408770	820.791	847.369	818.354	1051.54	1880.4	1473.32	828.838	1468.42	-0.824691	0.000357536	0.00938946	LOC408770	NC_037641.1	13021636	13132929	-	8270	protein_coding	protein turtle%2C transcript variant X15	-
725107	263.171	275.278	347.777	163.39	154.465	198.177	295.409	172.011	0.780744	0.000358877	0.00938946	LOC725107	NC_037647.1	3558617	3560120	-	1207	protein_coding	mitochondrial genome maintenance exonuclease 1	-
552780	448.685	387.636	430.268	287.53	277.822	277.248	422.196	280.867	0.587248	0.000359115	0.00938946	LOC552780	NC_037642.1	9838677	9839814	-	807	protein_coding	ribonuclease P/MRP protein subunit POP5	-
408981	1368.7	1547.74	1407.98	2368.7	2208.63	1852.65	1441.47	2143.33	-0.572266	0.000368215	0.0095999	LOC408981	NC_037646.1	11777130	11799422	-	3251	protein_coding	activating transcription factor 3%2C transcript variant X2	-
725283	1535.88	718.157	883.972	1769.91	2394.21	2278.03	1046	2147.38	-1.0381	0.000369396	0.00960324	LOC725283	NC_037638.1	23248289	23250912	-	1257	protein_coding	uncharacterized LOC725283	-
725457	74.4212	33.7075	60.9313	13.6919	9.65406	25.0223	56.3533	16.1228	1.80092	0.000371475	0.00961492	LOC725457	NC_037638.1	17943308	17952729	+	3405	protein_coding	sodium channel protein Nach	-
408427	4772.67	3837.04	4160.2	8268.08	5795.65	6404.72	4256.63	6822.82	-0.680807	0.000371953	0.00961492	LOC408427	NC_037650.1	5959237	5985060	-	12100	protein_coding	piezo-type mechanosensitive ion channel component%2C transcript variant X4	-
551865	978.262	921.339	873.66	635.304	653.258	673.601	924.42	654.054	0.498958	0.000375024	0.00966693	LOC551865	NC_037643.1	13323698	13353752	+	4303	protein_coding	uncharacterized LOC551865%2C transcript variant X1	-
102654029	2777.31	2792.11	2868.46	2045.57	1652.99	2086.86	2812.63	1928.47	0.544247	0.000379873	0.00976435	LOC102654029	NC_037647.1	10317615	10321527	-	1029	protein_coding	uncharacterized LOC102654029%2C transcript variant X1	-
411355	4624.9	5262.12	4887.62	3072.46	3800.48	3338.98	4924.88	3403.97	0.533068	0.000382924	0.00981511	LOC411355	NC_037643.1	5445314	5458762	+	6200	protein_coding	von Willebrand factor A domain-containing protein 8	AAA_5
408884	623.413	639.506	671.181	848.897	971.842	945.845	644.7	922.195	-0.515841	0.000387692	0.0099095	LOC408884	NC_037643.1	9518925	9667691	+	6426	protein_coding	transcription factor Sox-13%2C transcript variant X2	HMG_box
100576736	844.519	749.992	857.725	376.071	607.133	453.405	817.412	478.87	0.772454	0.000391534	0.00997975	LOC100576736	NC_037653.1	2978344	2979755	-	778	protein_coding	uncharacterized LOC100576736	-
408828	136.978	157.302	151.859	233.675	257.442	227.203	148.713	239.44	-0.685281	0.000399308	0.0101495	LOC408828	NC_037642.1	5761865	5778155	-	2729	protein_coding	uncharacterized MFS-type transporter C09D4.1%2C transcript variant X1	MFS_1
595137	348.378	276.214	281.221	478.303	460.177	457.408	301.938	465.296	-0.625548	0.000403921	0.0102383	uzip	NC_037640.1	4427155	4450061	-	2896	protein_coding	unzipped%2C transcript variant X2	-
102654781	15046	14655.3	16253.6	20379.9	21688.4	20104	15318.3	20724.1	-0.436033	0.000406597	0.0102775	LOC102654781	NC_037638.1	13302385	13304070	-	794	protein_coding	protein G12	-
725189	1872.4	1916.65	1872	2551.26	3447.57	2626.35	1887.01	2875.06	-0.607283	0.000412223	0.0103802	LOC725189	NC_037638.1	10231883	10452369	-	14936	protein_coding	protein bric-a-brac 2%2C transcript variant X8	-
724542	2365.3	2701.28	2411	1382.88	1692.68	1853.66	2492.53	1643.07	0.601507	0.000412934	0.0103802	LOC724542	NC_037647.1	2853072	2855966	+	2326	protein_coding	U3 small nucleolar RNA-associated protein 4 homolog	-
726848	1777.48	2567.39	1520.47	7545.14	3408.96	3022.7	1955.11	4658.93	-1.2528	0.000419877	0.0105258	Hex70a	NC_037645.1	11848693	11852800	-	2591	protein_coding	hexamerin 70a	-
409676	173.65	161.047	196.855	261.972	302.494	287.256	177.184	283.907	-0.679151	0.00042127	0.0105318	LOC409676	NC_037650.1	10685094	10688915	-	2913	protein_coding	kinesin 2A	Kinesin
412243	3669.29	3873.56	3043.75	5607.29	9013.67	4947.42	3528.87	6522.79	-0.886238	0.000425608	0.0106111	LOC412243	NC_037640.1	12082455	12164657	-	17953	protein_coding	protein split ends%2C transcript variant X2	-
novel.5	171.492	107.677	159.359	87.6281	57.9244	62.0554	146.176	69.2026	1.07407	0.000430572	0.0106836	-	NC_037638.1	1928072	1934608	+	6440	-	-	-
410373	155.314	105.804	110.614	256.495	188.791	242.216	123.911	229.167	-0.891086	0.000430856	0.0106836	LOC410373	NC_037649.1	8346817	8468219	+	5286	protein_coding	leucine-rich repeat-containing protein 15%2C transcript variant X2	-
413416	1003.07	982.2	995.523	1360.06	1342.99	1334.19	993.597	1345.75	-0.437767	0.000434028	0.0107331	LOC413416	NC_037640.1	1467274	1488220	+	5936	protein_coding	protein bicaudal C homolog 1-B%2C transcript variant X2	-
410875	762.548	844.561	893.346	591.49	587.825	562.502	833.485	580.606	0.522	0.000440054	0.0108527	LOC410875	NC_037639.1	10379535	10380927	+	1257	protein_coding	probable ribosome production factor 1	-
107965795	160.707	187.264	177.169	343.21	294.985	245.219	175.047	294.471	-0.750205	0.000442854	0.0108923	LOC107965795	NC_037648.1	4419527	4450562	-	2116	protein_coding	lactosylceramide 4-alpha-galactosyltransferase%2C transcript variant X4	Gly_transf_sug
novel.112	197.378	153.556	330.904	115.012	50.4156	99.0885	227.279	88.172	1.36365	0.000444289	0.0108982	-	NC_037640.1	1713	13034	-	3612	-	-	-
725021	63.6356	63.6698	44.058	25.5582	21.4535	22.0197	57.1211	23.0104	1.30748	0.000446347	0.0109194	LOC725021	NC_037645.1	4511467	4555900	-	1527	protein_coding	trypsin 3A1%2C transcript variant X2	Trypsin
413633	34.5142	29.9622	36.5588	78.5002	80.4505	61.0545	33.6784	73.3351	-1.12325	0.000448222	0.0109198	LOC413633	NC_037653.1	1536225	1585748	-	4763	protein_coding	serine/threonine-protein kinase BRSK2%2C transcript variant X1	Pkinase
411599	347.299	294.941	258.723	504.774	441.941	473.423	300.321	473.379	-0.658284	0.000448759	0.0109198	LOC411599	NC_037644.1	7967174	7995245	+	1903	protein_coding	uridine phosphorylase 1%2C transcript variant X2	-
novel.108	989.048	789.318	757.422	1407.53	1163.85	1343.2	845.263	1304.86	-0.627248	0.000452365	0.0109783	-	NC_037640.1	11861527	11942191	+	16841	-	-	-
724885	997.676	640.443	657.12	1875.79	1156.34	1307.17	765.08	1446.43	-0.919633	0.000458375	0.0110733	LOC724885	NC_037640.1	9937322	10035651	+	5352	protein_coding	zinc finger protein 395%2C transcript variant X2	-
410078	1645.9	1792.12	1474.54	2292.94	2415.66	2257.02	1637.52	2321.87	-0.503735	0.000458707	0.0110733	LOC410078	NC_037650.1	11144341	11179933	-	5652	protein_coding	echinoderm microtubule-associated protein-like 2%2C transcript variant X5	-
724618	987.969	718.157	637.435	1196.67	1363.37	1315.17	781.187	1291.74	-0.726184	0.000460928	0.0110976	LOC724618	NC_037638.1	14466267	14727561	-	5255	protein_coding	cysteine-rich motor neuron 1 protein%2C transcript variant X3	-
552604	2067.62	2030.88	1779.19	3307.05	2877.98	2561.29	1959.23	2915.44	-0.573635	0.000464571	0.0111558	LOC552604	NC_037643.1	16905031	16940067	-	8257	protein_coding	SLIT-ROBO Rho GTPase-activating protein 1%2C transcript variant X7	RhoGAP
551400	745.291	866.096	834.289	612.484	467.686	513.458	815.225	531.209	0.617365	0.000466354	0.0111692	LOC551400	NC_037644.1	940007	941436	+	742	protein_coding	coiled-coil domain-containing protein 86	-
413012	2633.86	2394.17	2186.03	4493.68	3303.83	3424.06	2404.69	3740.52	-0.637643	0.0004813	0.011497	LOC413012	NC_037642.1	13800215	13808455	+	3537	protein_coding	EH domain-containing protein 3	Acid_phosphat_A
726247	51.7713	46.816	59.9939	104.058	126.575	88.0786	52.8604	106.237	-1.00539	0.000491092	0.011671	LOC726247	NC_037649.1	11405644	11466368	-	4167	protein_coding	protein vestigial%2C transcript variant X3	-
726081	3191.48	3665.69	3442.15	2160.58	2545.45	2524.25	3433.11	2410.1	0.510685	0.000491142	0.011671	LOC726081	NC_037643.1	13032257	13035398	-	2332	protein_coding	mitochondrial import receptor subunit TOM70	-
725485	1569.32	1264.97	1429.54	2690.91	2142.13	1910.71	1421.28	2247.92	-0.661765	0.000495427	0.0117423	LOC725485	NC_037645.1	12656853	12679647	-	9645	protein_coding	regulator of G-protein signaling 11%2C transcript variant X9	RGS
408845	154.235	90.823	143.423	247.367	230.625	237.212	129.494	238.401	-0.882863	0.000498273	0.0117791	LOC408845	NC_037642.1	10443958	10467981	+	8861	protein_coding	protein unc-79 homolog%2C transcript variant X2	-
411212	340.828	302.431	287.783	474.652	572.808	430.384	310.347	492.615	-0.666808	0.000499628	0.0117806	LOC411212	NC_037644.1	11685736	11807792	+	5871	protein_coding	discoidin domain-containing receptor 2	-
552401	1650.21	2362.34	1836.37	1172.94	1327.97	1232.1	1949.64	1244.34	0.6482	0.00050327	0.0118359	LOC552401	NC_037646.1	6007533	6017656	-	2635	protein_coding	protein cueball	-
724439	781.962	654.488	734.925	903.665	1334.41	1571.4	723.792	1269.82	-0.810893	0.000512468	0.0120213	LOC724439	NC_037645.1	12387152	12393402	+	3965	protein_coding	uncharacterized LOC724439	DUF229
100576366	402.306	444.752	494.012	287.53	216.68	308.275	447.023	270.828	0.722374	0.00052029	0.0121734	LOC100576366	NC_037640.1	12271199	12272979	+	1435	protein_coding	tRNA-splicing endonuclease subunit Sen2	-
552636	89.5212	83.3325	114.363	278.402	145.884	179.16	95.739	201.148	-1.07238	0.000533322	0.0124464	LOC552636	NC_037638.1	5314561	5321069	+	1715	protein_coding	dipeptidase 1%2C transcript variant X1	-
410676	876.876	867.969	930.842	476.478	511.665	690.617	891.896	559.587	0.672779	0.000545287	0.0126932	LOC410676	NC_037638.1	21488281	21489212	-	743	protein_coding	adenylate kinase isoenzyme 6	-
408871	18744.4	22565.3	20389.5	26351.4	32222	30770.5	20566.4	29781.3	-0.534085	0.00054964	0.012762	LOC408871	NC_037643.1	15330666	15336329	-	2302	protein_coding	sorbitol dehydrogenase	ADH_N
102653748	449.763	728.457	651.496	295.745	353.982	389.348	609.905	346.358	0.817548	0.000556714	0.0128934	LOC102653748	NC_037651.1	10507585	10521356	+	3840	protein_coding	growth/differentiation factor 8	TGFb_propeptide
408489	3457.89	3074.87	2857.21	4300.17	4337.89	4430.96	3129.99	4356.34	-0.477115	0.000560002	0.0129076	EphR	NC_037651.1	9865919	9943024	+	12575	protein_coding	Eph receptor tyrosine kinase%2C transcript variant X1	Pkinase_Tyr
551250	6186.67	4930.66	4717.95	6930.83	8608.2	9441.43	5278.43	8326.82	-0.657705	0.000560733	0.0129076	LOC551250	NC_037650.1	10296741	10307538	+	3615	protein_coding	microsomal triglyceride transfer protein large subunit	Vitellogenin_N
408669	1842.2	1633.88	1576.71	2052.87	3390.72	3119.79	1684.26	2854.46	-0.761024	0.000562719	0.0129076	LOC408669	NC_037639.1	13880761	13888198	-	3206	protein_coding	uncharacterized protein KIAA0930 homolog%2C transcript variant X1	-
408551	19783.1	16234.9	17066.4	21818.5	31834.8	32446	17694.8	28699.8	-0.697714	0.000562982	0.0129076	LOC408551	NC_037653.1	6992891	7033121	+	6426	protein_coding	collagen alpha-5(IV) chain	-
412985	500.456	561.792	552.131	406.193	319.657	323.289	538.126	349.713	0.620987	0.000578543	0.0132311	LOC412985	NC_037643.1	15043923	15046732	+	2429	protein_coding	guanine nucleotide-binding protein-like 1	-
408675	2734.17	2963.45	2868.46	2084.82	2018.77	2221.98	2855.36	2108.52	0.437486	0.000585342	0.0133531	LOC408675	NC_037639.1	14641367	14642910	-	1174	protein_coding	probable 39S ribosomal protein L24%2C mitochondrial	KOW
408677	1803.37	1597.36	1726.7	2156.93	2663.45	3115.78	1709.14	2645.39	-0.630171	0.000594519	0.0135286	LOC408677	NC_037639.1	14687041	14722203	-	16552	protein_coding	titin%2C transcript variant X7	-
408463	7209.15	6248.06	5788.47	2898.12	4788.41	3767.36	6415.23	3817.96	0.748803	0.000598919	0.0135949	LOC408463	NC_037651.1	8032761	8058886	+	8505	protein_coding	uncharacterized LOC408463%2C transcript variant X8	-
724328	416.328	342.693	365.588	548.588	569.59	536.479	374.869	551.552	-0.558007	0.000605468	0.0137094	LOC724328	NC_037638.1	6646192	6650235	+	1604	protein_coding	arrestin domain-containing protein 17	-
413021	3174.23	3401.65	3107.49	5902.12	4069.72	4901.38	3227.79	4957.74	-0.619243	0.000608484	0.0137286	LOC413021	NC_037642.1	5157589	5286950	-	11515	protein_coding	papilin%2C transcript variant X1	Kunitz_BPTI
412448	346.221	232.207	332.778	497.472	518.101	480.429	303.735	498.667	-0.716152	0.000609324	0.0137286	LOC412448	NC_037643.1	4786516	4789053	-	1425	protein_coding	zinc transporter ZIP1	-
412619	3205.51	2315.52	2839.4	1163.81	2032.72	1512.35	2786.81	1569.63	0.828422	0.000631577	0.0141949	LOC412619	NC_037640.1	602649	607412	+	1769	protein_coding	amidophosphoribosyltransferase%2C transcript variant X1	Pribosyltran
410554	2536.79	2939.11	3036.25	3506.95	5028.69	4943.41	2837.38	4493.02	-0.662921	0.000645386	0.0144696	LOC410554	NC_037651.1	9760928	9764421	+	2510	protein_coding	methylcrotonoyl-CoA carboxylase beta chain%2C mitochondrial	Carboxyl_trans
100577679	279.349	337.075	322.467	177.995	151.247	225.201	312.964	184.814	0.759917	0.0006476	0.0144837	LOC100577679	NC_037652.1	1576734	1579419	+	1958	protein_coding	origin recognition complex subunit 2%2C transcript variant X1	-
413005	2238.03	1649.8	1968.55	2732.9	3071.06	2919.61	1952.12	2907.86	-0.575085	0.000649598	0.0144929	LOC413005	NC_037643.1	3962742	4005637	-	7101	protein_coding	protein NDRG3%2C transcript variant X2	Ndr
409649	349.456	202.245	193.105	414.408	480.558	512.458	248.269	469.141	-0.919962	0.00067129	0.0148983	LOC409649	NC_037647.1	10901729	10910479	-	3066	protein_coding	solute carrier organic anion transporter family member 5A1%2C transcript variant X3	-
552073	1651.29	1522.46	1564.53	1830.15	3336.01	3402.04	1579.42	2856.07	-0.854512	0.00067168	0.0148983	LOC552073	NC_037639.1	13873627	13880767	+	1965	protein_coding	arylsulfatase B	Sulfatase
552025	1006.3	1108.6	1067.7	784.089	583.534	741.662	1060.87	703.095	0.592919	0.000672668	0.0148983	LOC552025	NC_037642.1	10994562	10996779	+	1593	protein_coding	tyrosine--tRNA ligase%2C mitochondrial	-
412363	1117.4	1187.25	1246.75	847.984	671.493	868.776	1183.8	796.085	0.572094	0.000675378	0.0149037	LOC412363	NC_037647.1	8051348	8052981	-	1563	protein_coding	cilia- and flagella-associated protein 20	-
409642	1503.52	1753.73	1926.37	3151.87	2265.49	2678.39	1727.87	2698.58	-0.643192	0.000676317	0.0149037	LOC409642	NC_037640.1	8047298	8054825	+	5444	protein_coding	uncharacterized LOC409642%2C transcript variant X1	-
409273	1176.72	1165.72	1169.88	1989.89	1543.58	1601.43	1170.77	1711.63	-0.54825	0.000677931	0.0149037	LOC409273	NC_037645.1	6508532	6519744	+	4201	protein_coding	midnolin-A%2C transcript variant X1	ubiquitin
100577544	80.8927	34.6438	63.7435	143.308	131.939	121.108	59.76	132.118	-1.14958	0.000679447	0.0149037	LOC100577544	NC_037652.1	4555010	4557277	-	1759	protein_coding	uncharacterized LOC100577544%2C transcript variant X2	-
410009	761.47	856.733	711.49	1038.76	1179.94	1134.01	776.564	1117.57	-0.52483	0.000685975	0.0150108	LOC410009	NC_037638.1	15000602	15079052	+	19781	protein_coding	cadherin-related tumor suppressor%2C transcript variant X1	Cadherin
412262	161.785	152.62	139.673	101.32	80.4505	67.0599	151.36	82.9435	0.864521	0.000699915	0.0152792	LOC412262	NC_037638.1	21025148	21027811	+	2664	protein_coding	protein Hook homolog 3	-
100577607	958.848	1161.04	1130.51	574.147	743.363	777.694	1083.46	698.401	0.63436	0.000713561	0.01554	LOC100577607	NC_037647.1	381765	383919	+	1163	protein_coding	dehydrogenase/reductase SDR family member 4	adh_short
551327	25350.7	19821	16071.8	14136.4	9212.12	11939.7	20414.5	11762.7	0.795314	0.000718528	0.0156109	LOC551327	NC_037651.1	6019727	6024363	+	1566	protein_coding	carboxypeptidase B	-
551406	1278.1	1707.85	1964.8	1129.12	863.502	1007.9	1650.25	1000.18	0.722407	0.000723886	0.0156899	LOC551406	NC_037638.1	11840364	11841949	-	1426	protein_coding	cell growth-regulating nucleolar protein	-
410167	10918.4	5718.11	8013.87	11261.1	17925.4	18828.8	8216.77	16005.1	-0.961919	0.000733392	0.0158583	LOC410167	NC_037649.1	8107561	8114589	-	1279	protein_coding	sorbitol dehydrogenase	ADH_N
novel.200	1138.97	2696.6	1685.45	1141.9	719.764	668.597	1840.34	843.421	1.12553	0.000738615	0.0159335	-	NC_037643.1	1376155	1381188	+	1651	-	-	-
406112	17.2571	19.6627	14.0611	98.5816	33.2529	41.0366	16.9936	57.6237	-1.7663	0.000741974	0.0159682	Per	NC_037649.1	10032689	10051762	-	4330	protein_coding	period circadian protein%2C transcript variant X5	PAS
727246	641.748	869.841	776.17	1973.46	1111.29	1156.03	762.587	1413.59	-0.890456	0.000753028	0.016168	LOC727246	NC_037642.1	13264504	13277768	+	5307	protein_coding	protein spire%2C transcript variant X2	-
551643	18404.7	15478.3	14708.8	29384.6	20978.3	24543.9	16197.3	24968.9	-0.624428	0.00077048	0.0165038	Tret1	NC_037638.1	14292090	14310767	-	5357	protein_coding	trehalose transporter 1%2C transcript variant X2	Sugar_tr
413989	1753.75	1940.99	2000.42	1306.21	1017.97	1421.27	1898.39	1248.48	0.604435	0.000785517	0.0167804	LOC413989	NC_037647.1	246436	247938	-	1227	protein_coding	39S ribosomal protein L46%2C mitochondrial	-
410211	4862.19	5091.71	5406.95	6621.4	8211.31	6929.19	5120.28	7253.97	-0.502436	0.000787068	0.0167804	LOC410211	NC_037647.1	9169240	9237044	+	10602	protein_coding	four and a half LIM domains protein 2%2C transcript variant X4	LIM
724422	725.877	415.726	425.581	866.24	977.205	961.859	522.395	935.102	-0.840983	0.00079449	0.0168991	LOC724422	NC_037653.1	4494356	4511762	+	2561	protein_coding	homeobox protein Hox-B1a%2C transcript variant X1	Homeobox
113219316	3.23571	4.6816	3.74962	20.9942	16.0901	20.0179	3.88897	19.0341	-2.2867	0.000799092	1	LOC113219316	NC_037653.1	1607304	1608810	+	840	protein_coding	uncharacterized LOC113219316	-
100578468	62.557	53.3702	62.8061	9.12793	21.4535	31.0277	59.5778	20.5364	1.54358	0.000816501	0.0173269	LOC100578468	NC_037639.1	74168	76404	+	1235	protein_coding	uncharacterized LOC100578468%2C transcript variant X2	-
411099	159.628	156.365	119.05	303.047	209.171	248.222	145.015	253.48	-0.808131	0.000829818	0.0175161	LOC411099	NC_037642.1	9847984	9864274	-	3337	protein_coding	protein yippee-like 1%2C transcript variant X1	-
409933	531.734	404.49	359.963	680.031	712.255	659.589	432.063	683.958	-0.663837	0.000830873	0.0175161	LOC409933	NC_037644.1	9570136	9604553	+	6939	protein_coding	glucose transporter type 1%2C transcript variant X3	-
113218983	1799.05	1984.06	1874.81	1417.57	1234.65	1425.27	1885.97	1359.16	0.472457	0.000831176	0.0175161	LOC113218983	NC_037646.1	1143873	1146838	-	842	protein_coding	60S ribosome subunit biogenesis protein NIP7 homolog	-
408456	1836.8	1836.12	1700.45	2125.89	3722.18	3230.88	1791.13	3026.32	-0.756539	0.000838819	0.0176365	LOC408456	NC_037651.1	7199600	7207215	+	3427	protein_coding	facilitated trehalose transporter Tret1-2 homolog%2C transcript variant X1	-
725827	396.913	331.457	336.528	477.391	1101.64	605.541	354.966	728.189	-1.03631	0.00084269	0.0176771	InR-2	NC_037639.1	14542801	14593835	+	9214	protein_coding	insulin-like receptor-like%2C transcript variant X1	Pkinase_Tyr
100578881	197.378	228.462	231.539	156.088	119.067	115.103	219.126	130.086	0.750867	0.000851182	0.0178143	LOC100578881	NC_037638.1	15189784	15190552	+	500	protein_coding	histone H3.3-like type 1	-
724497	212.478	202.245	252.162	324.954	367.927	335.299	222.295	342.727	-0.623514	0.0008602	0.0179331	LOC724497	NC_037638.1	19353592	19360102	-	3623	protein_coding	protein patched homolog 3%2C transcript variant X2	-
413510	1173.48	1075.83	959.902	1409.35	1553.23	1832.64	1069.74	1598.41	-0.579539	0.000862816	0.0179331	LOC413510	NC_037647.1	2546343	2572211	+	10089	protein_coding	SNF-related serine/threonine-protein kinase	-
724355	486.434	491.568	557.755	357.815	322.875	368.329	511.919	349.673	0.549737	0.000863457	0.0179331	LOC724355	NC_037644.1	9124345	9125919	-	1205	protein_coding	transcription initiation factor IIE subunit beta	-
552623	532.813	588.945	596.189	366.03	249.933	408.365	572.649	341.442	0.745263	0.000864719	0.0179331	LOC552623	NC_037645.1	7189683	7192199	+	1714	protein_coding	vacuolar fusion protein CCZ1 homolog	-
102654768	194.142	193.818	218.415	101.32	49.343	127.114	202.125	92.5922	1.12392	0.000872398	0.0180513	LOC102654768	NC_037652.1	2478453	2480307	+	1201	protein_coding	transcription termination factor 5%2C mitochondrial	-
552313	1849.75	2188.18	1954.49	2611.5	2936.98	2785.49	1997.47	2777.99	-0.475584	0.000874791	0.0180599	LOC552313	NC_037648.1	8114746	8122087	-	2322	protein_coding	sterol O-acyltransferase 1	MBOAT
100577188	160.707	158.238	130.299	268.361	215.607	244.218	149.748	242.729	-0.69892	0.000878238	0.0180901	LOC100577188	NC_037647.1	4385173	4430815	-	1082	protein_coding	uncharacterized LOC100577188	-
100577569	81.9712	115.167	157.484	30.1222	51.4883	65.0581	118.207	48.8895	1.27879	0.000892936	0.0183407	LOC100577569	NC_037650.1	3451467	3464580	-	4502	protein_coding	uncharacterized LOC100577569%2C transcript variant X2	-
725880	2732.01	2911.95	3193.74	1897.7	1673.37	2310.06	2945.9	1960.38	0.58757	0.000894422	0.0183407	LOC725880	NC_037647.1	6315325	6317612	-	574	protein_coding	small nuclear ribonucleoprotein F%2C transcript variant X3	-
725491	3273.46	3830.48	3800.24	2412.51	2222.58	2845.54	3634.73	2493.54	0.543696	0.000903892	0.0184933	LOC725491	NC_037639.1	12129848	12134050	-	3796	protein_coding	GPI mannosyltransferase 1%2C transcript variant X1	-
408953	3789.01	3401.65	2783.15	5911.25	4577.1	4846.33	3324.6	5111.56	-0.620772	0.000910508	0.018587	LOC408953	NC_037644.1	885875	917307	-	6498	protein_coding	peroxidase%2C transcript variant X7	An_peroxidase
551868	98.1498	52.4339	83.4289	136.919	157.683	162.145	78.0042	152.249	-0.967684	0.000922667	0.0187932	LOC551868	NC_037638.1	23259023	23262334	-	2522	protein_coding	kelch-like protein 5	BACK
552279	1353.6	789.318	1128.63	520.292	682.22	675.603	1090.52	626.038	0.800715	0.000930888	0.0189184	LOC552279	NC_037645.1	2692962	2696422	-	2277	protein_coding	sodium-independent sulfate anion transporter%2C transcript variant X1	Sulfate_transp
411164	388.285	452.242	488.387	302.134	286.404	301.269	442.972	296.602	0.579264	0.000945713	0.019177	LOC411164	NC_037643.1	9668897	9673556	-	2799	protein_coding	DNA-directed RNA polymerase III subunit RPC3	RNA_pol_Rpc82
410944	803.534	653.551	644.934	1019.59	1061.95	967.864	700.673	1016.47	-0.537415	0.000953699	0.019296	LOC410944	NC_037640.1	6026250	6048719	+	7229	protein_coding	ATP-binding cassette sub-family C member Sur%2C transcript variant X1	ABC_membrane
410398	4758.65	7029.89	6109.06	9463.83	11688.9	8127.26	5965.87	9760	-0.710056	0.000957528	0.0193285	LOC410398	NC_037649.1	10759854	10829510	-	9423	protein_coding	insulin-like growth factor 2 mRNA-binding protein 1%2C transcript variant X1	KH_1
727596	536.049	614.226	628.998	393.414	355.055	444.397	593.091	397.622	0.577006	0.000959543	0.0193285	LOC727596	NC_037638.1	5362636	5365418	+	1191	protein_coding	malectin%2C transcript variant X2	-
412878	567.327	808.98	567.129	1440.39	1073.75	895.8	647.812	1136.64	-0.811102	0.000963176	0.019359	LOC412878	NC_037649.1	4025468	4208180	-	14670	protein_coding	DNA N6-methyl adenine demethylase%2C transcript variant X4	-
552087	514.477	555.238	636.497	377.896	357.2	414.37	568.737	383.155	0.570164	0.000966482	0.0193827	LOC552087	NC_037644.1	12331740	12333603	-	1567	protein_coding	2-(3-amino-3-carboxypropyl)histidine synthase subunit 1	-
552407	365.635	365.165	329.029	674.554	495.575	495.442	353.276	555.19	-0.653248	0.000982273	0.0196562	LOC552407	NC_037648.1	4983665	5009521	-	1639	protein_coding	UNC93-like protein MFSD11	-
410456	1278.1	1219.09	1290.81	769.484	1001.88	677.605	1262.67	816.322	0.62971	0.000987882	0.0197252	LOC410456	NC_037650.1	6326339	6354364	-	5038	protein_coding	uncharacterized LOC410456%2C transcript variant X1	-
411448	142.371	137.639	135.924	82.1513	46.125	84.0751	138.645	70.7838	0.96565	0.000992346	0.0197408	LOC411448	NC_037645.1	6482283	6483514	-	958	protein_coding	alpha-ketoglutarate-dependent dioxygenase alkB homolog 7%2C mitochondrial	-
113219265	10554.9	11969	7308	5214.78	6864.04	5821.2	9943.95	5966.67	0.73693	0.000992988	0.0197408	LOC113219265	NC_037652.1	7484131	7486821	-	1237	protein_coding	trypsin-1-like	Trypsin
550941	100.307	77.7145	98.4274	146.047	171.628	154.138	92.1496	157.271	-0.771716	0.00100734	0.0199825	LOC550941	NC_037652.1	877167	923047	+	2867	protein_coding	ABC transporter G family member 20	ABC_tran
411795	1254.38	1651.67	1412.67	1036.02	923.572	990.885	1439.57	983.492	0.54974	0.00101388	0.0200687	LOC411795	NC_037648.1	7233459	7236380	-	1995	protein_coding	Golgi to ER traffic protein 4 homolog%2C transcript variant X2	-
413612	1302.91	1191.94	1181.13	900.014	812.014	934.835	1225.33	882.287	0.473338	0.00102327	0.0202106	LOC413612	NC_037645.1	6971030	6972077	-	864	protein_coding	uncharacterized protein C1orf50 homolog%2C transcript variant X1	-
409124	614.784	447.561	512.76	691.897	878.519	954.853	525.035	841.756	-0.681345	0.00103831	0.0204635	LOC409124	NC_037648.1	2510769	2519031	+	2852	protein_coding	twisted gastrulation protein homolog 1-A%2C transcript variant X3	-
408989	860.698	751.865	757.422	991.293	1326.9	1222.09	789.995	1180.09	-0.578904	0.00105143	0.0206774	LOC408989	NC_037646.1	11047528	11053471	+	1875	protein_coding	putative glycerol kinase 5	FGGY_N
412196	897.369	888.568	919.593	1243.22	1406.27	1148.03	901.843	1265.84	-0.488898	0.00105665	0.0206938	LOC412196	NC_037638.1	15120592	15123437	-	1749	protein_coding	uncharacterized LOC412196	-
412099	870.405	800.553	765.859	1350.93	992.223	1405.25	812.272	1249.47	-0.621836	0.0010568	0.0206938	LOC412099	NC_037643.1	5180849	5231591	+	2472	protein_coding	GRAM domain-containing protein 2B%2C transcript variant X1	GRAM
409095	218.949	252.806	239.975	355.989	376.508	328.293	237.244	353.597	-0.574522	0.00106691	0.020847	LOC409095	NC_037648.1	11837338	11853963	-	2645	protein_coding	LIM domain-containing protein A%2C transcript variant X1	LIM
113218903	161.785	101.123	104.052	228.198	225.261	201.18	122.32	218.213	-0.838807	0.00107168	0.0208891	LOC113218903	NC_037644.1	8849243	8852825	-	1815	protein_coding	uncharacterized LOC113218903%2C transcript variant X1	-
413428	481.042	325.839	374.962	617.961	620.005	607.542	393.948	615.169	-0.644321	0.00107364	0.0208891	LOC413428	NC_037648.1	15572654	15582091	+	8338	protein_coding	uncharacterized LOC413428	-
410793	4242.01	4488.72	4023.34	6501.82	5224.99	6182.52	4251.36	5969.78	-0.489836	0.00108534	0.0210717	LOC410793	NC_037639.1	15873807	15891407	+	13865	protein_coding	uncharacterized LOC410793	Vitellogenin_N
726923	853.148	1076.77	1075.2	706.502	447.305	653.584	1001.71	602.463	0.73306	0.00109141	0.0211447	LOC726923	NC_037648.1	408426	414912	-	950	protein_coding	DNA polymerase epsilon subunit 3%2C transcript variant X3	-
413344	2219.69	2370.76	2417.56	1733.39	1770.98	1791.6	2336.01	1765.33	0.404287	0.00110288	0.0213216	LOC413344	NC_037648.1	9917400	9924509	-	5740	protein_coding	exportin-5	-
408393	279.349	285.578	221.227	393.414	497.72	373.333	262.051	421.489	-0.685474	0.00111895	0.0215864	LOC408393	NC_037649.1	10138913	10474973	+	13969	protein_coding	agrin%2C transcript variant X6	-
410784	474.57	541.193	527.758	329.518	327.165	392.35	514.507	349.678	0.557692	0.00116793	0.0224838	LOC410784	NC_037638.1	24085850	24087389	-	1467	protein_coding	putative GTP-binding protein 6	-
551720	3772.83	4532.72	4148.95	2593.24	2984.18	3182.84	4151.5	2920.09	0.507814	0.00117538	0.0225415	LOC551720	NC_037645.1	11986436	11993665	+	1580	protein_coding	activator of 90 kDa heat shock protein ATPase homolog 1	-
100577364	1925.25	1841.74	1975.11	2487.36	2495.04	2553.28	1914.03	2511.89	-0.392173	0.00117587	0.0225415	LOC100577364	NC_037648.1	15970835	15998435	-	15853	protein_coding	FERM%2C ARHGEF and pleckstrin domain-containing protein 1%2C transcript variant X3	RhoGEF
410509	5199.78	2525.25	3651.19	13073	6624.83	5597	3792.07	8431.61	-1.15294	0.00118017	0.0225765	LOC410509	NC_037651.1	7693270	7711431	+	9792	protein_coding	mucin-2%2C transcript variant X1	CBM_14
550998	836.969	795.872	834.289	1077.1	1348.35	1105.99	822.377	1177.14	-0.517097	0.00118758	0.0226499	LOC550998	NC_037647.1	6368455	6373447	-	2462	protein_coding	carbohydrate sulfotransferase 11%2C transcript variant X2	-
725049	922.176	909.167	908.344	719.281	550.281	622.556	913.229	630.706	0.53314	0.00119114	0.0226499	LOC725049	NC_037647.1	11850045	11851069	-	675	protein_coding	nuclear nucleic acid-binding protein C1D	-
726746	500.456	561.792	504.323	266.535	224.189	403.36	522.19	298.028	0.808957	0.00119145	0.0226499	LOC726746	NC_037652.1	7884183	7884744	-	478	protein_coding	HIG1 domain family member 2A%2C mitochondrial	-
413746	1265.16	1269.65	1302.99	805.996	1006.17	918.82	1279.27	910.328	0.491452	0.00119684	0.0227052	LOC413746	NC_037643.1	13355761	13357848	-	963	protein_coding	adrenodoxin	Fer2
725258	8714.84	10625.4	9271.86	3416.58	7390.72	4507.02	9537.35	5104.78	0.901855	0.0012017	0.0227499	LOC725258	NC_037643.1	15373592	15379377	+	2015	protein_coding	very-long-chain 3-oxoacyl-CoA reductase%2C transcript variant X2	adh_short
novel.83	2794.57	2011.22	2484.12	3410.19	3647.09	3628.24	2429.97	3561.84	-0.551851	0.00123053	0.0232475	-	NC_037639.1	1249336	1255778	-	763	-	PF11901:Protein of unknown function (DUF3421)	-
413829	129.428	83.3325	109.676	219.983	157.683	203.181	107.479	193.616	-0.852918	0.00123667	0.0233153	LOC413829	NC_037640.1	10053870	10140657	+	6590	protein_coding	diuretic hormone receptor%2C transcript variant X1	-
724125	820.791	1178.83	1106.14	745.752	418.343	583.521	1035.25	582.538	0.829071	0.00124184	0.0233645	LOC724125	NC_037652.1	9112225	9113498	-	806	protein_coding	28S ribosomal protein S7%2C mitochondrial%2C transcript variant X2	-
100577651	694.598	881.077	823.041	547.676	373.29	555.496	799.572	492.154	0.699676	0.00125231	0.0235129	LOC100577651	NC_037648.1	384874	386256	+	1111	protein_coding	three prime repair exonuclease 2%2C transcript variant X1	-
725621	6384.05	3866.06	3197.48	7224.75	8113.7	9036.07	4482.53	8124.84	-0.858141	0.00126761	0.0237514	LOC725621	NC_037651.1	5793132	5801004	-	5533	protein_coding	uncharacterized LOC725621	p450
724237	1618.93	2322.07	1856.06	2486.45	3516.22	3318.96	1932.35	3107.21	-0.684956	0.00127774	0.0238144	LOC724237	NC_037638.1	16651286	16671767	-	5395	protein_coding	prostaglandin E2 receptor EP3 subtype%2C transcript variant X3	7tm_1
726800	756.077	864.223	923.343	621.612	552.427	605.541	847.881	593.193	0.515439	0.00127843	0.0238144	LOC726800	NC_037648.1	12414912	12416195	-	1114	protein_coding	probable RNA polymerase II nuclear localization protein SLC7A6OS	-
410920	348.378	386.7	413.395	523.943	727.273	546.488	382.824	599.234	-0.645153	0.0012788	0.0238144	LOC410920	NC_037640.1	11991153	11996214	+	2555	protein_coding	putative inorganic phosphate cotransporter	MFS_1
411173	877.955	880.141	830.54	1102.65	1185.3	1206.08	862.878	1164.68	-0.432613	0.00129061	0.0239854	LOC411173	NC_037643.1	8913923	8936198	+	3750	protein_coding	torso-like protein%2C transcript variant X3	-
727483	2097.82	2490.61	2546.93	1745.26	1354.79	1726.54	2378.45	1608.86	0.563882	0.0012963	0.0240422	LOC727483	NC_037641.1	5505958	5508205	+	529	protein_coding	protein stunted%2C transcript variant X1	-
725106	528.499	380.146	434.018	790.478	681.148	620.554	447.554	697.393	-0.641186	0.00130937	0.0242353	LOC725106	NC_037638.1	23159952	23167829	+	2952	protein_coding	UDP-glucuronosyltransferase 1-8	UDPGT
113218833	116.485	106.74	89.0534	66.6339	41.8343	51.0456	104.093	53.1712	0.962981	0.00131656	0.024319	LOC113218833	NC_037643.1	91907	92685	+	531	protein_coding	transmembrane protein 234 homolog	-
413550	105.7	96.4409	119.05	175.256	197.372	158.141	107.064	176.923	-0.723754	0.00132095	0.0243509	LOC413550	NC_037650.1	4809347	4833438	+	4972	protein_coding	neuropeptide CCHamide-2 receptor	7tm_1
100576615	738.82	725.648	678.68	953.868	967.551	967.864	714.383	963.095	-0.431179	0.00133762	0.0246084	LOC100576615	NC_037651.1	5223232	5241320	+	3830	protein_coding	J domain-containing protein DDB_G0295729%2C transcript variant X1	-
726331	59.3213	34.6438	59.9939	97.6688	95.4679	116.104	51.3197	103.08	-1.00895	0.00134483	0.0246913	LOC726331	NC_037652.1	4768486	4881872	+	11935	protein_coding	alpha-2A adrenergic receptor	-
102656154	20.4928	12.1722	19.6855	136.006	31.1075	37.0331	17.4501	68.0489	-1.96921	0.0013699	0.025054	LOC102656154	NC_037645.1	2673333	2685105	-	3339	protein_coding	uncharacterized LOC102656154%2C transcript variant X1	-
100577047	149.921	142.321	111.551	249.192	311.075	179.16	134.598	246.476	-0.873158	0.00137007	0.025054	LOC100577047	NC_037640.1	5689369	5700450	+	6087	protein_coding	uncharacterized LOC100577047%2C transcript variant X1	-
102656661	660.084	596.436	784.607	324.954	514.883	392.35	680.376	410.729	0.729349	0.00139553	0.0253763	LOC102656661	NC_037643.1	13690589	14052771	+	8048	protein_coding	uncharacterized LOC102656661%2C transcript variant X1	-
100576192	1263	844.561	883.034	3094.37	1164.92	2030.81	996.866	2096.7	-1.07308	0.0013968	0.0253763	LOC100576192	NC_037646.1	10090060	10093987	+	2081	protein_coding	uncharacterized LOC100576192%2C transcript variant X1	-
724580	124.035	220.971	149.985	90.3665	84.7412	87.0778	164.997	87.3951	0.918162	0.00139791	0.0253763	LOC724580	NC_037648.1	9448938	9455187	-	631	protein_coding	uncharacterized LOC724580	-
410044	1527.25	1301.48	1297.37	1763.52	2283.72	1959.75	1375.37	2002.33	-0.541883	0.00139951	0.0253763	LOC410044	NC_037640.1	6927975	7099161	+	6900	protein_coding	rho GTPase-activating protein 20%2C transcript variant X2	RhoGAP
novel.306	64.7141	66.4787	83.4289	13.6919	39.6889	31.0277	71.5406	28.1362	1.35627	0.00140161	0.0253763	-	NC_037646.1	16288	25722	-	1060	-	-	-
727237	929.726	1168.53	1191.44	1577.31	1468.49	1826.63	1096.56	1624.14	-0.566331	0.00141658	0.0255966	LOC727237	NC_037649.1	2451558	2485634	-	1880	protein_coding	carbonic anhydrase 2	-
410566	2195.97	3425.99	2907.83	856.2	1968.36	1502.34	2843.26	1442.3	0.979561	0.00142138	0.0256326	LOC410566	NC_037651.1	10645362	10651889	-	4003	protein_coding	putative inorganic phosphate cotransporter%2C transcript variant X1	MFS_1
100578810	221.107	113.295	129.362	240.064	345.401	319.285	154.588	301.583	-0.966225	0.00144781	0.0260578	LOC100578810	NC_037642.1	5542342	5617320	+	3499	protein_coding	facilitated trehalose transporter Tret1-2 homolog%2C transcript variant X1	-
100578380	626.648	639.506	606.5	431.751	456.959	470.42	624.218	453.043	0.462703	0.00145473	0.0261306	LOC100578380	NC_037651.1	5480288	5482034	-	1103	protein_coding	tRNA (guanine-N(7)-)-methyltransferase%2C transcript variant X1	-
725366	269.642	164.792	190.293	320.39	351.837	386.345	208.242	352.857	-0.762824	0.00147617	0.0264638	LOC725366	NC_037644.1	8679327	8687569	+	2169	protein_coding	anosmin-1%2C transcript variant X1	-
100576476	22.6499	7.49056	9.37404	43.814	41.8343	36.0322	13.1715	40.5602	-1.64012	0.00149499	0.0267485	LOC100576476	NC_037641.1	4231188	4235724	+	2505	protein_coding	uncharacterized LOC100576476	-
552791	750.684	733.138	707.74	478.303	550.281	547.489	730.521	525.358	0.476094	0.00151276	0.0270135	LOC552791	NC_037648.1	11912857	11913779	-	808	protein_coding	MIP18 family protein galla-2	-
410694	118.643	91.7593	81.5541	144.221	171.628	202.181	97.3187	172.677	-0.829394	0.0015347	0.0273502	LOC410694	NC_037638.1	27246186	27312388	+	3935	protein_coding	transcription factor collier%2C transcript variant X1	-
725529	863.934	385.764	1227.06	2452.67	1273.26	2087.86	825.586	1937.93	-1.23118	0.00153761	0.0273502	LOC725529	NC_037642.1	260704	263801	-	1628	protein_coding	kynurenine/alpha-aminoadipate aminotransferase%2C mitochondrial%2C transcript variant X2	Aminotran_1_2
100577456	3968.05	4072.99	3713.99	4778.47	5530.7	5694.08	3918.35	5334.42	-0.445026	0.00156504	0.0277841	LOC100577456	NC_037648.1	11397504	11424515	-	10577	protein_coding	fibrillin-2%2C transcript variant X1	EGF_CA
100859932	110.014	149.811	124.675	256.495	174.846	231.206	128.167	220.849	-0.784889	0.00157051	0.0278271	LOC100859932	NC_037646.1	8607215	8617922	+	10076	protein_coding	uncharacterized LOC100859932	-
406105	5.39284	5.61792	20.6229	0	0	1.00089	10.5445	0.333631	4.89302	0.00157478	1	LOC406105	NC_037651.1	4888962	4894471	-	1879	protein_coding	esterase A2%2C transcript variant X1	COesterase
novel.105	117.564	123.594	110.614	314.001	178.064	175.156	117.257	222.407	-0.925372	0.00158433	0.0280174	-	NC_037640.1	10038792	10041552	+	1697	-	-	-
102654621	2.15714	40.2618	63.7435	0.912793	6.43604	4.00357	35.3875	3.78414	3.24525	0.00158998	0.028063	LOC102654621	NC_037643.1	3596246	3598527	-	2110	protein_coding	sarcoplasmic reticulum histidine-rich calcium-binding protein	-
551153	473.492	594.563	650.558	374.245	302.494	409.366	572.871	362.035	0.662134	0.00159995	0.0281427	LOC551153	NC_037647.1	6435057	6436852	-	1323	protein_coding	exodeoxyribonuclease%2C transcript variant X2	Exo_endo_phos
412100	611.548	746.247	770.546	512.989	361.491	483.432	709.447	452.637	0.647877	0.0016021	0.0281427	LOC412100	NC_037652.1	47233	49040	-	1008	protein_coding	ribonuclease H1	RnaseH
411947	795.984	895.122	951.465	666.339	466.613	596.533	880.857	576.495	0.611042	0.00160375	0.0281427	LOC411947	NC_037644.1	12361303	12363635	+	1364	protein_coding	PCI domain-containing protein 2%2C transcript variant X2	-
113218579	217.871	211.608	201.542	273.838	352.91	334.298	210.34	320.349	-0.606164	0.00160859	0.0281734	LOC113218579	NC_037651.1	9758491	9760630	-	1115	protein_coding	uncharacterized LOC113218579%2C transcript variant X2	-
551671	253.464	346.438	301.844	140.57	66.5057	199.178	300.582	135.418	1.14928	0.0016189	0.0282997	LOC551671	NC_037638.1	15198586	15199661	+	710	protein_coding	probable oligoribonuclease	Exonuc_X-T
725325	2996.26	3909.14	3333.41	4874.31	4879.59	4628.13	3412.94	4794.01	-0.490081	0.00162269	0.0283118	LOC725325	NC_037639.1	9451803	9459503	-	3503	protein_coding	glucose-6-phosphate 1-dehydrogenase%2C transcript variant X1	G6PD_C
408570	712.934	729.393	708.677	418.972	566.372	484.433	717.001	489.925	0.550493	0.00163733	0.0285126	LOC408570	NC_037638.1	21787602	21807097	-	3480	protein_coding	uncharacterized LOC408570%2C transcript variant X1	-
412927	48.5356	59.9245	61.8687	136.006	95.4679	93.0831	56.7762	108.186	-0.929946	0.00164067	0.0285163	LOC412927	NC_037651.1	3364830	3380149	+	6215	protein_coding	uncharacterized LOC412927%2C transcript variant X2	-
413383	66.8713	51.4976	55.3068	106.797	131.939	88.0786	57.8919	108.938	-0.913575	0.00165128	0.0286463	LOC413383	NC_037644.1	2241032	2262071	-	3979	protein_coding	carbonic anhydrase-related protein 10%2C transcript variant X2	-
724646	513.399	528.084	590.564	397.978	267.096	370.331	544.016	345.135	0.655418	0.00165702	0.0286913	LOC724646	NC_037651.1	5013428	5016398	-	2380	protein_coding	uncharacterized LOC724646%2C transcript variant X2	-
411282	222.185	172.283	194.043	308.524	335.747	270.241	196.17	304.837	-0.637103	0.00167625	0.0289693	LOC411282	NC_037645.1	8446637	8460282	+	6746	protein_coding	basic-leucine zipper transcription factor A%2C transcript variant X1	-
102654165	797.062	759.355	626.186	945.653	1137.03	1103.99	727.534	1062.22	-0.546095	0.00168189	0.028995	LOC102654165	NC_037650.1	3534958	3582929	+	6684	protein_coding	transmembrane protein 132C%2C transcript variant X1	-
412409	1613.54	1886.68	2006.98	1388.36	1299.01	1076.96	1835.74	1254.78	0.549014	0.00168409	0.028995	LOC412409	NC_037648.1	15106088	15108696	+	1756	protein_coding	mitochondrial import inner membrane translocase subunit TIM44	-
413134	481.042	455.988	363.713	960.258	583.534	659.589	433.581	734.46	-0.761435	0.00169131	0.0290645	LOC413134	NC_037648.1	9938043	9979658	+	3616	protein_coding	UNC93-like protein	-
100576882	177.964	176.028	195.917	351.425	318.584	231.206	183.303	300.405	-0.712877	0.00172245	0.0295439	LOC100576882	NC_037647.1	9894788	9925239	-	12467	protein_coding	uncharacterized LOC100576882	-
725218	119.721	88.9504	105.927	166.128	175.918	169.151	104.866	170.399	-0.702408	0.00174491	0.029873	LOC725218	NC_037643.1	9727323	9760616	+	4424	protein_coding	growth arrest-specific protein 2%2C transcript variant X1	CH
100578035	998.755	1118.9	1209.25	716.542	775.543	854.763	1108.97	782.283	0.504007	0.00175455	0.0299708	LOC100578035	NC_037653.1	4900449	4902899	-	1475	protein_coding	sphingolipid delta(4)-desaturase DES1%2C transcript variant X1	-
409722	7590.97	7546.74	7141.14	10986.4	10148.6	9015.05	7426.28	10050	-0.436523	0.00175719	0.0299708	LOC409722	NC_037645.1	7005625	7159336	-	17671	protein_coding	basement membrane-specific heparan sulfate proteoglycan core protein%2C transcript variant X33	Laminin_G_2
551428	1097.98	983.136	982.399	1379.23	1419.15	1321.18	1021.17	1373.19	-0.427615	0.00177336	0.0301901	LOC551428	NC_037651.1	5995932	6000910	+	2505	protein_coding	facilitated trehalose transporter Tret1-2 homolog%2C transcript variant X1	Sugar_tr
100642173	141.293	134.83	130.299	191.686	270.314	203.181	135.474	221.727	-0.70965	0.00179059	0.0304266	LOC100642173	NC_037646.1	9531281	9537447	-	2663	protein_coding	uncharacterized LOC100642173	-
410200	2316.77	2930.68	2486.93	1759.86	1862.16	1918.71	2578.13	1846.91	0.481437	0.00179613	0.0304642	LOC410200	NC_037647.1	10036100	10037678	+	1308	protein_coding	mRNA turnover protein 4 homolog	-
409884	307.392	281.832	236.226	430.838	404.398	390.349	275.15	408.528	-0.57165	0.00182937	0.0309704	LOC409884	NC_037641.1	7864716	7873991	-	2333	protein_coding	xylulose kinase	FGGY_N
102654737	1565	1632.01	1617.96	1264.22	1020.11	1199.07	1604.99	1161.13	0.466675	0.00183437	0.0309974	LOC102654737	NC_037652.1	8209961	8211902	+	1308	protein_coding	peptide deformylase%2C mitochondrial	Pep_deformylase
411366	664.398	668.532	668.369	487.431	423.706	515.46	667.1	475.533	0.487822	0.00184608	0.0311376	LOC411366	NC_037647.1	10248366	10251500	+	1961	protein_coding	UPF0047 protein YjbQ	-
100578725	701.07	1077.7	927.092	555.891	537.409	632.565	901.955	575.288	0.649268	0.00185044	0.0311535	LOC100578725	NC_037652.1	1854621	1855852	-	666	protein_coding	uncharacterized LOC100578725	-
100576703	511.242	532.766	576.503	700.112	979.351	761.68	540.17	813.714	-0.590233	0.00186243	0.0312978	LOC100576703	NC_037643.1	9016424	9025292	-	3910	protein_coding	sarcalumenin%2C transcript variant X5	-
102654488	415.249	382.019	403.084	256.495	284.258	297.265	400.117	279.34	0.518786	0.00189009	0.0316651	LOC102654488	NC_037640.1	9857137	9858906	+	1043	protein_coding	mpv17-like protein	Mpv17_PMP22
727599	2763.29	2971.88	2763.47	1695.06	2252.61	2043.82	2832.88	1997.16	0.504631	0.0018936	0.0316651	LOC727599	NC_037646.1	1647665	1648662	+	824	protein_coding	NADH dehydrogenase [ubiquinone] iron-sulfur protein 4%2C mitochondrial	-
725725	365.635	269.66	241.85	511.164	513.811	403.36	292.382	476.112	-0.70501	0.0018947	0.0316651	LOC725725	NC_037638.1	26176929	26178009	-	645	protein_coding	peritrophin-1	CBM_14
410689	187.671	228.462	193.105	300.309	410.834	282.252	203.079	331.132	-0.70367	0.00193535	0.0322544	LOC410689	NC_037638.1	19394430	19436388	-	13185	protein_coding	ELAV-like protein 2%2C transcript variant X5	-
551188	756.077	662.914	682.43	900.926	1004.02	975.871	700.474	960.273	-0.455319	0.00193703	0.0322544	LOC551188	NC_037643.1	12928167	12952473	+	5227	protein_coding	ankyrin repeat and BTB/POZ domain-containing protein BTBD11%2C transcript variant X2	BTB
411707	490.749	549.62	558.693	393.414	225.261	338.302	533.02	318.992	0.739415	0.00194195	0.0322578	LOC411707	NC_037647.1	11907196	11911043	-	1887	protein_coding	probable glutamate--tRNA ligase%2C mitochondrial	-
410363	138.057	141.384	146.235	277.489	215.607	195.174	141.892	229.424	-0.694253	0.00194431	0.0322578	LOC410363	NC_037649.1	6744576	6769869	-	16805	protein_coding	uncharacterized LOC410363%2C transcript variant X3	TBC
novel.38	95.9926	29.9622	41.2458	241.89	108.34	118.105	55.7335	156.112	-1.49241	0.00195749	0.0323832	-	NC_037638.1	24941928	24945423	+	2348	-	-	-
novel.92	75.4998	59.9245	67.4931	173.431	114.776	101.09	67.6391	129.766	-0.943854	0.00195896	0.0323832	-	NC_037639.1	15587247	15603596	-	1413	-	-	-
409851	724.798	617.035	699.303	1215.84	920.354	909.812	680.379	1015.34	-0.578264	0.00196728	0.0324618	LOC409851	NC_037644.1	7849025	7911946	+	2017	protein_coding	amphiphysin%2C transcript variant X1	-
410733	1415.08	2687.24	3383.09	633.478	703.674	1737.55	2495.14	1024.9	1.28377	0.00197787	0.0325593	LOC410733	NC_037638.1	8341631	8401769	-	2717	protein_coding	glucose dehydrogenase [FAD%2C quinone]%2C transcript variant X3	-
727221	218.949	203.181	277.472	172.518	94.3953	105.094	233.201	124.002	0.908371	0.00198234	0.0325593	LOC727221	NC_037648.1	14918600	14933522	+	10283	protein_coding	vacuolar protein sorting-associated protein 13C%2C transcript variant X1	-
novel.60	108.935	42.1344	95.6152	34.6861	26.8168	37.0331	82.2283	32.8453	1.31986	0.00198389	0.0325593	-	NC_037638.1	17937975	17943278	-	3270	-	-	-
408830	1532.65	1241.56	1461.41	1839.28	2331.99	1948.74	1411.87	2040	-0.530944	0.00199439	0.0326729	LOC408830	NC_037642.1	5857952	5893595	+	18936	protein_coding	obscurin%2C transcript variant X1	Pkinase
724679	63.6356	53.3702	52.4946	118.663	81.5232	113.101	56.5001	104.429	-0.890828	0.002005	0.0327878	LOC724679	NC_037638.1	1742785	1756276	+	1894	protein_coding	uncharacterized LOC724679	-
406151	602.92	635.761	554.006	774.961	935.371	817.73	597.562	842.687	-0.495493	0.00201746	0.0329213	mGlutR1	NC_037648.1	14015127	14045583	-	8111	protein_coding	metabotropic glutamate receptor 1%2C transcript variant X1	ANF_receptor
724220	29.1214	28.0896	36.5588	64.8083	66.5057	58.0518	31.2566	63.122	-1.01215	0.00202037	0.0329213	LOC724220	NC_037643.1	10200737	10256162	-	6237	protein_coding	synaptotagmin-10	C2
409472	496.142	807.108	619.624	1262.39	990.077	923.825	640.958	1058.76	-0.723728	0.00202839	0.0329929	LOC409472	NC_037647.1	5790920	5800464	-	7433	protein_coding	protein Smaug homolog 1	SAM_1
724162	1060.23	1131.07	1293.62	859.851	455.886	720.643	1161.64	678.793	0.774504	0.00203707	0.0330714	LOC724162	NC_037639.1	6238738	6244108	+	1087	protein_coding	28S ribosomal protein S9%2C mitochondrial	-
409137	42.0642	45.8797	29.0595	106.797	56.8517	93.0831	39.0011	85.5772	-1.1378	0.00204046	0.0330714	LOC409137	NC_037652.1	2636974	2669202	-	6847	protein_coding	MAP kinase-activating death domain protein%2C transcript variant X4	DENN
100577140	889.819	1030.89	822.103	1498.81	1294.72	1187.06	914.27	1326.86	-0.537451	0.0020704	0.0333898	LOC100577140	NC_037638.1	11352891	11356524	+	2115	protein_coding	UDP-glucuronosyltransferase 2B19%2C transcript variant X1	UDPGT
551553	1123.87	865.16	981.462	744.839	680.075	600.536	990.163	675.15	0.551789	0.00207091	0.0333898	LOC551553	NC_037645.1	9354381	9367495	+	2907	protein_coding	facilitated trehalose transporter Tret1	Sugar_tr
100577656	711.855	626.398	672.119	1083.48	806.65	1081.97	670.124	990.7	-0.564716	0.00207108	0.0333898	LOC100577656	NC_037652.1	7281123	7319756	-	9537	protein_coding	uncharacterized LOC100577656%2C transcript variant X2	-
102655778	587.82	622.653	681.493	465.524	419.415	467.417	630.655	450.786	0.484363	0.00208893	0.0335654	LOC102655778	NC_037638.1	2505276	2507841	-	1961	protein_coding	translation factor GUF1 homolog%2C mitochondrial	GTP_EFTU
102653894	115.407	98.3136	101.24	145.134	294.985	174.156	104.987	204.758	-0.962624	0.00208933	0.0335654	LOC102653894	NC_037652.1	6428354	6430526	+	1640	protein_coding	uncharacterized LOC102653894	-
100576361	1.07857	0.93632	0.937404	7.30234	16.0901	10.0089	0.984097	11.1338	-3.49898	0.0021004	1	LOC100576361	NC_037641.1	8120867	8131072	-	981	protein_coding	uncharacterized protein C1orf194%2C transcript variant X2	-
408967	4202.1	4447.52	3862.1	6183.26	5384.82	5364.79	4170.58	5644.29	-0.436622	0.00211338	0.0338921	LOC408967	NC_037645.1	7586766	7608065	-	8403	protein_coding	calcium-binding mitochondrial carrier protein Aralar1%2C transcript variant X1	Mito_carr
413255	383.97	329.585	443.392	251.931	252.078	266.238	385.649	256.749	0.586979	0.00211768	0.0339014	LOC413255	NC_037638.1	25907513	25909440	-	1179	protein_coding	2-methoxy-6-polyprenyl-1%2C4-benzoquinol methylase%2C mitochondrial	-
102654246	37.7499	13.1085	37.4962	136.919	91.1772	43.0384	29.4515	90.3782	-1.62199	0.00212164	0.0339053	LOC102654246	NC_037646.1	10131920	10133151	+	891	protein_coding	MAGE-like protein 2	-
727515	663.32	738.756	808.98	330.431	341.11	592.529	737.019	421.357	0.806969	0.00213352	0.0340356	LOC727515	NC_037639.1	1629539	1631402	+	1038	protein_coding	mitochondrial import inner membrane translocase subunit Tim29	-
726829	285.821	231.271	232.476	404.367	382.944	336.3	249.856	374.537	-0.585739	0.00214938	0.0342287	LOC726829	NC_037645.1	8999564	9058681	-	4157	protein_coding	uncharacterized LOC726829%2C transcript variant X2	-
100577449	179.042	213.481	208.104	129.617	71.8691	128.114	200.209	109.867	0.863415	0.00216151	0.0343619	LOC100577449	NC_037648.1	16048757	16052277	-	2637	protein_coding	PMS1 protein homolog 1	HMG_box
novel.259	153.157	76.7782	147.172	30.1222	67.5784	62.0554	125.702	53.252	1.24228	0.00217093	0.0344518	-	NC_037644.1	1038482	1068354	-	1090	-	-	-
412072	102.464	127.34	104.052	62.9827	52.561	72.0643	111.285	62.536	0.830878	0.00220015	0.0348547	LOC412072	NC_037641.1	11568572	11569457	+	621	protein_coding	DNA replication complex GINS protein PSF1	-
409856	732.348	838.006	683.367	1248.7	968.624	1060.95	751.241	1092.76	-0.540932	0.0022068	0.0348996	LOC409856	NC_037640.1	10728999	10819043	-	8225	protein_coding	guanine nucleotide-releasing factor 2%2C transcript variant X10	-
551532	1737.57	1983.13	2046.35	1330.85	869.938	1416.26	1922.35	1205.68	0.672785	0.00222174	0.035075	LOC551532	NC_037648.1	569152	570584	+	1111	protein_coding	ribosomal L1 domain-containing protein 1	-
102655476	705.384	589.882	321.53	1277.91	772.325	1083.97	538.932	1044.73	-0.955762	0.00222894	0.0351279	LOC102655476	NC_037646.1	10079924	10081923	+	1839	protein_coding	hornerin	-
408381	44.2213	29.0259	40.3084	71.1978	66.5057	90.0804	37.8519	75.928	-1.0081	0.00224076	0.0352533	LOC408381	NC_037649.1	8305441	8316952	+	6443	protein_coding	sodium- and chloride-dependent GABA transporter 1%2C transcript variant X1	SNF
412885	3120.3	3158.21	2995.94	3772.57	4144.81	4165.72	3091.48	4027.7	-0.381593	0.00225147	0.0353609	LOC412885	NC_037646.1	12296583	12314230	-	3060	protein_coding	protein N-terminal asparagine amidohydrolase%2C transcript variant X3	-
102653800	195.221	151.684	169.67	241.89	298.203	260.232	172.192	266.775	-0.632257	0.00225934	0.0353643	LOC102653800	NC_037638.1	23454512	23462297	-	4268	protein_coding	glutamate receptor ionotropic%2C kainate 2%2C transcript variant X1	Lig_chan
102653655	181.2	442.879	279.346	1020.5	415.125	619.553	301.142	685.06	-1.18543	0.00225944	0.0353643	LOC102653655	NC_037651.1	4650536	4672926	-	8652	protein_coding	mucin-19%2C transcript variant X2	-
408561	353.771	376.401	325.279	478.303	692.947	485.433	351.817	552.228	-0.649655	0.00228912	0.0357675	LOC408561	NC_037653.1	5874617	5890453	-	2511	protein_coding	proteoglycan 4%2C transcript variant X1	-
727370	712.934	805.235	739.612	1474.16	1058.73	965.862	752.594	1166.25	-0.632182	0.00229504	0.0357987	LOC727370	NC_037644.1	4742572	4765310	-	5033	protein_coding	uncharacterized LOC727370%2C transcript variant X3	RhoGAP
409950	1046.21	949.428	838.976	1392.92	1507.11	1187.06	944.872	1362.36	-0.52818	0.00230418	0.0358799	LOC409950	NC_037639.1	639479	663432	+	5139	protein_coding	fibrillin-1	EGF_CA
411968	72.2641	43.0707	51.5572	88.5409	150.174	102.091	55.6307	113.602	-1.03192	0.00231003	0.0359098	LOC411968	NC_037638.1	3181511	3186227	+	2377	protein_coding	kelch-like protein 10	BACK
725496	2166.84	2655.4	2805.65	1860.27	1673.37	1877.68	2542.63	1803.77	0.495402	0.00236253	0.0366538	LOC725496	NC_037638.1	25939293	25941662	-	1738	protein_coding	dimethyladenosine transferase 1%2C mitochondrial	-
100578704	95.9926	103.932	83.4289	61.1571	17.1628	34.0304	94.451	37.4501	1.32619	0.00236593	0.0366538	LOC100578704	NC_037644.1	11046091	11047462	-	1372	protein_coding	tubulin delta chain	Tubulin
410223	1096.9	1165.72	1104.26	835.205	762.671	892.797	1122.29	830.224	0.434727	0.00240504	0.0371966	LOC410223	NC_037647.1	7515330	7516716	+	1235	protein_coding	phosducin-like protein	-
552577	204.928	172.283	167.795	239.152	311.075	296.265	181.669	282.164	-0.635528	0.00241704	0.0372895	LOC552577	NC_037648.1	12614268	12649707	+	8825	protein_coding	junctophilin-1%2C transcript variant X1	-
552424	1815.23	1887.62	1955.42	1455.9	1353.71	1494.33	1886.09	1434.65	0.394666	0.00241922	0.0372895	LOC552424	NC_037651.1	5026809	5027738	+	695	protein_coding	NADH dehydrogenase [ubiquinone] 1 beta subcomplex subunit 10	-
409355	3042.64	3570.19	3192.8	2214.44	2516.49	2508.24	3268.54	2413.06	0.438019	0.00243854	0.0375239	LOC409355	NC_037652.1	3491262	3492418	+	805	protein_coding	glutaredoxin 3	-
100578813	197.378	132.957	130.299	220.896	375.436	251.224	153.545	282.519	-0.880485	0.00244377	0.0375411	LOC100578813	NC_037651.1	8677518	8704082	+	1978	protein_coding	uncharacterized LOC100578813	-
724942	391.52	351.12	377.774	548.588	524.537	486.434	373.471	519.853	-0.477813	0.00245332	0.0375901	LOC724942	NC_037648.1	6644649	6747254	+	2569	protein_coding	putative phosphatidate phosphatase%2C transcript variant X1	-
408920	951.298	788.381	899.908	1214.93	1145.62	1255.12	879.862	1205.22	-0.454439	0.0024552	0.0375901	LOC408920	NC_037641.1	10644330	10652463	+	2803	protein_coding	long-chain fatty acid transport protein 4	AMP-binding
113218867	1630.8	2063.65	1821.38	2787.67	2991.69	2262.02	1838.61	2680.46	-0.543649	0.00246487	0.0376749	LOC113218867	NC_037643.1	4892079	4894349	-	1566	protein_coding	paramyosin%2C short form-like	Myosin_tail_1
410233	862.855	739.693	663.682	1088.05	1185.3	987.882	755.41	1087.08	-0.525575	0.0024785	0.0378199	LOC410233	NC_037647.1	6966442	7036792	-	7442	protein_coding	extracellular sulfatase SULF-1 homolog%2C transcript variant X1	-
410729	3115.98	2570.2	2418.5	3738.8	4458.03	3529.15	2701.56	3908.66	-0.532976	0.00248404	0.0378412	LOC410729	NC_037638.1	10476644	10478968	+	1650	protein_coding	putative serine protease K12H4.7	Peptidase_S28
726099	220.028	198.5	224.04	273.838	358.273	340.304	214.189	324.138	-0.59687	0.00249078	0.0378805	LOC726099	NC_037640.1	9378937	9380724	+	1297	protein_coding	UPF0454 protein C12orf49 homolog%2C transcript variant X1	-
412328	1402.14	1563.65	1579.53	989.467	1049.07	1228.1	1515.11	1088.88	0.476896	0.00249861	0.0379365	LOC412328	NC_037647.1	10322892	10323766	-	698	protein_coding	NADH dehydrogenase [ubiquinone] iron-sulfur protein 6%2C mitochondrial	-
100577901	734.505	1616.09	837.102	610.658	584.607	483.432	1062.57	559.566	0.925407	0.00250508	0.0379715	LOC100577901	NC_037645.1	8325100	8331073	-	1327	protein_coding	uncharacterized LOC100577901	-
408618	1300.75	1227.52	906.47	1901.35	1479.22	1891.69	1144.91	1757.42	-0.618652	0.00252513	0.0381848	LOC408618	NC_037638.1	3993015	4375035	-	5541	protein_coding	furin-like protease 2%2C transcript variant X2	Peptidase_S8
410197	231.892	174.155	159.359	461.873	316.439	250.223	188.469	342.845	-0.86548	0.00252752	0.0381848	Cry2	NC_037647.1	9884663	9893215	+	3624	protein_coding	cryptochrome 2%2C transcript variant X1	-
410006	93.8355	66.4787	103.114	125.965	179.136	167.149	87.8095	157.417	-0.841496	0.0025915	0.0390866	LOC410006	NC_037647.1	3837615	3979930	-	5895	protein_coding	uncharacterized LOC410006%2C transcript variant X2	-
408299	2284.41	1959.72	2155.09	1105.39	1768.84	1165.04	2133.07	1346.42	0.664124	0.00261506	0.039377	LOC408299	NC_037647.1	7500026	7509778	-	4111	protein_coding	purine nucleoside phosphorylase%2C transcript variant X2	-
411053	1024.64	419.471	734.925	1048.8	1448.11	1887.69	726.345	1461.53	-1.00913	0.00264899	0.0397433	LOC411053	NC_037641.1	4195178	4212096	+	11457	protein_coding	cubilin	CUB
408937	6418.56	7503.67	7158.95	8586.64	10075.6	9865.81	7027.06	9509.36	-0.436328	0.00265172	0.0397433	LOC408937	NC_037644.1	8400623	8407006	-	1667	protein_coding	SPARC%2C transcript variant X2	-
724126	225.421	121.722	154.672	347.774	345.401	231.206	167.271	308.127	-0.883631	0.00265246	0.0397433	LOC724126	NC_037653.1	1891294	1895276	-	1062	protein_coding	uncharacterized LOC724126	-
412458	3068.53	2370.76	2424.13	5181.92	4583.53	3045.72	2621.14	4270.39	-0.704325	0.00267293	0.0399785	LOC412458	NC_037638.1	6481220	6485582	+	983	protein_coding	farnesol dehydrogenase	adh_short
724992	533.892	617.971	645.871	474.652	360.418	373.333	599.245	402.801	0.57251	0.00267692	0.0399785	LOC724992	NC_037638.1	2647416	2648436	+	910	protein_coding	RRP15-like protein	-
727199	1781.8	1866.09	2050.1	1106.3	1200.32	1564.4	1899.33	1290.34	0.557938	0.00268984	0.0401058	LOC727199	NC_037638.1	25125839	25127409	-	671	protein_coding	probable NADH dehydrogenase [ubiquinone] 1 alpha subcomplex subunit 12	Complex1_17_2kD
412286	984.733	969.091	1127.7	816.949	647.895	710.635	1027.17	725.16	0.501834	0.00272526	0.0405676	LOC412286	NC_037642.1	11954653	11956198	-	1463	protein_coding	probable malonyl-CoA-acyl carrier protein transacylase%2C mitochondrial	Acyl_transf_1
novel.30	56.0856	53.3702	44.058	89.4537	81.5232	106.095	51.1713	92.3572	-0.854405	0.00274907	0.0407923	-	NC_037638.1	17694658	17697859	+	3143	-	-	-
102655950	737.741	648.87	606.5	854.374	1042.64	924.826	664.37	940.613	-0.501759	0.00274929	0.0407923	LOC102655950	NC_037640.1	1488551	1491637	-	3087	protein_coding	peroxisome biogenesis factor 2	-
409847	133.743	168.538	130.299	273.838	232.77	196.175	144.193	234.261	-0.700101	0.0027545	0.0408033	LOC409847	NC_037647.1	3235530	3245397	-	2642	protein_coding	15-hydroxyprostaglandin dehydrogenase [NAD(+)]%2C transcript variant X2	adh_short
726681	1308.3	1197.55	1134.26	1493.33	1737.73	1732.55	1213.37	1654.54	-0.447453	0.00278547	0.0411952	LOC726681	NC_037641.1	12263248	12274063	-	4554	protein_coding	formin-2	FH2
100578168	243.757	214.417	177.169	436.315	283.186	329.294	211.781	349.598	-0.72541	0.00280061	0.0413133	LOC100578168	NC_037641.1	8898399	8913756	+	3100	protein_coding	glycoprotein 3-alpha-L-fucosyltransferase A%2C transcript variant X10	-
107965022	195.221	193.818	221.227	147.872	71.8691	112.1	203.422	110.614	0.87545	0.00280251	0.0413133	LOC107965022	NC_037647.1	8592135	8596955	+	3981	protein_coding	thyroid adenoma-associated protein homolog	-
100576826	884.426	663.851	662.745	1089.87	1044.78	1056.94	737.007	1063.87	-0.530442	0.00282304	0.0415487	LOC100576826	NC_037642.1	9463142	9468625	+	1799	protein_coding	LHFPL tetraspan subfamily member 5 protein%2C transcript variant X2	-
409729	8713.76	8675	8184.47	11225.5	18901.6	11308.1	8524.41	13811.7	-0.696189	0.00283373	0.041639	LOC409729	NC_037642.1	13691706	13723164	-	12807	protein_coding	zinc finger protein 608%2C transcript variant X6	-
100577362	1059.15	5572.98	4434.86	411.67	1215.34	585.523	3689	737.51	2.32265	0.00283896	0.0416487	LOC100577362	NC_037651.1	9814629	9815949	+	1132	protein_coding	uncharacterized LOC100577362	CBM_14
100576967	1145.44	1096.43	1100.51	726.583	821.668	895.8	1114.13	814.684	0.451858	0.00284353	0.0416488	LOC100576967	NW_020555859.1	300604	301615	+	688	protein_coding	histone deacetylase complex subunit SAP18	-
100576848	444.37	480.332	619.624	340.472	345.401	350.313	514.775	345.395	0.576436	0.00286586	0.0418985	LOC100576848	NC_037642.1	12215923	12218777	+	2493	protein_coding	uncharacterized LOC100576848	-
107963961	94.914	112.358	141.548	65.7211	38.6162	72.0643	116.273	58.8006	0.981619	0.00286976	0.0418985	LOC107963961	NC_037638.1	17896825	17899550	-	2637	protein_coding	condensin complex subunit 2-like	-
725062	2460.22	2586.12	2496.31	1530.75	1681.95	2096.87	2514.21	1769.86	0.506609	0.00288009	0.0419822	LOC725062	NC_037641.1	11567214	11568621	-	1223	protein_coding	39S ribosomal protein L4%2C mitochondrial	-
413994	143.45	96.4409	131.237	257.408	184.5	191.171	123.709	211.026	-0.773599	0.00289851	0.0421833	LOC413994	NC_037646.1	2590081	2710106	-	8664	protein_coding	calcium-activated potassium channel slowpoke%2C transcript variant X7	Ion_trans
411176	424.956	233.144	205.291	73.9362	189.863	118.105	287.797	127.302	1.17815	0.00294404	0.0427776	LOC411176	NC_037643.1	7942770	7960889	+	2691	protein_coding	neurotrimin%2C transcript variant X1	I-set
100577923	1464.7	1994.36	1764.19	1348.19	967.551	1142.02	1741.08	1152.59	0.594944	0.00295478	0.0428655	LOC100577923	NC_037643.1	3698509	3699590	+	763	protein_coding	protein LLP homolog	-
410127	1254.38	1291.19	1244.87	1932.38	1510.32	1770.58	1263.48	1737.76	-0.460117	0.00300567	0.0435345	LOC410127	NC_037639.1	6292742	6329045	+	6860	protein_coding	rho guanine nucleotide exchange factor 11%2C transcript variant X1	RhoGEF
408592	867.169	851.115	1113.64	464.611	636.095	701.626	943.973	600.778	0.652633	0.00301396	0.0435854	LOC408592	NC_037638.1	10929611	10935223	+	2026	protein_coding	uncharacterized LOC408592%2C transcript variant X2	-
409701	7.54998	6.55424	10.3114	17.3431	49.343	22.0197	8.13855	29.5686	-1.85366	0.00304317	0.0439142	LOC409701	NC_037638.1	9733443	9817264	-	2380	protein_coding	zwei Ig domain protein zig-8%2C transcript variant X1	I-set
408429	7772.17	7646.92	7042.72	8915.25	10746	10498.4	7487.27	10053.2	-0.425121	0.00304632	0.0439142	LOC408429	NC_037650.1	6004509	6151702	-	11057	protein_coding	tensin-1%2C transcript variant X3	-
100576457	1493.82	1688.18	1675.14	1038.76	1335.48	1070.96	1619.05	1148.4	0.496098	0.00307678	0.0442833	LOC100576457	NC_037653.1	1496832	1497717	+	636	protein_coding	probable ribosome biogenesis protein RLP24	-
552214	2559.44	2735.93	2703.47	2001.75	2012.34	2169.94	2666.28	2061.34	0.371352	0.00311894	0.0447388	LOC552214	NC_037645.1	5882799	5883927	+	965	protein_coding	nucleolar protein 16	-
409192	3396.41	2637.61	3155.3	4303.82	4008.58	4301.84	3063.11	4204.75	-0.457199	0.00312109	0.0447388	LOC409192	NC_037639.1	15049440	15067954	-	5510	protein_coding	probable phospholipid-transporting ATPase VD%2C transcript variant X1	E1-E2_ATPase
100578237	107.857	99.2499	128.424	72.1106	65.4331	57.0509	111.844	64.8649	0.785122	0.00312313	0.0447388	LOC100578237	NC_037653.1	4522527	4528139	+	4380	protein_coding	uncharacterized protein PF11_0213	-
413576	3856.96	4894.14	3203.11	1609.25	3048.54	2245	3984.74	2300.93	0.792478	0.0031426	0.0449471	LOC413576	NC_037638.1	20487502	20492196	-	3211	protein_coding	facilitated trehalose transporter Tret1-2 homolog	Sugar_tr
727419	332.199	382.955	362.775	265.623	150.174	231.206	359.31	215.668	0.734685	0.00315792	0.0450956	LOC727419	NC_037638.1	2241599	2242631	-	738	protein_coding	ribonuclease P protein subunit p29	-
100576157	1503.52	1324.89	1024.58	2030.05	1854.65	1785.59	1284.33	1890.1	-0.557868	0.00317618	0.0452854	LOC100576157	NC_037648.1	851679	864865	+	2507	protein_coding	uncharacterized LOC100576157	-
408643	3037.25	1741.55	1758.57	4647.03	2675.25	4726.22	2179.12	4016.16	-0.882331	0.00318904	0.0453638	LOC408643	NC_037638.1	24095499	24108221	-	2155	protein_coding	uncharacterized LOC408643%2C transcript variant X2	-
413590	4.31427	4.6816	3.74962	35.5989	11.7994	13.0116	4.2485	20.1366	-2.25228	0.00319087	1	LOC413590	NC_037641.1	10225195	10229269	+	1500	protein_coding	alkylglycerol monooxygenase	-
724304	517.713	220.971	275.597	808.734	668.275	517.462	338.094	664.824	-0.977064	0.00319162	0.0453638	LOC724304	NC_037641.1	12558118	12564787	-	2473	protein_coding	ATP-binding cassette sub-family G member 1%2C transcript variant X5	ABC2_membrane
552844	32.3571	42.1344	44.9954	79.413	107.267	59.0527	39.8289	81.911	-1.03518	0.00323601	0.0459231	LOC552844	NC_037652.1	6603005	6841964	-	3746	protein_coding	complexin%2C transcript variant X1	-
724285	476.727	481.268	436.83	624.35	642.531	612.547	464.942	626.476	-0.430333	0.00328483	0.0465436	LOC724285	NC_037647.1	2574336	2706018	-	3311	protein_coding	choline transporter-like protein 1%2C transcript variant X2	-
409598	3307.97	1840.8	2689.41	8863.22	3105.39	4574.08	2612.73	5514.23	-1.07775	0.00332258	0.0470055	LOC409598	NC_037641.1	2264077	2405657	+	19086	protein_coding	uncharacterized LOC409598	EGF_CA
724675	2068.69	2518.7	2397.88	1481.46	1788.15	1762.57	2328.42	1677.39	0.473535	0.00337807	0.0477153	Cdc37	NC_037639.1	9626329	9628819	+	1793	protein_coding	cell division cycle 37 homolog	-
novel.13	32.3571	37.4528	49.6824	10.0407	21.4535	15.0134	39.8308	15.5025	1.37396	0.00338615	0.0477153	-	NC_037638.1	5240570	5242503	+	1169	-	-	-
551280	688.127	722.839	552.131	839.769	1425.58	956.854	654.366	1074.07	-0.714591	0.00339736	0.0477153	LOC551280	NC_037638.1	18415550	18424034	+	3382	protein_coding	uncharacterized LOC551280%2C transcript variant X1	-
408447	317.099	278.087	287.783	384.286	482.703	409.366	294.323	425.451	-0.531445	0.0034	0.0477153	LOC408447	NC_037651.1	5098269	5104151	-	2481	protein_coding	neurotactin	COesterase
100578853	465.942	573.028	492.137	382.46	245.642	345.308	510.369	324.47	0.652434	0.00340083	0.0477153	LOC100578853	NC_037650.1	9893187	9894427	+	953	protein_coding	probable transcriptional regulatory protein mhp472	-
100576471	133.743	110.486	131.237	171.605	220.971	196.175	125.155	196.25	-0.648542	0.00340413	0.0477153	LOC100576471	NC_037645.1	4286663	4369491	+	5028	protein_coding	uncharacterized LOC100576471	-
410394	845.598	965.346	939.279	622.525	715.473	686.613	916.741	674.87	0.442734	0.00341458	0.0477632	LOC410394	NC_037649.1	10681873	10684414	+	1589	protein_coding	DCN1-like protein 5%2C transcript variant X1	-
100579038	182.278	208.799	205.291	136.006	136.23	125.112	198.79	132.449	0.586775	0.00341802	0.0477632	LOC100579038	NC_037650.1	4336241	4337034	-	537	protein_coding	succinate dehydrogenase assembly factor 3%2C mitochondrial%2C transcript variant X1	-
724158	65.7927	78.6509	93.7404	50.2036	24.6715	39.0349	79.3947	37.97	1.05919	0.00343645	0.0479321	LOC724158	NC_037651.1	6884574	6885496	-	757	protein_coding	mitotic spindle assembly checkpoint protein MAD2B	HORMA
726337	3300.42	3545.84	3416.84	1981.67	2275.14	2861.56	3421.03	2372.79	0.527978	0.0034406	0.0479321	LOC726337	NC_037642.1	11271301	11272888	+	1264	protein_coding	mitochondrial intermembrane space import and assembly protein 40-B%2C transcript variant X2	-
409108	153.157	172.283	146.235	253.756	226.334	222.198	157.225	234.096	-0.574631	0.00344987	0.047988	LOC409108	NC_037649.1	6085974	6221968	+	10840	protein_coding	uncharacterized LOC409108%2C transcript variant X1	RhoGEF
100578300	624.491	421.344	596.189	911.88	714.4	926.828	547.341	851.036	-0.637586	0.00346213	0.0480761	LOC100578300	NC_037638.1	10983352	10997649	+	3405	protein_coding	uncharacterized LOC100578300%2C transcript variant X1	-
100578745	263.171	252.806	270.91	384.286	379.726	340.304	262.296	368.105	-0.489081	0.00346674	0.0480761	LOC100578745	NC_037648.1	15051248	15054332	+	1802	protein_coding	uncharacterized LOC100578745%2C transcript variant X3	-
413591	529.577	603.926	762.109	453.658	243.497	396.354	631.871	364.503	0.792916	0.00350412	0.0485206	LOC413591	NC_037641.1	10218910	10222056	-	2255	protein_coding	nucleolar complex protein 2 homolog%2C transcript variant X2	-
113219418	101.385	141.384	119.988	52.942	15.0174	71.0635	120.919	46.341	1.38054	0.0035219	0.0486929	LOC113219418	NC_037638.1	10719813	10720840	+	675	protein_coding	uncharacterized LOC113219418	-
724798	265.328	303.368	240.913	176.169	96.5406	183.164	269.869	151.958	0.826537	0.00354	0.0488691	LOC724798	NC_037638.1	24279327	24281794	+	1721	protein_coding	tRNA (guanine(10)-N2)-methyltransferase homolog%2C transcript variant X1	-
412788	323.571	565.537	331.841	1109.96	523.465	734.656	406.983	789.359	-0.955745	0.00356138	0.0490901	LOC412788	NC_037649.1	9277013	9302506	-	4257	protein_coding	scavenger receptor class B member 1%2C transcript variant X3	-
411619	3347.88	3479.36	3144.05	4178.76	4430.14	4199.75	3323.76	4269.55	-0.361233	0.00359354	0.0494586	LOC411619	NC_037641.1	5927126	5932377	-	4018	protein_coding	double-strand-break repair protein rad21 homolog%2C transcript variant X2	Rad21_Rec8_N
724243	2530.32	1647.92	1902.93	3347.21	2782.51	3032.71	2027.06	3054.14	-0.591739	0.00361589	0.0496614	LOC724243	NC_037649.1	9315781	9622683	-	9362	protein_coding	fasciclin-3%2C transcript variant X2	-
552301	7383.88	6499	6944.29	8208.74	13870.7	10189.1	6942.39	10756.2	-0.631627	0.00361916	0.0496614	LOC552301	NC_037643.1	546160	548872	+	862	protein_coding	chymotrypsin-1	Trypsin
100577168	899.526	910.103	895.221	466.437	750.871	545.487	901.617	587.598	0.618637	0.00364473	0.0499371	LOC100577168	NC_037643.1	15385274	15395615	-	2767	protein_coding	uncharacterized LOC100577168%2C transcript variant X2	-
552704	469.177	486.886	406.833	314.913	243.497	345.308	454.299	301.24	0.591642	0.00367234	0.0501911	LOC552704	NC_037641.1	12669894	12671507	+	1367	protein_coding	magnesium transporter NIPA2	DUF803
726316	3490.25	3559.89	3747.74	2069.3	2575.49	2939.62	3599.29	2528.14	0.509812	0.00367498	0.0501911	LOC726316	NC_037638.1	2492814	2493891	-	563	protein_coding	cytochrome b-c1 complex subunit 6%2C mitochondrial	-
724334	511.242	265.915	739.612	927.397	1187.45	876.783	505.589	997.21	-0.979838	0.00367977	0.0501911	LOC724334	NC_037647.1	11379381	11390020	-	2921	protein_coding	ras-interacting protein RIP3	-
724249	719.405	703.176	902.72	470.088	298.203	587.525	775.101	451.939	0.777809	0.00369377	0.050307	LOC724249	NC_037652.1	2544426	2547326	-	2901	protein_coding	uncharacterized LOC724249	-
409852	10808.3	11035.5	7656.72	19388.6	13185.3	13897.4	9833.51	15490.4	-0.655647	0.00371252	0.0504735	LOC409852	NC_037638.1	2004935	2033651	-	2835	protein_coding	transcription factor SPT20 homolog	-
552417	4222.6	2027.13	3799.3	7171.81	4367.93	7027.27	3349.68	6189	-0.885806	0.00372111	0.0504735	LOC552417	NC_037641.1	2131136	2164904	-	2422	protein_coding	acyl-CoA Delta(11) desaturase%2C transcript variant X4	-
411248	115.407	85.2051	107.801	160.652	172.7	156.139	102.804	163.164	-0.668001	0.0037226	0.0504735	LOC411248	NC_037645.1	5054745	5076070	+	9505	protein_coding	contactin-associated protein-like 3%2C transcript variant X1	Laminin_G_2
411757	854.226	824.898	883.972	567.757	440.869	690.617	854.365	566.414	0.592547	0.00373434	0.0505576	LOC411757	NC_037642.1	9547441	9548872	+	990	protein_coding	probable glucosamine 6-phosphate N-acetyltransferase	Acetyltransf_1
725800	306.314	177.901	268.098	407.106	364.709	469.419	250.771	413.745	-0.723879	0.00374394	0.0505774	LOC725800	NC_037643.1	4978223	5138349	-	15514	protein_coding	fibrillin-2%2C transcript variant X1	-
724919	10090	8188.12	7318.31	11229.2	12896.8	12097.8	8532.15	12074.6	-0.501039	0.00374688	0.0505774	LOC724919	NC_037639.1	14063969	14069171	-	2501	protein_coding	mitochondrial amidoxime reducing component 2	MOSC_N
410059	24861	30883.6	28705.2	17505.5	22403.9	20525.3	28149.9	20144.9	0.482753	0.00376726	0.0507774	LOC410059	NC_037649.1	10064863	10076340	-	2429	protein_coding	probable citrate synthase 2%2C mitochondrial	Citrate_synt
102656841	447.606	459.733	478.076	350.512	243.497	332.297	461.805	308.769	0.579485	0.00377812	0.0508485	LOC102656841	NC_037647.1	4909494	4914764	-	1602	protein_coding	WD repeat-containing protein WRAP73%2C transcript variant X3	-
412277	1293.2	1356.73	1409.86	1057.93	729.418	991.886	1353.26	926.41	0.546248	0.00380197	0.0510766	LOC412277	NC_037648.1	12191134	12194076	+	1729	protein_coding	mRNA cap guanine-N7 methyltransferase%2C transcript variant X1	-
724765	716.17	704.113	700.241	859.851	1207.83	979.875	706.841	1015.85	-0.522736	0.00380626	0.0510766	LOC724765	NC_037647.1	1972965	2039877	+	5024	protein_coding	protein embryonic gonad%2C transcript variant X7	-
724856	431.427	525.275	539.945	352.338	201.663	342.306	498.883	298.769	0.738752	0.00384002	0.0513744	LOC724856	NC_037642.1	7465910	7468866	-	1748	protein_coding	uncharacterized LOC724856	-
408727	392.599	316.476	340.278	269.274	222.043	213.19	349.784	234.836	0.572756	0.00384503	0.0513744	LOC408727	NC_037640.1	12682649	12686045	-	2669	protein_coding	SET and MYND domain-containing protein 4-like	SET
552403	918.941	892.313	1040.52	586.013	439.796	766.685	950.591	597.498	0.669597	0.00384534	0.0513744	LOC552403	NC_037646.1	7545543	7546451	+	521	protein_coding	mediator of RNA polymerase II transcription subunit 10	-
413119	350.535	236.889	278.409	447.268	507.374	389.348	288.611	447.997	-0.63549	0.0038599	0.0514935	LOC413119	NC_037653.1	4633545	4638609	-	2440	protein_coding	heparan-alpha-glucosaminide N-acetyltransferase%2C transcript variant X1	-
725344	380.735	368.91	374.024	223.634	304.639	230.206	374.556	252.826	0.568579	0.0038882	0.0517954	LOC725344	NC_037638.1	15879931	15880843	+	913	protein_coding	histone H2B	Histone
726905	46.3785	45.8797	37.4962	96.756	82.5958	64.0572	43.2514	81.1364	-0.910464	0.00390405	0.0519307	LOC726905	NC_037652.1	6943634	6952508	+	6928	protein_coding	cilia- and flagella-associated protein 61-like	Pyr_redox_2
724192	4930.14	4796.77	4897	8721.73	6191.47	6218.55	4874.63	7043.92	-0.531174	0.00391342	0.0519796	LOC724192	NC_037638.1	5376302	5447771	-	7015	protein_coding	titin	PP2C
412913	441.135	494.377	424.644	282.053	248.86	365.326	453.385	298.746	0.601601	0.00392382	0.0520419	LOC412913	NC_037647.1	8402961	8404264	+	1143	protein_coding	Golgi SNAP receptor complex member 2	-
725511	117.564	102.059	119.988	168.867	176.991	170.152	113.204	172.003	-0.60388	0.003946	0.0522601	LOC725511	NC_037642.1	10737156	10753678	+	1959	protein_coding	protein Wnt-11b%2C transcript variant X2	wnt
410562	297.685	215.354	194.98	341.384	360.418	407.364	236.006	369.722	-0.649445	0.00397263	0.0525367	LOC410562	NC_037651.1	10061674	10066726	-	4915	protein_coding	serine/threonine-protein kinase meng-po%2C transcript variant X2	-
411953	685.97	896.994	1005.83	620.699	382.944	577.516	862.933	527.053	0.710945	0.00399249	0.0527229	LOC411953	NC_037653.1	2946210	2948159	+	1413	protein_coding	protein Peter pan	-
550665	623.413	674.15	688.992	480.129	423.706	527.471	662.185	477.102	0.472814	0.0039986	0.0527272	LOC550665	NC_037639.1	8134184	8135771	+	1088	protein_coding	transcription initiation factor IIA subunit 2	-
552539	1108.77	1347.36	1292.68	832.467	998.659	879.786	1249.6	903.637	0.468379	0.00404977	0.0533249	LOC552539	NC_037640.1	8123204	8124505	+	788	protein_coding	density-regulated protein homolog%2C transcript variant X1	SUI1
413265	808.927	567.41	633.685	1127.3	941.807	914.817	670.007	994.641	-0.570998	0.00412548	0.0541868	LOC413265	NC_037639.1	6244132	6260685	+	7086	protein_coding	uncharacterized LOC413265	Ion_trans
725909	1233.88	1285.57	1338.61	864.415	542.773	991.886	1286.02	799.691	0.685013	0.0041271	0.0541868	LOC725909	NC_037642.1	28963	31772	+	2088	protein_coding	probable cysteine--tRNA ligase%2C mitochondrial	tRNA-synt_1e
725217	134.821	95.5046	92.803	460.048	161.974	147.131	107.71	256.384	-1.25363	0.00413871	0.0542612	LOC725217	NC_037643.1	8502090	8505430	+	2512	protein_coding	uncharacterized protein PFB0145c%2C transcript variant X1	-
551970	2920.76	1679.76	2406.32	4449.86	3060.34	3924.5	2335.61	3811.57	-0.706835	0.00415701	0.0543776	LOC551970	NC_037640.1	4547770	4562135	+	6380	protein_coding	dual oxidase%2C transcript variant X2	-
726879	3436.32	1531.82	2322.89	4508.28	3975.33	4186.74	2430.34	4223.45	-0.797492	0.00415951	0.0543776	LOC726879	NC_037642.1	13726407	13740990	+	7316	protein_coding	uncharacterized LOC726879	-
551613	2260.68	3028.06	2610.67	2074.78	1725.93	1773.58	2633.14	1858.1	0.502943	0.0041972	0.0547599	LOC551613	NC_037644.1	774023	777486	+	2316	protein_coding	ATP-dependent RNA helicase SUV3 homolog%2C mitochondrial	Helicase_C
novel.354	267.485	245.316	212.791	113.186	193.081	112.1	241.864	139.456	0.796499	0.00420076	0.0547599	-	NC_037648.1	10180916	10182132	+	1056	-	-	-
552768	1639.42	1703.17	1776.38	1346.37	1221.77	1359.21	1706.32	1309.12	0.38221	0.00420752	0.0547698	LOC552768	NC_037645.1	1532181	1536443	-	2340	protein_coding	phenylalanine--tRNA ligase alpha subunit%2C transcript variant X4	tRNA-synt_2d
408728	550.07	495.313	499.636	279.315	372.218	395.353	515.007	348.962	0.562284	0.00432232	0.056184	LOC408728	NC_037640.1	12680524	12682235	+	990	protein_coding	mediator of RNA polymerase II transcription subunit 18	-
413588	1028.95	1214.41	1224.25	904.578	857.066	734.656	1155.87	832.1	0.474318	0.00433883	0.0563184	LOC413588	NC_037642.1	13069646	13071422	+	1458	protein_coding	bystin	-
408774	1154.07	1408.23	1411.73	3114.45	1567.18	2018.8	1324.67	2233.48	-0.753763	0.00434814	0.056359	LOC408774	NC_037641.1	12852216	12870957	+	11400	protein_coding	lysosomal-trafficking regulator%2C transcript variant X4	Beach
552161	1586.57	1862.34	1593.59	1078.92	697.238	1317.18	1680.83	1031.11	0.704741	0.00436767	0.0564693	LOC552161	NC_037642.1	155998	157349	-	627	protein_coding	mediator of RNA polymerase II transcription subunit 9	-
409764	788.434	789.318	803.355	1025.98	1417	1013.91	793.702	1152.3	-0.53739	0.00436902	0.0564693	LOC409764	NC_037648.1	15936375	15945623	-	4154	protein_coding	uncharacterized LOC409764%2C transcript variant X6	-
411348	524.184	592.69	583.065	1067.97	807.723	691.618	566.647	855.769	-0.594956	0.00442461	0.0570612	LOC411348	NC_037639.1	4839190	4897530	-	5449	protein_coding	thyroid receptor-interacting protein 11%2C transcript variant X2	-
411771	74.4212	102.995	112.488	170.692	181.282	136.122	96.635	162.699	-0.74827	0.00442732	0.0570612	LOC411771	NC_037645.1	2160346	2164245	-	2229	protein_coding	cysteine sulfinic acid decarboxylase	-
408430	106.778	108.613	104.989	146.96	183.427	163.146	106.794	164.511	-0.62178	0.0044504	0.0572777	LOC408430	NC_037650.1	6241811	6325630	+	12819	protein_coding	voltage-dependent L-type calcium channel subunit beta-2%2C transcript variant X3	-
551254	728.034	681.641	730.238	540.373	559.935	513.458	713.304	537.922	0.407131	0.00447753	0.0575053	LOC551254	NC_037639.1	6985285	6998772	+	2679	protein_coding	CDK5 and ABL1 enzyme substrate 2%2C transcript variant X3	-
107965674	882.269	732.202	827.728	435.402	381.872	679.607	814.066	498.96	0.705943	0.00448347	0.0575053	LOC107965674	NC_037653.1	1996484	1997394	-	629	protein_coding	39S ribosomal protein L55%2C mitochondrial	-
552189	616.941	545.874	722.738	427.187	220.971	432.386	628.518	360.181	0.802251	0.00448719	0.0575053	LOC552189	NC_037647.1	9387535	9391316	-	3029	protein_coding	sorting nexin-17%2C transcript variant X1	PX
100578061	51.7713	53.3702	83.4289	22.8198	16.0901	40.0357	62.8568	26.3152	1.25577	0.00449329	0.0575053	LOC100578061	NC_037648.1	6465966	6466790	+	604	protein_coding	late cornified envelope-like proline-rich protein 1	-
406073	210.321	166.665	169.67	243.716	284.258	287.256	182.219	271.744	-0.577682	0.00450595	0.0575865	LOC406073	NC_037642.1	3433872	3472699	+	6320	protein_coding	homeobox protein prospero%2C transcript variant X1	-
725409	630.963	633.889	644.934	512.077	363.636	451.403	636.595	442.372	0.523994	0.00455231	0.0580976	LOC725409	NC_037642.1	370466	373890	+	1041	protein_coding	7-methylguanosine phosphate-specific 5'-nucleotidase	-
novel.280	1469.01	1803.35	1821.38	973.037	1093.05	1392.24	1697.91	1152.78	0.55899	0.00457104	0.0582552	-	NC_037645.1	7186361	7188795	+	875	-	-	-
412323	2758.98	2919.45	2848.77	2154.19	2210.78	2334.08	2842.4	2233.02	0.348226	0.00459762	0.0583936	LOC412323	NC_037645.1	6449793	6451773	-	1511	protein_coding	stomatin-like protein 2%2C mitochondrial	-
413440	970.712	1149.8	1139.88	1503.37	1433.09	1405.25	1086.8	1447.24	-0.412875	0.00460382	0.0583936	LOC413440	NC_037641.1	5738951	5778371	+	6122	protein_coding	protein kibra%2C transcript variant X2	WW
100576775	666.555	807.108	880.222	586.013	233.843	444.397	784.628	421.417	0.895899	0.00460605	0.0583936	LOC100576775	NC_037640.1	466760	470700	-	2678	protein_coding	nucleolar MIF4G domain-containing protein 1 homolog	-
551897	19.4142	18.7264	24.3725	36.5117	51.4883	48.0429	20.8377	45.3476	-1.11722	0.0046075	0.0583936	LOC551897	NC_037642.1	5311654	5322190	+	5072	protein_coding	Bardet-Biedl syndrome 4 protein homolog%2C transcript variant X5	-
551781	1497.05	1853.91	1835.44	1284.3	1278.63	1284.15	1728.8	1282.36	0.431283	0.0046178	0.058443	LOC551781	NC_037645.1	8570857	8574339	+	2566	protein_coding	pre-rRNA-processing protein TSR1 homolog	-
551518	4773.75	4555.2	4477.04	6630.53	5713.06	5680.07	4601.99	6007.89	-0.384716	0.00470185	0.0594244	LOC551518	NC_037641.1	2098425	2109077	-	3850	protein_coding	glutamyl aminopeptidase%2C transcript variant X2	-
410815	5023.97	4601.08	5590.68	6127.58	9079.11	7065.31	5071.91	7424	-0.549589	0.00471474	0.0595049	TpnI	NC_037639.1	14369041	14397205	-	3796	protein_coding	troponin I%2C transcript variant X9	-
408822	87.3641	111.422	115.301	172.518	190.936	143.128	104.696	168.86	-0.686721	0.00473001	0.0595094	LOC408822	NC_037642.1	1052064	1750482	+	18122	protein_coding	uncharacterized LOC408822%2C transcript variant X2	-
100578752	369.949	414.79	373.087	520.292	595.334	493.441	385.942	536.355	-0.473978	0.00473896	0.0595094	LOC100578752	NC_037638.1	3268133	3271806	-	3412	protein_coding	uncharacterized LOC100578752	-
410852	1135.73	771.528	850.225	1414.83	1245.37	1383.24	919.162	1347.81	-0.552985	0.00473899	0.0595094	LOC410852	NC_037639.1	12306207	12420287	+	9078	protein_coding	protein Fe65 homolog%2C transcript variant X1	PID
551301	6036.75	6921.28	6227.17	3110.8	4924.64	4688.19	6395.07	4241.21	0.592628	0.00474119	0.0595094	LOC551301	NC_037645.1	2238728	2240862	+	1514	protein_coding	solute carrier family 25 member 40	Mito_carr
551907	1032.19	1157.29	1163.32	870.804	834.54	851.761	1117.6	852.368	0.391057	0.0047566	0.0596209	LOC551907	NC_037646.1	1584543	1587113	+	1753	protein_coding	kelch domain-containing protein 4	-
552359	585.663	682.577	703.99	481.042	259.587	449.401	657.41	396.677	0.72798	0.00477304	0.0597171	LOC552359	NC_037646.1	11437172	11438036	-	657	protein_coding	active regulator of SIRT1	-
552501	540.363	554.301	615.874	414.408	418.343	435.389	570.18	422.713	0.432176	0.00477736	0.0597171	LOC552501	NC_037647.1	6479242	6480355	-	738	protein_coding	calcium load-activated calcium channel%2C transcript variant X2	-
725026	386.128	145.13	240.913	458.222	524.537	479.428	257.39	487.396	-0.922699	0.00481302	0.0600273	LOC725026	NC_037646.1	7565208	7569909	-	1661	protein_coding	retinol dehydrogenase 10-A%2C transcript variant X3	adh_short
409111	752.841	973.773	782.732	1216.75	1246.45	1064.95	836.449	1176.05	-0.491206	0.00481534	0.0600273	LOC409111	NC_037639.1	1936550	2000823	-	2334	protein_coding	serine/threonine-protein kinase minibrain	Pkinase
409474	2379.32	2430.69	2345.38	4509.2	2723.52	3535.16	2385.13	3589.29	-0.589797	0.00483739	0.0602199	LOC409474	NC_037648.1	422722	435713	-	6116	protein_coding	laminin subunit gamma-1	Laminin_EGF
551607	242.678	317.412	281.221	216.332	139.448	170.152	280.437	175.31	0.676304	0.00485461	0.0603519	LOC551607	NC_037640.1	4943427	4944281	+	601	protein_coding	DNA-directed RNA polymerase II subunit RPB11	-
725404	1738.65	2133.87	1825.13	2368.7	3741.48	2601.32	1899.22	2903.83	-0.612285	0.00486873	0.0604038	LOC725404	NC_037642.1	13151354	13154408	+	1915	protein_coding	actin%2C muscle	Actin
409051	3111.67	1999.98	2362.26	3724.19	3588.09	3655.26	2491.3	3655.85	-0.553565	0.00487202	0.0604038	LOC409051	NC_037641.1	9944790	10022676	+	21893	protein_coding	ankyrin-3%2C transcript variant X1	Death
413674	2775.16	3110.45	3013.75	2247.3	2438.19	2143.91	2966.46	2276.47	0.382155	0.00487988	0.0604192	LOC413674	NC_037638.1	15656430	15658246	-	1273	protein_coding	protein BCCIP homolog	-
552316	950.219	993.435	1051.77	586.013	687.584	825.737	998.474	699.778	0.513338	0.00491687	0.0607155	LOC552316	NC_037638.1	6028409	6031113	+	1838	protein_coding	GMP reductase 1	-
725926	2351.28	1801.48	1847.62	2351.35	3804.77	3122.79	2000.13	3092.97	-0.628905	0.00491712	0.0607155	LOC725926	NC_037651.1	4858653	4874461	-	1690	protein_coding	collagen alpha-1(IV) chain%2C transcript variant X2	-
552243	132.664	118.913	141.548	219.07	171.628	209.187	131.042	199.962	-0.611249	0.00492483	0.0607285	LOC552243	NC_037638.1	14905383	14945959	-	4909	protein_coding	mucin-5AC%2C transcript variant X4	-
411659	2970.38	3085.17	3123.43	4037.28	5283.99	3706.31	3059.66	4342.53	-0.505032	0.0049484	0.0609368	TpnCI	NC_037648.1	14303381	14309559	+	1278	protein_coding	troponin C type I%2C transcript variant X3	-
726495	2807.51	2565.52	2253.52	3984.34	3642.8	3051.72	2542.18	3559.62	-0.48584	0.00499828	0.061468	LOC726495	NC_037652.1	7791533	7793612	-	1392	protein_coding	protein D2	-
726924	2329.71	1955.04	2311.64	2728.34	2945.56	3174.83	2198.79	2949.58	-0.423844	0.00500779	0.0615022	LOC726924	NC_037639.1	10439559	10500869	+	8173	protein_coding	synapse-associated protein 1%2C transcript variant X6	-
102656263	1007.38	965.346	861.474	720.193	703.674	714.638	944.734	712.835	0.405942	0.0050231	0.0616073	LOC102656263	NC_037652.1	7568072	7569225	+	789	protein_coding	protein farnesyltransferase subunit beta	-
724554	822.948	2152.6	1030.21	439.053	886.028	595.532	1335.25	640.204	1.0611	0.0051009	0.0624775	LOC724554	NC_037639.1	13980307	13986268	+	4234	protein_coding	protein THEM6%2C transcript variant X1	-
408914	182.278	115.167	153.734	221.809	246.715	243.217	150.393	237.247	-0.659532	0.00510827	0.0624838	LOC408914	NC_037644.1	12842715	12967402	-	7133	protein_coding	BAI1-associated protein 3%2C transcript variant X2	C2
412360	307.392	249.061	323.404	200.814	149.102	214.191	293.286	188.036	0.639618	0.00513043	0.0626709	LOC412360	NC_037643.1	16561855	16567759	-	2805	protein_coding	transmembrane protein 231	-
551233	3069.61	2738.74	2813.15	4900.78	3760.79	3525.15	2873.83	4062.24	-0.499492	0.00520349	0.063423	FAR1	NC_037649.1	7986263	8012699	+	4968	protein_coding	fatty acyl-CoA reductase 1%2C transcript variant X2	NAD_binding_4
726554	1401.06	743.438	1192.38	2511.09	1442.75	1881.68	1112.29	1945.17	-0.806811	0.0052059	0.063423	LOC726554	NC_037639.1	32855	45426	+	2256	protein_coding	carboxypeptidase M%2C transcript variant X2	-
412578	824.026	742.502	722.738	504.774	592.116	586.524	763.089	561.138	0.443697	0.00523613	0.0637062	LOC412578	NC_037638.1	2504095	2505287	+	977	protein_coding	mediator of RNA polymerase II transcription subunit 21%2C transcript variant X2	-
551561	1394.59	1766.84	1813.88	1214.01	753.017	1199.07	1658.43	1055.37	0.651853	0.00527176	0.063973	LOC551561	NC_037651.1	9117339	9120405	-	2074	protein_coding	poly(A) RNA polymerase%2C mitochondrial%2C transcript variant X1	-
410973	490.749	384.827	401.209	256.495	296.058	322.288	425.595	291.613	0.54521	0.00527207	0.063973	LOC410973	NC_037640.1	2879812	2881648	+	1596	protein_coding	mediator of RNA polymerase II transcription subunit 22	-
550808	1515.39	1738.75	1617.96	1303.47	1234.65	1195.07	1624.03	1244.39	0.384209	0.00532045	0.0644742	LOC550808	NC_037640.1	8380017	8389702	-	2747	protein_coding	WD repeat-containing protein 75	-
724226	513.399	267.787	334.653	546.763	931.08	556.497	371.946	678.113	-0.866974	0.00533828	0.0646045	LOC724226	NC_037641.1	2001252	2009202	+	1241	protein_coding	acyl-CoA Delta(11) desaturase%2C transcript variant X3	-
100578975	199.535	220.035	289.658	162.477	89.0319	151.135	236.409	134.215	0.815082	0.00540275	0.0652426	LOC100578975	NC_037644.1	12309211	12312696	-	1781	protein_coding	dynein regulatory complex subunit 3	-
725889	304.156	323.967	408.708	234.588	180.209	255.228	345.61	223.342	0.629503	0.00540531	0.0652426	LOC725889	NC_037652.1	1575139	1576201	-	839	protein_coding	uncharacterized LOC725889	-
412813	612.627	735.947	1214.88	282.053	486.994	579.517	854.483	449.521	0.927459	0.00541731	0.0653012	LOC412813	NC_037638.1	9939689	10184432	+	6994	protein_coding	zwei Ig domain protein zig-8%2C transcript variant X3	-
100576621	545.756	598.308	593.377	469.175	323.947	400.357	579.147	397.827	0.54077	0.00544872	0.0655931	LOC100576621	NC_037643.1	14236314	14237102	-	602	protein_coding	thyroid transcription factor 1-associated protein 26 homolog	-
409323	1131.42	1273.4	1111.76	844.333	957.897	822.735	1172.19	874.988	0.422319	0.00549277	0.0659548	LOC409323	NC_037648.1	2632969	2648016	-	4715	protein_coding	uncharacterized LOC409323	-
100578719	1668.55	648.87	1138.01	2805.01	1782.78	1957.75	1151.81	2181.85	-0.922091	0.00549322	0.0659548	LOC100578719	NC_037647.1	11677194	11684023	+	1882	protein_coding	protein spaetzle 4	-
412452	2337.26	2620.76	2499.12	1556.31	2073.48	1798.61	2485.71	1809.47	0.458486	0.0055222	0.0661698	LOC412452	NC_037649.1	2497853	2499829	+	1438	protein_coding	max-like protein X	HLH
724712	756.077	845.497	856.787	649.908	468.758	601.537	819.454	573.401	0.514547	0.00552563	0.0661698	LOC724712	NC_037649.1	912169	914113	+	1576	protein_coding	serine--tRNA ligase%2C mitochondrial	tRNA-synt_2b
552391	3580.85	4207.82	4623.28	5788.93	5769.91	5217.66	4137.32	5592.17	-0.434592	0.00555788	0.0664687	A4	NC_037639.1	15188032	15188900	+	707	protein_coding	apolipophorin-III-like protein	-
409814	7216.7	5224.66	5255.09	7150.82	10329.8	9174.19	5898.82	8884.95	-0.590969	0.00558414	0.0666954	LOC409814	NC_037645.1	12494038	12500534	+	2750	protein_coding	beta-glucuronidase%2C transcript variant X3	-
409012	129.428	93.632	115.301	150.611	237.061	178.159	112.787	188.61	-0.741626	0.00564424	0.0671736	brp	NC_037646.1	8552456	8606318	+	8910	protein_coding	bruchpilot%2C transcript variant X1	-
408607	4718.74	3992.47	3297.79	5400.08	5438.45	6147.49	4003	5662.01	-0.500357	0.00564487	0.0671736	LOC408607	NC_037638.1	26195974	26213112	+	5247	protein_coding	SEC23-interacting protein%2C transcript variant X1	-
550664	857.462	823.025	819.291	641.693	608.206	666.595	833.259	638.831	0.382952	0.00564627	0.0671736	LOC550664	NC_037639.1	10170652	10173751	+	2250	protein_coding	deubiquitinase DESI2%2C transcript variant X1	-
410597	1001.99	1002.8	1165.19	676.379	785.197	843.753	1056.66	768.443	0.460047	0.00566176	0.0672703	LOC410597	NC_037652.1	7441996	7443724	-	1300	protein_coding	SET and MYND domain-containing protein 5	SET
726045	589.977	593.627	572.754	795.042	747.653	745.666	585.453	762.787	-0.382032	0.0056794	0.0673921	LOC726045	NC_037641.1	11077274	11092456	+	5833	protein_coding	apoptosis-resistant E3 ubiquitin protein ligase 1%2C transcript variant X1	HECT
551616	262.092	277.151	346.839	220.896	175.918	193.172	295.361	196.662	0.586217	0.0057526	0.068172	LOC551616	NC_037640.1	4420428	4423870	+	2215	protein_coding	SWI/SNF-related matrix-associated actin-dependent regulator of chromatin subfamily A-like protein 1%2C transcript variant X2	SNF2_N
411047	540.363	625.462	539.945	403.454	453.741	373.333	568.59	410.176	0.471926	0.00579831	0.0686247	LOC411047	NC_037641.1	4788059	4797045	-	5083	protein_coding	intraflagellar transport protein 88 homolog%2C transcript variant X4	-
100578144	7159.54	2894.16	7523.6	10999.2	10234.4	11284.1	5859.1	10839.2	-0.887546	0.00583432	0.0687679	LOC100578144	NC_037639.1	11777012	11782855	-	3435	protein_coding	mitotic apparatus protein p62	-
413398	1685.8	1747.17	1791.38	1086.22	1290.43	1446.29	1741.45	1274.31	0.450906	0.00584034	0.0687679	LOC413398	NC_037649.1	2821954	2823285	-	720	protein_coding	39S ribosomal protein L32%2C mitochondrial	-
552304	17795.3	17162.7	17027.9	12613	14790	13023.6	17328.7	13475.5	0.362845	0.00584624	0.0687679	GstS1	NC_037641.1	1918073	1921443	+	768	protein_coding	glutathione S-transferase S1%2C transcript variant X1	GST_N
408603	11001.4	10297.6	11185.1	7963.2	8084.74	9165.18	10828.1	8404.38	0.365561	0.00585157	0.0687679	LOC408603	NC_037638.1	8336010	8340329	-	3016	protein_coding	glucose dehydrogenase [FAD%2C quinone]	-
413128	2724.46	2348.29	2279.77	2854.3	3842.32	3616.23	2450.84	3437.62	-0.488124	0.00585432	0.0687679	LOC413128	NC_037642.1	4934716	4951322	-	3158	protein_coding	putative ferric-chelate reductase 1 homolog%2C transcript variant X1	-
102654312	998.755	991.563	1046.14	663.6	801.287	799.714	1012.15	754.867	0.423744	0.00585563	0.0687679	LOC102654312	NC_037641.1	4009620	4011721	+	2102	protein_coding	KRR1 small subunit processome component homolog	-
102655618	577.034	666.66	748.048	471.914	234.915	453.405	663.914	386.745	0.778834	0.00588629	0.0690391	LOC102655618	NC_037638.1	2205034	2207747	-	2508	protein_coding	translation initiation factor eIF-2B subunit epsilon	-
726740	531.734	592.69	574.629	387.024	228.479	428.383	566.351	347.962	0.701922	0.0059096	0.0692235	LOC726740	NC_037646.1	1535727	1536654	+	540	protein_coding	ubiquitin-conjugating enzyme E2 T	UQ_con
725988	104.621	34.6438	69.3679	183.471	172.7	103.092	69.5443	153.088	-1.14245	0.00592053	0.0692626	LOC725988	NC_037652.1	4552373	4553833	+	1461	protein_coding	uncharacterized LOC725988	-
551080	1278.1	1371.71	1413.61	927.397	984.714	1130.01	1354.47	1014.04	0.417943	0.00593074	0.0692723	LOC551080	NC_037653.1	1997428	2023110	-	4068	protein_coding	cystinosin homolog%2C transcript variant X3	-
449496	2279.02	3063.64	3162.8	1896.78	2238.67	1706.52	2835.15	1947.33	0.542215	0.00593654	0.0692723	JHBP-1	NC_037644.1	1964713	1971819	-	971	protein_coding	take-out-like carrier protein	-
412101	1446.36	1147.93	1255.18	1681.36	1806.38	1674.5	1283.16	1720.75	-0.423638	0.00596199	0.0694804	LOC412101	NC_037647.1	4571004	4647732	+	7688	protein_coding	uncharacterized LOC412101%2C transcript variant X1	Trypsin
551837	4640	8101.98	7055.84	4927.25	3417.54	4013.58	6599.27	4119.46	0.679844	0.00599066	0.0697086	LOC551837	NC_037638.1	22597347	22607022	+	2625	protein_coding	long-chain-fatty-acid--CoA ligase ACSBG2%2C transcript variant X1	AMP-binding
552358	1954.37	1700.36	1942.3	3534.33	2207.56	2614.33	1865.67	2785.41	-0.578456	0.00599685	0.0697086	LOC552358	NC_037645.1	2637692	2670876	+	15135	protein_coding	low-density lipoprotein receptor-related protein 2%2C transcript variant X1	Ldl_recept_a
409179	71.1855	82.3961	91.8656	149.698	139.448	111.099	81.8158	133.415	-0.70394	0.00601547	0.0698361	LOC409179	NC_037652.1	3778662	3781143	-	1997	protein_coding	4-hydroxybutyrate coenzyme A transferase	-
726839	282.585	939.129	759.297	252.844	404.398	275.246	660.337	310.829	1.08812	0.00602749	0.0698867	LOC726839	NC_037651.1	9272315	9278970	-	2868	protein_coding	facilitated trehalose transporter Tret1%2C transcript variant X2	Sugar_tr
409129	1424.79	1755.6	1584.21	1193.02	1017.97	1260.13	1588.2	1157.04	0.456946	0.00606879	0.0702763	LOC409129	NC_037641.1	8888156	8889357	-	824	protein_coding	28S ribosomal protein S10%2C mitochondrial	Ribosomal_S10
409794	689.205	708.794	669.306	913.705	937.516	843.753	689.102	898.325	-0.382458	0.00609957	0.0705416	LOC409794	NC_037641.1	4843565	4845843	-	1292	protein_coding	ubiquitin-conjugating enzyme E2 J1%2C transcript variant X1	UQ_con
408817	1881.02	1497.18	1592.65	1263.31	1220.7	1231.1	1656.95	1238.37	0.419693	0.00610716	0.0705416	LOC408817	NC_037641.1	5036832	5045401	-	1889	protein_coding	alanine--glyoxylate aminotransferase 2-like	Aminotran_3
412115	584.584	585.2	580.253	865.327	731.563	740.661	583.346	779.184	-0.418154	0.00612811	0.070694	LOC412115	NC_037645.1	2686046	2691314	+	4063	protein_coding	autophagy-related protein 9A%2C transcript variant X3	-
724120	94.914	73.9693	86.2412	129.617	157.683	122.109	85.0415	136.47	-0.683032	0.00614004	0.0707423	LOC724120	NC_037650.1	10197870	10259604	+	6517	protein_coding	paired mesoderm homeobox protein 2B%2C transcript variant X1	Homeobox
100576559	314.942	324.903	351.526	263.797	186.645	222.198	330.457	224.214	0.557988	0.00615716	0.07085	LOC100576559	NC_037642.1	12097635	12099114	+	942	protein_coding	uncharacterized LOC100576559	-
107965773	1848.67	14568.2	9223.12	1937.86	2340.57	907.811	8546.66	1728.75	2.30565	0.00617012	0.0709098	LOC107965773	NC_037650.1	1190474	1192276	-	603	protein_coding	larval cuticle protein LCP-17%2C transcript variant X2	Chitin_bind_4
113218987	117.564	113.295	164.046	85.8025	68.6511	81.0724	131.635	78.5087	0.744806	0.00617853	0.0709171	LOC113218987	NC_037646.1	7866053	7868292	+	1660	protein_coding	uncharacterized LOC113218987	-
413569	1333.11	1344.56	1127.7	1715.14	1630.46	1662.48	1268.45	1669.36	-0.396481	0.00619431	0.0710089	LOC413569	NC_037651.1	10159641	10362312	+	8531	protein_coding	tyrosine-protein phosphatase Lar%2C transcript variant X2	Y_phosphatase
102656934	7384.96	8836.99	8191.04	5714.08	6594.8	6256.59	8137.66	6188.49	0.395138	0.00623694	0.0714079	LOC102656934	NC_037641.1	11579218	11582421	+	2721	protein_coding	stress-induced-phosphoprotein 1	TPR_1
552018	4184.85	4661	4575.47	7867.36	6674.17	5019.48	4473.77	6520.34	-0.543464	0.00627205	0.0716932	LOC552018	NC_037652.1	5161870	5167057	+	2530	protein_coding	probable tRNA (guanine(26)-N(2))-dimethyltransferase	-
724749	1215.55	1297.74	1171.75	3535.25	1442.75	1741.56	1228.35	2239.85	-0.866902	0.00627757	0.0716932	LOC724749	NC_037644.1	10984036	10990320	+	4750	protein_coding	uncharacterized LOC724749%2C transcript variant X1	-
724904	23.7285	54.3066	27.1847	96.756	108.34	47.042	35.0733	84.046	-1.25662	0.00628722	0.0717137	LOC724904	NC_037638.1	18424790	18429288	+	1563	protein_coding	acylphosphatase-2%2C transcript variant X1	-
100577094	1229.57	1255.6	1523.28	845.246	697.238	1109.99	1336.15	884.158	0.595647	0.00630686	0.0718478	LOC100577094	NC_037642.1	254123	257349	-	1358	protein_coding	uncharacterized LOC100577094	-
100578446	226.499	213.481	185.606	269.274	304.639	329.294	208.529	301.069	-0.530227	0.00631853	0.071891	LOC100578446	NC_037641.1	8070547	8101998	-	3840	protein_coding	pituitary homeobox x%2C transcript variant X3	-
725350	171.492	152.62	130.299	196.25	284.258	230.206	151.471	236.905	-0.645161	0.00647472	0.0735764	LOC725350	NC_037647.1	10129760	10158210	-	2928	protein_coding	GATA-binding factor A	-
100578731	72.2641	46.816	29.0595	179.82	97.6133	70.0626	49.3799	115.832	-1.2359	0.00650758	0.0738197	LOC100578731	NC_037647.1	10054932	10056782	+	1403	protein_coding	uncharacterized LOC100578731	-
100577942	19.4142	15.9174	19.6855	28.2966	46.125	51.0456	18.3391	41.8224	-1.18737	0.00651901	0.0738197	LOC100577942	NC_037638.1	15377092	15385439	-	1787	protein_coding	homeobox protein Nkx-2.5-like	Homeobox
551090	326.806	406.363	422.769	297.57	249.933	251.224	385.313	266.243	0.533327	0.00652041	0.0738197	LOC551090	NC_037645.1	3407653	3410377	-	1979	protein_coding	conserved oligomeric Golgi complex subunit 8	-
552152	1346.05	1419.46	1461.41	942.002	1083.4	1157.03	1408.98	1060.81	0.409925	0.0065348	0.0738206	LOC552152	NC_037644.1	5286337	5287361	-	771	protein_coding	28S ribosomal protein S24%2C mitochondrial	-
100578084	98.1498	73.0329	109.676	136.919	198.445	141.126	93.6197	158.83	-0.761541	0.00653799	0.0738206	LOC100578084	NC_037639.1	9595975	9597764	-	1110	protein_coding	uncharacterized LOC100578084	-
724460	244.835	322.094	234.351	372.419	446.232	370.331	267.093	396.327	-0.568116	0.00654476	0.0738206	LOC724460	NC_037648.1	14521083	14562543	+	9081	protein_coding	uncharacterized LOC724460%2C transcript variant X3	-
100576742	720.484	601.117	594.314	1075.27	858.139	800.715	638.638	911.374	-0.513984	0.00657261	0.0740432	LOC100576742	NC_037648.1	13643444	13647847	-	3360	protein_coding	integrin beta-nu%2C transcript variant X1	-
726032	90.5998	63.6698	64.6809	124.14	121.212	113.101	72.9835	119.484	-0.715638	0.0066006	0.0742669	LOC726032	NC_037649.1	1480615	1535201	+	11182	protein_coding	protein unc-80 homolog%2C transcript variant X12	-
413858	358.085	304.304	370.275	525.769	498.793	428.383	344.221	484.315	-0.493176	0.00662102	0.074405	LOC413858	NC_037640.1	4566240	4581521	+	5917	protein_coding	uncharacterized LOC413858%2C transcript variant X1	-
552781	2680.24	2980.31	2924.7	2114.03	1507.11	2300.05	2861.75	1973.73	0.535827	0.00667456	0.0748376	LOC552781	NC_037652.1	3895314	3896376	-	852	protein_coding	H/ACA ribonucleoprotein complex subunit 2-like protein	-
100578323	84.1284	45.8797	73.1175	171.605	100.831	113.101	67.7085	128.512	-0.929351	0.00667592	0.0748376	LOC100578323	NC_037646.1	8255506	8267448	+	3819	protein_coding	probable phospholipid-transporting ATPase IF%2C transcript variant X2	E1-E2_ATPase
552086	1425.87	1487.81	1484.85	1694.14	2432.82	2035.82	1466.18	2054.26	-0.486216	0.00668609	0.0748596	LOC552086	NC_037653.1	747683	754957	+	2047	protein_coding	aldose 1-epimerase%2C transcript variant X2	Aldose_epim
724164	1321.25	1445.68	1427.67	1050.62	995.441	1161.04	1398.2	1069.03	0.38734	0.0067152	0.0750825	LOC724164	NC_037640.1	1869787	1870761	+	831	protein_coding	39S ribosomal protein L30%2C mitochondrial	-
411919	120.8	143.257	126.55	187.123	207.026	182.163	130.202	192.104	-0.559291	0.0067253	0.0750825	LOC411919	NC_037642.1	814392	995408	+	3707	protein_coding	Wnt7 protein%2C transcript variant X2	wnt
724435	455.156	597.372	656.183	426.274	257.442	381.341	569.57	355.019	0.681412	0.00673068	0.0750825	LOC724435	NC_037643.1	2983753	2986083	-	1984	protein_coding	ribosomal RNA-processing protein 8	-
412382	4061.89	3183.49	2637.85	4481.81	4906.41	4857.34	3294.41	4748.52	-0.527606	0.00673924	0.0750862	LOC412382	NC_037642.1	5900101	5905528	-	2359	protein_coding	excitatory amino acid transporter 3%2C transcript variant X1	SDF
409981	38.8285	47.7523	67.4931	87.6281	101.904	88.0786	51.358	92.5369	-0.844238	0.00675955	0.0750987	LOC409981	NC_037641.1	10230114	10239841	-	8518	protein_coding	titin	-
411048	4277.6	3883.85	2914.39	5380.91	5318.31	4963.43	3691.95	5220.89	-0.500036	0.00676093	0.0750987	LOC411048	NC_037641.1	4630086	4781921	-	7616	protein_coding	sestrin homolog%2C transcript variant X3	-
408852	12755.2	9014.89	9709.63	13724.8	15722.2	14824.2	10493.2	14757.1	-0.491991	0.00676505	0.0750987	LOC408852	NC_037642.1	11273402	11300714	+	5865	protein_coding	protein similar%2C transcript variant X2	PAS
409650	1833.57	1544.93	1612.33	2107.64	2373.83	2104.88	1663.61	2195.45	-0.400332	0.00679713	0.0753391	LOC409650	NC_037647.1	10889541	10896973	-	4326	protein_coding	solute carrier organic anion transporter family member 2A1%2C transcript variant X2	-
100577127	486.434	488.759	567.129	400.716	225.261	346.309	514.108	324.096	0.664378	0.00680322	0.0753391	LOC100577127	NC_037647.1	11310044	11313301	-	2626	protein_coding	proline-%2C glutamic acid- and leucine-rich protein 1	-
551845	462.706	607.672	509.948	639.868	958.97	770.688	526.775	789.842	-0.583322	0.00682917	0.0754897	LOC551845	NC_037650.1	10560537	10583286	+	2009	protein_coding	potassium voltage-gated channel protein Shaw%2C transcript variant X3	K_tetra
412449	229.735	256.552	269.035	181.646	180.209	171.153	251.774	177.669	0.5038	0.00683337	0.0754897	LOC412449	NC_037638.1	20646627	20647873	-	997	protein_coding	caltractin	-
412230	105.7	147.002	131.237	188.948	186.645	208.186	127.979	194.593	-0.602089	0.00684386	0.0755141	LOC412230	NC_037652.1	9061000	9079509	-	11959	protein_coding	dynein heavy chain 3%2C axonemal%2C transcript variant X1	Dynein_heavy
100577875	308.471	256.552	297.157	366.03	583.534	395.353	287.393	448.306	-0.640865	0.00686064	0.0756079	LOC100577875	NC_037644.1	3248508	3250731	-	1177	protein_coding	tenascin%2C transcript variant X2	-
411288	1580.1	1634.81	1316.12	1873.96	2197.91	2041.82	1510.34	2037.9	-0.432151	0.00690223	0.0759745	LOC411288	NC_037645.1	10955749	11211303	-	12017	protein_coding	cAMP-specific 3'%2C5'-cyclic phosphodiesterase%2C transcript variant X10	-
725210	365.635	364.228	364.65	250.105	199.517	295.264	364.838	248.295	0.554273	0.00691317	0.0760032	LOC725210	NC_037642.1	3632006	3633063	+	882	protein_coding	protein UXT homolog	-
107964589	81.9712	54.3066	60.9313	117.75	113.703	99.0885	65.7363	110.181	-0.749767	0.0069756	0.0765973	LOC107964589	NC_037643.1	4432339	4467064	-	5560	protein_coding	uncharacterized LOC107964589	-
408892	1528.33	1493.43	1495.16	1062.49	1252.88	1169.04	1505.64	1161.47	0.374762	0.00699914	0.0767634	LOC408892	NC_037643.1	7967608	7969274	-	1225	protein_coding	3-ketodihydrosphingosine reductase	adh_short
411240	1184.27	1418.52	1519.53	1083.48	978.278	977.873	1374.11	1013.21	0.439706	0.00706312	0.0773721	LOC411240	NC_037645.1	2760047	2767828	+	4009	protein_coding	nucleolar protein 10	R3H
724592	1057	801.49	780.857	1098.09	1589.7	1251.12	879.782	1312.97	-0.577755	0.00708267	0.0774932	LOC724592	NC_037650.1	4566183	4607029	+	9292	protein_coding	calmodulin-binding transcription activator 2%2C transcript variant X6	CG-1
551042	1725.71	1642.31	1737.95	1356.41	1386.97	1285.15	1701.99	1342.84	0.341927	0.00715012	0.0781376	LOC551042	NC_037640.1	6252259	6253269	+	677	protein_coding	NADH dehydrogenase [ubiquinone] 1 alpha subcomplex subunit 6	-
725747	245.914	250.934	259.661	164.303	193.081	179.16	252.169	178.848	0.4973	0.00717131	0.0782754	LOC725747	NC_037638.1	10630702	10631532	-	666	protein_coding	SNAPIN protein homolog	-
727022	335.435	470.969	494.949	325.867	138.375	249.223	433.784	237.821	0.865911	0.00719437	0.0784332	LOC727022	NC_037642.1	604994	615974	+	1766	protein_coding	RNA polymerase II-associated protein 3	-
100578995	22.6499	2.80896	2.81221	73.0234	22.5261	32.0286	9.4237	42.5261	-2.19608	0.00722615	0.0786857	LOC100578995	NC_037644.1	7999349	8003524	-	1873	protein_coding	vanin-like protein 1	CN_hydrolase
552130	3101.96	3954.08	3607.13	4354.93	5312.95	4814.3	3554.39	4827.39	-0.441436	0.00728401	0.0792108	LOC552130	NC_037644.1	8722606	8729493	+	3064	protein_coding	alpha-aminoadipic semialdehyde synthase%2C mitochondrial	Saccharop_dh
100379261	348.378	317.412	303.719	450.92	580.316	395.353	323.17	475.53	-0.55709	0.00729173	0.0792108	LOC100379261	NC_037652.1	8833830	8836919	-	2614	protein_coding	uncharacterized LOC100379261	-
725660	8309.29	2073.01	7252.69	14094.4	10910.2	12584.2	5878.33	12529.6	-1.09191	0.00733073	0.0794795	LOC725660	NC_037652.1	4504154	4506673	+	1602	protein_coding	uncharacterized LOC725660%2C transcript variant X2	-
107964284	74.4212	88.0141	79.6793	33.7733	52.561	50.0447	80.7049	45.4597	0.833937	0.00733389	0.0794795	LOC107964284	NC_037641.1	4951908	4965636	-	8687	protein_coding	midasin%2C transcript variant X2	-
408721	695.677	561.792	572.754	917.357	763.743	837.748	610.074	839.616	-0.461865	0.00735365	0.0795991	LOC408721	NC_037640.1	13480775	13522126	+	3025	protein_coding	neurocalcin homolog	efhand
724928	1076.41	1182.57	1352.67	973.95	706.892	860.769	1203.89	847.203	0.506603	0.00738197	0.079811	LOC724928	NC_037643.1	6481692	6484150	-	1839	protein_coding	tubulin-specific chaperone C	-
410293	1521.86	1229.39	1171.75	2531.17	1575.76	1846.65	1307.67	1984.53	-0.602293	0.00740914	0.0799887	LOC410293	NC_037648.1	235182	297554	-	3253	protein_coding	collectin-11	Lectin_C
551631	2796.73	3500.9	3135.62	2494.66	2373.83	2278.03	3144.41	2382.17	0.400607	0.00741594	0.0799887	LOC551631	NC_037643.1	14504599	14508301	+	2560	protein_coding	dihydrolipoyllysine-residue acetyltransferase component of pyruvate dehydrogenase complex%2C mitochondrial	Biotin_lipoyl
408680	724.798	595.499	557.755	875.368	820.595	867.775	626.018	854.579	-0.449982	0.00742723	0.0800159	LOC408680	NC_037639.1	12739735	12773483	-	16945	protein_coding	ryanodine receptor%2C transcript variant X6	SPRY
551920	1861.61	1807.1	1177.38	2208.05	2481.09	2509.24	1615.36	2399.46	-0.570988	0.00744526	0.0800677	LOC551920	NC_037642.1	12058790	12076188	+	3591	protein_coding	mucin-5AC	-
726480	1516.47	1452.23	1610.46	1046.97	539.555	1150.03	1526.39	912.185	0.742326	0.00744959	0.0800677	LOC726480	NC_037642.1	6550661	6551456	-	567	protein_coding	39S ribosomal protein L54%2C mitochondrial	-
408804	36.6713	47.7523	49.6824	106.797	68.6511	72.0643	44.702	82.5041	-0.883914	0.00747761	0.0801829	LOC408804	NC_037641.1	8940540	9048511	+	13259	protein_coding	1-phosphatidylinositol 4%2C5-bisphosphate phosphodiesterase epsilon-1%2C transcript variant X2	PI-PLC-X
724498	1218.78	1107.67	1083.64	1336.33	1782.78	1550.38	1136.7	1556.5	-0.453322	0.00747787	0.0801829	LOC724498	NC_037647.1	941196	945601	+	3601	protein_coding	uncharacterized LOC724498%2C transcript variant X4	C2
novel.260	715.091	750.929	642.122	1203.06	899.973	887.793	702.714	996.942	-0.505112	0.00754194	0.0807748	-	NC_037644.1	2269340	2273917	-	4100	-	-	-
725007	28.0428	52.4339	30.9343	18.2559	13.9448	14.0125	37.137	15.4044	1.26864	0.00756259	0.080825	LOC725007	NC_037653.1	6751443	6754426	+	1641	protein_coding	spermine oxidase	Amino_oxidase
100577139	563.013	680.705	587.752	957.52	941.807	709.634	610.49	869.653	-0.510208	0.00756434	0.080825	LOC100577139	NC_037639.1	13747390	13861999	+	11022	protein_coding	AF4/FMR2 family member 4%2C transcript variant X3	AF-4
551279	1058.08	1188.19	992.711	1474.16	1544.65	1306.17	1079.66	1441.66	-0.417021	0.00757667	0.0808621	LOC551279	NC_037638.1	2256219	2268670	+	1718	protein_coding	zinc finger CCCH domain-containing protein 11A	-
551537	212.478	240.634	227.789	389.762	304.639	293.262	226.967	329.221	-0.537041	0.0076182	0.0812104	LOC551537	NC_037640.1	11674744	11676583	-	1099	protein_coding	enoyl-CoA hydratase domain-containing protein 3%2C mitochondrial%2C transcript variant X2	ECH
102656685	1277.03	1568.34	1625.46	977.601	979.351	1233.1	1490.27	1063.35	0.487259	0.00766478	0.0815394	LOC102656685	NC_037646.1	1599501	1600533	+	703	protein_coding	39S ribosomal protein L42%2C mitochondrial%2C transcript variant X1	-
410370	143.45	209.736	225.914	250.105	468.758	295.264	193.033	338.042	-0.805895	0.00766694	0.0815394	LOC410370	NC_037649.1	8215684	8218566	+	1130	protein_coding	actin-binding Rho-activating protein%2C transcript variant X1	-
725534	451.92	433.516	473.389	331.344	357.2	329.294	452.942	339.279	0.417326	0.00769936	0.0817889	Sergef	NC_037638.1	19781907	19783718	+	1285	protein_coding	secretion regulating guanine nucleotide exchange factor	-
724690	214.635	258.424	265.285	197.163	122.285	147.131	246.115	155.526	0.660344	0.00772476	0.0819633	LOC724690	NC_037652.1	3896389	3898161	+	1696	protein_coding	RING finger protein 37	U-box
412175	533.892	488.759	507.136	808.734	715.473	599.535	509.929	707.914	-0.473907	0.00776351	0.0822388	LOC412175	NC_037639.1	15115204	15120434	-	3363	protein_coding	E3 ubiquitin-protein ligase SH3RF3%2C transcript variant X2	SH3_1
novel.476	127.271	141.384	111.551	237.326	174.846	177.158	126.735	196.443	-0.633962	0.00777434	0.0822388	-	NC_037652.1	5449543	5493571	-	2555	-	-	-
551812	901.683	1089.88	1083.64	799.606	781.979	716.64	1025.07	766.075	0.420524	0.00777777	0.0822388	LOC551812	NC_037650.1	7327056	7329549	-	1523	protein_coding	mitochondrial tRNA-specific 2-thiouridylase 1	-
113218812	3719.98	3806.14	3665.25	4520.15	6497.18	4729.22	3730.46	5248.85	-0.492538	0.00782194	0.0825644	LOC113218812	NC_037642.1	10807744	10819572	+	4467	protein_coding	protein anoxia up-regulated-like%2C transcript variant X1	-
novel.180	108.935	88.9504	66.5557	146.047	124.43	172.154	88.1472	147.544	-0.746821	0.00782665	0.0825644	-	NC_037642.1	10885984	10886557	+	498	-	-	-
410369	588.899	302.431	498.699	716.542	844.194	693.619	463.343	751.452	-0.698232	0.00785522	0.08277	LOC410369	NC_037649.1	7139354	7311903	-	8043	protein_coding	platelet binding protein GspB	-
725552	7513.31	10113.2	8775.98	11791.5	13049.1	11159	8800.83	11999.8	-0.447232	0.00788154	0.0829516	LOC725552	NC_037642.1	13121190	13140929	-	7237	protein_coding	DNA-directed RNA polymerase III subunit RPC1%2C transcript variant X2	Peptidase_M2
100577788	4.31427	12.1722	6.56183	25.5582	41.8343	13.0116	7.68275	26.8014	-1.78958	0.00792698	0.0832793	LOC100577788	NC_037647.1	10674965	10676739	-	1195	protein_coding	uncharacterized LOC100577788	-
408779	8898.19	7196.55	7188.01	9182.69	11384.3	11312.1	7760.92	10626.4	-0.453372	0.00793093	0.0832793	LOC408779	NC_037641.1	12186698	12262534	+	31032	protein_coding	short stop%2C transcript variant X9	CH
102656640	166.1	80.5235	218.415	420.797	239.206	269.24	155.013	309.748	-0.999764	0.007949	0.0833731	LOC102656640	NC_037638.1	12563711	12569409	-	2368	protein_coding	uncharacterized LOC102656640	-
726085	1624.32	1737.81	1872	1299.82	1364.44	1405.25	1744.71	1356.5	0.3634	0.00797646	0.0835651	LOC726085	NC_037639.1	6933649	6934760	-	565	protein_coding	probable prefoldin subunit 2	-
406092	3905.5	3591.72	2661.29	4215.28	5795.65	4919.39	3386.17	4976.77	-0.555576	0.00798743	0.0835841	For	NC_037650.1	10107902	10187775	-	6245	protein_coding	cGMP-dependent protein kinase foraging%2C transcript variant X1	Pkinase
102653922	179.042	158.238	203.417	63.8955	128.721	116.104	180.232	102.907	0.812019	0.00804654	0.0840428	LOC102653922	NC_037649.1	6999089	7004422	-	2758	protein_coding	organic cation transporter protein	Sugar_tr
726983	409.856	454.115	495.887	232.762	137.302	369.33	453.286	246.465	0.878572	0.00804969	0.0840428	LOC726983	NC_037647.1	10242097	10246635	+	2060	protein_coding	geranylgeranyl transferase type-2 subunit alpha%2C transcript variant X2	-
726212	783.041	866.096	953.34	485.606	727.273	575.514	867.492	596.131	0.542327	0.00807235	0.0841571	LOC726212	NC_037645.1	8567622	8570555	-	2372	protein_coding	25S rRNA (cytosine-C(5))-methyltransferase nop2	-
100578072	3044.8	994.372	2985.63	4680.8	4360.42	4557.07	2341.6	4532.76	-0.952997	0.00807908	0.0841571	LOC100578072	NC_037639.1	11784783	11787850	+	2094	protein_coding	uncharacterized LOC100578072%2C transcript variant X2	-
725486	1245.75	1176.02	1287.06	860.764	425.851	918.82	1236.27	735.145	0.74938	0.00816369	0.0849415	LOC725486	NC_037646.1	7776697	7779144	-	1961	protein_coding	2'%2C5'-phosphodiesterase 12	Exo_endo_phos
724728	583.506	631.08	773.358	549.501	403.325	360.322	662.648	437.716	0.597749	0.00819707	0.0850473	LOC724728	NC_037650.1	9602590	9605068	-	1852	protein_coding	NF-kappa-B essential modulator	-
725468	1707.37	1926.01	1826.06	1378.32	1056.58	1484.33	1819.82	1306.41	0.477997	0.00820472	0.0850473	LOC725468	NC_037652.1	5773415	5774845	+	1194	protein_coding	AN1-type zinc finger protein 1%2C transcript variant X1	zf-AN1
552660	1320.17	1467.21	1347.05	1061.58	1114.51	1062.95	1378.14	1079.68	0.35242	0.00820492	0.0850473	LOC552660	NC_037638.1	25048077	25050599	+	1547	protein_coding	ubiquitin carboxyl-terminal hydrolase 46%2C transcript variant X1	UCH
725755	540.363	696.622	762.109	560.455	266.023	331.296	666.365	385.925	0.787096	0.00821115	0.0850473	LOC725755	NC_037652.1	5802212	5805720	+	2601	protein_coding	nucleolar complex protein 3 homolog	CBF
412929	3416.91	4263.06	4067.4	2842.44	2623.76	3227.88	3915.79	2898.03	0.434303	0.00826212	0.0854783	LOC412929	NC_037640.1	7785464	7795358	+	1911	protein_coding	androgen-induced gene 1 protein%2C transcript variant X1	-
725733	532.813	533.702	614	413.495	404.398	439.392	560.172	419.095	0.418838	0.0082975	0.0857471	LOC725733	NC_037642.1	9386013	9387328	-	1012	protein_coding	uncharacterized protein C14orf119%2C transcript variant X2	-
725734	958.848	1069.28	1017.08	772.223	786.27	812.726	1015.07	790.406	0.361265	0.00832861	0.0859702	LOC725734	NC_037643.1	1869960	1871043	+	840	protein_coding	RNA-binding protein pno1	-
100576251	3.23571	12.1722	6.56183	20.0814	49.343	14.0125	7.32323	27.8123	-1.90903	0.00833793	0.0859702	LOC100576251	NC_037651.1	9469191	9531222	-	3362	protein_coding	zinc finger protein 853%2C transcript variant X11	-
408631	2615.53	2591.73	2558.18	2146.89	2044.52	2061.84	2588.48	2084.41	0.312344	0.00836947	0.086198	LOC408631	NC_037638.1	25395063	25461154	+	7201	protein_coding	patronin%2C transcript variant X1	-
411192	1088.28	1573.02	1570.15	942.002	1075.89	915.818	1410.48	977.904	0.52898	0.00841531	0.0865041	LOC411192	NC_037644.1	13770048	13772018	-	1407	protein_coding	ribosome biogenesis regulatory protein homolog%2C transcript variant X1	-
413370	251.307	173.219	246.537	340.472	333.601	316.282	223.688	330.118	-0.562717	0.00841815	0.0865041	LOC413370	NC_037642.1	9343095	9348959	+	4234	protein_coding	hemicentin-2	I-set
113218519	35.5928	23.408	34.6839	43.814	74.0145	70.0626	31.2282	62.6304	-1.00357	0.00843801	0.0865879	LOC113218519	NC_037652.1	7737848	7740745	-	2168	protein_coding	uncharacterized LOC113218519%2C transcript variant X2	-
551354	432.506	475.65	449.016	352.338	341.11	327.292	452.391	340.247	0.411138	0.00844529	0.0865879	LOC551354	NC_037638.1	11485404	11486356	-	629	protein_coding	exocyst complex component 4	-
412531	322.492	517.785	483.7	277.489	207.026	330.295	441.326	271.603	0.700522	0.00846078	0.0866494	LOC412531	NC_037642.1	10963214	10965876	+	2130	protein_coding	GATOR complex protein NPRL3	-
102654683	122.957	66.4787	105.927	279.315	142.666	147.131	98.4541	189.704	-0.949671	0.00847509	0.0866986	LOC102654683	NC_037650.1	685854	694022	+	1957	protein_coding	farnesyl pyrophosphate synthase	-
494511	181.2	149.811	164.983	221.809	297.131	223.199	165.331	247.379	-0.581121	0.00848821	0.0867356	Gat-1B	NC_037643.1	1838798	1844151	-	2438	protein_coding	GABA neurotransmitter transporter-1B%2C transcript variant X1	SNF
412797	12.9428	7.49056	4.68702	30.1222	17.1628	27.0241	8.37347	24.7697	-1.58297	0.00848982	1	LOC412797	NC_037649.1	1373461	1376596	-	1748	protein_coding	facilitated trehalose transporter Tret1	Sugar_tr
725614	1135.73	856.733	875.535	1148.29	1427.73	1537.37	956	1371.13	-0.52054	0.00852335	0.0869973	LOC725614	NC_037648.1	1077375	1135441	+	4738	protein_coding	protein cycle%2C transcript variant X4	HLH
410007	9829	8530.81	7687.65	9919.32	15362.8	12688.3	8682.49	12656.8	-0.543727	0.00853981	0.0870679	LOC410007	NC_037640.1	8161112	8169817	+	2208	protein_coding	putative phospholipase B-like lamina ancestor%2C transcript variant X1	-
411862	1211.23	1309.91	1315.18	993.118	655.403	987.882	1278.77	878.801	0.540716	0.00861537	0.0877291	LOC411862	NC_037648.1	14981223	14982597	+	1206	protein_coding	28S ribosomal protein S2%2C mitochondrial	-
409999	265.328	285.578	193.105	417.146	394.744	316.282	248.004	376.057	-0.601291	0.00863259	0.0877291	LOC409999	NC_037638.1	2070188	2074455	-	1478	protein_coding	lipase 3%2C transcript variant X2	-
408333	2552.97	2540.24	2545.99	3577.23	3279.16	2963.65	2546.4	3273.35	-0.3624	0.0086335	0.0877291	LOC408333	NC_037648.1	16290928	16307752	-	9053	protein_coding	uncharacterized LOC408333%2C transcript variant X5	RhoGAP
726165	320.335	279.96	262.473	389.762	363.636	495.442	287.589	416.28	-0.53456	0.00865859	0.0878861	LOC726165	NC_037645.1	6950263	6963679	-	2797	protein_coding	fork head domain transcription factor slp1%2C transcript variant X3	Fork_head
100576876	215.714	235.953	217.478	403.454	291.767	290.259	223.048	328.494	-0.559495	0.00872966	0.0884735	LOC100576876	NC_037646.1	6431599	6436965	-	5122	protein_coding	uncharacterized LOC100576876%2C transcript variant X3	-
409843	17587.1	16690.8	17848.2	19089.2	31930.3	25328.6	17375.4	25449.4	-0.550563	0.00873585	0.0884735	LOC409843	NC_037645.1	12558255	12593268	-	8430	protein_coding	myosin heavy chain%2C muscle%2C transcript variant X24	Myosin_head
725326	685.97	644.188	744.299	459.135	204.881	504.45	691.485	389.489	0.827281	0.00878946	0.0888559	LOC725326	NC_037640.1	8371351	8373536	-	1340	protein_coding	tRNA pseudouridine synthase-like 1%2C transcript variant X3	-
100577513	2576.7	825.834	1142.7	2305.71	3476.53	3263.91	1515.08	3015.39	-0.993209	0.00879308	0.0888559	LOC100577513	NC_037640.1	12231013	12233568	+	1696	protein_coding	uncharacterized LOC100577513%2C transcript variant X1	CBM_14
100577575	1253.3	1455.04	1434.23	1087.14	878.519	1097.98	1380.86	1021.21	0.435141	0.0088055	0.0888829	LOC100577575	NC_037645.1	9834089	9835871	+	1017	protein_coding	28S ribosomal protein S15%2C mitochondrial	-
410941	1280.26	1490.62	1445.48	971.211	1128.45	1105.99	1405.45	1068.55	0.39597	0.00890221	0.0897599	LOC410941	NC_037640.1	6697404	6701280	-	2093	protein_coding	protein MTO1 homolog%2C mitochondrial	-
725209	414.17	460.669	367.462	120.489	323.947	234.209	414.101	226.215	0.874173	0.00894269	0.0899704	LOC725209	NC_037641.1	8647483	8651947	-	2743	protein_coding	sensory neuron membrane protein 2	-
726605	103.543	133.894	119.988	87.6281	63.2877	69.0617	119.141	73.3258	0.698527	0.00894281	0.0899704	LOC726605	NC_037639.1	18531	20379	-	831	protein_coding	sentrin-specific protease 8%2C transcript variant X1	Peptidase_C48
113219111	1651.29	1491.56	1893.56	1161.99	882.81	1382.23	1678.8	1142.34	0.555225	0.00896402	0.0900844	LOC113219111	NC_037638.1	110674	112314	-	1346	protein_coding	glycine cleavage system H protein%2C mitochondrial	-
724654	138.057	151.684	175.295	53.8548	123.357	78.0697	155.012	85.094	0.870302	0.00897718	0.0901174	LOC724654	NC_037642.1	12759076	12760360	-	633	protein_coding	cytochrome b5	-
novel.253	71.1855	53.3702	58.119	102.233	120.139	84.0751	60.8916	102.149	-0.748328	0.00899651	0.0902122	-	NC_037644.1	11808128	11809193	+	1038	-	-	-
410355	1100.14	1134.82	1054.58	859.851	877.447	860.769	1096.51	866.022	0.340502	0.00907046	0.0908249	LOC410355	NC_037649.1	2054609	2056686	+	1319	protein_coding	translation initiation factor eIF-2B subunit beta	-
552071	17664.8	20195.5	21131.9	13804.2	7222.31	15036.4	19664.1	12021	0.709983	0.00907751	0.0908249	LOC552071	NC_037651.1	5215233	5217178	-	1432	protein_coding	pentatricopeptide repeat-containing protein 2%2C mitochondrial	-
102654281	190.907	117.976	144.36	204.466	285.331	235.21	151.081	241.669	-0.678973	0.00909989	0.0908901	LOC102654281	NC_037645.1	170080	226434	+	9572	protein_coding	uncharacterized LOC102654281%2C transcript variant X3	-
413649	428.192	555.238	510.885	375.158	310.003	375.335	498.105	353.499	0.494764	0.00910395	0.0908901	LOC413649	NC_037638.1	14997727	14999541	+	1404	protein_coding	rRNA-processing protein FCF1 homolog	-
102654496	213.557	201.309	249.349	240.977	454.813	391.349	221.405	362.38	-0.709409	0.00912147	0.0909655	LOC102654496	NC_037638.1	27564965	27566289	+	681	protein_coding	high affinity copper uptake protein 1%2C transcript variant X1	-
724669	559.777	683.514	651.496	372.419	504.156	465.416	631.595	447.33	0.49909	0.00915479	0.0911981	LOC724669	NC_037639.1	75950	79183	+	723	protein_coding	peptidyl-prolyl cis-trans isomerase NIMA-interacting 4%2C transcript variant X1	-
100578618	12.9428	6.55424	18.7481	44.7268	24.6715	32.0286	12.7484	33.809	-1.41114	0.00916864	0.0912365	LOC100578618	NC_037653.1	6238669	6239974	-	932	protein_coding	uncharacterized LOC100578618	-
412200	3749.1	4901.63	4632.65	3110.8	3456.15	3362	4427.8	3309.65	0.420101	0.00924318	0.0916962	LOC412200	NC_037645.1	3865175	3868783	+	2938	protein_coding	threonine--tRNA ligase%2C cytoplasmic%2C transcript variant X3	tRNA-synt_2b
102654158	29.1214	1.87264	44.058	130.529	100.831	49.0438	25.0173	93.4681	-1.90311	0.00924335	0.0916962	LOC102654158	NC_037646.1	10121458	10123011	+	1069	protein_coding	keratin%2C type I cytoskeletal 9-like	-
411836	567.327	558.983	560.568	359.64	452.668	435.389	562.293	415.899	0.436064	0.00924499	0.0916962	LOC411836	NC_037638.1	25119132	25121106	-	1239	protein_coding	exosome complex component RRP42%2C transcript variant X2	RNase_PH
726580	860.698	866.096	1085.51	669.077	245.642	607.542	937.436	507.421	0.884874	0.00933115	0.0923096	LOC726580	NC_037649.1	8699304	8707108	+	5905	protein_coding	nucleolar pre-ribosomal-associated protein 1	-
551414	1397.83	1526.2	1697.64	1138.25	1241.08	1160.04	1540.55	1179.79	0.385353	0.00934303	0.0923096	LOC551414	NC_037647.1	244996	246429	+	1081	protein_coding	probable 18S rRNA (guanine-N(7))-methyltransferase	Methyltransf_11
410710	2489.34	2235.93	1983.55	3099.84	2703.14	3097.77	2236.27	2966.92	-0.408156	0.00934419	0.0923096	LOC410710	NC_037638.1	15619728	15633525	-	3879	protein_coding	zinc transporter ZIP13 homolog%2C transcript variant X1	-
412928	832.655	978.454	871.786	635.304	690.802	712.636	894.298	679.581	0.396719	0.00934729	0.0923096	LOC412928	NC_037651.1	3397271	3400740	+	2189	protein_coding	regulation of nuclear pre-mRNA domain-containing protein 1B%2C transcript variant X1	-
551651	23388.8	25927.6	25391.5	19270	18475.7	21182.9	24902.6	19642.9	0.3423	0.00936466	0.0923811	LOC551651	NC_037651.1	5961153	5965014	+	1031	protein_coding	ferritin subunit	Ferritin
725866	2192.73	2201.29	2306.01	1749.82	1290.43	1810.62	2233.34	1616.96	0.465672	0.00942699	0.0928562	LOC725866	NC_037642.1	7484352	7485385	-	956	protein_coding	39S ribosomal protein L9%2C mitochondrial	-
410475	167.178	185.391	155.609	118.663	70.7964	120.107	169.393	103.189	0.712245	0.00943318	0.0928562	LOC410475	NC_037651.1	2390758	2392644	+	1341	protein_coding	tRNA pseudouridine(38/39) synthase	-
408335	3764.2	4021.49	3720.56	5070.56	5050.15	4465.99	3835.42	4862.23	-0.342216	0.00951547	0.0935653	LOC408335	NC_037648.1	16326965	16337215	+	6115	protein_coding	nuclear pore complex protein Nup98-Nup96%2C transcript variant X1	-
408632	1295.36	1499.05	1346.11	1058.84	1101.64	1068.95	1380.17	1076.48	0.358855	0.00959632	0.0942588	LOC408632	NC_037638.1	25347125	25348856	+	1495	protein_coding	spliceosome-associated protein CWC15 homolog	-
726238	261.014	237.825	232.476	386.111	299.276	340.304	243.772	341.897	-0.489908	0.00962954	0.0943947	LOC726238	NC_037638.1	14036725	14048202	+	5162	protein_coding	voltage-gated potassium channel subunit beta-2%2C transcript variant X7	Aldo_ket_red
724740	84.1284	110.486	101.24	125.965	222.043	152.136	98.6179	166.715	-0.753645	0.00963084	0.0943947	LOC724740	NC_037641.1	10122847	10125383	-	2537	protein_coding	fork head domain transcription factor slp2	Fork_head
100578259	393.678	464.415	482.763	349.6	208.099	313.28	446.952	290.326	0.621385	0.00964788	0.0944602	LOC100578259	NC_037645.1	515632	517565	+	1428	protein_coding	zinc finger HIT domain-containing protein 2	-
414021	599.684	668.532	518.384	1314.42	706.892	833.744	595.534	951.686	-0.676853	0.00966312	0.094508	LOC414021	NC_037638.1	6299719	6383288	+	5916	protein_coding	uncharacterized LOC414021%2C transcript variant X11	-
410795	1955.45	2176.01	1846.69	1094.44	1583.27	1537.37	1992.71	1405.03	0.504517	0.00969711	0.0946353	LOC410795	NC_037639.1	15850478	15864798	+	5772	protein_coding	trehalase	-
411691	1642.66	2116.08	2022.92	2929.15	2443.55	2483.22	1927.22	2618.64	-0.442183	0.00971567	0.0946353	LOC411691	NC_037647.1	5959801	5968210	-	1571	protein_coding	phosphotriesterase-related protein%2C transcript variant X2	-
411079	495.063	512.167	396.522	591.49	716.546	641.573	467.917	649.869	-0.473762	0.0097164	0.0946353	LOC411079	NC_037642.1	6390669	6524494	+	6495	protein_coding	protein grainyhead%2C transcript variant X2	-
413071	248.071	171.347	191.23	278.402	371.145	281.251	203.549	310.266	-0.609004	0.00971762	0.0946353	LOC413071	NC_037643.1	2081254	2206979	+	10317	protein_coding	eye-specific diacylglycerol kinase%2C transcript variant X2	C1_1
413210	1169.17	367.974	815.541	1966.16	950.389	1930.72	784.228	1615.76	-1.04335	0.00973668	0.0947198	LOC413210	NC_037649.1	629481	686347	+	7864	protein_coding	cadherin-89D%2C transcript variant X2	-
100577974	2.15714	2.80896	2.81221	13.6919	16.0901	7.00626	2.59277	12.2627	-2.23433	0.00973848	1	LOC100577974	NC_037642.1	5345132	5365924	+	3085	protein_coding	uncharacterized LOC100577974%2C transcript variant X2	-
411510	1190.74	1191.94	1258	803.258	976.133	983.879	1213.56	921.09	0.398361	0.00982824	0.0955087	LOC411510	NC_037649.1	8585427	8587177	-	1234	protein_coding	DNA-directed RNA polymerases I and III subunit RPAC1	RNA_pol_A_bac
725922	182.278	107.677	100.302	202.64	233.843	209.187	130.086	215.223	-0.729467	0.00986278	0.0955749	LOC725922	NC_037638.1	3176209	3180013	+	2158	protein_coding	mitochondrial basic amino acids transporter	Mito_carr
724959	1206.92	1464.4	1458.6	1023.24	714.4	1092.98	1376.64	943.539	0.544797	0.00986372	0.0955749	LOC724959	NC_037649.1	9952916	9968145	-	6485	protein_coding	WASH complex subunit 2	-
412263	322.492	152.62	282.159	518.466	347.546	439.392	252.424	435.135	-0.787248	0.00986647	0.0955749	LOC412263	NC_037638.1	27551458	27564651	-	5436	protein_coding	endoplasmic reticulum aminopeptidase 1%2C transcript variant X1	-
726668	471.335	411.981	475.264	524.856	770.179	652.583	452.86	649.206	-0.519045	0.00988549	0.0956575	LOC726668	NC_037647.1	9825578	9836762	+	2258	protein_coding	PDZ and LIM domain protein 3%2C transcript variant X5	-
408767	412.013	367.037	506.198	468.263	798.069	764.683	428.416	677.005	-0.659421	0.00994599	0.0961411	LOC408767	NC_037641.1	13208748	13383986	-	19884	protein_coding	protein dachsous%2C transcript variant X1	-
409078	126.193	75.8419	95.6152	179.82	169.482	136.122	99.2165	161.808	-0.709298	0.00995841	0.0961593	LOC409078	NC_037638.1	9146469	9170519	-	2096	protein_coding	uncharacterized LOC409078%2C transcript variant X3	-
724563	6219.03	2595.48	5281.33	9179.04	7520.51	7428.63	4698.61	8042.73	-0.775539	0.0100047	0.0964151	LOC724563	NC_037642.1	7085951	7114292	+	5151	protein_coding	uncharacterized LOC724563	-
550804	65030.1	68709	64101.6	45220.7	57517.8	48817.6	65946.9	50518.7	0.3845	0.0100085	0.0964151	LOC550804	NC_037639.1	15603944	15609543	-	2707	protein_coding	transketolase%2C transcript variant X1	-
725046	1541.27	1666.65	1398.61	2002.67	1931.88	1967.76	1535.51	1967.44	-0.357659	0.0100166	0.0964151	LOC725046	NC_037647.1	3260327	3302772	-	8489	protein_coding	uncharacterized LOC725046%2C transcript variant X4	-
411023	290.135	251.87	276.534	192.599	168.41	215.192	272.846	192.067	0.505107	0.0100437	0.0965253	LOC411023	NC_037641.1	9277427	9320451	+	18600	protein_coding	cadherin-23%2C transcript variant X2	Cadherin
100577165	1820.62	1201.3	1737.95	2594.16	1973.72	2422.16	1586.62	2330.01	-0.554699	0.0100554	0.0965253	LOC100577165	NC_037647.1	11237104	11241085	+	1940	protein_coding	uncharacterized LOC100577165%2C transcript variant X4	-
113218982	43.1427	78.6509	74.9923	108.622	117.994	112.1	65.5953	112.905	-0.777923	0.0100659	0.0965253	LOC113218982	NC_037646.1	6731252	6734622	+	3371	protein_coding	uncharacterized LOC113218982	-
100576662	814.319	467.224	483.7	1027.8	949.316	807.721	588.414	928.281	-0.65875	0.0100855	0.0965253	LOC100576662	NC_037638.1	23243910	23246167	+	997	protein_coding	uncharacterized LOC100576662%2C transcript variant X1	-
novel.413	21.5714	173.219	86.2412	37.4245	35.3982	18.0161	93.6772	30.2796	1.63089	0.0100911	0.0965253	-	NC_037650.1	3293406	3295590	+	2124	-	-	-
102655097	419.563	564.601	599.939	355.989	102.977	319.285	528.034	259.417	1.02437	0.0101024	0.0965253	LOC102655097	NC_037653.1	6628023	6629090	+	1068	protein_coding	distal membrane-arm assembly complex protein 2	-
novel.342	158.55	100.186	187.481	254.669	217.753	252.225	148.739	241.549	-0.700554	0.0101064	0.0965253	-	NC_037647.1	11366305	11368028	-	1567	-	-	-
100577982	1605.99	1765.9	1917.93	1489.68	981.496	1235.1	1763.27	1235.43	0.512923	0.0101127	0.0965253	LOC100577982	NC_037645.1	1997967	1999257	-	999	protein_coding	RPII140-upstream gene protein	-
113218850	1640.5	1749.05	1710.76	1333.59	1285.06	1424.27	1700.1	1347.64	0.335232	0.0101388	0.0966014	LOC113218850	NC_037638.1	22607349	22609163	-	1435	protein_coding	alpha-endosulfine%2C transcript variant X1	-
113218991	487.513	472.842	505.261	374.245	365.782	382.341	488.538	374.123	0.384851	0.0101608	0.0966014	LOC113218991	NC_037646.1	958109	966114	+	1140	protein_coding	mitochondrial 2-oxodicarboxylate carrier-like%2C transcript variant X1	Mito_carr
100578699	94.914	88.9504	112.488	237.326	116.921	160.143	98.7843	171.463	-0.79754	0.0101618	0.0966014	LOC100578699	NC_037646.1	9566779	9575015	+	6013	protein_coding	uncharacterized LOC100578699	-
100578734	567.327	764.973	658.995	557.716	326.093	400.357	663.765	428.056	0.632104	0.010163	0.0966014	LOC100578734	NC_037640.1	1957912	1959339	+	988	protein_coding	uncharacterized protein C1orf131 homolog%2C transcript variant X3	-
411509	489.67	644.188	696.491	421.71	459.104	414.37	610.116	431.728	0.50004	0.0101836	0.0966968	LOC411509	NC_037649.1	8593316	8595194	+	1109	protein_coding	tRNA (adenine(58)-N(1))-methyltransferase catalytic subunit TRMT61A%2C transcript variant X2	-
551604	97.0712	123.594	143.423	219.07	187.718	162.145	121.363	189.644	-0.64243	0.0102087	0.0968344	LOC551604	NC_037646.1	12241667	12264089	+	2844	protein_coding	Rh-like protein%2C transcript variant X7	Ammonium_transp
novel.517	85.2069	88.9504	141.548	49.2908	41.8343	76.0679	105.235	55.731	0.917791	0.0102321	0.0969549	-	NW_020555863.1	2121	5099	+	1432	-	-	-
551458	153.157	158.238	149.985	284.791	204.881	201.18	153.793	230.284	-0.584031	0.0102881	0.0973124	LOC551458	NC_037640.1	3288118	3295009	-	2290	protein_coding	leucine-rich repeat-containing protein 20%2C transcript variant X2	-
408805	1719.24	1665.71	1771.69	2077.52	2115.31	2592.31	1718.88	2261.71	-0.395916	0.0102911	0.0973124	LOC408805	NC_037641.1	8519205	8526427	-	1986	protein_coding	progestin and adipoQ receptor family member 3%2C transcript variant X1	-
726201	984.733	1509.35	976.775	652.647	878.519	758.677	1156.95	763.281	0.600642	0.0103161	0.0973505	LOC726201	NC_037647.1	10640626	10652345	+	3282	protein_coding	protein spaetzle 3%2C transcript variant X2	-
552788	1225.25	1512.16	1412.67	997.682	1097.34	1066.95	1383.36	1053.99	0.392851	0.0103165	0.0973505	LOC552788	NC_037639.1	3875638	3878347	-	1465	protein_coding	uncharacterized LOC552788	-
413354	1300.75	1175.08	1041.46	1476.9	1551.09	1573.4	1172.43	1533.8	-0.387908	0.0103272	0.0973507	LOC413354	NC_037644.1	8746644	8749407	+	1785	protein_coding	integrin-linked protein kinase homolog pat-4	Pkinase_Tyr
411200	31.2785	5.61792	11.2488	37.4245	41.8343	59.0527	16.0484	46.1038	-1.53653	0.0103745	0.097675	LOC411200	NC_037644.1	12184970	12189602	-	2164	protein_coding	tryptophan 5-hydroxylase 1	ACT
552744	1405.38	1584.25	1647.02	1268.78	1070.53	1196.07	1545.55	1178.46	0.391134	0.010383	0.097675	LOC552744	NC_037648.1	14871558	14874111	+	2390	protein_coding	ATP-binding cassette sub-family B member 10%2C mitochondrial	ABC_membrane
100578913	3837.55	1890.43	2971.57	5607.29	3758.65	4879.36	2899.85	4748.43	-0.711666	0.0104016	0.0977495	LOC100578913	NC_037638.1	19360225	19364672	+	2451	protein_coding	uncharacterized LOC100578913%2C transcript variant X2	-
411187	121.878	65.5424	90.9282	25.5582	69.7238	31.0277	92.7829	42.1032	1.14448	0.0104252	0.0977819	LOC411187	NC_037644.1	13960959	13963652	+	1340	protein_coding	L-lactate dehydrogenase	-
408695	189.828	162.92	218.415	228.198	359.346	296.265	190.388	294.603	-0.628445	0.0104265	0.0977819	LOC408695	NC_037639.1	10290243	10291889	-	1186	protein_coding	uncharacterized LOC408695	Vitellogenin_N
408354	4162.2	4402.58	3588.38	5016.71	5301.15	5349.78	4051.05	5222.55	-0.366459	0.0104654	0.0980464	LOC408354	NC_037648.1	12447016	12496655	+	4913	protein_coding	nuclear factor of activated T-cells 5%2C transcript variant X2	RHD
novel.227	193.064	229.398	173.42	159.739	112.631	101.09	198.627	124.487	0.67187	0.0104816	0.0980972	-	NC_037643.1	17050164	17062515	+	1839	-	-	-
413303	377.499	340.82	334.653	671.815	502.011	406.363	350.991	526.73	-0.586686	0.010498	0.0981495	LOC413303	NC_037638.1	4790105	4804716	+	4692	protein_coding	vascular endothelial growth factor receptor 1%2C transcript variant X2	Pkinase_Tyr
724921	488.592	313.667	330.904	586.926	486.994	646.577	377.721	573.499	-0.604044	0.0105215	0.0982686	LOC724921	NC_037640.1	8292461	8312234	-	1539	protein_coding	uncharacterized LOC724921%2C transcript variant X1	-
725093	138.057	114.231	187.481	314.913	197.372	219.196	146.59	243.827	-0.734983	0.0105446	0.0983841	LOC725093	NC_037642.1	2876523	2944865	-	4558	protein_coding	phosphofurin acidic cluster sorting protein 2%2C transcript variant X2	-
100578412	1869.16	1374.52	980.524	2061.09	2421.02	2066.85	1408.07	2182.99	-0.632879	0.0106195	0.0989253	LOC100578412	NC_037639.1	14240013	14244111	-	2893	protein_coding	uncharacterized LOC100578412	-
412315	1595.2	1749.98	1777.32	1423.96	1290.43	1310.17	1707.5	1341.52	0.348	0.0106243	0.0989253	LOC412315	NC_037639.1	15155605	15157026	-	992	protein_coding	ran-specific GTPase-activating protein%2C transcript variant X2	-
novel.73	5725.04	4913.81	4966.37	5118.03	12841	8679.75	5201.74	8879.58	-0.771462	0.0106437	0.0989682	-	NC_037639.1	11355679	11357243	+	569	-	-	-
100576289	200.614	214.417	254.974	159.739	54.7063	134.12	223.335	116.188	0.940131	0.0106704	0.0989682	LOC100576289	NC_037648.1	1510608	1511532	-	706	protein_coding	uncharacterized LOC100576289	-
412158	1115.24	1193.81	1041.46	792.304	917.136	866.774	1116.83	858.738	0.379541	0.0106714	0.0989682	LOC412158	NC_037641.1	10258952	10267808	+	2069	protein_coding	BTB/POZ domain-containing protein 17%2C transcript variant X1	BTB
novel.423	126.193	275.278	464.015	43.814	74.0145	203.181	288.495	107.003	1.43207	0.0106723	0.0989682	-	NC_037650.1	1804390	1857792	-	8920	-	PF13843:Transposase IS4	-
724772	2774.08	2731.25	2085.72	3447.62	4215.61	3081.75	2530.35	3581.66	-0.501306	0.0106907	0.0990384	LOC724772	NC_037649.1	7926306	7930764	-	1909	protein_coding	leucine-rich repeat neuronal protein 1	-
724363	620.177	653.551	660.87	558.629	391.526	422.377	644.866	457.511	0.494198	0.0107034	0.0990549	LOC724363	NC_037640.1	252964	254289	+	1053	protein_coding	activator of basal transcription 1	-
411805	40.9856	31.8349	45.9328	94.9304	72.9418	54.0483	39.5844	73.9735	-0.904732	0.0107245	0.0991502	LOC411805	NC_037650.1	2418482	2425599	+	3247	protein_coding	WD repeat%2C SAM and U-box domain-containing protein 1%2C transcript variant X1	U-box
726363	871.484	1002.8	1071.45	674.554	300.349	719.643	981.912	564.848	0.797231	0.0107373	0.0991678	LOC726363	NC_037644.1	12091299	12093546	+	1666	protein_coding	2-(3-amino-3-carboxypropyl)histidine synthase subunit 2	-
550978	1175.64	1179.76	1084.58	832.467	768.034	982.878	1146.66	861.126	0.412922	0.0107528	0.0992108	LOC550978	NC_037640.1	674021	675479	-	1087	protein_coding	non-structural maintenance of chromosomes element 3 homolog	MAGE
413189	3319.83	3759.32	3511.52	2731.99	2620.54	2976.66	3530.22	2776.4	0.3466	0.0107678	0.0992484	LOC413189	NC_037643.1	7066390	7069967	+	2213	protein_coding	NADH-cytochrome b5 reductase 2%2C transcript variant X1	FAD_binding_6
411899	623.413	934.447	481.826	444.53	461.25	361.323	679.895	422.367	0.68702	0.0108707	0.100096	B-gluc1	NC_037646.1	7483034	7488078	-	2677	protein_coding	beta-1%2C3-glucan recognition protein 1%2C transcript variant X3	-
novel.295	620.177	1035.57	1054.58	524.856	470.904	702.627	903.442	566.129	0.674677	0.01089	0.100172	-	NC_037645.1	9455682	9458134	-	789	-	-	-
novel.273	14.0214	10.2995	5.62442	20.9942	32.1802	26.0232	9.98178	26.3992	-1.41071	0.0109231	0.10037	-	NC_037645.1	3551300	3552133	+	834	-	-	-
551005	3043.72	2837.99	2766.28	3721.46	3520.51	3524.15	2882.66	3588.71	-0.316236	0.0109335	0.10037	LOC551005	NC_037652.1	1370111	1421934	-	5530	protein_coding	hexokinase type 2%2C transcript variant X2	-
726341	1026.8	1230.32	1209.25	750.316	689.729	998.892	1155.46	812.979	0.507322	0.0109684	0.100589	LOC726341	NC_037645.1	11936687	11938408	-	983	protein_coding	ubiquinol-cytochrome-c reductase complex assembly factor 1	-
408641	484.277	570.219	462.14	685.507	727.273	628.561	505.545	680.447	-0.428215	0.0110217	0.100977	LOC408641	NC_037638.1	24538508	24540961	-	1315	protein_coding	uncharacterized LOC408641	-
552656	1136.81	1277.14	1388.3	936.525	1042.64	909.812	1267.42	962.992	0.396843	0.0111594	0.102068	LOC552656	NC_037644.1	10870	12898	-	1461	protein_coding	probable 39S ribosomal protein L45%2C mitochondrial	-
410380	6364.63	3737.79	5039.48	10170.3	6467.15	7135.37	5047.3	7924.28	-0.650892	0.011174	0.102068	LOC410380	NC_037649.1	11248840	11265289	+	2826	protein_coding	neprilysin-2%2C transcript variant X1	-
727210	1569.32	1731.26	1828.88	1384.71	982.569	1324.18	1709.82	1230.49	0.474349	0.0111743	0.102068	LOC727210	NC_037646.1	1368794	1371733	+	572	protein_coding	single-stranded DNA-binding protein%2C mitochondrial	-
411305	487.513	514.04	553.068	383.373	401.18	402.359	518.207	395.637	0.390073	0.0112031	0.102229	LOC411305	NC_037646.1	10962097	10963857	+	1176	protein_coding	tryptophan--tRNA ligase%2C mitochondrial	-
727639	319.256	294.004	372.149	229.111	251.006	229.205	328.47	236.44	0.475071	0.0112425	0.102485	LOC727639	NC_037642.1	577076	598017	+	4258	protein_coding	uncharacterized LOC727639	Aa_trans
102654968	131.585	378.273	259.661	83.9769	152.32	147.131	256.506	127.809	1.00759	0.01127	0.102563	LOC102654968	NC_037649.1	8061130	8070256	+	2129	protein_coding	uncharacterized LOC102654968%2C transcript variant X2	-
408363	140.214	125.467	89.9908	177.995	199.517	171.153	118.557	182.888	-0.627109	0.0112735	0.102563	Ac3	NC_037648.1	12956997	12973602	+	7489	protein_coding	adenylate cyclase 3%2C transcript variant X2	-
552305	546.834	544.002	659.932	468.263	384.017	428.383	583.59	426.887	0.450653	0.0112899	0.102608	LOC552305	NC_037643.1	13023123	13025711	-	1868	protein_coding	E3 ubiquitin-protein ligase RNF14	RWD
408922	62.557	54.3066	44.9954	86.7153	92.2499	85.076	53.953	88.0137	-0.708849	0.011301	0.102608	LOC408922	NC_037644.1	11125489	11265545	-	5229	protein_coding	discoidin domain-containing receptor 2%2C transcript variant X4	Pkinase_Tyr
410512	187.671	184.455	146.235	126.878	65.4331	113.101	172.787	101.804	0.759333	0.0113168	0.10265	LOC410512	NC_037651.1	7721772	7723374	+	1431	protein_coding	DNA methyltransferase 2%2C transcript variant X2	DNA_methylase
412810	4233.38	3557.08	2970.63	4730.09	4971.84	4908.38	3587.03	4870.11	-0.4413	0.0113313	0.102679	LOC412810	NC_037644.1	10658679	10693254	+	3160	protein_coding	V-type proton ATPase 116 kDa subunit a%2C transcript variant X2	-
410506	483.199	242.507	328.091	653.56	504.156	544.486	351.266	567.401	-0.693474	0.0115084	0.104181	LOC410506	NC_037651.1	7610807	7660371	+	6474	protein_coding	uncharacterized LOC410506%2C transcript variant X1	-
412589	826.184	902.612	966.463	680.943	489.139	723.646	898.42	631.243	0.508808	0.0115525	0.10441	LOC412589	NC_037641.1	5497587	5499371	-	1541	protein_coding	BRISC and BRCA1-A complex member 2	-
102654867	21088.2	12905.3	13997.3	25043.4	20289.6	26451.6	15996.9	23928.2	-0.580961	0.0115566	0.10441	LOC102654867	NC_037649.1	9193017	9215138	-	9695	protein_coding	collagen alpha-2(IV) chain-like	Collagen
409238	46.3785	45.8797	36.5588	77.5874	89.0319	59.0527	42.939	75.224	-0.809541	0.0115687	0.104416	LOC409238	NC_037638.1	14246009	14254080	+	3400	protein_coding	43 kDa receptor-associated protein of the synapse homolog%2C transcript variant X2	-
727014	942.669	1244.37	1164.26	900.926	684.366	815.728	1117.1	800.34	0.480947	0.0115815	0.104428	LOC727014	NC_037642.1	13861038	13862878	+	729	protein_coding	39S ribosomal protein L40%2C mitochondrial%2C transcript variant X1	-
413714	996.597	956.919	973.025	601.53	503.084	862.77	975.514	655.795	0.572693	0.0115959	0.104454	LOC413714	NC_037649.1	8639249	8640540	+	807	protein_coding	ATP synthase mitochondrial F1 complex assembly factor 2	-
100577192	2150.67	2011.22	2139.16	1549.01	908.554	1667.49	2100.35	1375.02	0.610865	0.0116695	0.105014	LOC100577192	NC_037647.1	8105702	8107047	+	889	protein_coding	very-long-chain (3R)-3-hydroxyacyl-CoA dehydratase hpo-8	-
552509	1504.6	1505.6	1763.26	1203.97	749.799	1245.11	1591.15	1066.29	0.57714	0.0117014	0.105091	LOC552509	NC_037644.1	8662237	8663478	+	811	protein_coding	MKI67 FHA domain-interacting nucleolar phosphoprotein-like	RRM_1
551378	190.907	178.837	200.604	248.28	336.819	246.22	190.116	277.106	-0.542296	0.0117019	0.105091	LOC551378	NC_037651.1	6866650	6876298	+	4083	protein_coding	toll-like receptor Tollo%2C transcript variant X2	-
100576956	656.848	551.492	454.641	864.415	666.13	870.778	554.327	800.441	-0.531119	0.0117126	0.105091	LOC100576956	NC_037649.1	6789592	6816040	+	3159	protein_coding	metalloproteinase inhibitor 3%2C transcript variant X2	-
409278	844.519	833.325	795.856	1113.61	1287.21	943.843	824.567	1114.89	-0.435054	0.0117251	0.1051	LOC409278	NC_037644.1	1320149	1323793	-	1233	protein_coding	apolipoprotein D	-
409306	3547.41	3110.45	3545.26	3320.74	6690.26	6202.54	3401.04	5404.51	-0.668115	0.0117575	0.105214	LOC409306	NC_037641.1	416774	430011	-	1503	protein_coding	2-oxoisovalerate dehydrogenase subunit beta%2C mitochondrial	-
725060	148.842	177.901	169.67	118.663	109.413	114.102	165.471	114.059	0.537304	0.0117609	0.105214	LOC725060	NC_037640.1	8343563	8344943	-	708	protein_coding	coenzyme Q-binding protein COQ10 homolog B%2C mitochondrial	-
724477	1793.66	564.601	892.409	2066.56	2011.26	1996.78	1083.56	2024.87	-0.902506	0.0118026	0.10537	LOC724477	NC_037646.1	2992356	2995891	-	1485	protein_coding	vitamin K-dependent protein C%2C transcript variant X2	Trypsin
411822	2260.68	2243.42	2276.02	2793.15	2675.25	2898.59	2260.04	2788.99	-0.303448	0.0118094	0.10537	LOC411822	NC_037646.1	11055959	11069081	+	2544	protein_coding	aldehyde dehydrogenase family 3 member B1%2C transcript variant X3	Aldedh
724247	848.834	979.391	1033.02	750.316	382.944	670.599	953.748	601.286	0.664956	0.0118225	0.10537	LOC724247	NC_037651.1	4972245	4974198	+	1690	protein_coding	rRNA methyltransferase 3%2C mitochondrial	SpoU_methylase
727205	339.749	660.106	609.313	345.948	348.619	311.278	536.389	335.282	0.678803	0.0118317	0.10537	LOC727205	NC_037648.1	6940583	6943908	-	2518	protein_coding	general transcription factor 3C polypeptide 5	-
113218829	299.842	327.712	374.024	213.593	136.23	269.24	333.859	206.354	0.693356	0.0118469	0.10537	LOC113218829	NC_037643.1	12149472	12150216	+	591	protein_coding	probable trafficking protein particle complex subunit 2	-
725011	376.42	343.629	361.838	283.879	234.915	276.247	360.629	265.014	0.442929	0.0118569	0.10537	LOC725011	NC_037641.1	7587236	7589123	-	1380	protein_coding	cytochrome c oxidase assembly protein COX18%2C mitochondrial%2C transcript variant X3	-
413245	371.028	403.554	458.391	316.739	301.421	292.261	410.991	303.474	0.437968	0.0118669	0.10537	LOC413245	NC_037638.1	19346206	19347932	-	1567	protein_coding	RNA exonuclease 4%2C transcript variant X3	Exonuc_X-T
725941	177.964	182.582	238.101	151.524	125.503	121.108	199.549	132.712	0.587933	0.0118778	0.10537	LOC725941	NC_037645.1	11899545	11904662	+	3210	protein_coding	zinc finger protein 800%2C transcript variant X2	-
411991	513.399	427.898	407.771	665.426	539.555	652.583	449.689	619.188	-0.462823	0.0118843	0.10537	LOC411991	NC_037645.1	5115530	5136174	+	3783	protein_coding	BTB/POZ domain-containing protein 7%2C transcript variant X4	BTB
551691	845.598	839.879	788.357	1154.68	992.223	1035.92	824.611	1060.94	-0.364075	0.0118938	0.10537	Camkii	NC_037641.1	5243020	5370926	-	12070	protein_coding	calcium/calmodulin-dependent protein kinase II%2C transcript variant X42	-
412954	681.655	814.598	754.61	554.978	348.619	589.526	750.288	497.708	0.591598	0.0119226	0.105425	LOC412954	NC_037651.1	8218547	8219831	-	930	protein_coding	protein KTI12 homolog	-
410687	1790.42	1972.83	1796.07	2042.83	2876.91	2696.41	1853.11	2538.72	-0.453884	0.0119231	0.105425	LOC410687	NC_037638.1	19341588	19344077	-	1617	protein_coding	senecionine N-oxygenase%2C transcript variant X2	FMO-like
novel.372	726.955	876.395	801.48	1005.9	1134.89	1011.9	801.61	1050.9	-0.389942	0.0119458	0.105516	-	NC_037648.1	2735231	2740140	-	4910	-	-	-
552558	21161.5	7740.56	19207.4	28669.9	26019.8	30810.5	16036.5	28500.1	-0.829627	0.0119566	0.105516	LOC552558	NC_037652.1	4525834	4529403	+	2643	protein_coding	uncharacterized LOC552558	-
408792	557.62	546.811	589.627	1196.67	684.366	724.647	564.686	868.561	-0.621758	0.0120138	0.105919	LOC408792	NC_037641.1	11267924	11285036	-	3218	protein_coding	protein 4.1 homolog%2C transcript variant X2	Band_41
410039	3341.41	3192.85	3277.16	2137.76	2847.95	2441.18	3270.47	2475.63	0.401919	0.0120265	0.105928	LOC410039	NC_037650.1	5649309	5652052	+	1728	protein_coding	cysteine desulfurase%2C mitochondrial%2C transcript variant X1	Aminotran_5
100578613	2260.68	915.721	2049.16	4908.09	2323.41	2736.44	1741.86	3322.65	-0.93192	0.0120444	0.105984	LOC100578613	NC_037649.1	9141236	9146715	-	2728	protein_coding	uncharacterized LOC100578613	-
100577002	435.742	342.693	443.392	552.24	657.549	509.455	407.276	573.081	-0.492733	0.0120618	0.106035	LOC100577002	NC_037651.1	6393346	6400521	+	2805	protein_coding	multiple inositol polyphosphate phosphatase 1	Acid_phosphat_A
410229	202.771	216.29	192.168	256.495	362.564	271.242	203.743	296.767	-0.541152	0.0120815	0.106106	LOC410229	NC_037647.1	6734939	6777916	+	5271	protein_coding	toll-like receptor 6	TIR
410451	824.026	785.572	559.63	1123.65	1034.06	930.831	723.076	1029.51	-0.510297	0.0121162	0.106308	LOC410451	NC_037650.1	5955433	5957781	-	1846	protein_coding	venom serine carboxypeptidase%2C transcript variant X1	Peptidase_S10
412436	90.5998	96.4409	99.3648	157.913	160.901	118.105	95.4685	145.64	-0.608505	0.0121522	0.106521	LOC412436	NC_037638.1	14178115	14216414	-	4643	protein_coding	protein CASC1%2C transcript variant X4	-
410320	97.0712	107.677	88.116	124.14	163.046	159.142	97.6213	148.776	-0.606046	0.0121681	0.106559	LOC410320	NC_037648.1	11956327	12051973	-	11501	protein_coding	whirlin%2C transcript variant X5	PDZ
550970	1250.06	628.271	1142.7	2008.14	1346.21	1593.42	1007.01	1649.26	-0.712185	0.012185	0.106591	LOC550970	NC_037644.1	12138691	12166430	-	3321	protein_coding	lysophosphatidylcholine acyltransferase%2C transcript variant X1	Acyltransferase
551606	1986.72	2145.11	1816.69	1363.71	1510.32	1665.49	1982.84	1513.17	0.390143	0.0121952	0.106591	LOC551606	NC_037638.1	20643921	20646310	+	993	protein_coding	exosome complex component RRP43	RNase_PH
412817	2269.31	2710.65	2612.54	1847.49	1789.22	2147.92	2530.83	1928.21	0.392487	0.0122406	0.106885	LOC412817	NC_037644.1	13369876	13376187	+	4762	protein_coding	importin-4	-
102655836	222.185	230.335	279.346	192.599	159.828	152.136	243.955	168.188	0.535924	0.0122922	0.107153	LOC102655836	NC_037645.1	2612459	2613996	-	1538	protein_coding	tRNA (adenine(58)-N(1))-methyltransferase non-catalytic subunit TRM6	-
409932	1138.97	1317.4	1084.58	1378.32	1986.59	1591.42	1180.32	1652.11	-0.484746	0.0122947	0.107153	LOC409932	NC_037640.1	1959200	1966989	-	3051	protein_coding	b(0%2C+)-type amino acid transporter 1%2C transcript variant X1	-
102656199	113.25	73.0329	55.3068	53.8548	11.7994	31.0277	80.5298	32.2273	1.31195	0.0123436	0.107307	LOC102656199	NC_037642.1	5897053	5898357	+	1305	protein_coding	uncharacterized LOC102656199	zf-MYND
724151	847.755	920.402	917.718	691.897	351.837	652.583	895.292	565.439	0.662285	0.0123442	0.107307	LOC724151	NC_037647.1	7057081	7058669	-	1311	protein_coding	programmed cell death protein 2	-
726176	511.242	664.787	640.247	444.53	429.069	465.416	605.425	446.338	0.440489	0.0123477	0.107307	LOC726176	NC_037641.1	5495319	5495968	-	516	protein_coding	dynein light chain roadblock-type 2	-
413995	5.39284	1.87264	0.937404	12.7791	7.50871	19.017	2.7343	13.1016	-2.29519	0.0123584	1	LOC413995	NC_037647.1	5927513	5933139	+	2255	protein_coding	sensory neuron membrane protein 1%2C transcript variant X2	-
724119	451.92	564.601	599.939	456.396	328.238	299.267	538.82	361.301	0.576116	0.0124107	0.107693	LOC724119	NC_037647.1	8440296	8443417	-	2487	protein_coding	ESF1 homolog%2C transcript variant X2	-
409708	525.263	295.877	448.079	603.356	720.836	610.545	423.073	644.913	-0.608854	0.0124156	0.107693	LOC409708	NC_037643.1	15027175	15035893	+	2227	protein_coding	glucosylceramidase-like%2C transcript variant X4	Glyco_hydro_30
410642	49.6142	61.7971	63.7435	139.657	87.9592	80.0715	58.3849	102.563	-0.813389	0.0125427	0.108691	LOC410642	NC_037653.1	3302672	3316734	+	5113	protein_coding	homeobox protein abdominal-B%2C transcript variant X3	Homeobox
725856	198.457	177.901	164.983	235.501	310.003	238.213	180.447	261.239	-0.533636	0.0125675	0.10873	LOC725856	NC_037650.1	5652112	5653532	-	948	protein_coding	ras-related protein Rab-6.2	Ras
102654448	702.148	617.971	667.432	745.752	1421.29	924.826	662.517	1030.62	-0.637103	0.0125799	0.10873	LOC102654448	NC_037650.1	2665744	2731297	-	8573	protein_coding	protein tiptop%2C transcript variant X6	-
107965045	248.071	249.061	266.223	172.518	55.779	166.148	254.452	131.482	0.950235	0.0125877	0.10873	LOC107965045	NC_037647.1	6437832	6438503	+	478	protein_coding	uncharacterized LOC107965045	-
102655259	484.277	564.601	554.943	388.85	358.273	441.394	534.607	396.172	0.432627	0.0125949	0.10873	LOC102655259	NC_037640.1	11995905	11998694	-	2151	protein_coding	5-methylcytosine rRNA methyltransferase NSUN4%2C transcript variant X2	-
102655688	375.342	364.228	416.207	263.797	105.122	273.244	385.259	214.054	0.846386	0.012609	0.10875	LOC102655688	NC_037648.1	14420635	14422542	-	1437	protein_coding	putative Dol-P-Glc:Glc(2)Man(9)GlcNAc(2)-PP-Dol alpha-1%2C2-glucosyltransferase	-
727333	21.5714	164.792	8.43664	12.7791	15.0174	16.0143	64.9334	14.6036	2.15478	0.0126447	0.108954	LOC727333	NC_037641.1	2027997	2031882	-	1166	protein_coding	acyl-CoA Delta(11) desaturase%2C transcript variant X1	-
551855	596.448	672.278	693.679	488.344	395.816	539.482	654.135	474.547	0.462828	0.012668	0.109038	LOC551855	NC_037642.1	12048579	12051059	-	1583	protein_coding	exosome complex component rrp45%2C transcript variant X2	RNase_PH
novel.336	11.8643	10.2995	8.43664	36.5117	21.4535	20.0179	10.2001	25.9943	-1.35883	0.0126783	0.109038	-	NC_037647.1	6554515	6556037	-	1454	-	-	-
413929	688.127	714.412	704.928	478.303	592.116	534.477	702.489	534.965	0.39398	0.0127099	0.109207	LOC413929	NC_037642.1	2976563	2992133	-	2892	protein_coding	egl nine homolog 1%2C transcript variant X1	zf-MYND
412069	5196.54	5793.01	5115.41	6825.86	6862.96	6424.74	5368.32	6704.52	-0.320628	0.0127396	0.109359	LOC412069	NC_037645.1	11734134	11744943	-	2355	protein_coding	UTP--glucose-1-phosphate uridylyltransferase%2C transcript variant X4	-
409666	1112	1602.98	817.416	1915.95	2069.19	1573.4	1177.47	1852.85	-0.653963	0.012786	0.109655	LOC409666	NC_037652.1	5877668	5913218	-	4355	protein_coding	ABC transporter G family member 20%2C transcript variant X1	-
novel.141	49.6142	23.408	37.4962	63.8955	82.5958	63.0563	36.8394	69.8492	-0.927506	0.0128034	0.109701	-	NC_037641.1	7875382	7879021	+	2719	-	-	-
410686	963.162	887.631	826.79	1016.85	1481.36	1229.1	892.528	1242.44	-0.476991	0.0128549	0.109958	LOC410686	NC_037638.1	19800504	19961424	+	14061	protein_coding	semaphorin-1A%2C transcript variant X2	-
100577113	145.607	133.894	158.421	282.053	210.244	178.159	145.974	223.485	-0.615824	0.0128576	0.109958	LOC100577113	NC_037638.1	8183447	8185628	-	1749	protein_coding	uncharacterized LOC100577113%2C transcript variant X1	-
551240	719.405	866.096	938.341	630.74	386.162	643.575	841.281	553.492	0.603612	0.012884	0.110081	LOC551240	NC_037649.1	3341969	3343941	-	1397	protein_coding	uncharacterized LOC551240%2C transcript variant X2	-
409680	97.0712	79.5872	74.0549	151.524	131.939	109.097	83.5711	130.853	-0.65046	0.0128984	0.110101	LOC409680	NC_037652.1	8306616	8347879	-	7903	protein_coding	tubby-related protein 4%2C transcript variant X1	Tub
727277	375.342	423.217	444.329	342.297	254.224	293.262	414.296	296.594	0.481347	0.012966	0.110515	LOC727277	NC_037651.1	2582616	2584712	+	1335	protein_coding	LETM1 domain-containing protein 1	-
551689	478.885	544.002	617.749	428.1	349.692	413.369	546.879	397.053	0.461773	0.0129711	0.110515	LOC551689	NC_037639.1	13296353	13300446	-	3161	protein_coding	nucleolar protein 6	-
408972	3614.28	3875.43	4482.67	4402.4	8405.47	5656.05	3990.79	6154.64	-0.624876	0.0129905	0.110577	LOC408972	NC_037645.1	9489669	9491487	+	809	protein_coding	muscle-specific protein 20	CH
408444	6821.95	3246.22	5898.15	11561.4	7226.6	7941.09	5322.1	8909.71	-0.743471	0.0130432	0.110763	LOC408444	NC_037651.1	4526896	4599343	+	14475	protein_coding	unconventional myosin-XV%2C transcript variant X3	-
726612	519.87	555.238	696.491	441.792	248.86	433.387	590.533	374.68	0.655628	0.0130435	0.110763	LOC726612	NC_037648.1	14468660	14470335	-	1511	protein_coding	evolutionarily conserved signaling intermediate in Toll pathway%2C mitochondrial	ECSIT
100578439	1297.52	1095.49	1464.22	1493.33	2092.79	1839.64	1285.75	1808.59	-0.492025	0.013057	0.110763	LOC100578439	NC_037648.1	13463850	13477606	-	4555	protein_coding	chascon-like%2C transcript variant X1	-
408605	55133.2	63048	58280.3	44114.4	48166.3	48716.5	58820.5	46999	0.3237	0.0130609	0.110763	Hsc70-5	NC_037638.1	26843272	26847829	+	2744	protein_coding	heat shock protein cognate 5	HSP70
551260	387.206	382.955	515.572	270.187	134.084	329.294	428.578	244.522	0.80874	0.0130854	0.110791	LOC551260	NC_037644.1	1481264	1482615	+	1079	protein_coding	NAD-dependent protein deacylase Sirt4	SIR2
412580	360.242	406.363	416.207	317.652	293.912	247.221	394.271	286.262	0.461938	0.0130885	0.110791	LOC412580	NC_037642.1	13446999	13449812	-	1977	protein_coding	protein arginine N-methyltransferase 3	-
552502	379.656	363.292	420.894	665.426	483.776	491.439	387.948	546.88	-0.496084	0.0131939	0.111579	LOC552502	NC_037638.1	10856522	10865414	-	6577	protein_coding	protein KIAA0100%2C transcript variant X2	-
410639	1556.37	1389.5	748.048	781.351	434.433	865.773	1231.31	693.852	0.826983	0.0132406	0.111863	LOC410639	NC_037653.1	6739645	6750350	+	2375	protein_coding	alpha-methyldopa hypersensitive protein%2C transcript variant X1	-
408748	1087.2	1011.23	1024.58	1190.28	1419.15	1439.29	1041	1349.57	-0.374396	0.0132519	0.111863	LOC408748	NC_037640.1	5497796	5499845	-	1194	protein_coding	transmembrane protein 11%2C mitochondrial	-
551700	1130.34	1403.54	1508.28	1023.24	572.808	1003.9	1347.39	866.648	0.636353	0.0133811	0.112849	LOC551700	NC_037643.1	5366144	5368790	-	1468	protein_coding	tRNA pseudouridine synthase A%2C transcript variant X1	-
552373	400.149	413.853	457.453	240.064	247.788	371.332	423.818	286.395	0.565889	0.0134442	0.113277	LOC552373	NC_037651.1	5040103	5042287	+	1621	protein_coding	dolichyldiphosphatase 1	-
726060	8434.41	8651.6	8254.78	9492.13	12288.5	11059.9	8446.93	10946.9	-0.373962	0.0134701	0.11339	LOC726060	NC_037638.1	11163719	11178871	+	3270	protein_coding	basigin	-
408532	811.084	1159.16	1005.83	1486.03	1588.63	1168.04	992.027	1414.23	-0.511115	0.013526	0.113756	LOC408532	NC_037652.1	5753707	5756482	+	857	protein_coding	myophilin	CH
412959	1127.1	1012.16	994.586	1820.11	1286.14	1281.14	1044.62	1462.46	-0.485966	0.0135475	0.113832	LOC412959	NC_037645.1	12684341	12702391	+	6079	protein_coding	uncharacterized LOC412959%2C transcript variant X5	CH
725618	783.041	772.464	985.212	689.158	416.197	598.534	846.905	567.963	0.575744	0.0136322	0.114438	LOC725618	NC_037649.1	10700857	10705771	+	4011	protein_coding	myb-binding protein 1A	-
552372	1823.86	1841.74	1776.38	1271.52	1081.25	1601.43	1813.99	1318.07	0.460595	0.0136521	0.114499	LOC552372	NC_037638.1	25066388	25067744	-	770	protein_coding	ER membrane protein complex subunit 8/9 homolog	-
724855	563.013	590.818	641.184	479.216	461.25	445.398	598.338	461.954	0.373406	0.0137593	0.115132	LOC724855	NC_037641.1	12757748	12759124	+	1296	protein_coding	BRISC and BRCA1-A complex member 1	-
100578498	285.821	157.302	211.853	411.67	258.514	408.365	218.325	359.516	-0.721839	0.0137615	0.115132	LOC100578498	NC_037639.1	4520080	4545096	-	4890	protein_coding	tricalbin-3%2C transcript variant X4	C2
novel.62	583.506	704.113	711.49	461.873	226.334	509.455	666.369	399.221	0.738505	0.0137653	0.115132	-	NC_037638.1	20627530	20628859	-	665	-	-	-
724155	221.107	268.724	319.655	200.814	142.666	192.172	269.828	178.551	0.595224	0.013799	0.115274	LOC724155	NC_037648.1	16073357	16074833	-	1366	protein_coding	probable peptide chain release factor C12orf65%2C mitochondrial	-
550703	488.592	586.136	686.18	457.309	350.764	429.383	586.969	412.486	0.508817	0.0138076	0.115274	LOC550703	NC_037643.1	16341846	16343720	-	1419	protein_coding	dephospho-CoA kinase%2C transcript variant X1	-
550903	1130.34	1195.68	1272.99	1029.63	784.124	890.795	1199.67	901.517	0.411802	0.013855	0.115564	LOC550903	NC_037638.1	4825154	4827974	-	2188	protein_coding	arginine--tRNA ligase%2C cytoplasmic	-
725885	550.07	488.759	455.578	940.176	606.06	641.573	498.136	729.27	-0.550996	0.0138686	0.115571	LOC725885	NC_037638.1	13399347	13870812	-	13193	protein_coding	Krueppel-like factor 7	-
552676	2242.34	2577.69	2733.47	1823.76	1997.32	2040.82	2517.83	1953.97	0.366078	0.013909	0.115802	LOC552676	NC_037638.1	4718957	4722317	+	1254	protein_coding	39S ribosomal protein L3%2C mitochondrial%2C transcript variant X1	-
412379	835.891	635.761	724.613	1053.36	911.772	976.872	732.088	980.669	-0.422633	0.0139588	0.116041	LOC412379	NC_037653.1	1505620	1521969	+	4799	protein_coding	copper-transporting ATPase 1%2C transcript variant X1	E1-E2_ATPase
727050	514.477	517.785	658.995	397.065	300.349	458.409	563.752	385.274	0.548836	0.0139631	0.116041	LOC727050	NC_037649.1	7824074	7825857	-	1403	protein_coding	phosphatidylserine decarboxylase proenzyme%2C mitochondrial	-
727026	588.899	779.018	808.98	439.053	463.395	606.542	725.632	502.997	0.529381	0.0140195	0.116356	LOC727026	NC_037651.1	9431901	9432765	-	634	protein_coding	cytochrome c oxidase copper chaperone	-
409024	1152.99	1071.15	1169.88	1481.46	1657.28	1301.16	1131.34	1479.97	-0.387444	0.0140265	0.116356	LOC409024	NC_037646.1	5237639	5460938	-	7507	protein_coding	tropomodulin%2C transcript variant X18	-
726428	1762.38	2030.88	1857.93	1277.91	1607.94	1432.28	1883.73	1439.38	0.388618	0.0140499	0.116444	LOC726428	NC_037639.1	13705444	13710587	-	850	protein_coding	probable RNA-binding protein EIF1AD%2C transcript variant X1	-
102656085	90.5998	120.785	147.172	45.6396	61.1424	92.0822	119.519	66.2881	0.853841	0.0140724	0.116525	LOC102656085	NW_020555866.1	20496	22765	+	1720	protein_coding	uncharacterized LOC102656085%2C transcript variant X2	-
551506	674.105	1073.02	880.222	1099	1353.71	1347.2	875.783	1266.64	-0.531645	0.0141141	0.116703	LOC551506	NC_037653.1	4180294	4214923	+	5998	protein_coding	sex combs reduced%2C transcript variant X1	-
408267	702.148	469.096	568.067	834.293	763.743	831.743	579.77	809.926	-0.483334	0.0141194	0.116703	LOC408267	NC_037647.1	12069143	12106478	+	6821	protein_coding	syntaxin-binding protein 5%2C transcript variant X1	-
100578014	789.512	882.013	1047.08	724.757	335.747	605.541	906.202	555.348	0.705805	0.0141601	0.116887	LOC100578014	NC_037649.1	10706332	10709783	+	2834	protein_coding	CCAAT/enhancer-binding protein zeta%2C transcript variant X2	CBF
100577464	30.1999	14.9811	40.3084	67.5467	67.5784	45.0402	28.4965	60.0551	-1.07665	0.0141674	0.116887	LOC100577464	NC_037652.1	4546513	4550358	-	2958	protein_coding	uncharacterized LOC100577464%2C transcript variant X1	-
413620	2758.98	2225.63	1976.05	3318.91	2905.87	3184.84	2320.22	3136.54	-0.435228	0.0142011	0.11706	LOC413620	NC_037645.1	3795033	3843750	-	4380	protein_coding	uncharacterized LOC413620%2C transcript variant X2	-
552204	221.107	224.717	215.603	146.96	181.282	139.124	220.475	155.789	0.502643	0.0142434	0.117302	LOC552204	NC_037643.1	12151778	12154958	+	1622	protein_coding	beta-1%2C3-glucosyltransferase	Fringe
100576744	236.207	215.354	242.788	181.646	126.575	168.15	231.449	158.79	0.541118	0.0142768	0.117471	LOC100576744	NC_037648.1	15339974	15342409	+	1736	protein_coding	uncharacterized LOC100576744%2C transcript variant X1	-
100577288	324.649	329.585	449.954	272.012	168.41	268.24	368.063	236.22	0.63888	0.0143402	0.117887	LOC100577288	NC_037645.1	5076671	5079066	+	1811	protein_coding	nudC domain-containing protein 1	-
410957	301.999	186.328	278.409	406.193	386.162	346.309	255.579	379.555	-0.571921	0.0143715	0.118038	LOC410957	NC_037640.1	5295647	5364638	+	3535	protein_coding	uncharacterized LOC410957%2C transcript variant X4	SH3_1
726977	799.219	951.301	881.16	678.205	359.346	652.583	877.227	563.378	0.63823	0.014412	0.118264	LOC726977	NC_037647.1	10240287	10248673	-	1567	protein_coding	prostaglandin E synthase 2%2C transcript variant X2	-
727598	895.212	510.294	388.085	1291.6	890.319	893.798	597.864	1025.24	-0.77905	0.0145031	0.118685	LOC727598	NC_037650.1	10738114	10742837	-	2027	protein_coding	probable cytochrome P450 6a13%2C transcript variant X1	p450
100578697	348.378	370.783	408.708	281.14	129.793	267.239	375.956	226.057	0.732399	0.0145086	0.118685	LOC100578697	NC_037648.1	2501743	2503162	-	1040	protein_coding	THUMP domain-containing protein 1 homolog	-
409360	461.627	341.757	310.281	480.129	657.549	507.453	371.222	548.377	-0.563453	0.0145139	0.118685	LOC409360	NC_037638.1	6521615	6532313	+	1755	protein_coding	fatty acid hydroxylase domain-containing protein 2%2C transcript variant X3	-
100577692	152.078	165.729	143.423	221.809	211.317	206.184	153.743	213.103	-0.471218	0.0145154	0.118685	LOC100577692	NC_037638.1	649937	702409	-	10347	protein_coding	transcription factor btd%2C transcript variant X1	-
551241	3230.31	3270.57	3264.04	3663.95	5011.53	4235.78	3254.97	4303.75	-0.4028	0.0145288	0.118689	LOC551241	NC_037638.1	8185776	8188764	-	1735	protein_coding	peroxisomal membrane protein PMP34	Mito_carr
102654465	1941.42	1979.38	2171.96	1538.97	919.281	1622.45	2030.92	1360.23	0.578014	0.0145579	0.11882	LOC102654465	NC_037641.1	5139565	5141784	+	2220	protein_coding	acyl-CoA dehydrogenase family member 9%2C mitochondrial-like	-
724493	2165.77	2487.8	2496.31	1833.8	1834.27	1984.77	2383.29	1884.28	0.339138	0.0145958	0.119023	LOC724493	NC_037652.1	8201642	8204029	-	1275	protein_coding	50S ribosomal protein L1%2C transcript variant X2	-
408420	1661	1332.38	1586.09	1801.85	3063.56	1982.77	1526.49	2282.73	-0.580414	0.0146124	0.119052	LOC408420	NC_037650.1	4607007	4651551	-	10766	protein_coding	RING finger protein nhl-1%2C transcript variant X9	-
100576700	363.478	184.455	255.911	406.193	406.543	445.398	267.948	419.378	-0.648049	0.0146505	0.119199	LOC100576700	NC_037638.1	1491999	1644613	+	3961	protein_coding	class A basic helix-loop-helix protein 15%2C transcript variant X2	-
102656594	89.5212	80.5235	80.6167	146.96	141.593	101.09	83.5538	129.881	-0.637956	0.0146565	0.119199	LOC102656594	NC_037647.1	10664235	10668991	-	1700	protein_coding	uncharacterized LOC102656594	-
724961	394.756	510.294	486.513	562.28	864.575	616.551	463.854	681.135	-0.553017	0.0146886	0.119293	LOC724961	NC_037650.1	9909595	9923641	+	5770	protein_coding	protein drumstick%2C transcript variant X1	-
410038	170.414	157.302	160.296	224.547	297.131	198.177	162.671	239.951	-0.560072	0.0146942	0.119293	LOC410038	NC_037641.1	10178645	10187901	+	4672	protein_coding	collagen alpha-1(I) chain	Collagen
410727	1365.47	1448.49	1717.32	1130.04	1023.33	1251.12	1510.43	1134.83	0.412555	0.0147288	0.119402	LOC410727	NC_037638.1	10964333	10967088	+	1546	protein_coding	39S ribosomal protein L38%2C mitochondrial%2C transcript variant X1	-
411184	6797.14	6609.48	7975.43	7851.84	12668.3	10029	7127.35	10183	-0.514659	0.0147351	0.119402	TpnT	NC_037643.1	2064267	2079739	+	2605	protein_coding	troponin T%2C skeletal muscle%2C transcript variant X4	-
552353	397.992	452.242	501.511	362.379	275.677	333.298	450.582	323.784	0.476279	0.014747	0.119402	LOC552353	NC_037647.1	9166254	9168734	-	1750	protein_coding	DNA-directed RNA polymerase III subunit RPC4	-
100578507	585.663	615.162	747.111	481.955	243.497	480.429	649.312	401.96	0.6911	0.0147925	0.119664	LOC100578507	NC_037639.1	3013854	3020787	+	1364	protein_coding	maf-like protein Athe_1300%2C transcript variant X2	Maf
113219372	39.907	6.55424	19.6855	56.5931	45.0523	70.0626	22.0489	57.236	-1.38693	0.0148323	0.11988	LOC113219372	NW_020555891.1	7841	13899	-	1754	protein_coding	organic cation transporter protein-like	Sugar_tr
726117	7181.11	9656.27	8975.64	6299.18	6861.89	6396.71	8604.34	6519.26	0.400449	0.0148735	0.120107	Tpi	NC_037653.1	1223674	1226006	+	1766	protein_coding	triosephosphate isomerase	-
550726	1411.85	1327.7	1347.99	1031.46	922.499	1181.05	1362.51	1045	0.382473	0.0149351	0.120415	LOC550726	NC_037647.1	8014374	8026022	+	3217	protein_coding	DCN1-like protein 1%2C transcript variant X2	-
552084	381.813	400.745	448.079	316.739	258.514	325.29	410.212	300.181	0.450066	0.014949	0.120415	LOC552084	NC_037649.1	909801	911906	-	2040	protein_coding	oxygen-dependent coproporphyrinogen-III oxidase	-
100577661	671.948	727.521	640.247	494.734	529.901	554.495	679.905	526.376	0.369628	0.0149513	0.120415	LOC100577661	NC_037639.1	14643434	14644408	+	794	protein_coding	uncharacterized LOC100577661	-
411542	1952.21	1932.56	1857	2446.28	2241.89	2399.14	1913.92	2362.44	-0.303929	0.014974	0.120492	LOC411542	NC_037646.1	12264427	12267413	-	2201	protein_coding	signal recognition particle receptor subunit alpha homolog	-
410427	4485.77	2635.74	4043.02	5521.48	5273.26	5352.78	3721.51	5382.51	-0.53251	0.0150235	0.120783	LOC410427	NC_037650.1	3880197	3958542	-	7466	protein_coding	serine/threonine-protein kinase 26%2C transcript variant X4	-
724352	757.155	756.546	772.421	656.298	491.284	565.505	762.041	571.029	0.415414	0.015071	0.121058	LOC724352	NC_037643.1	15557243	15558117	-	591	protein_coding	zinc finger protein 593 homolog	-
novel.44	66.8713	58.0518	84.3664	126.878	84.7412	139.124	69.7631	116.915	-0.74608	0.0151117	0.121121	-	NC_037638.1	27566759	27569090	+	1922	-	-	-
725826	423.878	534.639	541.819	330.431	404.398	357.319	500.112	364.049	0.459742	0.0151145	0.121121	LOC725826	NC_037639.1	6771718	6775464	+	2963	protein_coding	caseinolytic peptidase B protein homolog	-
551726	946.983	992.499	1145.51	861.676	581.389	755.675	1028.33	732.913	0.48809	0.0151392	0.121121	LOC551726	NC_037647.1	5815316	5817849	-	2127	protein_coding	inositol-tetrakisphosphate 1-kinase	-
102653955	443.292	570.219	514.635	420.797	262.805	354.316	509.382	345.973	0.557239	0.0151423	0.121121	LOC102653955	NC_037641.1	5932141	5934395	+	674	protein_coding	protein NDUFAF4 homolog%2C transcript variant X1	-
409451	15163.6	19430.5	17072	12970.8	14208.6	12697.3	17222	13292.3	0.373713	0.0151461	0.121121	LOC409451	NC_037643.1	6611748	6613808	+	881	protein_coding	thioredoxin-2	-
novel.401	153.157	159.174	172.482	129.617	85.8139	105.094	161.604	106.841	0.594215	0.0151584	0.121121	-	NC_037649.1	2030719	2035497	-	3853	-	-	-
724413	706.463	675.087	740.549	521.205	475.194	606.542	707.366	534.313	0.404522	0.0153276	0.122366	LOC724413	NC_037638.1	19352806	19353792	+	831	protein_coding	uncharacterized LOC724413	-
novel.369	28.0428	29.0259	24.3725	10.0407	15.0174	11.0098	27.1471	12.0227	1.18117	0.0153764	0.122648	-	NC_037648.1	1902738	1903995	-	1099	-	-	-
551946	38.8285	37.4528	42.1832	52.0292	74.0145	80.0715	39.4881	68.705	-0.796041	0.0154472	0.123055	LOC551946	NC_037652.1	5178021	5181160	-	1882	protein_coding	uncharacterized LOC551946%2C transcript variant X1	-
410740	625.57	561.792	644.934	460.96	488.066	471.421	610.765	473.483	0.367412	0.0154645	0.123055	LOC410740	NC_037638.1	7146095	7150797	+	1902	protein_coding	RING finger protein 121%2C transcript variant X1	-
411677	2097.82	2276.19	2173.84	1084.4	1883.61	1541.38	2182.62	1503.13	0.538506	0.0154678	0.123055	LOC411677	NC_037641.1	12656342	12657424	-	514	protein_coding	mitochondrial pyruvate carrier 1	-
724786	313.863	445.688	469.639	217.245	278.895	320.286	409.73	272.142	0.592022	0.015497	0.123179	LOC724786	NC_037645.1	12500646	12501843	-	634	protein_coding	zinc finger HIT domain-containing protein 3	-
409602	49.6142	292.132	170.608	83.9769	80.4505	41.0366	170.784	68.488	1.31936	0.0155112	0.123185	LOC409602	NC_037646.1	6864807	6868996	+	1264	protein_coding	circadian clock-controlled protein	-
725898	485.356	558.983	504.323	353.251	245.642	435.389	516.221	344.761	0.581835	0.0155425	0.123326	LOC725898	NC_037642.1	7485562	7487213	+	1325	protein_coding	HSPB1-associated protein 1	-
409751	4.31427	6.55424	4.68702	14.6047	12.8721	21.0188	5.18518	16.1652	-1.63557	0.0156656	1	LOC409751	NC_037651.1	6389782	6392462	+	1899	protein_coding	multiple inositol polyphosphate phosphatase 1%2C transcript variant X2	Acid_phosphat_A
411724	1679.33	3046.78	2673.48	1912.3	1114.51	1598.43	2466.53	1541.75	0.677849	0.0156793	0.12422	LOC411724	NC_037652.1	5790955	5801936	-	4254	protein_coding	glycerol-3-phosphate acyltransferase 1%2C mitochondrial%2C transcript variant X3	Acyltransferase
409039	224.342	235.953	184.669	347.774	267.096	298.266	214.988	304.379	-0.503135	0.0156823	0.12422	LOC409039	NC_037639.1	6374891	6385035	+	6504	protein_coding	uncharacterized LOC409039%2C transcript variant X1	-
552840	346.221	316.476	372.149	254.669	146.956	265.237	344.949	222.287	0.632343	0.0157125	0.124301	LOC552840	NC_037642.1	13676271	13677738	+	920	protein_coding	deoxynucleoside kinase	-
725458	602.92	557.11	610.25	433.577	500.938	414.37	590.093	449.628	0.3927	0.015729	0.124301	LOC725458	NC_037638.1	18587043	18589811	+	1777	protein_coding	hydroxylysine kinase%2C transcript variant X2	APH
552429	2293.04	2264.02	2268.52	1655.81	2019.84	1626.45	2275.19	1767.37	0.364633	0.0157438	0.124301	LOC552429	NC_037641.1	10159586	10161094	+	1062	protein_coding	peroxiredoxin-5%2C mitochondrial	-
100576878	4446.94	4397.89	4525.79	5209.31	5719.49	5402.82	4456.87	5443.88	-0.288535	0.0157523	0.124301	LOC100576878	NC_037645.1	4058816	4063083	+	3130	protein_coding	uncharacterized LOC100576878%2C transcript variant X2	bZIP_2
409178	1406.45	1649.8	1531.72	1305.29	1111.29	1137.02	1529.32	1184.53	0.368466	0.0157607	0.124301	LOC409178	NC_037648.1	7045849	7051722	-	2439	protein_coding	ATP-dependent zinc metalloprotease YME1 homolog%2C transcript variant X1	AAA
552392	1558.53	1839.87	1794.19	1515.24	989.005	1198.07	1730.86	1234.1	0.48771	0.0158243	0.124695	LOC552392	NC_037647.1	4667323	4668838	+	1440	protein_coding	serine palmitoyltransferase 1	Aminotran_1_2
724636	299.842	321.158	280.284	502.949	502.011	321.287	300.428	442.082	-0.557354	0.015859	0.124861	LOC724636	NC_037638.1	14233502	14243858	-	2760	protein_coding	myoblast determination protein 1 homolog%2C transcript variant X2	HLH
102655737	136.978	112.358	82.4915	146.96	214.535	169.151	110.609	176.882	-0.678309	0.0158979	0.125052	LOC102655737	NC_037653.1	6903654	6953298	-	9891	protein_coding	neural-cadherin%2C transcript variant X3	-
100577302	311.706	367.037	459.328	301.222	168.41	252.225	379.357	240.619	0.655799	0.0159108	0.125052	LOC100577302	NC_037645.1	2137994	2140153	-	1483	protein_coding	unconventional prefoldin RPB5 interactor-like protein%2C transcript variant X2	-
100576126	2.15714	3.74528	1.87481	10.0407	12.8721	10.0089	2.59241	10.9739	-2.07307	0.0159836	1	LOC100576126	NC_037638.1	5713486	5721439	-	2373	protein_coding	uncharacterized LOC100576126	-
551692	330.042	374.528	370.275	294.832	210.244	262.234	358.282	255.77	0.485115	0.0160181	0.125788	LOC551692	NC_037642.1	8531552	8532956	+	1151	protein_coding	protein FAM50 homolog	-
411062	655.77	727.521	633.685	462.786	539.555	539.482	672.325	513.941	0.388305	0.0160647	0.126045	LOC411062	NC_037642.1	5391912	5394213	+	1623	protein_coding	cyclin-K	-
726586	610.47	566.474	807.105	538.548	424.779	429.383	661.349	464.237	0.510154	0.0161288	0.126439	LOC726586	NC_037645.1	3403008	3406212	-	2436	protein_coding	ATP-dependent RNA helicase DDX24	DEAD
678510	50.6927	46.816	70.3053	86.7153	108.34	83.0742	55.938	92.7098	-0.725816	0.0162021	0.126811	Gb15078	NC_037645.1	8615914	8617479	-	1075	protein_coding	GB15078 protein%2C transcript variant X1	I-set
726447	817.555	755.61	792.106	419.885	684.366	551.492	788.424	551.914	0.51543	0.016204	0.126811	LOC726447	NC_037638.1	15185754	15186376	-	623	protein_coding	histone H2B	Histone
409346	93.8355	99.2499	119.05	202.64	138.375	142.127	104.045	161.047	-0.631089	0.0162185	0.126815	LOC409346	NC_037640.1	4877313	4903860	-	4890	protein_coding	TBC1 domain family member 1%2C transcript variant X2	TBC
410664	2055.75	2183.5	2162.59	1431.26	1705.55	1819.62	2133.95	1652.14	0.369493	0.0163247	0.127537	LOC410664	NC_037638.1	113471	117037	-	2589	protein_coding	protein arginine N-methyltransferase 5%2C transcript variant X3	-
408271	1022.48	1060.85	1048.95	1319.9	1257.17	1288.15	1044.1	1288.41	-0.303345	0.0163823	0.127877	LOC408271	NC_037647.1	11705264	11824355	-	8770	protein_coding	rap1 GTPase-activating protein 1%2C transcript variant X1	-
551296	2518.46	2562.71	2438.19	1444.95	2168.95	1883.68	2506.45	1832.53	0.452133	0.0164	0.127906	LOC551296	NC_037645.1	10470187	10472431	-	1601	protein_coding	UPF0160 protein MYG1%2C mitochondrial%2C transcript variant X2	-
677673	26121.9	49037.9	37594.6	22468.4	20436.6	30020.8	37584.8	24308.6	0.628691	0.0164268	0.128006	Obp14	NC_037652.1	1924191	1926002	+	550	protein_coding	odorant binding protein 14	-
726775	642.827	624.525	689.929	429.013	199.517	519.464	652.427	382.665	0.769	0.0164534	0.128103	PIH1D1	NC_037641.1	12364264	12365898	+	1154	protein_coding	PIH1 domain containing 1	-
551191	474.57	548.683	607.438	377.896	437.651	400.357	543.564	405.301	0.424766	0.0165301	0.128591	LOC551191	NC_037651.1	6755153	6756768	-	1227	protein_coding	coiled-coil domain-containing protein 130 homolog	-
408987	2666.22	2277.13	2136.34	3158.26	2887.64	3041.72	2359.9	3029.21	-0.360513	0.0165512	0.128646	LOC408987	NC_037646.1	11476467	11486532	+	7252	protein_coding	sortilin-related receptor	Ldl_recept_a
727027	4338	4434.41	4771.39	3689.51	2294.45	3536.16	4514.6	3173.37	0.50844	0.0166206	0.129037	LOC727027	NC_037641.1	3681967	3685470	+	2641	protein_coding	cleft lip and palate transmembrane protein 1 homolog	-
551684	14687.9	15490.5	15620.9	11506.7	12121.2	13329.9	15266.4	12319.3	0.309477	0.0166386	0.129037	LOC551684	NC_037651.1	5959394	5961233	-	981	protein_coding	ferritin heavy polypeptide-like 17	Ferritin
102654653	4721.97	3131.99	3235.92	5327.97	4824.88	5368.79	3696.63	5173.88	-0.485234	0.016644	0.129037	LOC102654653	NC_037639.1	10204195	10220488	+	5075	protein_coding	dihydropyrimidinase%2C transcript variant X2	Amidohydro_1
726508	110.014	124.531	135.924	146.047	220.971	193.172	123.489	186.73	-0.593317	0.016669	0.129121	LOC726508	NC_037648.1	16308530	16317071	-	4173	protein_coding	ABC transporter G family member 3	ABC2_membrane
724780	237.285	295.877	171.545	131.442	185.572	118.105	234.902	145.04	0.69707	0.0167016	0.129264	LOC724780	NC_037640.1	12650746	12655857	+	2352	protein_coding	G-protein coupled receptor Mth2	7tm_2
102653952	100.307	109.549	151.859	55.6804	46.125	98.0876	120.572	66.631	0.856143	0.0167892	0.12978	LOC102653952	NC_037640.1	2175386	2176345	-	764	protein_coding	uncharacterized LOC102653952	-
724348	278.271	198.5	211.853	397.065	338.965	277.248	229.541	337.759	-0.55937	0.0168099	0.12978	LOC724348	NC_037642.1	6875839	6878765	+	1443	protein_coding	short-chain dehydrogenase/reductase	adh_short
412960	36.6713	30.8986	35.6213	60.2443	50.4156	67.0599	34.3971	59.2399	-0.78718	0.0168109	0.12978	LOC412960	NC_037646.1	6636344	6731253	+	3397	protein_coding	receptor-type tyrosine-protein phosphatase kappa%2C transcript variant X1	-
724719	1705.22	1903.54	1890.74	1401.14	1076.96	1562.4	1833.17	1346.83	0.444617	0.0170492	0.131508	LOC724719	NC_037638.1	12057242	12058089	-	776	protein_coding	NADH dehydrogenase [ubiquinone] 1 beta subcomplex subunit 11%2C mitochondrial	-
411233	512.32	601.117	645.871	494.734	376.508	410.366	586.436	427.203	0.456667	0.0170787	0.131514	LOC411233	NC_037644.1	1764787	1768426	+	3419	protein_coding	U3 small nucleolar ribonucleoprotein protein MPP10	-
107963993	12.9428	22.4717	15.9359	26.471	41.8343	42.0375	17.1168	36.7809	-1.09448	0.0170788	0.131514	LOC107963993	NC_037638.1	23774646	23798445	+	3955	protein_coding	palmitoleoyl-protein carboxylesterase NOTUM	-
412629	512.32	510.294	494.012	388.85	418.343	372.332	505.542	393.175	0.362949	0.0171238	0.131672	LOC412629	NC_037646.1	12282135	12287358	+	2463	protein_coding	regulator of MON1-CCZ1 complex%2C transcript variant X2	-
408282	290.135	264.042	339.34	471.001	376.508	388.347	297.839	411.952	-0.468545	0.0171393	0.131672	LOC408282	NC_037647.1	9948342	9956226	-	4474	protein_coding	uncharacterized LOC408282%2C transcript variant X4	-
406124	4.31427	15.9174	21.5603	42.9013	45.0523	24.0214	13.9307	37.325	-1.4098	0.0171426	0.131672	LOC406124	NC_037644.1	9455806	9542487	+	8917	protein_coding	gamma-aminobutyric acid receptor subunit beta%2C transcript variant X8	-
102653759	649.298	715.348	809.917	507.513	599.624	535.478	724.855	547.538	0.405753	0.0171647	0.131731	LOC102653759	NC_037652.1	3276780	3278706	+	1690	protein_coding	zinc finger CCHC domain-containing protein 4	-
411546	581.349	537.448	606.5	472.827	313.221	437.391	575.099	407.813	0.49471	0.0171847	0.13175	LOC411546	NC_037638.1	25271142	25273036	+	826	protein_coding	FGFR1 oncogene partner 2 homolog	-
726823	705.384	867.969	763.984	585.1	424.779	641.573	779.112	550.484	0.500799	0.0172017	0.13175	LOC726823	NC_037644.1	4729272	4731424	-	1385	protein_coding	pyrimidodiazepine synthase	-
725234	524.184	489.695	557.755	318.565	370.072	451.403	523.878	380.013	0.463748	0.0172105	0.13175	LOC725234	NC_037645.1	1741846	1742562	-	717	protein_coding	yrdC domain-containing protein%2C mitochondrial	Sua5_yciO_yrdC
726498	2415.99	2968.13	3046.56	2180.66	1172.43	2139.91	2810.23	1831	0.617895	0.0172307	0.131794	LOC726498	NC_037643.1	2384224	2384945	+	502	protein_coding	mitochondrial import inner membrane translocase subunit Tim8	-
724721	13045.3	3635.73	4882.94	16734.2	39943.1	17029.2	7187.99	24568.9	-1.77319	0.0172496	0.131828	LOC724721	NC_037638.1	6488732	6491733	+	945	protein_coding	farnesol dehydrogenase	adh_short
552597	121.878	164.792	166.858	83.0641	96.5406	116.104	151.176	98.5695	0.620072	0.017277	0.131927	LOC552597	NC_037653.1	5215799	5217268	+	612	protein_coding	cyclin-dependent kinases regulatory subunit%2C transcript variant X1	-
409826	11174	3663.82	10951.7	18983.3	12817.4	15745.1	8596.49	15848.6	-0.882569	0.0173018	0.132006	LOC409826	NC_037650.1	4396000	4412453	-	5465	protein_coding	proteoglycan 4%2C transcript variant X1	Trypsin
727436	244.835	240.634	244.662	124.14	95.4679	216.193	243.377	145.267	0.743933	0.0173318	0.132124	LOC727436	NC_037638.1	25061961	25063058	-	656	protein_coding	nuclear receptor 2C2-associated protein	F5_F8_type_C
552286	7911.3	9309.83	8703.8	15577.7	9696.97	11361.1	8641.64	12211.9	-0.498943	0.0173833	0.132406	LOC552286	NC_037649.1	7849643	7872822	-	9901	protein_coding	acetyl-CoA carboxylase%2C transcript variant X1	Carboxyl_trans
novel.88	17.2571	12.1722	10.3114	19.1686	32.1802	43.0384	13.2469	31.4624	-1.2518	0.0174201	0.132493	-	NC_037639.1	10302894	10304414	-	1084	-	-	-
726871	1257.61	545.874	687.117	1226.79	1692.68	1252.12	830.201	1390.53	-0.744572	0.0174237	0.132493	LOC726871	NC_037645.1	1718648	1729123	+	2701	protein_coding	synaptic vesicle glycoprotein 2B%2C transcript variant X1	Sugar_tr
409547	1779.64	1856.72	1842.94	1469.6	1542.5	1460.3	1826.43	1490.8	0.293137	0.017448	0.132567	LOC409547	NC_037642.1	4992198	4994554	+	1677	protein_coding	NSFL1 cofactor p47%2C transcript variant X1	UBX
100576221	191.985	208.799	213.728	160.652	95.4679	147.131	204.838	134.417	0.605409	0.01756	0.133203	LOC100576221	NC_037652.1	3846445	3848786	+	2008	protein_coding	zinc finger protein 26%2C transcript variant X2	THAP
550695	780.884	682.577	626.186	1100.83	895.682	835.746	696.549	944.085	-0.439548	0.0175609	0.133203	LOC550695	NC_037639.1	596863	625746	+	2707	protein_coding	carnitine O-palmitoyltransferase 1%2C liver isoform%2C transcript variant X1	-
410068	388.285	300.559	354.339	423.536	536.337	470.42	347.727	476.764	-0.455444	0.0176796	0.133992	Obp10	NC_037647.1	10095751	10097917	-	1124	protein_coding	odorant binding protein 10%2C transcript variant X2	-
552157	20.4928	13.1085	22.4977	44.7268	43.9796	28.025	18.6997	38.9105	-1.05977	0.0177774	0.134564	LOC552157	NC_037644.1	8729848	8735780	+	1899	protein_coding	SET domain-containing protein SmydA-8%2C transcript variant X3	zf-MYND
726456	896.291	598.308	620.561	1111.78	846.339	1099.98	705.053	1019.37	-0.532848	0.0177889	0.134564	LOC726456	NC_037650.1	4370049	4386313	+	7207	protein_coding	unconventional myosin-Va%2C transcript variant X1	Myosin_head
410960	3093.34	2782.74	2612.54	3717.8	3363.9	3593.21	2829.54	3558.31	-0.330857	0.0178137	0.134564	LOC410960	NC_037640.1	5391191	5413940	+	4319	protein_coding	myosin-IB%2C transcript variant X3	Myosin_head
413086	1360.08	1133.88	1181.13	1440.39	1828.91	1572.4	1225.03	1613.9	-0.397755	0.017814	0.134564	LOC413086	NC_037648.1	15886640	15908183	-	5766	protein_coding	DNA ligase 3%2C transcript variant X5	DNA_ligase_A_M
726155	6188.83	1882	7016.47	10620.3	8995.44	9096.12	5029.1	9570.63	-0.92835	0.0178493	0.134719	LOC726155	NC_037652.1	4593197	4597560	+	3371	protein_coding	uncharacterized LOC726155	-
408839	627.727	529.021	545.569	694.635	731.563	775.693	567.439	733.964	-0.371784	0.0178719	0.134777	LOC408839	NC_037642.1	9807768	9838391	-	6501	protein_coding	uncharacterized LOC408839%2C transcript variant X6	-
410166	458.392	343.629	404.958	643.519	476.267	562.502	402.327	560.763	-0.480507	0.0178939	0.134832	LOC410166	NC_037649.1	8145410	8193635	+	5040	protein_coding	myelin regulatory factor-like protein%2C transcript variant X5	NDT80_PhoG
411167	593.213	580.518	668.369	529.42	366.854	436.39	614.033	444.221	0.466046	0.017916	0.134887	LOC411167	NC_037643.1	9159195	9162881	+	2603	protein_coding	cysteine--tRNA ligase%2C cytoplasmic	tRNA-synt_1e
107964061	217.871	194.755	170.608	285.704	247.788	270.241	194.411	267.911	-0.464855	0.017983	0.13528	LOC107964061	NC_037638.1	45528	79393	+	2765	protein_coding	cell wall integrity and stress response component 1%2C transcript variant X1	-
102654186	459.47	379.21	404.958	277.489	308.93	337.301	414.546	307.907	0.42886	0.0180293	0.13545	LOC102654186	NC_037642.1	10874645	10876566	+	1922	protein_coding	fizzy-related protein homolog	-
411924	1639.42	1992.49	1825.13	1486.94	901.046	1388.24	1819.01	1258.74	0.530895	0.0180353	0.13545	LOC411924	NC_037646.1	6535783	6537216	-	823	protein_coding	probable 28S ribosomal protein S25%2C mitochondrial%2C transcript variant X2	-
725814	196.3	292.132	323.404	164.303	48.2703	184.164	270.612	132.246	1.03177	0.0180715	0.135573	LOC725814	NC_037643.1	16797015	16799310	-	1192	protein_coding	uncharacterized LOC725814	-
408722	514.477	374.528	417.145	583.275	626.441	560.5	435.383	590.072	-0.439553	0.0180855	0.135573	LOC408722	NC_037640.1	13320469	13332356	+	7529	protein_coding	sodium/potassium-transporting ATPase subunit beta-2	-
726071	183.357	223.78	209.041	154.262	77.2325	146.13	205.393	125.875	0.7042	0.0180962	0.135573	LOC726071	NC_037640.1	4410233	4412424	-	1801	protein_coding	uncharacterized LOC726071	-
100578423	552.227	451.306	428.394	728.409	591.043	620.554	477.309	646.669	-0.43951	0.0181855	0.13613	LOC100578423	NC_037650.1	9136195	9476834	-	9910	protein_coding	uncharacterized LOC100578423%2C transcript variant X5	-
408310	5.39284	3.74528	6.56183	8.21513	27.8895	17.0152	5.23332	17.7066	-1.75207	0.0182025	1	LOC408310	NC_037648.1	13845074	13848285	+	1406	protein_coding	caveolin-3%2C transcript variant X2	-
novel.460	191.985	197.563	200.604	342.297	251.006	245.219	196.718	279.507	-0.507949	0.0182157	0.136194	-	NC_037652.1	3683513	3686599	+	3051	-	-	-
727170	8152.9	2754.65	6728.69	13481	7854.11	10693.5	5878.75	10676.2	-0.86089	0.0182239	0.136194	LOC727170	NC_037648.1	6754230	6794831	-	2167	protein_coding	eisosome protein SEG2%2C transcript variant X3	-
552766	125.114	96.4409	144.36	74.849	84.7412	77.0688	121.972	78.8863	0.629508	0.0182828	0.136522	LOC552766	NC_037652.1	7403869	7406083	-	1592	protein_coding	tubulin alpha chain	Tubulin
725103	94.914	388.573	210.916	167.041	71.8691	49.0438	231.468	95.9847	1.26881	0.0183268	0.136739	CSP6	NC_037638.1	25099624	25101768	-	592	protein_coding	chemosensory protein 6%2C transcript variant X1	-
409236	6363.56	6222.78	6671.5	3738.8	4477.34	5791.17	6419.28	4669.1	0.459324	0.0183887	0.137	LOC409236	NC_037639.1	13326911	13328209	-	870	protein_coding	ATP synthase subunit O%2C mitochondrial	-
411077	519.87	509.358	560.568	418.972	336.819	434.388	529.932	396.726	0.416937	0.0184022	0.137	LOC411077	NC_037642.1	5893824	5895537	-	1123	protein_coding	NEDD8-conjugating enzyme UBE2F	UQ_con
411219	630.963	618.907	659.932	1194.85	766.961	776.694	636.601	912.834	-0.520521	0.0184068	0.137	LOC411219	NC_037644.1	9628080	9635941	-	5328	protein_coding	MTSS1-like protein%2C transcript variant X5	-
552764	4781.3	5261.18	4967.3	3862.94	4007.51	4306.85	5003.26	4059.1	0.301794	0.018437	0.137113	LOC552764	NC_037642.1	6601753	6607553	+	3359	protein_coding	eukaryotic translation initiation factor 2A	-
552607	231.892	238.762	254.974	158.826	166.264	200.179	241.876	175.09	0.467037	0.0184975	0.137451	LOC552607	NC_037642.1	9535692	9537129	+	1084	protein_coding	probable DNA-directed RNA polymerase III subunit RPC6	RNA_pol_Rpc34
novel.145	284.742	349.247	387.148	280.227	199.517	229.205	340.379	236.316	0.525811	0.0185269	0.137546	-	NC_037641.1	11582506	11586338	+	2665	-	-	-
410669	28.0428	24.3443	37.4962	55.6804	74.0145	41.0366	29.9611	56.9105	-0.922518	0.0185405	0.137546	LOC410669	NC_037638.1	21742392	21770733	-	6205	protein_coding	single-minded homolog 2%2C transcript variant X4	PAS
551625	474.57	631.08	604.626	355.989	447.305	437.391	570.092	413.561	0.464555	0.0186498	0.138245	LOC551625	NC_037649.1	8663462	8664649	-	563	protein_coding	barrier-to-autointegration factor B	-
100576625	322.492	310.858	393.71	260.146	204.881	267.239	342.353	244.088	0.487378	0.0187238	0.138564	LOC100576625	NC_037652.1	4350958	4356425	+	3723	protein_coding	uncharacterized LOC100576625	RRM_1
412202	23.7285	205.054	141.548	38.3373	65.4331	30.0268	123.444	44.5991	1.47208	0.0187852	0.138564	CPR28	NC_037643.1	5280965	5283095	+	1123	protein_coding	cuticular protein 28	Chitin_bind_4
408928	62917.2	73002.1	71035.5	32692.6	59849.8	48760.5	68984.9	47101	0.550538	0.0187983	0.138564	Hsp90	NC_037644.1	9550759	9553976	+	2820	protein_coding	heat shock protein 90	HATPase_c
727119	130.507	139.512	160.296	106.797	75.0871	103.092	143.438	94.992	0.592767	0.0188145	0.138564	LOC727119	NC_037639.1	2315140	2317224	-	1166	protein_coding	uncharacterized LOC727119%2C transcript variant X3	-
726790	582.427	496.25	524.946	649.908	779.834	670.599	534.541	700.114	-0.389351	0.0188173	0.138564	LOC726790	NC_037650.1	2899089	2920386	-	5691	protein_coding	uncharacterized LOC726790%2C transcript variant X7	Pkinase
113218956	116.485	73.0329	101.24	73.9362	45.0523	49.0438	96.9193	56.0108	0.78492	0.0188271	0.138564	LOC113218956	NC_037645.1	9367581	9368139	-	490	protein_coding	uncharacterized LOC113218956	-
552434	438.977	546.811	571.816	358.728	408.689	391.349	519.202	386.255	0.428131	0.0188275	0.138564	LOC552434	NC_037639.1	52391	54228	-	1838	protein_coding	CCR4-NOT transcription complex subunit 11	-
100576547	657.927	665.723	506.198	938.351	961.115	683.61	609.949	861.026	-0.497625	0.0188364	0.138564	LOC100576547	NC_037638.1	5660398	5680679	-	3375	protein_coding	glucose dehydrogenase [FAD%2C quinone]%2C transcript variant X1	-
550749	3409.36	3224.69	3185.3	4732.83	3768.3	4025.59	3273.11	4175.58	-0.351499	0.0188371	0.138564	LOC550749	NC_037642.1	3001133	3007290	-	3430	protein_coding	C-1-tetrahydrofolate synthase%2C cytoplasmic%2C transcript variant X1	-
551891	1135.73	1178.83	1119.26	1853.88	1334.41	1413.26	1144.61	1533.85	-0.422659	0.0188447	0.138564	LOC551891	NC_037639.1	15264860	15267839	+	2422	protein_coding	molybdenum cofactor biosynthesis protein 1%2C transcript variant X2	Radical_SAM
100576270	1281.34	1505.6	1586.09	1566.35	2180.74	2370.12	1457.68	2039.07	-0.483862	0.0190166	0.139715	LOC100576270	NC_037647.1	261279	262364	-	616	protein_coding	2-iminobutanoate/2-iminopropanoate deaminase%2C transcript variant X1	Ribonuc_L-PSP
413925	40.9856	38.3891	41.2458	62.0699	64.3604	70.0626	40.2068	65.4976	-0.704049	0.0190482	0.139835	LOC413925	NC_037647.1	10682565	10691691	+	7689	protein_coding	uncharacterized LOC413925%2C transcript variant X1	Bromodomain
552085	854.226	914.785	915.844	642.606	702.601	762.681	894.952	702.629	0.349583	0.0191235	0.140275	LOC552085	NC_037648.1	7090566	7093756	-	1781	protein_coding	developmentally-regulated GTP-binding protein 2%2C transcript variant X1	-
100576805	420.642	384.827	317.78	493.821	587.825	462.413	374.416	514.686	-0.459374	0.0191484	0.140298	LOC100576805	NC_037651.1	8637747	8672452	-	7585	protein_coding	chromatin assembly factor 1 subunit A-B%2C transcript variant X2	-
724252	32.3571	36.5165	30.9343	46.5524	58.997	69.0617	33.2693	58.2037	-0.804314	0.0191575	0.140298	LOC724252	NC_037653.1	4280665	4291655	+	6002	protein_coding	homeotic protein deformed	-
411307	787.355	861.414	754.61	1024.15	1149.91	935.836	801.127	1036.63	-0.371491	0.0192074	0.140551	LOC411307	NC_037646.1	10893442	10895515	-	1579	protein_coding	mitochondrial enolase superfamily member 1	MR_MLE_N
100576341	14.0214	11.2358	14.0611	22.8198	27.8895	35.0313	13.1061	28.5802	-1.12483	0.0192954	0.141082	CPR16	NC_037652.1	3298109	3305124	+	1183	protein_coding	cuticular protein 16	Chitin_bind_4
410678	961.005	1056.17	1029.27	769.484	555.645	862.77	1015.48	729.3	0.477222	0.0193335	0.141248	LOC410678	NC_037638.1	20671863	20673686	+	828	protein_coding	mitochondrial ribosomal protein S11	-
408863	723.72	529.957	592.439	669.99	990.077	1008.9	615.372	889.656	-0.531873	0.0194263	0.141812	LOC408863	NC_037642.1	12565056	12571827	-	4047	protein_coding	J domain-containing protein%2C transcript variant X2	DnaJ
552574	665.477	739.693	844.601	555.891	375.436	616.551	749.924	515.959	0.53912	0.019472	0.141936	LOC552574	NC_037642.1	7400679	7404502	-	3420	protein_coding	exocyst complex component 5%2C transcript variant X4	-
100577533	602.92	791.19	720.864	497.472	230.625	544.486	704.991	424.194	0.732317	0.0194744	0.141936	LOC100577533	NC_037638.1	22777471	22779045	-	1074	protein_coding	mitochondrial RNA pseudouridine synthase rpusd4	-
409060	146.685	105.804	140.611	163.39	256.369	186.166	131.033	201.975	-0.623706	0.0195712	0.142508	LOC409060	NC_037642.1	10819946	10825537	+	2564	protein_coding	golgin subfamily A member 6-like protein 22	-
725264	86.2855	66.4787	70.3053	101.32	113.703	122.109	74.3565	112.377	-0.597853	0.0195841	0.142508	LOC725264	NC_037646.1	4169782	4364474	-	5119	protein_coding	uncharacterized LOC725264%2C transcript variant X2	V-set
413560	2768.69	994.372	2361.32	4031.81	2747.12	3934.51	2041.46	3571.14	-0.806969	0.0196467	0.142825	LOC413560	NC_037638.1	16676463	16691640	+	3732	protein_coding	uncharacterized LOC413560%2C transcript variant X1	CBM_14
411091	3997.18	4804.26	5702.23	4038.19	3003.49	3476.1	4834.55	3505.93	0.463558	0.019659	0.142825	LOC411091	NC_037642.1	8885157	8887853	-	2285	protein_coding	RNA-binding protein 34	RRM_1
100577899	352.692	366.101	404.958	251.018	230.625	325.29	374.584	268.978	0.477912	0.0196874	0.142917	LOC100577899	NC_037652.1	7413080	7413785	-	706	protein_coding	DNA replication complex GINS protein SLD5	-
411452	609.391	554.301	526.821	614.309	960.043	801.716	563.505	792.023	-0.490748	0.0197519	0.143267	LOC411452	NC_037639.1	4733953	4797552	-	4107	protein_coding	band 4.1-like protein 4A%2C transcript variant X5	Band_41
551509	180.121	244.379	301.844	188.948	146.956	134.12	242.115	156.675	0.628012	0.0197792	0.143267	LOC551509	NC_037640.1	10269977	10271851	+	1546	protein_coding	deubiquitinase OTUD6B	OTU
726690	295.528	272.469	219.353	524.856	360.418	308.275	262.45	397.85	-0.601739	0.0197826	0.143267	LOC726690	NC_037650.1	10743345	10746710	-	1723	protein_coding	probable cytochrome P450 6a14	p450
726676	42.0642	41.1981	32.8091	71.1978	66.5057	56.05	38.6905	64.5845	-0.741905	0.0198254	0.143286	cad	NC_037638.1	7941395	7951326	-	1077	protein_coding	homeotic protein caudal	Homeobox
411260	2447.27	2669.45	2380.07	1497.89	2026.28	2076.85	2498.93	1867.01	0.420863	0.0198369	0.143286	LOC411260	NC_037645.1	5869577	5873195	-	1712	protein_coding	ras-related protein Rab-27A	Ras
551216	1018.17	1156.36	1176.44	972.124	820.595	764.683	1116.99	852.467	0.389748	0.0198478	0.143286	LOC551216	NC_037640.1	6125401	6130388	+	1929	protein_coding	protein pelota%2C transcript variant X2	-
102655228	265.328	214.417	234.351	334.082	278.895	388.347	238.032	333.775	-0.489274	0.0198624	0.143286	LOC102655228	NC_037641.1	7683558	7694571	+	9619	protein_coding	uncharacterized LOC102655228	-
725594	759.312	973.773	812.729	1151.03	1102.71	1057.94	848.605	1103.89	-0.379086	0.0198637	0.143286	LOC725594	NC_037644.1	8624525	8638456	-	2731	protein_coding	PDZ and LIM domain protein Zasp%2C transcript variant X2	-
726666	1324.48	1283.69	1261.75	771.31	893.537	1163.04	1289.97	942.628	0.452759	0.0198917	0.143375	LOC726666	NC_037652.1	3768277	3772417	-	2103	protein_coding	mediator of RNA polymerase II transcription subunit 28	-
100576812	395.835	371.719	487.45	332.257	197.372	307.274	418.335	278.968	0.583333	0.0199538	0.143709	LOC100576812	NC_037644.1	777795	780029	-	2062	protein_coding	uncharacterized LOC100576812	THAP
410758	687.048	555.238	487.45	843.42	804.505	708.633	576.579	785.519	-0.44708	0.0200304	0.144146	LOC410758	NC_037638.1	2674336	3119466	+	10694	protein_coding	mRNA decay activator protein ZFP36L3%2C transcript variant X14	-
725498	239.442	158.238	259.661	104.971	170.555	137.122	219.114	137.55	0.673391	0.0200813	0.144398	LOC725498	NC_037649.1	1140523	1150624	+	1503	protein_coding	protein mesh%2C transcript variant X2	-
102656529	652.534	756.546	853.038	618.873	257.442	498.445	754.039	458.253	0.717726	0.0201054	0.144458	LOC102656529	NC_037645.1	1817662	1820523	-	2187	protein_coding	uncharacterized LOC102656529	-
726131	276.114	261.233	302.781	114.099	137.302	254.227	280.043	168.543	0.733182	0.0201417	0.144605	LOC726131	NC_037640.1	12294258	12297923	+	536	protein_coding	mitochondrial import inner membrane translocase subunit Tim10B	-
409698	558.699	638.57	607.438	453.658	492.357	467.417	601.569	471.144	0.353443	0.0202036	0.144935	LOC409698	NC_037642.1	8267291	8269155	+	1336	protein_coding	probable cardiolipin synthase (CMP-forming)	CDP-OH_P_transf
408569	4181.61	4694.71	4369.24	3476.83	3328.51	3832.42	4415.19	3545.92	0.316349	0.0202505	0.145158	LOC408569	NC_037638.1	22554375	22584814	+	1756	protein_coding	mitochondrial import inner membrane translocase subunit TIM50-C	NIF
724308	337.592	287.45	374.024	294.832	714.4	688.615	333.022	565.949	-0.764423	0.0202848	0.145198	LOC724308	NC_037643.1	3055301	3069901	+	1881	protein_coding	serine protease 53	Trypsin
413727	1610.3	2029.94	2095.1	1464.12	1472.78	1489.33	1911.78	1475.41	0.374111	0.020288	0.145198	LOC413727	NC_037641.1	5644425	5648486	-	2643	protein_coding	probable ATP-dependent RNA helicase pitchoune	DEAD
551395	2348.04	1438.19	1932.93	2431.68	2716.01	2915.6	1906.39	2687.76	-0.495769	0.0203333	0.145268	LOC551395	NC_037639.1	12146286	12149497	-	1713	protein_coding	acetyl-CoA acetyltransferase%2C cytosolic	Thiolase_N
552047	266.406	307.113	374.024	227.285	203.808	244.218	315.848	225.104	0.489208	0.0203445	0.145268	LOC552047	NC_037643.1	15074661	15075805	+	853	protein_coding	biogenesis of lysosome-related organelles complex 1 subunit 4%2C transcript variant X1	-
412480	695.677	980.327	1128.63	784.089	469.831	584.522	934.879	612.814	0.609057	0.0203919	0.145268	LOC412480	NC_037638.1	6601778	6605055	+	2245	protein_coding	ribosomal RNA processing protein 1 homolog	-
725408	268.564	280.896	214.665	329.518	379.726	335.299	254.708	348.181	-0.450925	0.0203923	0.145268	LOC725408	NC_037644.1	13814457	13891402	-	12363	protein_coding	TSC22 domain family protein 1%2C transcript variant X2	-
727055	958.848	1023.4	1080.83	820.601	359.346	729.652	1021.02	636.533	0.68109	0.0203956	0.145268	LOC727055	NC_037641.1	3716332	3717167	+	694	protein_coding	28S ribosomal protein S31%2C mitochondrial	-
726962	426.035	367.974	411.52	316.739	193.081	310.277	401.843	273.366	0.554073	0.0203987	0.145268	LOC726962	NC_037652.1	8841099	8842169	-	763	protein_coding	trafficking protein particle complex subunit 1	Sybindin
100578662	88.4426	58.0518	74.9923	102.233	137.302	109.097	73.8289	116.211	-0.655751	0.0204138	0.145268	LOC100578662	NC_037653.1	1323126	1467788	-	2553	protein_coding	cadherin EGF LAG seven-pass G-type receptor 1%2C transcript variant X2	7tm_2
725536	91.6783	118.913	138.736	89.4537	42.9069	69.0617	116.442	67.1408	0.791362	0.0204251	0.145268	LOC725536	NC_037647.1	5980232	5982057	-	907	protein_coding	Sjoegren syndrome nuclear autoantigen 1 homolog%2C transcript variant X2	-
102655030	925.412	767.782	821.166	481.955	627.514	710.635	838.12	606.701	0.466435	0.0204553	0.14537	LOC102655030	NC_037648.1	7078964	7082044	+	794	protein_coding	glucose-induced degradation protein 4 homolog	-
726443	240.521	260.297	285.908	188.948	76.1598	189.169	262.242	151.426	0.790416	0.0205304	0.145734	LOC726443	NC_037648.1	4271806	4274296	+	1137	protein_coding	PQ-loop repeat-containing protein 3%2C transcript variant X2	-
551529	188.75	143.257	164.983	227.285	232.77	226.202	165.663	228.752	-0.467296	0.0205385	0.145734	LOC551529	NC_037638.1	16773584	16782345	-	2489	protein_coding	fibroblast growth factor 1%2C transcript variant X2	-
725053	44.2213	29.0259	44.9954	52.942	72.9418	82.0733	39.4142	69.319	-0.814719	0.0206533	0.146435	LOC725053	NC_037650.1	10057492	10060996	-	2734	protein_coding	protein odd-skipped	zf-C2H2
552213	2465.61	2582.37	2576.92	1834.71	994.368	2113.89	2541.63	1647.66	0.625143	0.020786	0.147261	LOC552213	NC_037641.1	12748854	12750057	-	808	protein_coding	activated RNA polymerase II transcriptional coactivator p15%2C transcript variant X2	-
413250	640.67	611.417	611.187	490.17	495.575	501.448	621.091	495.731	0.325069	0.0209521	0.148322	LOC413250	NC_037650.1	1929751	1933324	-	1896	protein_coding	threonylcarbamoyladenosine tRNA methylthiotransferase	Radical_SAM
551376	517.713	749.992	698.366	550.414	343.255	438.391	655.357	444.02	0.56123	0.0209802	0.148344	LOC551376	NC_037645.1	11781933	11783978	-	1513	protein_coding	activating signal cointegrator 1 complex subunit 1	KH_1
551148	1009.54	1174.15	1244.87	837.944	951.461	873.78	1142.85	887.728	0.365137	0.0209877	0.148344	LOC551148	NC_037648.1	7060312	7061523	+	863	protein_coding	coiled-coil domain-containing protein 25%2C transcript variant X1	-
551896	225.421	261.233	261.536	188.035	195.227	167.149	249.397	183.47	0.444118	0.0210305	0.148532	LOC551896	NC_037640.1	9854228	9856346	+	1217	protein_coding	transcription factor E2F4	E2F_TDP
550858	235.128	216.29	245.6	186.21	123.357	172.154	232.339	160.574	0.530557	0.0210666	0.148614	LOC550858	NC_037651.1	3419674	3422107	-	1717	protein_coding	RNA-binding protein 40	RRM_1
100578188	266.406	251.87	247.475	192.599	116.921	200.179	255.25	169.9	0.584942	0.0210834	0.148614	LOC100578188	NC_037641.1	3493261	3494228	+	897	protein_coding	phosphatidylinositol-glycan biosynthesis class F protein	-
724660	1185.35	1291.19	1200.81	1597.39	1615.45	1400.25	1225.78	1537.69	-0.326936	0.0210909	0.148614	LOC724660	NC_037644.1	10943550	10963806	+	10254	protein_coding	protein furry%2C transcript variant X1	-
412696	752.841	756.546	711.49	491.995	532.046	655.585	740.292	559.876	0.403196	0.0211345	0.148806	LOC412696	NC_037653.1	2814238	2816172	-	1167	protein_coding	TIP41-like protein%2C transcript variant X1	-
551792	619.098	485.014	612.125	648.996	884.955	825.737	572.079	786.563	-0.459164	0.0211764	0.1489	LOC551792	NC_037638.1	23209724	23243724	-	9093	protein_coding	cytosolic carboxypeptidase 1%2C transcript variant X2	-
102656485	81.9712	76.7782	82.4915	49.2908	50.4156	56.05	80.4137	51.9188	0.631268	0.0211805	0.1489	LOC102656485	NC_037651.1	8016491	8017218	+	553	protein_coding	oxidoreductase-like domain-containing protein 1	-
726537	554.384	646.997	769.609	515.728	479.485	472.422	656.997	489.212	0.425841	0.0212934	0.149578	LOC726537	NC_037645.1	3443330	3447104	+	2546	protein_coding	probable ATP-dependent RNA helicase DDX27	DEAD
409867	23.7285	24.3443	22.4977	41.0757	45.0523	41.0366	23.5235	42.3882	-0.848863	0.0213315	0.14973	LOC409867	NC_037642.1	9582174	9584789	+	2275	protein_coding	FERM domain-containing protein 8	Band_41
409707	593.213	426.026	548.381	563.193	948.243	808.722	522.54	773.386	-0.565474	0.0213581	0.149802	LOC409707	NC_037643.1	14904450	14989935	+	3517	protein_coding	zwei Ig domain protein zig-8%2C transcript variant X2	ig
552513	596.448	350.184	443.392	525.769	948.243	711.635	463.341	728.549	-0.653146	0.0214428	0.150057	LOC552513	NC_037642.1	11746221	11759189	+	4713	protein_coding	neural cell adhesion molecule 2%2C transcript variant X1	V-set
408764	20.4928	33.7075	24.3725	65.7211	47.1976	38.034	26.1909	50.3176	-0.940378	0.0214439	0.150057	Cac	NC_037640.1	2388793	2526970	+	9537	protein_coding	cacophony%2C transcript variant X33	-
552447	3656.35	3375.43	3767.43	4399.66	4181.28	4847.33	3599.74	4476.09	-0.314396	0.0214497	0.150057	LOC552447	NC_037648.1	12918286	12922857	+	1259	protein_coding	clavesin-2	-
410272	1969.47	1671.33	1661.08	1960.68	2881.2	2377.12	1767.29	2406.33	-0.445233	0.0214602	0.150057	LOC410272	NC_037648.1	16098835	16103905	-	2728	protein_coding	cationic amino acid transporter 2%2C transcript variant X3	-
413368	94.914	101.123	108.739	164.303	157.683	123.11	101.592	148.365	-0.545765	0.0214861	0.150123	LOC413368	NC_037643.1	13045859	13072323	+	6902	protein_coding	uncharacterized LOC413368%2C transcript variant X2	-
413200	769.019	751.865	696.491	872.63	967.551	939.839	739.125	926.673	-0.326194	0.0216311	0.151021	LOC413200	NC_037652.1	1980801	2073463	-	3844	protein_coding	fibroblast growth factor receptor homolog 1%2C transcript variant X1	-
novel.221	1.07857	2.80896	2.81221	7.30234	7.50871	16.0143	2.23325	10.2751	-2.18289	0.0216881	1	-	NC_037643.1	16022970	16026021	+	554	-	-	-
727280	597.527	569.282	577.441	439.966	461.25	481.43	581.417	460.882	0.335236	0.0217427	0.151608	LOC727280	NC_037651.1	10469677	10474098	+	2241	protein_coding	uncharacterized LOC727280	-
726362	160.707	151.684	179.982	126.878	116.921	102.091	164.124	115.297	0.508766	0.0217485	0.151608	LOC726362	NC_037644.1	4974286	4991578	+	1887	protein_coding	4-coumarate--CoA ligase 1%2C transcript variant X1	AMP-binding
102655762	35.5928	85.2051	4.68702	14.6047	6.43604	12.0107	41.8283	11.0171	1.92055	0.0218136	0.151851	LOC102655762	NC_037652.1	5321071	5323002	+	1775	protein_coding	repetitive proline-rich cell wall protein 2-like	-
725551	8766.61	8729.31	8365.39	9702.99	11372.5	10758.6	8620.44	10611.4	-0.299741	0.0218241	0.151851	LOC725551	NC_037642.1	12023440	12036629	-	4333	protein_coding	high mobility group protein DSP1	-
552489	814.319	940.065	754.61	1468.68	973.987	1068.95	836.332	1170.54	-0.485403	0.0218408	0.151851	LOC552489	NC_037640.1	4520663	4530556	+	1861	protein_coding	SEC14-like protein 2%2C transcript variant X1	CRAL_TRIO_N
411569	2620.92	2299.6	2203.84	3056.03	4327.16	2672.39	2374.79	3351.86	-0.49713	0.0218499	0.151851	LOC411569	NC_037652.1	5103522	5150785	+	7385	protein_coding	protein TANC2%2C transcript variant X1	-
724619	76.5784	53.3702	95.6152	45.6396	45.0523	41.0366	75.1879	43.9095	0.775513	0.0218756	0.151863	LOC724619	NC_037650.1	1492946	1531475	-	2170	protein_coding	multiple inositol polyphosphate phosphatase 1%2C transcript variant X5	Acid_phosphat_A
551695	925.412	965.346	992.711	693.722	703.674	848.758	961.156	748.718	0.360576	0.021901	0.151863	LOC551695	NC_037649.1	7799357	7800551	+	836	protein_coding	gamma-secretase subunit pen-2	-
552688	1407.53	1637.62	1488.6	906.403	1128.45	1320.18	1511.25	1118.34	0.434786	0.0219016	0.151863	LOC552688	NC_037647.1	8692787	8695793	-	1889	protein_coding	acyl-CoA:lysophosphatidylglycerol acyltransferase 1%2C transcript variant X3	Acyltransferase
113219417	113.25	164.792	224.977	115.925	27.8895	93.0831	167.673	78.9658	1.08395	0.0220274	0.15262	LOC113219417	NC_037638.1	1043403	1044121	-	719	protein_coding	uncharacterized LOC113219417	-
406117	10922.7	21124.3	44012.1	119427	46836.1	62824.1	25353	76362.4	-1.59071	0.0220885	0.152927	HEX70b	NC_037645.1	11855314	11859108	-	2052	protein_coding	hexamerin 70b	-
410263	2562.68	3211.58	2795.34	2330.36	2192.54	2246.01	2856.53	2256.3	0.340393	0.0221248	0.152992	LOC410263	NC_037648.1	14283797	14289254	+	2897	protein_coding	transmembrane GTPase Marf%2C transcript variant X1	Fzo_mitofusin
725150	289.056	254.679	274.659	394.326	337.892	346.309	272.798	359.509	-0.399656	0.0221527	0.152992	LOC725150	NC_037638.1	10878808	10889956	-	4697	protein_coding	uncharacterized LOC725150	Pkinase_Tyr
409865	565.17	601.117	607.438	742.1	804.505	697.623	591.242	748.076	-0.338871	0.0221588	0.152992	LOC409865	NC_037640.1	5441090	5465258	+	7007	protein_coding	protein retinal degeneration B%2C transcript variant X2	IP_trans
100578653	460.549	520.594	597.126	410.757	302.494	419.374	526.09	377.542	0.47831	0.0221649	0.152992	LOC100578653	NC_037638.1	10722105	10725458	+	2018	protein_coding	twinkle protein%2C mitochondrial%2C transcript variant X2	-
552478	5.39284	5.61792	3.74962	0	1.07267	0	4.92013	0.357558	3.78809	0.0222226	1	Obp17	NC_037652.1	1939170	1941470	+	1175	protein_coding	odorant binding protein 17	-
726642	407.699	384.827	466.827	378.809	216.68	245.219	419.785	280.236	0.581387	0.0222549	0.153383	LOC726642	NC_037646.1	5844422	5850450	+	4342	protein_coding	DNA repair protein RAD50	-
411746	292.292	240.634	271.847	304.873	443.014	380.34	268.258	376.075	-0.486915	0.0222552	0.153383	LOC411746	NC_037652.1	1483249	1542138	-	2702	protein_coding	uncharacterized LOC411746	PWWP
724370	555.463	562.728	667.432	456.396	495.575	382.341	595.208	444.771	0.420897	0.0223113	0.153653	LOC724370	NC_037642.1	135617	140137	-	1897	protein_coding	probable cytosolic Fe-S cluster assembly factor AGAP009023%2C transcript variant X1	Fe_hyd_lg_C
410420	2738.49	3042.1	2725.97	2345.88	2392.06	2044.83	2835.52	2260.92	0.326771	0.0223435	0.153759	LOC410420	NC_037650.1	3760219	3761621	-	1058	protein_coding	isochorismatase domain-containing protein 2	Isochorismatase
724306	610.47	676.959	728.363	516.641	465.54	564.504	671.931	515.562	0.382305	0.0223778	0.153774	LOC724306	NC_037642.1	8536672	8538050	-	943	protein_coding	uncharacterized protein C15orf41 homolog%2C transcript variant X3	-
408385	582.427	556.174	507.136	547.676	1044.78	868.776	548.579	820.412	-0.580191	0.0223879	0.153774	Ef-1a-f1	NC_037649.1	11332076	11338405	+	2220	protein_coding	translation elongation factor eEF-1 alpha chain%2C transcript variant X1	GTP_EFTU
410725	3693.02	2265.89	2687.54	4359.5	3625.64	4184.74	2882.15	4056.62	-0.493382	0.0223962	0.153774	LOC410725	NC_037638.1	11179533	11197685	-	5384	protein_coding	uncharacterized LOC410725%2C transcript variant X3	-
726230	662.241	347.375	370.275	556.804	958.97	731.653	459.963	749.142	-0.704261	0.0226033	0.155079	LOC726230	NC_037639.1	13660487	13675110	-	1285	protein_coding	cAMP-responsive element-binding protein-like 2%2C transcript variant X1	bZIP_2
725867	410.935	469.096	456.516	325.867	253.151	381.341	445.516	320.119	0.476472	0.022693	0.155577	LOC725867	NC_037642.1	10864691	10866133	-	1183	protein_coding	translin-associated protein X	-
551732	1665.31	1888.56	1868.25	1369.19	1546.79	1426.27	1807.37	1447.42	0.320842	0.0227813	0.156038	LOC551732	NC_037638.1	26849482	26851669	+	1488	protein_coding	protein farnesyltransferase/geranylgeranyltransferase type-1 subunit alpha%2C transcript variant X1	-
novel.499	9.70712	14.0448	7.49923	0.912793	4.29069	2.00179	10.417	2.40176	2.14615	0.0227928	1	-	NC_037653.1	3862243	3867768	-	429	-	-	-
552331	580.27	597.372	635.56	420.797	464.468	517.462	604.401	467.576	0.370988	0.0227944	0.156038	LOC552331	NC_037643.1	12184504	12186974	+	1162	protein_coding	protein rogdi	-
552177	222.185	249.997	266.223	491.082	273.532	343.307	246.135	369.307	-0.586134	0.0228532	0.156094	LOC552177	NC_037645.1	3734923	3779021	-	11241	protein_coding	uncharacterized LOC552177%2C transcript variant X9	-
724467	236.207	275.278	269.972	210.855	112.631	186.166	260.486	169.884	0.614734	0.0228585	0.156094	LOC724467	NC_037652.1	9277718	9278607	+	605	protein_coding	iron-sulfur cluster assembly 2 homolog%2C mitochondrial	-
novel.278	321.413	260.297	269.035	361.466	373.29	389.348	283.582	374.701	-0.403195	0.0228597	0.156094	-	NC_037645.1	5136797	5138828	+	1849	-	-	-
409384	115112	141799	128209	83627.3	103992	107594	128373	98404.6	0.383555	0.022871	0.156094	LOC409384	NC_037653.1	1230961	1234962	+	2844	protein_coding	heat shock protein 60A	-
411552	103.543	96.4409	76.8671	62.9827	60.0697	56.05	92.2836	59.7008	0.625972	0.0229576	0.156421	LOC411552	NC_037648.1	14499154	14502255	-	3102	protein_coding	ceramide glucosyltransferase	-
551696	1027.88	1054.3	1201.75	790.478	641.459	964.862	1094.64	798.933	0.454169	0.0229636	0.156421	LOC551696	NC_037645.1	11698104	11699262	+	937	protein_coding	thioredoxin domain-containing protein 9	-
novel.387	48.5356	106.74	95.6152	41.0757	55.779	41.0366	83.6304	45.9638	0.869249	0.0229703	0.156421	-	NC_037648.1	14201069	14204365	-	2845	-	-	-
100578782	1516.47	2001.85	2003.23	1249.61	1061.95	1612.44	1840.52	1308	0.492838	0.0229906	0.156442	LOC100578782	NC_037638.1	14347351	14348563	-	845	protein_coding	cytochrome b-c1 complex subunit 9%2C transcript variant X2	-
novel.177	11.8643	19.6627	17.8107	33.7733	28.9622	37.0331	16.4459	33.2562	-1.00991	0.0230195	0.156522	-	NC_037642.1	10023482	10024619	+	1068	-	-	-
410976	230.814	270.596	74.9923	499.298	310.003	312.279	192.134	373.86	-0.961341	0.0230732	0.156771	LOC410976	NC_037640.1	2652229	2673661	-	3118	protein_coding	nose resistant to fluoxetine protein 6%2C transcript variant X1	-
408517	401.228	285.578	386.21	513.902	434.433	536.479	357.672	494.938	-0.469746	0.0230926	0.156785	LOC408517	NC_037652.1	7764850	7780109	-	10585	protein_coding	synaptic vesicular amine transporter%2C transcript variant X1	MFS_1
113219136	293.371	276.214	310.281	224.547	152.32	236.211	293.289	204.359	0.519569	0.0231757	0.157061	LOC113219136	NC_037648.1	11058444	11060919	-	1388	protein_coding	transmembrane protein 177%2C transcript variant X4	-
412473	1008.46	1183.51	1227.06	909.142	871.011	916.819	1139.68	898.99	0.342564	0.0231856	0.157061	LOC412473	NC_037638.1	2208027	2209752	+	1021	protein_coding	39S ribosomal protein L28%2C mitochondrial	-
725996	684.891	544.938	549.319	902.752	707.964	770.688	593.049	793.802	-0.421822	0.0231926	0.157061	nAChRa3	NC_037642.1	12117944	12196914	+	7602	protein_coding	nicotinic acetylcholine receptor alpha3 subunit%2C transcript variant X9	-
725131	310.628	317.412	350.589	610.658	415.125	382.341	326.21	469.375	-0.525623	0.0232021	0.157061	LOC725131	NC_037644.1	3758652	3790433	-	21553	protein_coding	microtubule-associated protein futsch	-
100578814	5.39284	1.87264	3.74962	14.6047	7.50871	17.0152	3.6717	13.0429	-1.84776	0.0232082	1	LOC100578814	NC_037649.1	8046187	8082620	-	2632	protein_coding	putative fatty acyl-CoA reductase CG5065%2C transcript variant X6	NAD_binding_4
724203	1430.18	1655.41	1647.02	1216.75	642.531	1257.12	1577.54	1038.8	0.602448	0.023393	0.158237	LOC724203	NC_037649.1	7690123	7691754	+	1202	protein_coding	ribosome biogenesis protein BRX1 homolog	-
100579057	560.856	608.608	611.187	430.838	266.023	501.448	593.55	399.436	0.57074	0.0234469	0.158484	LOC100579057	NC_037641.1	2255348	2256515	+	804	protein_coding	translation machinery-associated protein 16 homolog	-
727612	667.634	630.143	711.49	439.053	305.712	597.534	669.756	447.433	0.581498	0.0235057	0.158764	LOC727612	NC_037649.1	8656051	8657620	+	856	protein_coding	PITH domain-containing protein GA19395%2C transcript variant X2	-
724742	1458.22	1707.85	1725.76	1197.58	1179.94	1421.27	1630.61	1266.26	0.365069	0.0235315	0.15882	LOC724742	NC_037642.1	2999402	3001360	+	1667	protein_coding	probable methyltransferase-like protein 15 homolog%2C transcript variant X2	-
552036	1215.55	1324.89	1258	1058.84	992.223	1037.93	1266.15	1029.66	0.298255	0.0236261	0.159341	LOC552036	NC_037638.1	14359631	14371051	+	2501	protein_coding	suppressor of cytokine signaling 5%2C transcript variant X2	SH2
409066	1187.5	1080.51	1057.39	1463.21	1389.11	1295.16	1108.47	1382.49	-0.319122	0.0236643	0.159481	LOC409066	NC_037650.1	8690947	8693308	+	1132	protein_coding	pyridoxine-5'-phosphate oxidase	Pyridox_oxidase
412056	664.398	547.747	491.2	782.263	717.618	746.667	567.782	748.849	-0.40043	0.0237293	0.1598	LOC412056	NC_037653.1	7192243	7209406	+	2871	protein_coding	organic cation transporter protein%2C transcript variant X1	Sugar_tr
725638	277.192	373.592	433.081	290.268	169.482	246.22	361.288	235.323	0.617807	0.0237494	0.159818	LOC725638	NC_037638.1	2181145	2182662	+	1305	protein_coding	uncharacterized protein F58A4.6	-
725634	1100.14	1221.9	1216.75	913.705	633.95	1000.89	1179.6	849.516	0.47326	0.0237976	0.160024	LOC725634	NC_037646.1	10916630	10922203	+	4170	protein_coding	uncharacterized LOC725634%2C transcript variant X1	-
551590	152.078	146.066	174.357	115.925	117.994	100.089	157.5	111.336	0.500918	0.0238613	0.160335	LOC551590	NC_037649.1	6223470	6225477	-	1507	protein_coding	upstream stimulatory factor 1	HLH
408438	915.705	862.351	768.671	1077.1	1131.67	1012.9	848.909	1073.89	-0.339448	0.0238972	0.160376	LOC408438	NC_037650.1	10087421	10098733	-	7449	protein_coding	insulin receptor substrate 1-B%2C transcript variant X1	PH
410575	1182.11	1440.06	1306.74	969.386	936.444	1134.01	1309.64	1013.28	0.370358	0.0239026	0.160376	LOC410575	NC_037652.1	9113715	9117011	+	2438	protein_coding	dual specificity mitogen-activated protein kinase kinase 4	Pkinase
408285	642.827	561.792	652.433	868.066	779.834	735.657	619.017	794.519	-0.360648	0.0239685	0.160616	LOC408285	NC_037647.1	10122780	10127456	+	3475	protein_coding	rho GTPase-activating protein conundrum%2C transcript variant X2	RhoGAP
102656444	195.221	143.257	214.665	126.878	39.6889	123.11	184.381	96.559	0.930245	0.0239756	0.160616	LOC102656444	NC_037641.1	9937937	9942351	+	2970	protein_coding	protein dopey homolog PFC0245c	-
408414	5566.49	5221.86	5714.41	5836.4	9976.93	7389.6	5500.92	7734.31	-0.491527	0.0239912	0.160616	LOC408414	NC_037650.1	4498926	4504785	+	1361	protein_coding	tropomyosin-1	-
408706	9507.58	12229.3	10568.3	8784.72	8188.79	8519.61	10768.4	8497.7	0.341682	0.0240332	0.160779	LOC408706	NC_037639.1	6762713	6771073	-	4605	protein_coding	heat shock protein 70Cb ortholog%2C transcript variant X2	HSP70
551883	118.643	123.594	143.423	186.21	224.189	152.136	128.553	187.511	-0.542759	0.0241022	0.161123	LOC551883	NC_037648.1	6188331	6386759	-	13144	protein_coding	voltage-dependent T-type calcium channel subunit alpha-1G%2C transcript variant X2	Ion_trans
724320	614.784	630.143	645.871	426.274	540.627	495.442	630.266	487.448	0.37179	0.0241845	0.161384	LOC724320	NC_037645.1	12181235	12182933	+	516	protein_coding	PHD finger-like domain-containing protein 5A	-
411217	171.492	176.964	227.789	138.744	70.7964	143.128	192.082	117.556	0.706419	0.0242014	0.161384	LOC411217	NC_037644.1	9653511	9658552	+	3966	protein_coding	protein PFF0380w	DEAD
411411	3309.05	3515.88	3198.42	2385.13	2540.09	2986.67	3341.12	2637.29	0.341348	0.0242109	0.161384	LOC411411	NC_037640.1	4374395	4375666	+	911	protein_coding	NADH dehydrogenase [ubiquinone] iron-sulfur protein 3%2C mitochondrial	-
409733	737.741	782.763	705.865	863.502	1161.71	915.818	742.123	980.342	-0.401086	0.024212	0.161384	LOC409733	NC_037638.1	11313667	11348520	-	4658	protein_coding	transcriptional activator Myb%2C transcript variant X2	Myb_DNA-binding
726235	173.65	151.684	206.229	113.186	99.7586	145.13	177.187	119.358	0.569545	0.0242524	0.161535	LOC726235	NC_037638.1	2475809	2479497	+	2693	protein_coding	lymphoid-specific helicase	SNF2_N
411257	100585	60404.8	63157.6	84035.3	166553	106496	74715.9	119028	-0.671818	0.0243717	0.162181	Hbg2	NC_037645.1	5359323	5361065	+	1743	protein_coding	alpha-glucosidase	-
100576528	1071.02	1260.29	1091.14	1533.49	1312.95	1513.35	1140.81	1453.27	-0.349249	0.0243849	0.162181	LOC100576528	NC_037644.1	8017580	8124619	-	5680	protein_coding	uncharacterized LOC100576528%2C transcript variant X6	-
100576590	103.543	82.3961	96.5526	66.6339	15.0174	53.0474	94.1638	44.8996	1.06222	0.0244322	0.162299	LOC100576590	NC_037653.1	3057791	3059220	-	1169	protein_coding	cilia- and flagella-associated protein 69	-
100578483	234.049	280.896	282.159	192.599	94.3953	205.183	265.701	164.059	0.694124	0.0244382	0.162299	LOC100578483	NC_037644.1	12059888	12061517	+	1355	protein_coding	probable DNA primase large subunit	-
725546	839.126	723.775	778.045	1129.12	914.99	969.866	780.316	1004.66	-0.365362	0.024478	0.162445	LOC725546	NC_037641.1	5232795	5240940	+	4140	protein_coding	DDB1- and CUL4-associated factor 6%2C transcript variant X5	-
409991	2041.73	2444.73	2241.33	1638.46	1954.41	1691.51	2242.6	1761.46	0.348776	0.0245536	0.162615	LOC409991	NC_037645.1	6967788	6970453	+	1810	protein_coding	dnaJ homolog subfamily C member 11	DnaJ
411673	465.942	412.917	423.707	568.67	551.354	530.474	434.188	550.166	-0.34237	0.0245757	0.162615	LOC411673	NC_037643.1	5302174	5321454	-	3561	protein_coding	dystrobrevin beta%2C transcript variant X6	-
551321	1143.28	1322.08	1185.82	1027.8	976.133	887.793	1217.06	963.91	0.336491	0.0245786	0.162615	LOC551321	NC_037638.1	4481770	4483475	-	1245	protein_coding	39S ribosomal protein L44%2C mitochondrial	-
100576125	592.134	663.851	727.425	532.158	434.433	536.479	661.137	501.023	0.399921	0.0245857	0.162615	LOC100576125	NC_037641.1	8487577	8489863	+	2287	protein_coding	nucleoporin NDC1%2C transcript variant X1	-
100576222	158.55	110.486	111.551	189.861	172.7	187.167	126.862	183.243	-0.534166	0.0245927	0.162615	LOC100576222	NC_037643.1	13150506	13156465	+	4309	protein_coding	heart- and neural crest derivatives-expressed protein 1%2C transcript variant X2	HLH
552714	361.321	425.089	502.448	348.687	160.901	296.265	429.619	268.617	0.676404	0.0246907	0.163144	LOC552714	NC_037648.1	14888468	14892744	-	2764	protein_coding	conserved oligomeric Golgi complex subunit 2	-
408725	3095.49	2689.11	2444.75	3179.26	3612.76	3793.39	2743.12	3528.47	-0.363319	0.0247424	0.163346	LOC408725	NC_037640.1	13093816	13224150	-	11775	protein_coding	protein sickie	CH
100576737	6.47141	8.42688	3.74962	16.4303	17.1628	17.0152	6.21597	16.8694	-1.44113	0.0247446	1	LOC100576737	NC_037640.1	4000637	4001694	-	983	protein_coding	uncharacterized LOC100576737%2C transcript variant X2	-
107964998	107.857	143.257	118.113	100.407	69.7238	68.0608	123.076	79.3972	0.630336	0.024757	0.163346	LOC107964998	NC_037646.1	7490432	7493745	+	2288	protein_coding	putative uncharacterized protein DDB_G0282499	BRCT
412091	388.285	399.809	443.392	491.995	573.88	522.467	410.495	529.447	-0.366078	0.0248355	0.163637	LOC412091	NC_037646.1	5868081	5988737	-	7955	protein_coding	A disintegrin and metalloproteinase with thrombospondin motifs 9%2C transcript variant X5	-
102653862	3159.13	3401.65	3119.68	2333.1	2737.46	2711.42	3226.82	2593.99	0.315136	0.0248492	0.163637	LOC102653862	NC_037651.1	1779550	1781440	+	600	protein_coding	NADH dehydrogenase [ubiquinone] 1 alpha subcomplex subunit 13	-
113218580	1361.15	1561.78	1758.57	1212.19	465.54	1126.01	1560.5	934.578	0.739286	0.0248549	0.163637	LOC113218580	NC_037652.1	7597583	7601895	+	2664	protein_coding	protein PTCD3 homolog%2C mitochondrial-like%2C transcript variant X2	-
411508	405.542	451.306	473.389	338.646	277.822	373.333	443.412	329.934	0.426232	0.0248959	0.163789	LOC411508	NC_037649.1	8595014	8597804	-	1646	protein_coding	tubulin gamma-2 chain	Tubulin
113218745	16.1785	38.3891	31.8717	41.9885	66.5057	60.0536	28.8131	56.1826	-0.953542	0.0249512	0.1639	LOC113218745	NC_037641.1	10248982	10255544	-	2211	protein_coding	ankyrin-3-like%2C transcript variant X3	-
726724	243.757	213.481	150.922	281.14	390.453	253.226	202.72	308.273	-0.605177	0.0249584	0.1639	LOC726724	NC_037641.1	3132130	3136392	-	2758	protein_coding	transient receptor potential channel pyrexia	Ion_trans
727009	585.663	544.002	573.691	439.053	475.194	438.391	567.785	450.88	0.332769	0.0249666	0.1639	LOC727009	NC_037642.1	13859507	13861566	-	1685	protein_coding	cytoplasmic tRNA 2-thiolation protein 2	-
novel.361	59.3213	78.6509	74.9923	24.6454	57.9244	34.0304	70.9882	38.8667	0.877747	0.0250139	0.164089	-	NC_037648.1	14208567	14211475	+	1461	-	-	-
551009	767.941	874.523	935.529	765.833	385.09	563.503	859.331	571.475	0.587793	0.0250315	0.164089	LOC551009	NC_037639.1	5317805	5320083	+	1675	protein_coding	protein-glutamate O-methyltransferase%2C transcript variant X1	DUF89
100576819	1102.3	1306.17	1360.17	987.642	529.901	988.883	1256.21	835.475	0.588058	0.0252679	0.16552	LOC100576819	NC_037650.1	2484937	2488505	+	2585	protein_coding	putative inactive caspase B	Peptidase_C14
411586	2200.28	1991.55	1833.56	2462.71	2542.24	2464.2	2008.46	2489.72	-0.310086	0.0253052	0.165553	LOC411586	NC_037644.1	1861408	1940243	-	6839	protein_coding	GAS2-like protein pickled eggs%2C transcript variant X2	CH
410497	8414.99	8198.42	7708.27	9288.58	9837.49	10533.4	8107.23	9886.49	-0.286256	0.0253092	0.165553	LOC410497	NC_037651.1	7257199	7277865	-	9210	protein_coding	guanine nucleotide-binding protein G(I)/G(S)/G(T) subunit beta-1%2C transcript variant X1	-
550968	7350.45	8075.76	7560.16	5558.91	6598.01	6382.7	7662.12	6179.87	0.31027	0.0253992	0.166023	LOC550968	NC_037643.1	11859277	11862923	-	2248	protein_coding	heat shock protein 75 kDa%2C mitochondrial	HATPase_c
552000	1063.47	1088.94	1217.69	946.566	555.645	861.769	1123.37	787.993	0.511032	0.0255945	0.167179	LOC552000	NC_037644.1	12307725	12309208	+	1167	protein_coding	enoyl-CoA delta isomerase 1%2C mitochondrial	ECH
725823	55355.4	21291.9	45615	70053.2	57917.9	71110.5	40754.1	66360.5	-0.703391	0.0256511	0.167429	LOC725823	NC_037652.1	4537810	4539797	+	1726	protein_coding	uncharacterized LOC725823	-
410288	6086.36	5769.6	5701.29	2163.32	5014.75	4111.67	5852.42	3763.25	0.63718	0.0256895	0.167496	LOC410288	NC_037648.1	209877	214581	+	1162	protein_coding	phytanoyl-CoA dioxygenase	PhyH
102655238	643.906	582.391	585.877	411.67	145.884	466.416	604.058	341.323	0.822627	0.0257304	0.167496	LOC102655238	NC_037643.1	13110908	13111830	+	923	protein_coding	protein Simiate	-
100577833	1974.86	3198.47	2646.29	2057.43	1944.76	1297.16	2606.54	1766.45	0.561379	0.025733	0.167496	LOC100577833	NC_037638.1	15181107	15182799	+	1083	protein_coding	histone H1.2	-
409942	385.049	434.452	349.652	600.618	537.409	443.396	389.718	527.141	-0.436046	0.0257409	0.167496	LOC409942	NC_037648.1	15368727	15375906	+	3728	protein_coding	interference hedgehog%2C transcript variant X7	I-set
726567	332.199	337.075	430.268	299.396	150.174	258.231	366.514	235.934	0.634072	0.0257596	0.167496	SPG11	NC_037639.1	10153129	10160953	+	5648	protein_coding	spatacsin%2C transcript variant X1	-
725081	3845.1	4203.14	4012.09	5755.16	4373.29	5302.73	4020.11	5143.73	-0.355648	0.0257714	0.167496	LOC725081	NC_037638.1	27469815	27546044	-	6680	protein_coding	segmentation protein cap'n'collar%2C transcript variant X2	bZIP_Maf
726057	226.499	272.469	264.348	291.181	374.363	375.335	254.439	346.96	-0.445476	0.0258162	0.167555	ILP-2	NC_037651.1	5016214	5017942	-	1322	protein_coding	insulin-like peptide 2%2C transcript variant X3	-
novel.39	4436.15	5584.21	4738.58	7198.28	5764.55	6163.5	4919.65	6375.44	-0.373972	0.0258172	0.167555	-	NC_037638.1	25056251	25061274	+	3497	-	PF00010:Helix-loop-helix DNA-binding domain	HLH
725301	151	132.957	149.985	118.663	79.3778	96.0858	144.647	98.0422	0.557212	0.0258928	0.167623	LOC725301	NC_037643.1	8508112	8510142	+	1412	protein_coding	zinc finger protein 888	-
409876	2467.77	2167.58	2043.54	2873.47	2518.64	3264.92	2226.3	2885.67	-0.374498	0.0258943	0.167623	LOC409876	NC_037647.1	5836001	5850590	-	7665	protein_coding	interferon regulatory factor 2-binding protein-like B	-
409645	2596.11	2554.28	2399.75	1423.04	1967.28	2183.95	2516.72	1858.09	0.43792	0.0258963	0.167623	LOC409645	NC_037644.1	12318181	12319770	+	894	protein_coding	MAPK regulated corepressor interacting protein 2	-
100578363	209.242	208.799	206.229	178.907	93.3226	136.122	208.09	136.117	0.609115	0.0259085	0.167623	LOC100578363	NC_037645.1	1963787	1970173	+	4503	protein_coding	protein Ycf2	-
409177	749.605	701.304	790.231	1068.88	956.825	850.76	747.047	958.821	-0.360358	0.0259195	0.167623	LOC409177	NC_037651.1	5483049	5519983	+	10190	protein_coding	kinase D-interacting substrate of 220 kDa%2C transcript variant X7	-
725253	2028.79	1910.09	1911.37	1364.63	1297.93	1788.6	1950.08	1483.72	0.394228	0.0259548	0.167732	LOC725253	NC_037641.1	7858840	7859814	+	594	protein_coding	MICOS complex subunit MIC13	-
412851	161.785	175.092	189.356	126.878	100.831	141.126	175.411	122.945	0.511988	0.0260089	0.167962	LOC412851	NC_037640.1	4595596	4598200	-	1423	protein_coding	lysophospholipase D GDPD1-like%2C transcript variant X5	-
408769	87.3641	70.224	104.052	134.181	165.192	107.096	87.2133	135.489	-0.634571	0.0261215	0.168376	LOC408769	NC_037641.1	13198399	13208540	+	4864	protein_coding	excitatory amino acid transporter%2C transcript variant X5	SDF
411540	643.906	749.992	688.992	461.873	505.229	611.546	694.297	526.216	0.400515	0.0261216	0.168376	LOC411540	NC_037644.1	12515988	12520531	-	3195	protein_coding	small G protein signaling modulator 3 homolog	TBC
412986	213.557	197.563	153.734	447.268	311.075	183.164	188.285	313.836	-0.738438	0.0261282	0.168376	LOC412986	NC_037643.1	15066032	15072835	-	1779	protein_coding	putative fatty acyl-CoA reductase%2C transcript variant X1	NAD_binding_4
726044	6433.66	3349.22	4432.05	7748.7	5592.92	8155.28	4738.31	7165.63	-0.596851	0.0261855	0.168626	LOC726044	NC_037641.1	5792735	5851002	+	14625	protein_coding	unconventional myosin-XVIIIa%2C transcript variant X1	Myosin_head
725202	592.134	190.073	241.85	575.059	867.793	483.432	341.352	642.095	-0.912513	0.0262064	0.168641	LOC725202	NC_037652.1	5673199	5673954	-	378	protein_coding	chymotrypsin inhibitor	-
409462	1868.08	2107.66	1977.92	1389.27	1683.02	1645.47	1984.55	1572.59	0.33608	0.0262315	0.168684	LOC409462	NC_037638.1	25097001	25099427	+	1533	protein_coding	cyclin-dependent kinase 10	Pkinase
409105	547.913	351.12	299.969	701.938	574.953	524.468	399.667	600.453	-0.588775	0.0262839	0.168889	LOC409105	NC_037638.1	27732788	27736800	-	3266	protein_coding	uncharacterized LOC409105	-
725518	331.121	372.655	496.824	310.35	151.247	287.256	400.2	249.618	0.680037	0.0263005	0.168889	LOC725518	NC_037645.1	6476307	6481510	-	3916	protein_coding	DNA replication ATP-dependent helicase/nuclease DNA2	-
413060	211.399	207.863	181.856	343.21	220.971	292.261	200.373	285.481	-0.512695	0.02637	0.169217	LOC413060	NC_037639.1	6513195	6575110	+	3600	protein_coding	DNA-binding protein D-ETS-4%2C transcript variant X1	Ets
408877	1137.89	1201.3	949.59	1587.35	1330.11	1351.21	1096.26	1422.89	-0.376588	0.02642	0.169419	LOC408877	NC_037643.1	11875194	12101047	+	12499	protein_coding	neurogenic protein mastermind%2C transcript variant X2	-
726303	245.914	220.971	177.169	115.012	141.593	178.159	214.685	144.921	0.567109	0.026522	0.169859	LOC726303	NC_037639.1	5965027	5966261	+	1017	protein_coding	N-acetyltransferase family 8 member 3	Acetyltransf_1
409268	950.219	1117.97	970.213	1472.33	1334.41	1140.02	1012.8	1315.59	-0.377325	0.0265603	0.169859	LOC409268	NC_037646.1	277110	287409	-	4531	protein_coding	uncharacterized LOC409268%2C transcript variant X1	RhoGAP
412272	426.035	415.726	479.951	351.425	207.026	346.309	440.57	301.587	0.54558	0.0265644	0.169859	LOC412272	NC_037646.1	11410071	11411705	+	980	protein_coding	2-oxoglutarate and iron-dependent oxygenase domain-containing protein 3	-
113219091	115.407	100.186	92.803	139.657	194.154	128.114	102.799	153.975	-0.582706	0.0265753	0.169859	LOC113219091	NC_037648.1	16223273	16227123	-	3644	protein_coding	cytochrome c1 2%2C heme protein%2C mitochondrial-like	-
726332	155.314	107.677	104.052	182.559	194.154	161.144	122.348	179.285	-0.554238	0.0265818	0.169859	LOC726332	NC_037639.1	14841342	14843229	-	1736	protein_coding	CREB-binding protein%2C transcript variant X1	KIX
107965147	340.828	327.712	285.908	420.797	435.505	385.344	318.149	413.882	-0.380092	0.0266006	0.16986	LOC107965147	NC_037648.1	12650293	12660310	+	5983	protein_coding	uncharacterized LOC107965147	-
727288	888.741	1211.6	1194.25	911.88	561.008	815.728	1098.2	762.872	0.525356	0.0266347	0.169896	LOC727288	NC_037647.1	397021	399021	-	1519	protein_coding	RNA-binding protein NOB1	-
412330	1668.55	1736.87	1620.77	2235.43	2179.67	1860.66	1675.4	2091.92	-0.320361	0.0266569	0.169896	LOC412330	NC_037639.1	9400286	9442444	-	10905	protein_coding	ubiquitin-conjugating enzyme E2 H	-
410177	461.627	435.389	423.707	351.425	271.386	365.326	440.241	329.379	0.417208	0.0266762	0.169896	LOC410177	NC_037647.1	12064824	12067610	-	1009	protein_coding	phosphatidylglycerophosphatase and protein-tyrosine phosphatase 1%2C transcript variant X2	DSPc
726818	24412.3	17157.1	18119.1	21214.2	32730.5	30936.6	19896.2	28293.8	-0.507999	0.0266965	0.169896	LOC726818	NC_037646.1	8544617	8548705	-	2048	protein_coding	beta-hexosaminidase subunit beta	Glyco_hydro_20
726294	246.992	151.684	200.604	225.46	414.052	302.27	199.76	313.927	-0.652248	0.0266993	0.169896	LOC726294	NC_037648.1	16169681	16173344	-	3079	protein_coding	orcokinin peptides	-
102653960	392.599	431.643	454.641	281.14	77.2325	311.278	426.294	223.217	0.932337	0.0267229	0.169928	LOC102653960	NC_037644.1	12061518	12062356	-	544	protein_coding	magnesium-dependent phosphatase 1	-
411654	817.555	925.084	941.154	705.589	612.496	765.684	894.598	694.59	0.36507	0.0267702	0.17011	LOC411654	NC_037647.1	268198	269632	+	1136	protein_coding	probable tRNA N6-adenosine threonylcarbamoyltransferase	Peptidase_M22
551466	1920.93	2144.17	2098.85	1587.35	840.976	1676.5	2054.65	1368.27	0.586289	0.0268331	0.170391	LOC551466	NC_037642.1	180761	190186	-	1643	protein_coding	CAAX prenyl protease 1 homolog%2C transcript variant X2	Peptidase_M48
100576514	783.041	827.707	919.593	541.286	193.081	677.605	843.447	470.657	0.841133	0.0268881	0.170621	LOC100576514	NC_037641.1	7974363	7975943	+	971	protein_coding	FAST kinase domain-containing protein 4	-
724727	946.983	1010.29	861.474	1154.68	1140.25	1213.08	939.582	1169.34	-0.315657	0.0269081	0.17063	LOC724727	NC_037649.1	7931271	7944728	+	5662	protein_coding	homeobox protein PKNOX2%2C transcript variant X3	Coprinus_mating
552694	169.335	193.818	169.67	224.547	380.799	212.189	177.608	272.512	-0.615892	0.0269269	0.17063	LOC552694	NC_037649.1	8133490	8142789	+	4738	protein_coding	tyrosine-protein phosphatase non-receptor type 5%2C transcript variant X4	Y_phosphatase
410204	874.719	966.282	896.158	1068.88	1312.95	1102.98	912.386	1161.61	-0.347848	0.0269477	0.170644	LOC410204	NC_037647.1	9429645	9456760	-	7045	protein_coding	titin%2C transcript variant X6	LIM
724238	126.193	137.639	155.609	191.686	226.334	172.154	139.814	196.725	-0.490472	0.0269773	0.170713	LOC724238	NC_037638.1	2275775	2385878	-	3196	protein_coding	paired box protein Pax-6%2C transcript variant X4	-
411495	22.6499	18.7264	31.8717	33.7733	49.343	56.05	24.416	46.3888	-0.921933	0.0270181	0.170853	LOC411495	NC_037651.1	10468647	10476564	-	2186	protein_coding	sperm-associated antigen 6%2C transcript variant X2	Arm
551663	528.499	438.198	355.276	560.455	722.982	562.502	440.657	615.313	-0.482079	0.0271521	0.171581	LOC551663	NC_037645.1	8477442	8559807	+	5607	protein_coding	disintegrin and metalloproteinase domain-containing protein 11%2C transcript variant X2	-
412057	16.1785	27.1533	40.3084	35.5989	38.6162	133.119	27.8801	69.1113	-1.30551	0.0272635	0.172166	LOC412057	NC_037651.1	4974140	4977963	-	3013	protein_coding	MAM and LDL-receptor class A domain-containing protein 1	-
410278	7128.26	6564.54	5446.32	3687.68	5993.03	3344.99	6379.71	4341.9	0.555234	0.0273225	0.172301	LOC410278	NC_037648.1	16150026	16160914	+	4047	protein_coding	putative inorganic phosphate cotransporter%2C transcript variant X3	MFS_1
102655788	207.085	228.462	292.47	506.6	340.037	272.243	242.672	372.96	-0.620175	0.0273346	0.172301	LOC102655788	NC_037642.1	2358563	2360577	+	1728	protein_coding	uncharacterized LOC102655788	-
411871	369.949	402.618	394.647	456.396	584.607	487.435	389.071	509.48	-0.387761	0.0273577	0.172301	LOC411871	NC_037639.1	9472913	9503365	-	8491	protein_coding	dual specificity tyrosine-phosphorylation-regulated kinase 2-like	-
100578668	39.907	29.0259	45.9328	59.3315	62.2151	69.0617	38.2886	63.5361	-0.731125	0.0273605	0.172301	LOC100578668	NC_037645.1	9116537	9120878	+	1740	protein_coding	glutamic acid-rich protein%2C transcript variant X1	-
726482	1783.95	1999.04	1993.86	1618.38	1384.82	1612.44	1925.62	1538.55	0.323685	0.0274367	0.172662	LOC726482	NC_037645.1	3459523	3463847	+	4018	protein_coding	ubiquitin carboxyl-terminal hydrolase 20	UCH
100578909	1906.91	1800.54	1829.81	2502.88	2434.97	2022.81	1845.76	2320.22	-0.330168	0.0274567	0.172669	LOC100578909	NC_037645.1	8610050	8619263	+	2802	protein_coding	procollagen-lysine%2C2-oxoglutarate 5-dioxygenase 3%2C transcript variant X2	-
409872	875.798	908.23	812.729	999.508	1161.71	1087.97	865.586	1083.06	-0.323077	0.0274887	0.172751	LOC409872	NC_037640.1	6901482	6917270	-	3253	protein_coding	TRPL translocation defect protein 14%2C transcript variant X2	-
413098	465.942	466.287	484.638	377.896	394.744	341.305	472.289	371.315	0.347341	0.0275097	0.172764	LOC413098	NC_037644.1	3266949	3271873	-	2871	protein_coding	glucose dehydrogenase [FAD%2C quinone]	-
725256	13144.5	42114.7	32670.4	10339.2	24578.2	10526.4	29309.9	15147.9	0.952292	0.0275519	0.172802	CPR12	NC_037643.1	5261827	5263027	-	462	protein_coding	cuticular protein 12	Chitin_bind_4
726370	677.341	759.355	788.357	774.961	1166	1110.99	741.684	1017.32	-0.455147	0.0275536	0.172802	LOC726370	NC_037650.1	2466373	2480425	+	4922	protein_coding	uncharacterized LOC726370%2C transcript variant X2	Homeobox
409329	6454.16	6139.45	5818.47	7421	7169.75	7576.77	6137.36	7389.17	-0.267864	0.0276285	0.173153	LOC409329	NC_037648.1	14951260	14953755	+	1652	protein_coding	mannose-1-phosphate guanyltransferase beta	Hexapep
726544	3427.69	3220.94	3136.55	3899.45	4993.29	3749.35	3261.73	4214.03	-0.369505	0.0277705	0.173907	LOC726544	NC_037638.1	134890	241308	-	6619	protein_coding	serine/threonine-protein phosphatase 4 regulatory subunit 1%2C transcript variant X4	-
100577320	314.942	254.679	239.038	401.629	340.037	348.311	269.553	363.326	-0.432858	0.0277909	0.173907	LOC100577320	NC_037652.1	7875681	7878764	+	1706	protein_coding	uncharacterized LOC100577320%2C transcript variant X2	-
410136	433.585	409.172	401.209	678.205	485.921	509.455	414.655	557.86	-0.42916	0.0278061	0.173907	LOC410136	NC_037643.1	16897974	16904647	-	5106	protein_coding	E3 ubiquitin-protein ligase RNF123%2C transcript variant X2	SPRY
413833	0	1.87264	29.9969	0	1.07267	1.00089	10.6232	0.691189	3.97627	0.0278934	1	LOC413833	NC_037648.1	9904526	9909050	+	1858	protein_coding	cytochrome P450 4C1	p450
406140	5.39284	1.87264	0.937404	17.3431	12.8721	5.00447	2.7343	11.7399	-2.13463	0.0279084	1	Apid1	NC_037653.1	4518604	4520315	+	679	protein_coding	apidaecin 1	-
725947	714.012	824.898	927.092	531.245	203.808	667.596	822.001	467.55	0.813586	0.0279308	0.174454	LOC725947	NC_037638.1	22593637	22594369	+	462	protein_coding	U6 snRNA-associated Sm-like protein LSm6	-
113218594	524.184	656.36	671.181	389.762	79.3778	429.383	617.242	299.508	1.04256	0.0279317	0.174454	LOC113218594	NC_037639.1	15090980	15093593	+	2114	protein_coding	uncharacterized LOC113218594	-
551589	52.8499	70.224	67.4931	47.4652	16.0901	35.0313	63.5223	32.8622	0.944424	0.0279719	0.174555	LOC551589	NC_037647.1	5977807	5979465	+	1581	protein_coding	beta-1%2C3-galactosyltransferase brn	Galactosyl_T
100576082	149.921	160.111	206.229	129.617	60.0697	122.109	172.087	103.932	0.725177	0.0279862	0.174555	LOC100576082	NC_037651.1	6860178	6865526	+	4343	protein_coding	MATH and LRR domain-containing protein PFE0570w	-
107964671	9.70712	37.4528	25.3099	13.6919	4.29069	6.00536	24.1566	7.99598	1.58634	0.0279979	1	LOC107964671	NC_037643.1	1701368	1724949	+	3494	protein_coding	uncharacterized LOC107964671	-
725617	114.328	87.0777	130.299	156.088	185.572	146.13	110.568	162.597	-0.555918	0.0280135	0.174606	LOC725617	NC_037649.1	4260528	4271022	+	3624	protein_coding	sodium-coupled monocarboxylate transporter 1%2C transcript variant X5	-
100576454	14.0214	19.6627	18.7481	23.7326	46.125	37.0331	17.4774	35.6302	-1.01826	0.0280559	0.174636	LOC100576454	NC_037638.1	21508258	21531869	+	5064	protein_coding	protein stum%2C transcript variant X3	-
409711	199.535	145.13	128.424	209.942	244.57	225.201	157.696	226.571	-0.524879	0.0280699	0.174636	LOC409711	NC_037651.1	1596870	1759252	+	4941	protein_coding	kazrin%2C transcript variant X18	SAM_1
410350	642.827	713.476	696.491	431.751	609.278	503.45	684.265	514.826	0.41171	0.0280757	0.174636	LOC410350	NC_037648.1	13301080	13303140	-	1629	protein_coding	angio-associated migratory cell protein%2C transcript variant X2	-
725272	797.062	642.315	702.116	411.67	645.749	474.424	713.831	510.614	0.483991	0.0281083	0.174719	LOC725272	NC_037638.1	15877160	15877794	+	635	protein_coding	histone H3	Histone
552552	236.207	204.118	168.733	284.791	277.822	267.239	203.019	276.617	-0.448185	0.0282001	0.174989	LOC552552	NC_037645.1	7228500	7236040	+	6729	protein_coding	uncharacterized LOC552552%2C transcript variant X2	Lig_chan
551123	445.449	536.511	457.453	713.804	667.203	536.479	479.804	639.162	-0.413554	0.028208	0.174989	LOC551123	NC_037639.1	7055159	7794461	+	9522	protein_coding	RNA-binding protein Musashi homolog Rbp6%2C transcript variant X18	-
413957	277.192	278.087	255.911	395.239	337.892	328.293	270.397	353.808	-0.38899	0.0282091	0.174989	LOC413957	NC_037644.1	3504773	3508562	-	2751	protein_coding	GATOR complex protein WDR24	WD40
552721	163.942	130.148	155.609	158.826	248.86	266.238	149.9	224.641	-0.582996	0.02829	0.175199	LOC552721	NC_037645.1	12340751	12345781	+	1347	protein_coding	CD63 antigen%2C transcript variant X2	Tetraspannin
726214	105.7	106.74	86.2412	133.268	178.064	128.114	99.5605	146.482	-0.556229	0.0282959	0.175199	nAChRa1	NC_037646.1	8017278	8133795	+	15560	protein_coding	nicotinic acetylcholine receptor alpha1 subunit%2C transcript variant X1	-
724486	2227.24	2149.79	2072.6	1488.76	1147.76	1976.77	2149.88	1537.76	0.483252	0.0283162	0.175199	LOC724486	NC_037647.1	5690526	5692098	+	847	protein_coding	probable N-acetyltransferase san	Acetyltransf_1
113219086	206.007	251.87	269.035	190.774	55.779	151.135	242.304	132.563	0.867989	0.0283199	0.175199	LOC113219086	NC_037648.1	1263965	1266117	+	1178	protein_coding	uncharacterized LOC113219086%2C transcript variant X1	-
726530	226.499	374.528	348.714	215.419	46.125	201.18	316.581	154.241	1.03614	0.0285389	0.176388	LOC726530	NC_037642.1	9715650	9717140	-	1266	protein_coding	dimethyladenosine transferase 2%2C mitochondrial	-
408961	70691.5	69384.1	59996.7	84308.3	75471.1	91642.8	66690.8	83807.4	-0.329597	0.0285506	0.176388	LOC408961	NC_037645.1	5142758	5179126	-	10941	protein_coding	apolipophorins	Vitellogenin_N
725173	132.664	212.545	159.359	128.704	63.2877	113.101	168.189	101.697	0.72397	0.0286047	0.176602	LOC725173	NC_037643.1	16328687	16329886	-	1079	protein_coding	G patch domain-containing protein 11	G-patch
551031	2541.11	2452.22	2377.26	3434.84	2668.81	3222.88	2456.86	3108.84	-0.339788	0.0286656	0.176858	LOC551031	NC_037638.1	12312260	12348810	-	3157	protein_coding	uncharacterized LOC551031%2C transcript variant X1	-
552319	2590.72	2474.69	2773.78	1658.54	2269.78	2105.88	2613.06	2011.4	0.377826	0.0287332	0.177156	LOC552319	NC_037639.1	15776756	15778869	-	1419	protein_coding	26S proteasome non-ATPase regulatory subunit 6	-
552023	708.62	831.452	792.106	675.467	421.561	582.52	777.393	559.849	0.47293	0.0288088	0.177502	LOC552023	NC_037642.1	5383774	5385920	-	1440	protein_coding	guanylate kinase%2C transcript variant X3	-
726237	426.035	389.509	504.323	308.524	289.622	376.336	439.956	324.827	0.437687	0.0288294	0.177509	LOC726237	NC_037647.1	11938744	11943583	+	2349	protein_coding	protein disulfide-isomerase TMX3%2C transcript variant X1	-
410201	275.035	397	232.476	648.083	346.473	433.387	301.504	475.981	-0.659221	0.0289592	0.178188	LOC410201	NC_037647.1	10039234	10051386	-	6021	protein_coding	phosphatidate phosphatase LPIN3%2C transcript variant X1	-
408547	122.957	103.932	96.5526	179.82	139.448	144.129	107.814	154.465	-0.522476	0.029154	0.179265	LOC408547	NC_037652.1	2870207	2971595	+	4235	protein_coding	toxin 3FTx-Lei1	-
408880	111.093	84.2688	92.803	106.797	160.901	173.155	96.0548	146.951	-0.613445	0.0292388	0.179666	Gycbeta1	NC_037643.1	10318425	10347637	-	2065	protein_coding	guanylate cyclase%2C soluble%2C beta 1%2C transcript variant X1	Guanylate_cyc
725904	568.406	623.589	721.801	378.809	325.02	591.528	637.932	431.786	0.563172	0.0292754	0.179676	LOC725904	NC_037641.1	5702860	5704644	-	782	protein_coding	trafficking protein particle complex subunit 6B	TRAPP_Bet3
408552	26182.3	17827.5	20551.6	21045.3	36904.3	38353.2	21520.5	32100.9	-0.576908	0.0292797	0.179676	LOC408552	NC_037653.1	6976010	6992150	-	6924	protein_coding	collagen alpha-1(IV) chain	Collagen
410237	732.348	609.544	641.184	772.223	996.514	824.736	661.026	864.491	-0.387128	0.0293207	0.179806	LOC410237	NC_037647.1	6289751	6310617	+	12149	protein_coding	uncharacterized LOC410237%2C transcript variant X4	IBR
410521	8.62855	5.61792	14.9985	21.907	30.0349	19.017	9.74831	23.653	-1.27363	0.0293368	1	LOC410521	NC_037651.1	8325969	8332433	-	4358	protein_coding	carotenoid isomerooxygenase%2C transcript variant X2	RPE65
725578	484.277	356.738	321.53	525.769	522.392	537.48	387.515	528.547	-0.449202	0.0293917	0.180118	LOC725578	NC_037647.1	8126454	8132131	-	2107	protein_coding	uncharacterized LOC725578%2C transcript variant X3	-
727085	1.07857	1.87264	2.81221	11.8663	9.65406	5.00447	1.92114	8.84161	-2.18878	0.0294213	1	LOC727085	NC_037641.1	3797003	3800620	+	1683	protein_coding	zinc finger protein 558	-
724867	842.362	322.094	699.303	953.868	969.697	1098.98	621.253	1007.52	-0.698064	0.0294227	0.180118	LOC724867	NC_037653.1	2530298	2557117	+	1878	protein_coding	elongation of very long chain fatty acids protein AAEL008004	ELO
726222	6892.05	7529.88	7340.81	5988.83	6219.36	5977.34	7254.25	6061.84	0.259138	0.0294309	0.180118	LOC726222	NC_037643.1	16449332	16450110	-	506	protein_coding	ATP synthase subunit g%2C mitochondrial	-
410894	5594.54	6652.55	6100.62	1680.45	4243.5	4997.46	6115.9	3640.47	0.748543	0.0295301	0.180469	LOC410894	NC_037639.1	5729391	5731286	-	925	protein_coding	chymotrypsin-1	Trypsin
410658	295.528	207.863	194.043	296.658	321.802	373.333	232.478	330.598	-0.509687	0.0295471	0.180469	LOC410658	NC_037653.1	6685594	6724151	-	5761	protein_coding	LIM/homeobox protein Lhx3%2C transcript variant X2	Homeobox
550987	748.527	752.801	818.354	562.28	660.767	622.556	773.227	615.201	0.330604	0.0295475	0.180469	LOC550987	NC_037648.1	6162599	6164399	+	1523	protein_coding	soluble calcium-activated nucleotidase 1	-
novel.89	389.363	357.674	345.902	477.391	665.057	403.36	364.313	515.269	-0.499805	0.0296081	0.180718	-	NC_037639.1	14594016	14601303	-	7263	-	-	-
novel.66	12.9428	5.61792	10.3114	33.7733	12.8721	26.0232	9.62406	24.2229	-1.34511	0.0296261	1	-	NC_037639.1	4424611	4428145	+	1655	-	-	-
411335	441.135	567.41	587.752	468.263	287.476	357.319	532.099	371.019	0.519511	0.0296687	0.180862	LOC411335	NC_037646.1	8363317	8364618	+	1184	protein_coding	transmembrane protein 199	-
727249	1409.69	1606.72	1445.48	2144.15	1640.12	1940.73	1487.3	1908.33	-0.359768	0.0296713	0.180862	LOC727249	NC_037644.1	1421078	1427801	-	2978	protein_coding	calcium/calmodulin-dependent protein kinase type 1%2C transcript variant X1	Pkinase
725387	266.406	489.695	441.517	1330.85	420.488	506.452	399.206	752.597	-0.914801	0.0297545	0.1812	LOC725387	NC_037638.1	18581363	18586248	+	4702	protein_coding	uncharacterized protein DDB_G0283357	-
725729	18441.4	8180.63	18326.2	22710.3	20587.8	27863.9	14982.7	23720.7	-0.66286	0.0297664	0.1812	LOC725729	NC_037652.1	4519126	4520899	+	1542	protein_coding	uncharacterized LOC725729	-
724349	166.1	231.271	205.291	159.739	83.6685	142.127	200.887	128.511	0.642758	0.0298886	0.181694	LOC724349	NC_037642.1	8538583	8540586	+	1933	protein_coding	homeobox protein 2%2C transcript variant X1	-
411997	186.592	170.41	124.675	298.483	205.953	209.187	160.559	237.874	-0.569776	0.0298912	0.181694	LOC411997	NC_037638.1	11581639	11590265	-	2201	protein_coding	ATP-binding cassette sub-family G member 4%2C transcript variant X2	ABC2_membrane
412560	418.485	401.681	390.897	307.611	275.677	347.31	403.688	310.199	0.379264	0.0299073	0.181694	LOC412560	NC_037644.1	4668344	4670711	+	1303	protein_coding	cyclin-dependent kinase 9	Pkinase
410557	5140.46	5115.12	5029.17	3816.39	2850.09	4605.11	5094.92	3757.2	0.439316	0.029931	0.181717	LOC410557	NC_037651.1	9962901	9964072	+	702	protein_coding	ATP synthase subunit d%2C mitochondrial	-
413758	505.849	636.698	781.795	558.629	302.494	411.367	641.447	424.163	0.59612	0.0300056	0.181999	LOC413758	NC_037647.1	11858706	11862672	+	2723	protein_coding	U3 small nucleolar RNA-associated protein 14 homolog A	Utp14
550684	287.978	312.731	306.531	240.064	161.974	245.219	302.413	215.752	0.485771	0.0300173	0.181999	LOC550684	NC_037646.1	5784156	5785933	-	941	protein_coding	protein unc-50 homolog%2C transcript variant X1	-
102655284	1320.17	1367.96	1420.17	1242.31	1001.88	974.87	1369.43	1073.02	0.351557	0.0300484	0.182066	LOC102655284	NC_037643.1	15555577	15557213	-	1637	protein_coding	serine--tRNA ligase	tRNA-synt_2b
551841	1287.81	1328.64	1267.37	935.613	652.185	1163.04	1294.61	916.945	0.497303	0.0300771	0.182119	LOC551841	NC_037645.1	1909513	1911629	+	1675	protein_coding	probable dolichyl pyrophosphate Glc1Man9GlcNAc2 alpha-1%2C3-glucosyltransferase%2C transcript variant X2	-
411231	420.642	483.141	449.954	325.867	297.131	397.355	451.246	340.117	0.407999	0.0302097	0.1828	LOC411231	NC_037644.1	2346358	2347968	+	1141	protein_coding	general transcription factor IIH subunit 3	-
727313	19.4142	9.3632	13.1237	46.5524	31.1075	18.0161	13.967	31.892	-1.2022	0.0302357	0.182837	LOC727313	NC_037651.1	10444860	10462947	-	1657	protein_coding	uncharacterized LOC727313%2C transcript variant X2	CUB
724341	2442.96	2039.3	2094.16	2569.51	3066.77	2678.39	2192.14	2771.56	-0.33842	0.0302813	0.182991	LOC724341	NC_037639.1	15153287	15155238	+	1280	protein_coding	endoplasmic reticulum resident protein 29	-
412638	729.112	764.973	958.964	708.327	539.555	577.516	817.683	608.466	0.426053	0.0303336	0.183186	LOC412638	NC_037647.1	6449613	6462087	+	4062	protein_coding	kinesin 3C%2C transcript variant X2	Kinesin
113218834	17.2571	30.8986	18.7481	10.0407	7.50871	11.0098	22.3012	9.51975	1.22777	0.030346	1	LOC113218834	NC_037643.1	15554294	15555479	-	530	protein_coding	cytochrome b-c1 complex subunit 8-like	-
725136	871.484	942.874	1018.96	818.775	588.898	738.66	944.439	715.444	0.400156	0.0303797	0.183343	LOC725136	NC_037646.1	6565844	6568662	-	1796	protein_coding	aspartate--tRNA ligase%2C mitochondrial	tRNA-synt_2
724557	116.485	129.212	104.052	84.8897	27.8895	78.0697	116.583	63.6163	0.869528	0.0304338	0.183548	LOC724557	NC_037640.1	9861504	9864135	-	1679	protein_coding	plant intracellular Ras-group-related LRR protein 7%2C transcript variant X3	-
409212	1630.8	964.409	1235.5	1919.6	1585.41	1859.66	1276.9	1788.22	-0.486396	0.030477	0.183688	LOC409212	NC_037644.1	8139228	8394435	-	7428	protein_coding	cadherin-87A	Cadherin
727243	108.935	8.42688	5.62442	385.199	338.965	110.098	40.9956	278.087	-2.76435	0.0305026	0.18372	LOC727243	NC_037638.1	13337080	13338460	-	856	protein_coding	uncharacterized LOC727243	-
724442	1755.91	1718.15	1422.98	2514.74	1782.78	2210.97	1632.35	2169.5	-0.410766	0.0305617	0.183955	LOC724442	NC_037643.1	16153997	16251541	-	7444	protein_coding	serine-rich adhesin for platelets%2C transcript variant X2	CBS
100576885	515.556	591.754	653.371	523.03	197.372	358.32	586.894	359.574	0.705743	0.0306376	0.184214	LOC100576885	NC_037638.1	25069003	25074311	-	3183	protein_coding	GRIP and coiled-coil domain-containing protein PFC0235w%2C transcript variant X2	-
725704	310.628	249.061	304.656	258.32	127.648	175.156	288.115	187.042	0.620569	0.0306452	0.184214	LOC725704	NC_037642.1	9375149	9385414	+	8032	protein_coding	uncharacterized LOC725704	FYVE
100577602	352.692	409.172	398.397	314.913	106.195	259.231	386.753	226.78	0.768629	0.0306868	0.184343	LOC100577602	NC_037647.1	8404504	8411740	+	5173	protein_coding	uncharacterized LOC100577602	-
727031	544.677	485.95	571.816	479.216	237.061	354.316	534.148	356.864	0.580419	0.0307201	0.184421	LOC727031	NC_037652.1	9040376	9046026	-	2106	protein_coding	vacuolar protein sorting-associated protein 45	Sec1
726418	1710.61	559.919	799.606	694.635	583.534	473.423	1023.38	583.864	0.809054	0.030794	0.184744	LOC726418	NC_037653.1	5865893	5871850	+	2376	protein_coding	flavin-containing monooxygenase FMO GS-OX-like 4	FMO-like
552190	252.385	182.582	222.165	262.884	399.034	286.256	219.044	316.058	-0.528844	0.0308435	0.184908	LOC552190	NC_037649.1	9187881	9193989	+	2201	protein_coding	prisilkin-39%2C transcript variant X1	-
725142	569.484	691.94	584.94	481.955	164.119	436.39	615.455	360.821	0.769468	0.0308619	0.184908	LOC725142	NC_037647.1	7740198	7741015	-	597	protein_coding	U6 snRNA-associated Sm-like protein LSm2	-
novel.49	47.457	31.8349	64.6809	21.907	30.0349	25.0223	47.9909	25.6547	0.907096	0.0309496	0.185246	-	NC_037638.1	4698883	4701031	-	1773	-	-	-
410448	1133.58	827.707	930.842	660.862	835.613	655.585	964.042	717.353	0.42641	0.0309589	0.185246	LOC410448	NC_037650.1	5742806	5747370	+	2937	protein_coding	carcinine transporter%2C transcript variant X2	Sugar_tr
410402	1095.83	558.047	1072.39	1703.27	1035.13	1534.37	908.754	1424.26	-0.648678	0.0310021	0.185383	LOC410402	NC_037650.1	2452045	2460560	+	3736	protein_coding	serine proteinase stubble%2C transcript variant X5	Trypsin
100577150	116.485	78.6509	48.745	41.0757	51.4883	44.0393	81.2938	45.5344	0.834371	0.0310561	0.185584	LOC100577150	NC_037645.1	4513316	4516499	-	2367	protein_coding	uncharacterized LOC100577150	-
414027	1164.85	1352.98	1258.93	939.264	731.563	1124	1258.92	931.61	0.434249	0.0310956	0.185699	LOC414027	NC_037647.1	8687821	8689285	-	1003	protein_coding	N-alpha-acetyltransferase 20%2C transcript variant X1	Acetyltransf_1
406067	10.7857	16.8538	10.3114	30.1222	13.9448	48.0429	12.6503	30.7033	-1.27886	0.0311616	0.185971	Mrjp8	NC_037648.1	2312803	2315913	+	1326	protein_coding	major royal jelly protein 8	-
102656008	74.4212	78.6509	65.6183	41.9885	47.1976	52.0465	72.8968	47.0775	0.63204	0.0312067	0.186118	LOC102656008	NC_037647.1	10127312	10129615	-	1669	protein_coding	nuclear receptor subfamily 2 group E member 1	zf-C4
724365	597.527	612.353	672.119	429.013	492.357	541.483	627.333	487.618	0.364269	0.0312323	0.186149	LOC724365	NC_037651.1	6753886	6755042	+	849	protein_coding	ragulator complex protein LAMTOR4 homolog%2C transcript variant X1	-
411596	171.492	163.856	194.98	113.186	150.174	113.101	176.776	125.487	0.496881	0.0313885	0.186912	LOC411596	NC_037645.1	7330261	7334489	-	1640	protein_coding	pachytene checkpoint protein 2 homolog	AAA
406132	433.585	358.611	424.644	191.686	358.273	277.248	405.613	275.736	0.558295	0.0314167	0.186912	LOC406132	NC_037638.1	15189245	15189759	-	515	protein_coding	histone H4	-
725579	598.606	612.353	717.114	554.065	402.252	491.439	642.691	482.585	0.412685	0.0314217	0.186912	LOC725579	NC_037647.1	10261997	10269726	+	3966	protein_coding	DNA-directed RNA polymerase%2C mitochondrial	-
409077	331.121	304.304	337.465	447.268	454.813	366.327	324.297	422.803	-0.382852	0.0315437	0.187516	LOC409077	NC_037644.1	7814601	7825138	+	2929	protein_coding	aminopeptidase N	-
100576253	1923.09	1680.69	2238.52	2355.01	2647.36	2474.21	1947.43	2492.19	-0.355729	0.0315983	0.187718	LOC100576253	NC_037643.1	11310906	11313905	+	2211	protein_coding	DNA ligase 1%2C transcript variant X1	-
412007	0	3.74528	4.68702	10.0407	9.65406	15.0134	2.81077	11.5694	-2.01105	0.031629	1	LOC412007	NC_037651.1	1431431	1434840	+	1644	protein_coding	facilitated trehalose transporter Tret1%2C transcript variant X1	Sugar_tr
726743	21.5714	35.5802	32.8091	49.2908	56.8517	49.0438	29.9869	51.7288	-0.779299	0.0316776	0.188066	LOC726743	NC_037638.1	11770999	11794777	+	5034	protein_coding	doublesex- and mab-3-related transcription factor A2	DM
408957	952.376	745.311	646.809	1314.42	953.607	987.882	781.498	1085.3	-0.474667	0.0317099	0.188136	LOC408957	NC_037645.1	2718319	2751150	+	9562	protein_coding	uncharacterized LOC408957%2C transcript variant X7	-
novel.286	11.8643	22.4717	17.8107	4.56396	7.50871	8.00715	17.3822	6.69328	1.38942	0.0317579	1	-	NC_037645.1	4196040	4201614	-	5311	-	-	-
412318	242.678	293.068	293.407	223.634	211.317	183.164	276.385	206.038	0.424379	0.0317673	0.188199	LOC412318	NC_037646.1	298284	300499	+	972	protein_coding	AN1-type zinc finger protein 2A%2C transcript variant X2	zf-AN1
113219068	7.54998	7.49056	14.0611	21.907	23.5988	21.0188	9.70053	22.1749	-1.18611	0.0317692	1	LOC113219068	NC_037648.1	451703	452808	+	1014	protein_coding	uncharacterized LOC113219068	-
100576271	256.699	519.658	459.328	366.943	183.427	147.131	411.895	232.5	0.824358	0.0317792	0.188199	LOC100576271	NC_037646.1	6751156	6762971	+	3580	protein_coding	dentin sialophosphoprotein%2C transcript variant X9	-
413167	791.669	782.763	676.806	945.653	916.063	935.836	750.413	932.517	-0.313848	0.0317824	0.188199	LOC413167	NC_037644.1	3003200	3007735	+	3003	protein_coding	melanotransferrin	-
552147	403.385	402.618	409.646	334.995	308.93	320.286	405.216	321.404	0.333799	0.0318095	0.188237	LOC552147	NC_037640.1	6921141	6923130	-	1829	protein_coding	kelch domain-containing protein 10 homolog	Kelch_1
408995	5.39284	3.74528	5.62442	14.6047	16.0901	11.0098	4.92085	13.9015	-1.50066	0.0318194	1	Dop3	NC_037646.1	10181294	10324139	-	5702	protein_coding	D2-like dopamine receptor%2C transcript variant X2	-
725607	72.2641	54.3066	55.3068	35.5989	38.6162	38.034	60.6258	37.4164	0.694273	0.0318631	0.188432	LOC725607	NC_037651.1	6474420	6475031	+	612	protein_coding	cyclin-dependent kinase 2-associated protein 1	-
408648	1635.11	1395.12	1469.85	1663.11	2138.91	1947.74	1500.03	1916.59	-0.353503	0.0319002	0.188529	LOC408648	NC_037639.1	15870924	15872694	-	1175	protein_coding	RING finger protein 11	-
552667	390.442	480.332	389.96	324.041	172.7	334.298	420.245	277.013	0.600208	0.0320307	0.189178	LOC552667	NC_037640.1	445169	447553	-	1269	protein_coding	protein charybde%2C transcript variant X2	-
novel.311	32.3571	30.8986	21.5603	41.0757	61.1424	47.042	28.272	49.7534	-0.815295	0.0320821	0.189317	-	NC_037646.1	5558867	5561046	-	1870	-	-	-
411364	155.314	121.722	156.546	210.855	193.081	190.17	144.527	198.035	-0.456047	0.0320958	0.189317	LOC411364	NC_037648.1	9866410	9869022	-	2139	protein_coding	protein UBASH3A homolog	UBA
724546	91.6783	96.4409	111.551	142.396	133.011	143.128	99.8901	139.512	-0.481021	0.0321458	0.189374	LOC724546	NC_037649.1	10025895	10029789	+	2541	protein_coding	sodium-coupled monocarboxylate transporter 1	-
551959	224.342	252.806	239.038	175.256	63.2877	177.158	238.729	138.567	0.782763	0.0321801	0.189374	LOC551959	NC_037646.1	2717526	2719081	-	736	protein_coding	DNA-binding transcriptional regulator BolA	-
410884	2269.31	1257.48	1373.3	1058.84	1084.47	1233.1	1633.36	1125.47	0.536979	0.032239	0.189374	LOC410884	NC_037639.1	7010413	7013031	-	2455	protein_coding	phospholipase A1	Lipase
412828	1248.98	1442.87	1423.92	1114.52	1111.29	1126.01	1371.92	1117.27	0.296537	0.0322422	0.189374	LOC412828	NC_037652.1	9363071	9371754	-	2488	protein_coding	ubiquitin carboxyl-terminal hydrolase MINDY-3 homolog	-
413542	2324.32	2602.97	2553.49	2123.16	1811.75	2103.88	2493.59	2012.93	0.308864	0.0322528	0.189374	LOC413542	NC_037642.1	8270504	8274466	+	2520	protein_coding	polyribonucleotide nucleotidyltransferase 1%2C mitochondrial	RNase_PH
novel.243	33.4356	33.7075	45.9328	78.5002	93.3226	38.034	37.692	69.9522	-0.889835	0.0322586	0.189374	-	NC_037643.1	16946976	16948127	-	1075	-	-	-
100578703	184.435	120.785	122.8	264.71	188.791	187.167	142.673	213.556	-0.585685	0.03226	0.189374	LOC100578703	NC_037651.1	9104284	9107730	+	1868	protein_coding	uncharacterized LOC100578703%2C transcript variant X1	-
724747	291.214	196.627	169.67	329.518	355.055	277.248	219.17	320.607	-0.550692	0.0322789	0.189374	LOC724747	NC_037643.1	15046845	15064736	-	6580	protein_coding	otoferlin%2C transcript variant X4	C2
413466	70.107	45.8797	63.7435	86.7153	94.3953	93.0831	59.91	91.3979	-0.611847	0.0322921	0.189374	LOC413466	NC_037651.1	6666177	6752101	-	6820	protein_coding	zinc finger protein 423%2C transcript variant X1	-
724720	609.391	726.584	671.181	568.67	517.029	495.442	669.052	527.047	0.344275	0.0324079	0.189834	LOC724720	NC_037638.1	4484058	4485554	+	978	protein_coding	vacuolar protein sorting-associated protein 37B	-
413252	3553.88	4267.75	3727.12	2698.22	3283.45	3163.82	3849.58	3048.5	0.336818	0.0324619	0.189834	LOC413252	NC_037645.1	2366850	2370328	+	2102	protein_coding	ATP-binding cassette sub-family F member 2%2C transcript variant X1	ABC_tran
411649	180.121	227.526	242.788	188.035	92.2499	136.122	216.811	138.802	0.64135	0.0324634	0.189834	LOC411649	NC_037642.1	12054985	12057398	-	1774	protein_coding	alkylated DNA repair protein alkB homolog 8	Methyltransf_11
411931	231.892	279.96	321.53	236.413	171.628	183.164	277.794	197.068	0.494713	0.0324683	0.189834	LOC411931	NC_037640.1	8176649	8178705	-	1852	protein_coding	ELMO domain-containing protein C	-
551780	267.485	237.825	196.855	298.483	385.09	289.258	234.055	324.277	-0.470658	0.0324871	0.189834	LOC551780	NC_037645.1	2813699	2818323	+	2889	protein_coding	uncharacterized protein CG3556%2C transcript variant X2	-
724600	241.599	243.443	215.603	115.012	133.011	215.192	233.548	154.405	0.597518	0.0324954	0.189834	LOC724600	NC_037639.1	12533644	12534562	-	705	protein_coding	mitochondrial fission process protein 1	-
408740	509.084	455.988	389.023	582.362	584.607	576.515	451.365	581.161	-0.365533	0.0325453	0.190004	LOC408740	NC_037640.1	8951823	9274667	+	6440	protein_coding	phosphatase and actin regulator 4%2C transcript variant X5	-
413720	436.82	480.332	566.192	437.228	289.622	341.305	494.448	356.051	0.472924	0.032638	0.190158	LOC413720	NC_037644.1	13826	17424	+	3278	protein_coding	nucleolar protein 14 homolog	-
552848	581.349	727.521	683.367	515.728	327.165	553.494	664.079	465.462	0.512239	0.032642	0.190158	LOC552848	NC_037652.1	6217867	6221823	-	3100	protein_coding	MMS19 nucleotide excision repair protein homolog	-
725870	334.356	304.304	283.096	331.344	451.595	473.423	307.252	418.787	-0.446513	0.0326724	0.190158	LOC725870	NC_037645.1	5693664	5794463	+	6922	protein_coding	chaoptin%2C transcript variant X2	-
113219203	1075.33	479.396	783.67	1492.42	1023.33	1130.01	779.466	1215.25	-0.6414	0.0326778	0.190158	LOC113219203	NC_037650.1	10711116	10713470	-	1584	protein_coding	probable cytochrome P450 6a17	p450
409978	2647.89	2744.35	2988.44	2335.84	2268.7	2335.09	2793.56	2313.21	0.272278	0.0326971	0.190158	LOC409978	NC_037648.1	15519433	15520596	-	819	protein_coding	proteasome subunit beta type-2	Proteasome
552686	262.092	297.75	293.407	240.064	171.628	215.192	284.416	208.961	0.443506	0.0327104	0.190158	LOC552686	NC_037650.1	2414635	2416093	-	981	protein_coding	breast cancer metastasis-suppressor 1-like protein%2C transcript variant X2	-
409893	6692.52	8218.08	6905.85	9584.32	8760.52	8797.86	7272.15	9047.57	-0.315125	0.0327175	0.190158	LOC409893	NC_037640.1	8215549	8249707	+	6286	protein_coding	protein alan shepard%2C transcript variant X1	RRM_1
102655617	319.256	330.521	319.655	189.861	194.154	299.267	323.144	227.761	0.504944	0.0327635	0.190264	LOC102655617	NC_037653.1	1302221	1303292	-	665	protein_coding	ribonuclease P protein subunit p20%2C transcript variant X1	-
552849	1069.94	1066.47	1129.57	1572.74	1273.26	1275.14	1088.66	1373.71	-0.335825	0.0327775	0.190264	LOC552849	NC_037652.1	5846801	5850960	-	1697	protein_coding	polyadenylate-binding protein-interacting protein 2%2C transcript variant X1	PAM2
100576948	397.992	418.535	509.01	221.809	375.436	326.291	441.846	307.845	0.523135	0.0328457	0.190538	LOC100576948	NC_037644.1	12773747	12838393	+	5985	protein_coding	GTP-binding protein RAD-like	Ras
413052	733.427	715.348	575.566	822.426	966.479	833.744	674.78	874.216	-0.373642	0.0329508	0.190911	LOC413052	NC_037645.1	9780673	9798779	+	5046	protein_coding	uncharacterized LOC413052%2C transcript variant X2	Pkinase_Tyr
408355	1234.96	1538.37	1425.79	1267.87	829.176	991.886	1399.71	1029.64	0.442652	0.0329517	0.190911	LOC408355	NC_037648.1	12498144	12500329	-	1603	protein_coding	endoribonuclease LACTB2%2C transcript variant X2	Lactamase_B
551573	136.978	146.066	165.92	113.186	107.267	104.093	149.655	108.182	0.468724	0.0330122	0.19114	LOC551573	NC_037638.1	11500283	11506109	-	3421	protein_coding	tyrosine-protein phosphatase non-receptor type 4%2C transcript variant X4	Y_phosphatase
410133	1700.9	1422.27	1436.1	1729.74	2265.49	1900.7	1519.76	1965.31	-0.370916	0.033039	0.191174	LOC410133	NC_037639.1	15910817	15934840	-	4271	protein_coding	PDZ domain-containing RING finger protein 4	-
727092	378.578	399.809	356.213	420.797	540.627	518.463	378.2	493.296	-0.382463	0.0331109	0.191229	LOC727092	NC_037641.1	3884822	3995495	+	5487	protein_coding	protein nubbin%2C transcript variant X2	Pou
551803	1006.3	710.667	733.05	960.258	1282.92	1098.98	816.674	1114.05	-0.448276	0.0331225	0.191229	LOC551803	NC_037643.1	11116581	11190999	+	7038	protein_coding	homeotic protein spalt-major%2C transcript variant X2	-
725776	907.076	653.551	645.871	933.787	940.735	1073.96	735.5	982.827	-0.418959	0.0331344	0.191229	LOC725776	NC_037638.1	10648729	10711893	-	6902	protein_coding	B-cell CLL/lymphoma 6 member B protein%2C transcript variant X1	-
107964762	1229.57	1029.95	1240.19	1616.56	1264.68	1703.52	1166.57	1528.25	-0.389972	0.0331496	0.191229	LOC107964762	NC_037644.1	7407877	7411198	-	3322	protein_coding	transcription activator MSS11	-
102656448	138.057	158.238	104.052	189.861	190.936	185.165	133.449	188.654	-0.499846	0.0331804	0.191229	LOC102656448	NC_037646.1	2862124	2874972	+	1588	protein_coding	glycerol-3-phosphate dehydrogenase [NAD(+)]%2C cytoplasmic	NAD_Gly3P_dh_N
novel.324	538.206	602.99	645.871	379.722	173.773	516.461	595.689	356.652	0.739516	0.0331998	0.191229	-	NC_037647.1	6487518	6488274	+	492	-	PF15320:mRNA cap methylation, RNMT-activating mini protein	-
724569	3128.93	1323.96	1838.25	3551.68	2564.76	3899.48	2097.04	3338.64	-0.671172	0.0332041	0.191229	LOC724569	NC_037644.1	13656699	13680971	-	7116	protein_coding	uncharacterized LOC724569	-
408883	1361.15	1762.15	1842	1255.09	824.886	1400.25	1655.1	1160.08	0.5126	0.033234	0.191229	LOC408883	NC_037643.1	9720070	9724005	-	3450	protein_coding	deoxycytidylate deaminase	-
726077	1160.54	1287.44	1496.1	1053.36	342.183	921.823	1314.69	772.456	0.766786	0.033254	0.191229	LOC726077	NC_037646.1	7913819	7917624	+	2910	protein_coding	putative ATP-dependent RNA helicase DHX30	Helicase_C
100578696	462.706	523.403	389.96	695.548	602.842	538.481	458.69	612.29	-0.417115	0.0332581	0.191229	LOC100578696	NC_037638.1	2116573	2132584	+	4804	protein_coding	uncharacterized LOC100578696%2C transcript variant X2	7tm_1
551158	1508.92	1582.38	1484.85	1139.17	1019.04	1394.24	1525.38	1184.15	0.365216	0.0333215	0.191473	LOC551158	NC_037638.1	21014254	21015626	+	744	protein_coding	28S ribosomal protein S17%2C mitochondrial	-
102653641	228.657	278.087	245.6	184.384	47.1976	169.151	250.781	133.578	0.906774	0.0333605	0.191576	LOC102653641	NC_037644.1	13758539	13760800	-	2262	protein_coding	glomulin	-
726427	497.22	390.445	486.513	341.384	271.386	390.349	458.059	334.373	0.453015	0.0333912	0.191632	LOC726427	NC_037647.1	4692645	4693574	-	679	protein_coding	metallo-beta-lactamase domain-containing protein 1	Lactamase_B
408689	1053.76	916.657	942.091	1182.07	1174.58	1216.09	970.837	1190.91	-0.295201	0.0335043	0.19216	Fabp	NC_037639.1	11346241	11349798	+	1286	protein_coding	fatty acid binding protein%2C transcript variant X2	-
100576286	835.891	766.846	824.915	652.647	668.275	661.591	809.217	660.838	0.292125	0.0336584	0.192584	LOC100576286	NC_037648.1	14515703	14518025	-	1889	protein_coding	26S proteasome non-ATPase regulatory subunit 6-like	Exonuc_X-T
725548	3446.03	2603.91	2734.41	3195.69	4519.17	4069.63	2928.11	3928.16	-0.423911	0.0336588	0.192584	LOC725548	NC_037641.1	12981568	12992389	-	2822	protein_coding	protein FAM151B%2C transcript variant X2	-
412636	1292.13	1418.52	1223.31	908.229	1130.6	1066.95	1311.32	1035.26	0.341503	0.0336595	0.192584	LOC412636	NC_037638.1	11730418	11732855	+	1594	protein_coding	protein ABHD13%2C transcript variant X4	-
406119	13910.3	13754.5	14159.5	16791.7	18796.5	15505.8	13941.4	17031.3	-0.288794	0.0336627	0.192584	Cryl1	NC_037649.1	5226279	5228675	+	1032	protein_coding	lambda crystallin-like protein	3HCDH_N
551666	6185.59	6510.23	5750.97	7894.74	7022.79	7474.67	6148.93	7464.07	-0.27968	0.0337238	0.192802	LOC551666	NC_037647.1	8053507	8059967	-	4648	protein_coding	double-stranded RNA-binding protein Staufen homolog 2%2C transcript variant X4	-
100579040	469.177	377.337	454.641	387.024	164.119	276.247	433.718	275.797	0.651319	0.0337524	0.192802	LOC100579040	NC_037648.1	14472319	14475344	+	2529	protein_coding	chondroitin sulfate synthase 2	-
novel.444	23.7285	5.61792	19.6855	31.9477	39.6889	37.0331	16.344	36.2232	-1.15521	0.0337641	0.192802	-	NC_037651.1	9616973	9632857	+	763	-	-	-
725572	1726.79	1576.76	1900.12	997.682	971.842	1663.49	1734.56	1211	0.51838	0.0338698	0.193258	LOC725572	NC_037638.1	20639154	20640123	-	613	protein_coding	ribonuclease kappa-B	-
725740	1481.95	1484.07	1662.95	1261.48	648.967	1230.1	1542.99	1046.85	0.559298	0.0339125	0.193258	LOC725740	NC_037640.1	1949135	1951308	+	1357	protein_coding	uncharacterized LOC725740	-
724659	271.799	353.929	337.465	176.169	148.029	299.267	321.065	207.822	0.627785	0.0339283	0.193258	LOC724659	NC_037644.1	8138252	8139460	+	684	protein_coding	ribonuclease P protein subunit rpr2	-
551834	1686.88	1976.57	1738.88	1591.91	1330.11	1377.23	1800.78	1433.09	0.329349	0.0339771	0.193258	LOC551834	NC_037645.1	3845498	3847982	-	2183	protein_coding	large subunit GTPase 1 homolog	-
727037	98.1498	294.004	186.543	128.704	117.994	49.0438	192.899	98.5805	0.969231	0.0339897	0.193258	LOC727037	NC_037648.1	8252336	8268350	-	2305	protein_coding	phospholipase A1 member A%2C transcript variant X1	Lipase
410893	1622.17	895.122	1065.83	1671.32	1634.75	1786.6	1194.37	1697.56	-0.50771	0.0340069	0.193258	LOC410893	NC_037639.1	5731860	5956116	+	9947	protein_coding	transcription factor AP-2-epsilon%2C transcript variant X5	TF_AP-2
552722	627.727	795.872	842.726	626.176	571.735	532.475	755.442	576.795	0.389611	0.0340123	0.193258	LOC552722	NC_037647.1	8193769	8195468	+	1168	protein_coding	glyoxalase domain-containing protein 4	-
551793	5105.94	5456.87	4750.76	7725.88	6202.2	5735.12	5104.53	6554.4	-0.360755	0.0340298	0.193258	LOC551793	NC_037647.1	10715114	10728884	-	3960	protein_coding	uncharacterized LOC551793%2C transcript variant X2	-
724716	181.2	108.613	153.734	184.384	248.86	219.196	147.849	217.48	-0.557725	0.0340345	0.193258	LOC724716	NC_037639.1	3946089	3949142	+	1094	protein_coding	sorting nexin-24	PX
412432	579.191	701.304	790.231	617.961	292.84	451.403	690.242	454.068	0.603436	0.0341054	0.193524	LOC412432	NC_037640.1	649021	654661	-	3052	protein_coding	uncharacterized LOC412432%2C transcript variant X2	bZIP_1
100577920	129.428	200.372	190.293	233.675	213.462	329.294	173.365	258.81	-0.576399	0.0341239	0.193524	LOC100577920	NC_037638.1	27014602	27032962	+	5250	protein_coding	uncharacterized LOC100577920	-
100578321	131.585	117.04	128.424	154.262	182.354	177.158	125.683	171.258	-0.445929	0.0342135	0.193819	LOC100578321	NC_037650.1	2865733	2884511	-	8982	protein_coding	host cell factor 2%2C transcript variant X5	-
725197	678.42	865.16	946.778	637.129	176.991	570.509	830.119	461.543	0.846282	0.0342184	0.193819	LOC725197	NC_037649.1	3980205	3982533	-	1988	protein_coding	protein penguin	-
412015	215.714	260.297	233.414	142.396	66.5057	204.182	236.475	137.695	0.779074	0.0342556	0.19391	LOC412015	NC_037638.1	22784971	22785849	-	760	protein_coding	6-pyruvoyl tetrahydrobiopterin synthase	-
411420	50.6927	45.8797	55.3068	72.1106	115.849	63.0563	50.6264	83.6719	-0.722038	0.034346	0.194301	LOC411420	NC_037640.1	4908624	4913624	-	1737	protein_coding	adenosine receptor A2b	7tm_1
725775	479.963	749.056	644.934	772.223	1277.55	750.67	624.651	933.482	-0.578706	0.0343821	0.194385	LOC725775	NC_037638.1	6788096	6833855	-	6309	protein_coding	uncharacterized LOC725775%2C transcript variant X3	-
113218774	165.021	171.347	244.662	125.965	43.9796	147.131	193.677	105.692	0.872073	0.0344054	0.194396	LOC113218774	NC_037642.1	11367374	11369396	-	1742	protein_coding	uncharacterized LOC113218774	-
411045	363.478	462.542	391.835	439.053	751.944	549.491	405.952	580.163	-0.513901	0.034499	0.194647	GstS4	NC_037641.1	5016633	5017794	-	836	protein_coding	glutathione S-transferase S4%2C transcript variant X1	GST_N
551646	496.142	691.94	877.41	608.833	215.607	385.344	688.497	403.261	0.771056	0.0345069	0.194647	LOC551646	NC_037638.1	1035549	1040317	-	3403	protein_coding	myb-like protein X	-
100576298	399.07	351.12	459.328	275.663	79.3778	302.27	403.173	219.104	0.878601	0.0345138	0.194647	LOC100576298	NC_037644.1	20290	21882	+	1369	protein_coding	uncharacterized LOC100576298%2C transcript variant X2	-
410779	67.9498	59.9245	43.1206	92.1921	86.8865	83.0742	56.9983	87.3843	-0.620427	0.03454	0.194674	LOC410779	NC_037638.1	24873120	24932035	-	9016	protein_coding	neuroligin 2%2C transcript variant X4	-
413805	5268.81	6899.74	6254.36	4239.01	5191.74	4924.4	6140.97	4785.05	0.360086	0.0346088	0.194817	LOC413805	NC_037640.1	12276409	12279333	-	1968	protein_coding	H/ACA ribonucleoprotein complex subunit 4	-
100577381	9.70712	13.1085	3.74962	1.82559	2.14535	2.00179	8.85507	1.99091	2.15513	0.0346202	1	LOC100577381	NC_037649.1	7103233	7105806	-	544	protein_coding	uncharacterized LOC100577381	-
411285	3350.03	3203.15	3472.14	3447.62	5804.24	4459.98	3341.78	4570.61	-0.451643	0.0346284	0.194817	LOC411285	NC_037645.1	9505037	9525972	+	3659	protein_coding	muscle LIM protein Mlp84B%2C transcript variant X3	LIM
411909	1131.42	1259.35	1244.87	1009.55	899.973	1031.92	1211.88	980.481	0.30566	0.0346294	0.194817	LOC411909	NC_037644.1	13480903	13483323	-	2054	protein_coding	ran GTPase-activating protein 1%2C transcript variant X1	-
100578443	76.5784	71.1603	69.3679	113.186	89.0319	113.101	72.3689	105.106	-0.541286	0.0346744	0.19495	LOC100578443	NC_037651.1	4989431	4991874	-	1939	protein_coding	uncharacterized LOC100578443	-
409285	1401.06	1294.93	1123.95	1759.86	1502.82	1566.4	1273.31	1609.69	-0.338695	0.0347329	0.195159	LOC409285	NC_037649.1	3116708	3218524	+	4863	protein_coding	myosin heavy chain 95F%2C transcript variant X4	Myosin_head
102655420	89.5212	123.594	124.675	68.4595	67.5784	89.0795	112.597	75.0391	0.587833	0.0347967	0.195226	LOC102655420	NC_037647.1	10964882	10966257	-	1248	protein_coding	uncharacterized LOC102655420	THAP
724446	401.228	398.872	444.329	252.844	301.421	369.33	414.81	307.865	0.431068	0.0348005	0.195226	LOC724446	NC_037648.1	7067135	7069049	+	693	protein_coding	ragulator complex protein LAMTOR2	-
410161	581.349	688.195	575.566	1224.97	657.549	799.714	615.037	894.077	-0.540188	0.0348347	0.195226	LOC410161	NC_037640.1	339477	391208	+	9991	protein_coding	afadin%2C transcript variant X9	DIL
726626	290.135	336.139	353.401	289.355	149.102	220.197	326.558	219.551	0.571144	0.0348454	0.195226	LOC726626	NC_037646.1	5840103	5843193	-	1369	protein_coding	methionyl-tRNA formyltransferase%2C mitochondrial%2C transcript variant X3	-
102656283	16.1785	22.4717	36.5588	53.8548	48.2703	39.0349	25.0697	47.0533	-0.902609	0.0348518	0.195226	LOC102656283	NC_037638.1	10866854	10869521	+	2668	protein_coding	uncharacterized LOC102656283	-
726034	428.192	525.275	459.328	403.454	286.404	360.322	470.932	350.06	0.427153	0.0349301	0.195443	LOC726034	NC_037638.1	20138921	20140865	-	1636	protein_coding	G patch domain and ankyrin repeat-containing protein 1 homolog	G-patch
100578341	216.792	290.259	267.16	220.896	141.593	178.159	258.071	180.216	0.516901	0.0349334	0.195443	LOC100578341	NC_037647.1	6453164	6456503	-	821	protein_coding	uncharacterized LOC100578341	-
725684	712.934	932.575	904.595	657.211	637.168	689.616	850.034	661.331	0.362688	0.0350048	0.195676	LOC725684	NC_037638.1	21786529	21789887	+	1544	protein_coding	COMM domain-containing protein 10%2C transcript variant X1	-
550780	1836.8	2173.2	1994.8	1593.74	1166	1740.55	2001.6	1500.1	0.415954	0.035018	0.195676	LOC550780	NC_037646.1	1621809	1623568	+	1009	protein_coding	N-terminal Xaa-Pro-Lys N-methyltransferase 1%2C transcript variant X2	-
724734	319.256	391.382	373.087	151.524	335.747	213.19	361.242	233.487	0.631926	0.0351006	0.196018	LOC724734	NC_037639.1	15268103	15273587	+	3051	protein_coding	hemicentin-1%2C transcript variant X2	V-set
552618	243.757	254.679	294.345	239.152	110.485	162.145	264.26	170.594	0.629092	0.0352196	0.196524	LOC552618	NC_037647.1	9850696	9855111	+	3581	protein_coding	uncharacterized LOC552618	-
408583	3403.96	3472.81	3353.09	3995.29	4858.14	3881.47	3409.96	4244.97	-0.315889	0.0352343	0.196524	LOC408583	NC_037638.1	17554931	17577111	-	2536	protein_coding	tropomyosin%2C transcript variant X4	-
413204	24.8071	14.0448	17.8107	44.7268	30.0349	33.0295	18.8875	35.9304	-0.938406	0.0352964	0.196633	LOC413204	NC_037643.1	1643461	1646002	-	1585	protein_coding	tropomyosin-2%2C transcript variant X1	-
413366	174.728	200.372	151.859	276.576	242.424	208.186	175.653	242.395	-0.465284	0.0352969	0.196633	LOC413366	NC_037642.1	7226738	7263231	-	9311	protein_coding	homeobox protein SIX1%2C transcript variant X2	-
107965687	12.9428	10.2995	5.62442	20.0814	17.1628	30.0268	9.62226	22.4237	-1.23002	0.0353974	1	LOC107965687	NC_037653.1	2643361	2645127	+	1387	protein_coding	uncharacterized LOC107965687%2C transcript variant X2	-
102654682	773.334	1122.65	1088.33	825.165	272.459	660.59	994.769	586.071	0.762806	0.0353976	0.197073	LOC102654682	NC_037640.1	655918	657361	+	992	protein_coding	transcription factor A%2C mitochondrial	HMG_box
100577027	277.192	304.304	321.53	237.326	228.479	235.21	301.009	233.672	0.365878	0.035488	0.197439	LOC100577027	NC_037647.1	4303540	4305345	+	1708	protein_coding	DNA repair protein XRCC1	BRCT
413472	102.464	133.894	116.238	188.035	190.936	132.118	117.532	170.363	-0.534052	0.0355065	0.197439	LOC413472	NC_037643.1	16708962	16731979	-	4422	protein_coding	innexin shaking-B%2C transcript variant X2	-
409931	196.3	178.837	155.609	231.849	257.442	221.198	176.915	236.829	-0.421617	0.0356427	0.198029	LOC409931	NC_037638.1	1843269	1850394	-	2236	protein_coding	protein FAM69C%2C transcript variant X2	-
726673	1637.27	2066.46	2153.22	1726.09	793.778	1356.21	1952.31	1292.03	0.595279	0.0356653	0.198029	LOC726673	NC_037645.1	3730394	3732188	-	1667	protein_coding	28S ribosomal protein S27%2C mitochondrial	-
724927	12786.4	14122.5	13179.9	11047.5	10800.7	11678.4	13362.9	11175.6	0.257905	0.035694	0.198029	LOC724927	NC_037642.1	12952109	12960783	-	5034	protein_coding	importin-5	-
551809	470.256	460.669	557.755	394.326	227.407	402.359	496.227	341.364	0.538734	0.0356995	0.198029	LOC551809	NC_037645.1	1820686	1826214	+	4645	protein_coding	putative elongator complex protein 1	-
727180	422.799	444.752	532.445	416.233	211.317	316.282	466.665	314.611	0.567587	0.0357529	0.198182	LOC727180	NC_037643.1	4834351	4840286	-	4241	protein_coding	Fanconi anemia group D2 protein%2C transcript variant X2	-
113219283	577.034	586.136	639.309	492.908	212.389	452.404	600.827	385.9	0.637734	0.0357978	0.198182	LOC113219283	NC_037652.1	7383549	7384714	-	859	protein_coding	ATP synthase mitochondrial F1 complex assembly factor 1	ATP11
102654776	10.7857	15.9174	12.1863	26.471	22.5261	30.0268	12.9631	26.3413	-1.0196	0.0358048	0.198182	LOC102654776	NC_037643.1	8840278	8882875	-	4732	protein_coding	paired box protein Pax-6%2C transcript variant X3	PAX
724280	801.377	992.499	937.404	747.577	481.63	744.665	910.427	657.957	0.468168	0.0358139	0.198182	LOC724280	NC_037638.1	5448356	5449521	-	952	protein_coding	UPF0545 protein C22orf39 homolog	-
724635	211.399	214.417	221.227	180.733	151.247	155.139	215.681	162.373	0.408248	0.0358627	0.198316	LOC724635	NC_037638.1	12307267	12308930	+	1326	protein_coding	tRNA:m(4)X modification enzyme TRM13 homolog	-
412795	2134.49	1122.65	1362.99	2074.78	2080.99	2565.29	1540.04	2240.35	-0.541107	0.0358815	0.198316	LOC412795	NC_037652.1	8088731	8201178	-	8777	protein_coding	cadherin-99C%2C transcript variant X1	-
408465	193.064	176.028	158.421	207.204	375.436	216.193	175.838	266.278	-0.597784	0.0359362	0.198433	LOC408465	NC_037651.1	8280795	8318641	-	3638	protein_coding	vesicle-associated membrane protein 2%2C transcript variant X1	-
102656231	115.407	36.5165	115.301	161.564	199.517	130.116	89.0747	163.733	-0.879624	0.0359513	0.198433	LOC102656231	NC_037652.1	4574803	4576955	+	1991	protein_coding	uncharacterized LOC102656231	-
410533	869.326	818.344	747.111	647.17	541.7	703.628	811.594	630.833	0.362789	0.0359681	0.198433	LOC410533	NC_037651.1	8750325	8751974	-	1236	protein_coding	ceramide-1-phosphate transfer protein%2C transcript variant X2	-
102655661	261.014	306.177	202.479	384.286	377.581	306.273	256.556	356.047	-0.473004	0.0360957	0.199017	LOC102655661	NC_037642.1	11254796	11267390	+	3863	protein_coding	ecdysone-induced protein 74EF-like	-
727061	6555.54	6780.83	6393.09	5738.73	4757.31	5597	6576.49	5364.34	0.293828	0.03613	0.199029	Ndufs5	NC_037642.1	13858451	13859322	-	703	protein_coding	NADH dehydrogenase (ubiquinone) Fe-S protein 5%2C 15kDa (NADH-coenzyme Q reductase)	-
113218647	40.9856	33.7075	30.9343	53.8548	52.561	64.0572	35.2092	56.8243	-0.694336	0.0361415	0.199029	LOC113218647	NC_037640.1	2871547	2879033	-	4980	protein_coding	gamma-aminobutyric acid type B receptor subunit 1	ANF_receptor
102656618	295.528	318.349	451.829	432.664	584.607	482.431	355.235	499.9	-0.491485	0.0362149	0.199313	LOC102656618	NC_037638.1	10462689	10470109	+	3253	protein_coding	uncharacterized LOC102656618	-
408866	720.484	732.202	885.847	622.525	564.226	647.578	779.511	611.443	0.350403	0.0362594	0.199419	LOC408866	NC_037642.1	13475730	13478174	+	2370	protein_coding	uncharacterized aarF domain-containing protein kinase 1	ABC1
725596	2919.69	2223.76	2178.53	3500.56	3297.4	2794.5	2440.66	3197.48	-0.389923	0.0362778	0.199419	LOC725596	NC_037646.1	7817766	7822900	+	3745	protein_coding	leukocyte receptor cluster member 8 homolog%2C transcript variant X2	SAC3_GANP
412008	177.964	155.429	145.298	227.285	285.331	175.156	159.564	229.258	-0.523038	0.0363814	0.199868	LOC412008	NC_037639.1	3937503	3941094	+	2148	protein_coding	sprouty-related%2C EVH1 domain-containing protein 1%2C transcript variant X2	-
410904	1094.75	1381.07	1178.32	1007.72	952.534	949.848	1218.05	970.035	0.328649	0.0364273	0.199882	LOC410904	NC_037640.1	13407001	13432674	-	5643	protein_coding	formin-like protein CG32138%2C transcript variant X2	FH2
412834	2538.95	2910.08	2689.41	1979.85	2297.67	2313.07	2712.81	2196.86	0.304625	0.0364492	0.199882	LOC412834	NC_037638.1	2510674	2515826	+	3398	protein_coding	importin-11%2C transcript variant X4	-
410803	1175.64	1072.09	1052.7	1165.64	1578.98	1524.36	1100.14	1422.99	-0.371064	0.0364498	0.199882	LOC410803	NC_037639.1	16035912	16045859	+	6162	protein_coding	solute carrier family 41 member 1%2C transcript variant X3	-
414039	241.599	432.58	388.085	262.884	99.7586	251.224	354.088	204.622	0.790348	0.0364913	0.199905	LOC414039	NC_037638.1	18546487	18547386	+	615	protein_coding	probable small nuclear ribonucleoprotein Sm D2	LSM
551180	50290.4	45471.4	40545.5	50953	73242.1	55750.8	45435.8	59982	-0.400697	0.0365163	0.199905	LOC551180	NC_037644.1	10758906	10768100	-	3289	protein_coding	aminopeptidase N	-
552720	4779.14	5049.57	5359.14	4139.51	3878.79	4469.99	5062.62	4162.76	0.28236	0.0365196	0.199905	LOC552720	NC_037642.1	194928	197230	-	836	protein_coding	V-type proton ATPase subunit E	-
551910	554.384	799.617	830.54	1146.47	1078.04	816.729	728.18	1013.74	-0.476825	0.0365673	0.199971	LOC551910	NC_037650.1	625204	639123	+	2231	protein_coding	farnesyl pyrophosphate synthase%2C transcript variant X1	-
724472	294.449	283.705	315.905	254.669	89.0319	195.174	298.02	179.625	0.728248	0.0365756	0.199971	LOC724472	NC_037641.1	8042031	8046301	+	3254	protein_coding	TELO2-interacting protein 1 homolog	-
410085	4971.12	5266.8	5078.85	3996.21	4438.72	4361.89	5105.59	4265.61	0.259445	0.0366604	0.20028	LOC410085	NC_037645.1	2209633	2219106	-	3627	protein_coding	AN1-type zinc finger protein 5%2C transcript variant X1	zf-A20
726314	794.905	775.273	831.477	494.734	471.976	763.682	800.552	576.797	0.472936	0.0366759	0.20028	LOC726314	NC_037645.1	8583664	8585063	+	1110	protein_coding	protein SCO2 homolog%2C mitochondrial	-
406113	210.321	198.5	214.665	229.111	344.328	284.254	207.829	285.898	-0.458627	0.0367	0.200291	Eaat-2	NC_037639.1	12135342	12138725	-	2769	protein_coding	excitatory amino acid transporter 2	SDF
408653	415.249	384.827	311.218	451.832	547.063	469.419	370.432	489.438	-0.402169	0.0368087	0.200765	LOC408653	NC_037639.1	15976690	15987066	+	6251	protein_coding	calcium-dependent secretion activator%2C transcript variant X3	PH
409970	268.564	254.679	250.287	326.78	363.636	305.273	257.843	331.896	-0.364176	0.0368789	0.201028	LOC409970	NC_037638.1	16691313	16717838	-	3493	protein_coding	thrombospondin type-1 domain-containing protein 4%2C transcript variant X2	TSP_1
408576	199.535	172.283	218.415	224.547	301.421	280.25	196.744	268.739	-0.448765	0.0370144	0.201452	LOC408576	NC_037638.1	19191300	19295968	-	8187	protein_coding	potassium voltage-gated channel protein Shal%2C transcript variant X5	Ion_trans
107965219	493.984	194.755	170.608	490.17	448.377	546.488	286.449	495.012	-0.790892	0.0370313	0.201452	LOC107965219	NC_037648.1	8353573	8359916	-	2746	protein_coding	feline leukemia virus subgroup C receptor-related protein 2%2C transcript variant X2	MFS_1
726120	2985.48	3425.06	3310.91	2878.95	2552.96	2464.2	3240.48	2632.04	0.300012	0.0370351	0.201452	LOC726120	NC_037647.1	8325656	8326502	+	438	protein_coding	ATP synthase-coupling factor 6%2C mitochondrial	-
411618	1024.64	1200.36	1133.32	937.438	650.04	930.831	1119.44	839.436	0.414939	0.0370542	0.201452	LOC411618	NC_037641.1	5921307	5923480	-	818	protein_coding	39S ribosomal protein L27%2C mitochondrial%2C transcript variant X1	-
413825	1100.14	992.499	1025.52	1224.97	1481.36	1208.08	1039.39	1304.8	-0.328	0.0370671	0.201452	LOC413825	NC_037642.1	11965679	11975487	-	2286	protein_coding	probable ribonuclease ZC3H12C%2C transcript variant X2	-
411453	2021.24	1532.76	1842.94	2280.16	2393.13	2155.93	1798.98	2276.41	-0.339787	0.0371707	0.201894	Calpb	NC_037639.1	4719226	4731784	+	4038	protein_coding	calpain-B%2C transcript variant X6	Peptidase_C2
411846	165.021	144.193	154.672	253.756	226.334	169.151	154.629	216.414	-0.48642	0.0371937	0.201899	LOC411846	NC_037646.1	10931049	10938346	+	3122	protein_coding	neprilysin-4%2C transcript variant X2	-
552586	896.291	842.688	989.899	689.158	731.563	773.691	909.626	731.471	0.31474	0.0372587	0.202132	LOC552586	NC_037644.1	127902	129145	-	1002	protein_coding	cytochrome c oxidase assembly factor 7 homolog	-
724118	344.063	369.846	347.777	257.408	272.459	301.269	353.896	277.045	0.353886	0.0373554	0.202446	LOC724118	NC_037638.1	25166839	25168557	+	1127	protein_coding	mitochondrial fission regulator 2	-
406065	161.785	770.591	474.326	83.0641	270.314	98.0876	468.901	150.488	1.64053	0.0373609	0.202446	Wat	NC_037652.1	5361890	5382720	+	1105	protein_coding	worker-enriched antennal transcript	-
102656166	330.042	363.292	451.829	321.303	142.666	268.24	381.721	244.069	0.643952	0.0374954	0.203054	LOC102656166	NC_037648.1	15803427	15807900	+	4254	protein_coding	uncharacterized protein MAL13P1.304	-
102654271	1746.2	1363.28	1548.59	1641.2	3006.7	2018.8	1552.69	2222.24	-0.517128	0.0375422	0.203186	LOC102654271	NC_037641.1	4211931	4213961	-	1761	protein_coding	transcriptional regulator ATRX homolog	-
100576915	477.806	533.702	574.629	481.042	325.02	365.326	528.712	390.463	0.436445	0.0375963	0.203189	LOC100576915	NC_037647.1	9940998	9945535	-	2598	protein_coding	asparagine-rich protein%2C transcript variant X1	-
411908	1534.8	1426.02	1405.17	1014.11	1258.25	1219.09	1455.33	1163.82	0.322742	0.0375984	0.203189	LOC411908	NC_037644.1	13477482	13480792	+	2115	protein_coding	protein ABHD16A	-
410190	492.906	356.738	318.717	418.972	721.909	577.516	389.454	572.799	-0.556773	0.0376094	0.203189	LOC410190	NC_037647.1	10988049	11012744	-	2354	protein_coding	tyrosine-protein kinase Dnt	Pkinase_Tyr
410683	1199.37	979.391	947.715	1109.96	1574.68	1490.33	1042.16	1391.66	-0.417241	0.0376668	0.203379	LOC410683	NC_037638.1	20096647	20100419	-	2229	protein_coding	sodium-coupled monocarboxylate transporter 2%2C transcript variant X2	-
408673	1390.28	1297.74	1244.87	1498.81	1921.16	1559.39	1310.96	1659.79	-0.340233	0.0377609	0.20369	LOC408673	NC_037639.1	14535567	14538605	+	1942	protein_coding	maspardin%2C transcript variant X2	-
725822	334.356	432.58	390.897	317.652	76.1598	236.211	385.945	210.008	0.876532	0.0377694	0.20369	LOC725822	NC_037648.1	15103653	15105085	+	1363	protein_coding	RING finger protein PFF0165c	-
412777	26.9642	18.7264	19.6855	47.4652	47.1976	27.0241	21.792	40.5623	-0.901716	0.0378036	0.20369	LOC412777	NC_037638.1	20279300	20333724	-	12866	protein_coding	sodium/potassium/calcium exchanger Nckx30C%2C transcript variant X6	-
551533	126.193	87.0777	95.6152	170.692	153.392	125.112	102.962	149.732	-0.543912	0.0378139	0.20369	LOC551533	NC_037650.1	2797186	2798696	+	867	protein_coding	pyridoxine/pyridoxamine 5'-phosphate oxidase	Pyridox_oxidase
409093	4373.6	4807.07	4657.02	5738.73	6196.83	5073.53	4612.56	5669.7	-0.29762	0.0378688	0.203866	LOC409093	NC_037638.1	11868707	11875858	+	5124	protein_coding	flocculation protein FLO11%2C transcript variant X1	Chromo
409003	149.921	97.3773	87.1786	139.657	199.517	169.151	111.492	169.442	-0.605843	0.0379034	0.203932	NLG-3	NC_037646.1	8846893	9096263	-	5887	protein_coding	neuroligin 3%2C transcript variant X1	-
411492	1227.41	1329.57	1321.74	1097.18	1041.57	1075.96	1292.91	1071.57	0.270966	0.0379544	0.204086	LOC411492	NC_037640.1	3752882	3757811	-	3466	protein_coding	ATP-dependent RNA helicase DHX36%2C transcript variant X1	HA2
107963967	410.935	627.334	443.392	741.188	2617.32	604.54	493.887	1321.02	-1.41921	0.0380022	0.204114	LOC107963967	NC_037649.1	9713500	9713900	+	306	protein_coding	serine protease inhibitor 3	-
724263	1397.83	1547.74	1491.41	1101.74	972.915	1359.21	1478.99	1144.62	0.369715	0.0380044	0.204114	LOC724263	NC_037644.1	3246693	3247703	-	696	protein_coding	39S ribosomal protein L51%2C mitochondrial	-
novel.341	16.1785	19.6627	6.56183	25.5582	27.8895	38.034	14.1344	30.4939	-1.11159	0.0380461	0.204218	-	NC_037647.1	11273788	11278303	-	4197	-	-	-
552433	451.92	482.205	569.942	384.286	361.491	419.374	501.356	388.384	0.368727	0.0380717	0.204235	LOC552433	NC_037646.1	6075220	6078512	+	2514	protein_coding	ATP-binding cassette sub-family B member 8%2C mitochondrial	ABC_membrane
100578482	112.171	124.531	125.612	98.5816	61.1424	85.076	120.771	81.6	0.562546	0.0381498	0.204534	LOC100578482	NC_037641.1	12368537	12371265	-	2584	protein_coding	zinc finger protein 629-like%2C transcript variant X1	-
102653899	4.31427	6.55424	16.8733	0	0	4.00357	9.24726	1.33452	2.80148	0.0381607	1	LOC102653899	NC_037650.1	10551323	10554522	+	1883	protein_coding	probable cytochrome P450 6a13	p450
100579026	201.692	323.03	211.853	125.053	215.607	135.121	245.525	158.594	0.633262	0.0382113	0.204698	LOC100579026	NC_037646.1	7794034	7813263	-	3966	protein_coding	uncharacterized LOC100579026%2C transcript variant X1	BTB
726883	788.434	538.384	659.932	1308.94	689.729	928.829	662.25	975.834	-0.560112	0.0383012	0.204698	LOC726883	NC_037643.1	16606463	16617691	-	4925	protein_coding	CD109 antigen%2C transcript variant X1	A2M_comp
726220	706.463	841.752	842.726	494.734	281.04	735.657	796.98	503.81	0.661406	0.0383031	0.204698	LOC726220	NC_037638.1	14358547	14359333	-	712	protein_coding	pyroglutamyl-peptidase 1	-
113218539	719.405	877.332	828.665	629.827	609.278	688.615	808.467	642.573	0.331757	0.0383051	0.204698	LOC113218539	NC_037646.1	7749089	7752723	+	1702	protein_coding	galectin-8-like%2C transcript variant X1	-
100578801	59.3213	36.5165	59.9939	89.4537	75.0871	80.0715	51.9439	81.5374	-0.654219	0.0383052	0.204698	LOC100578801	NC_037639.1	11342364	11344088	-	1317	protein_coding	uncharacterized LOC100578801	BESS
100577587	469.177	512.167	509.01	942.915	521.319	650.581	496.785	704.938	-0.505475	0.038315	0.204698	LOC100577587	NC_037645.1	6554026	6574254	+	5924	protein_coding	cytospin-A%2C transcript variant X4	CH
408594	4827.67	3895.09	4030.84	5556.17	5074.82	5181.63	4251.2	5270.87	-0.310347	0.0383473	0.204704	LOC408594	NC_037638.1	10940386	10964255	-	10355	protein_coding	triple functional domain protein%2C transcript variant X4	Pkinase
725854	872.562	1036.51	1062.08	851.636	485.921	766.685	990.382	701.414	0.497246	0.038361	0.204704	LOC725854	NC_037647.1	10306252	10308867	-	1502	protein_coding	39S ribosomal protein L37%2C mitochondrial	-
412199	366.713	352.993	374.024	294.832	270.314	300.268	364.577	288.471	0.337185	0.0383863	0.20472	LOC412199	NC_037643.1	16260285	16261954	+	1194	protein_coding	transcriptional adapter 1%2C transcript variant X1	-
725796	284.742	396.063	406.833	282.966	181.282	286.256	362.546	250.168	0.534884	0.0384116	0.204734	LOC725796	NC_037642.1	9399265	9400651	-	939	protein_coding	lysophospholipase-like protein 1	Abhydrolase_2
724310	101.385	73.9693	61.8687	126.878	116.921	109.097	79.0745	117.632	-0.577709	0.0384685	0.20484	LOC724310	NC_037643.1	11864225	11870433	-	2897	protein_coding	uncharacterized LOC724310	Tetraspannin
410706	1184.27	1474.7	1367.67	1461.38	1988.74	1791.6	1342.21	1747.24	-0.379939	0.0384884	0.20484	LOC410706	NC_037638.1	16169657	16481790	-	10126	protein_coding	rho GTPase-activating protein 7%2C transcript variant X1	-
408949	1393.51	1448.49	1297.37	1748	1680.88	1589.42	1379.79	1672.77	-0.277905	0.0384988	0.20484	LOC408949	NC_037644.1	2352519	2361190	+	3209	protein_coding	serine/threonine-protein phosphatase 2A 56 kDa regulatory subunit gamma isoform%2C transcript variant X4	-
726731	1057	1170.4	1244.87	955.694	353.982	849.759	1157.42	719.812	0.684738	0.0385437	0.20496	LOC726731	NC_037652.1	6551904	6552904	+	912	protein_coding	probable 28S ribosomal protein S26%2C mitochondrial	-
726015	49.6142	51.4976	49.6824	94.0176	75.0871	63.0563	50.2647	77.387	-0.624413	0.0386853	0.205593	LOC726015	NC_037638.1	3193856	3197709	+	2413	protein_coding	cytoplasmic dynein 2 light intermediate chain 1%2C transcript variant X1	-
novel.400	9.70712	12.1722	7.49923	24.6454	21.4535	18.0161	9.79284	21.3717	-1.12721	0.038778	1	-	NC_037649.1	11234770	11235744	+	838	-	-	-
409954	53215.5	52551.9	57536	29981.6	49452.4	41741.3	54434.5	40391.7	0.430475	0.0388625	0.206415	LOC409954	NC_037649.1	988272	991191	-	853	protein_coding	peroxiredoxin 1	-
727354	746.37	861.414	827.728	737.536	366.854	568.508	811.837	557.633	0.541095	0.0388973	0.206479	LOC727354	NC_037640.1	326214	332656	+	2493	protein_coding	vacuolar protein sorting-associated protein VTA1 homolog%2C transcript variant X1	DUF605
102656134	681.655	674.15	643.996	822.426	760.525	877.784	666.601	820.245	-0.299593	0.0389325	0.206546	LOC102656134	NC_037642.1	2768928	2774271	+	3272	protein_coding	transcriptional adapter 2B%2C transcript variant X2	Myb_DNA-binding
409388	649.298	771.528	833.352	596.054	549.209	622.556	751.393	589.273	0.350997	0.0390344	0.206966	LOC409388	NC_037646.1	287399	289992	+	1208	protein_coding	ras-related protein Rab-18-B%2C transcript variant X2	Ras
413078	367.792	410.108	435.893	293.006	232.77	361.323	404.598	295.7	0.452136	0.0391105	0.207249	LOC413078	NC_037652.1	9032132	9035645	+	1455	protein_coding	very-long-chain (3R)-3-hydroxyacyl-CoA dehydratase%2C transcript variant X1	-
724267	250.228	348.311	317.78	230.937	117.994	243.217	305.44	197.383	0.628934	0.0391415	0.207293	LOC724267	NC_037646.1	7460188	7461533	-	1102	protein_coding	ribosomal RNA-processing protein 7 homolog A	RRM_1
724391	1.07857	0	0.937404	1.82559	9.65406	6.00536	0.671991	5.82834	-3.1342	0.0391567	1	LOC724391	NC_037643.1	14634777	14653886	-	3878	protein_coding	A disintegrin and metalloproteinase with thrombospondin motifs 7	TSP_1
552439	836.969	923.211	1037.71	800.519	654.331	740.661	932.629	731.837	0.349643	0.0392874	0.207945	LOC552439	NC_037642.1	13256811	13260983	+	3077	protein_coding	WD repeat-containing protein 3	-
100577836	223.264	206.927	279.346	185.297	114.776	185.165	236.512	161.746	0.546573	0.0393574	0.208011	LOC100577836	NC_037652.1	1842096	1843409	-	1054	protein_coding	uncharacterized LOC100577836	-
551687	16902.3	11522.4	9075.94	8902.47	9827.83	7544.74	12500.2	8758.35	0.513185	0.0393586	0.208011	LOC551687	NC_037639.1	16023021	16035629	+	4355	protein_coding	uncharacterized LOC551687	-
100578246	441.135	446.625	403.084	533.984	573.88	505.451	430.281	537.772	-0.321656	0.0393682	0.208011	LOC100578246	NC_037648.1	2805673	2827222	+	4284	protein_coding	myosin-7B%2C transcript variant X1	-
725332	975.026	1119.84	1038.64	889.973	688.656	872.779	1044.5	817.136	0.353848	0.0394159	0.208142	LOC725332	NC_037645.1	8214713	8220922	+	4711	protein_coding	nuclear pore complex protein Nup160 homolog	-
552280	702.148	844.561	939.279	746.664	525.61	569.509	828.662	613.928	0.432393	0.0395982	0.208928	LOC552280	NC_037640.1	611213	619788	+	2791	protein_coding	protein SDA1 homolog	-
551939	1728.95	2009.34	2049.16	1779.03	1232.5	1391.24	1929.15	1467.59	0.394281	0.0396301	0.208928	LOC551939	NC_037638.1	10759430	10760919	+	1331	protein_coding	28S ribosomal protein S35%2C mitochondrial	-
102653773	230.814	258.424	313.093	167.954	111.558	240.214	267.444	173.242	0.626043	0.0396334	0.208928	LOC102653773	NC_037649.1	8561770	8563626	+	1316	protein_coding	KICSTOR complex protein kaptin	-
552662	792.748	830.516	708.677	657.211	497.72	643.575	777.314	599.502	0.373973	0.0397769	0.209564	LOC552662	NC_037643.1	4820988	4826990	-	3327	protein_coding	non-canonical poly(A) RNA polymerase PAPD5-like	NTP_transf_2
100577122	564.091	604.863	558.693	472.827	474.122	457.408	575.882	468.119	0.299062	0.0398086	0.209609	LOC100577122	NC_037652.1	4360511	4361896	-	1212	protein_coding	cellular tumor antigen p53%2C transcript variant X2	P53
551728	454.077	516.849	621.499	468.263	296.058	376.336	530.808	380.219	0.48068	0.0398448	0.209679	LOC551728	NC_037638.1	9258867	9262994	+	3224	protein_coding	F-box/LRR-repeat protein 20%2C transcript variant X2	RRM_1
102654211	214.635	239.698	72.1801	95.8432	82.5958	111.099	175.504	96.5128	0.861658	0.0398834	0.209761	LOC102654211	NC_037649.1	5153582	5163939	-	1438	protein_coding	acyl-CoA Delta(11) desaturase%2C transcript variant X2	-
113218653	548.991	774.337	803.355	478.303	125.503	537.48	708.894	380.429	0.897455	0.0399112	0.209787	LOC113218653	NC_037640.1	611272	613015	+	1557	protein_coding	origin recognition complex subunit 5	-
725720	371.028	392.318	410.583	467.35	556.717	467.417	391.31	497.162	-0.344298	0.0399655	0.209893	LOC725720	NC_037638.1	4733384	4745332	+	2879	protein_coding	muscle%2C skeletal receptor tyrosine protein kinase%2C transcript variant X1	Pkinase_Tyr
100577504	922.176	677.896	672.119	750.316	1317.24	1212.08	757.397	1093.21	-0.52947	0.0399774	0.209893	LOC100577504	NC_037648.1	171681	192617	-	3674	protein_coding	uncharacterized LOC100577504%2C transcript variant X1	-
410820	314.942	264.979	294.345	307.611	483.776	413.369	291.422	401.585	-0.461933	0.040022	0.210006	LOC410820	NC_037639.1	14072339	14091243	+	7354	protein_coding	proton channel OtopLc%2C transcript variant X1	-
724708	1051.6	1374.52	1455.79	1133.69	694.02	952.851	1293.97	926.853	0.481149	0.0400925	0.210255	LOC724708	NC_037645.1	6253772	6254681	+	585	protein_coding	39S ribosomal protein L23%2C mitochondrial	-
726609	4122.29	4206.89	4200.51	3425.71	3316.71	3744.34	4176.56	3495.59	0.256776	0.040231	0.210861	LOC726609	NC_037638.1	998602	1000877	-	1831	protein_coding	N-alpha-acetyltransferase 11%2C transcript variant X2	Acetyltransf_1
413533	409.856	455.988	505.261	397.065	254.224	347.31	457.035	332.866	0.456439	0.040268	0.210933	LOC413533	NC_037653.1	1250749	1252421	-	1410	protein_coding	GTP-binding protein 10 homolog	-
727390	231.892	289.323	224.977	291.181	345.401	358.32	248.731	331.634	-0.413687	0.0403259	0.211014	LOC727390	NC_037638.1	11650540	11659612	+	1729	protein_coding	uncharacterized LOC727390%2C transcript variant X3	-
novel.346	25.8856	47.7523	40.3084	26.471	11.7994	19.017	37.9821	19.0958	0.987204	0.0403297	0.211014	-	NC_037647.1	11998338	12000036	-	1461	-	-	-
551396	492.906	415.726	389.023	552.24	553.499	540.483	432.552	548.741	-0.344313	0.040386	0.211188	LOC551396	NC_037640.1	3305679	3309316	+	3138	protein_coding	integrator complex subunit 4	-
107963964	101.385	63.6698	89.0534	114.099	128.721	129.115	84.7029	123.978	-0.551778	0.0404226	0.211237	LOC107963964	NC_037643.1	13395375	13398982	+	2049	protein_coding	uncharacterized LOC107963964%2C transcript variant X1	-
552154	4399.48	15405.3	8774.1	4734.66	7657.81	3296.94	9526.28	5229.8	0.865215	0.0404417	0.211237	LOC552154	NC_037648.1	6914958	6940263	+	1015	protein_coding	uncharacterized LOC552154	-
551311	1294.28	1526.2	1577.65	1231.36	528.828	1107.99	1466.04	956.058	0.616401	0.0404732	0.21128	LOC551311	NC_037642.1	31398	33049	-	1226	protein_coding	ribosome production factor 2 homolog%2C transcript variant X1	-
411907	69.0284	69.2877	85.3038	107.71	160.901	84.0751	74.5399	117.562	-0.654528	0.0405703	0.211666	LOC411907	NC_037641.1	3406438	3414622	-	3728	protein_coding	cytoplasmic polyadenylation element-binding protein 1%2C transcript variant X1	-
408864	62.557	59.9245	63.7435	80.3258	123.357	81.0724	62.075	94.9185	-0.609913	0.0406085	0.211744	LOC408864	NC_037642.1	12613391	12615478	+	1282	protein_coding	waprin-Phi1%2C transcript variant X1	-
409986	1410.77	1626.39	1298.3	2072.95	1776.35	1666.49	1445.15	1838.6	-0.347499	0.0406456	0.211817	LOC409986	NC_037643.1	17020699	17025858	+	2867	protein_coding	peroxisomal multifunctional enzyme type 2%2C transcript variant X1	adh_short
107964702	62.557	88.9504	102.177	61.1571	31.1075	58.0518	84.5615	50.1055	0.75288	0.0406826	0.211888	LOC107964702	NC_037644.1	4954179	4973257	+	2042	protein_coding	uncharacterized LOC107964702	-
727071	2238.03	2597.35	2638.79	2187.05	1600.43	2015.8	2491.39	1934.43	0.364908	0.0407643	0.212193	LOC727071	NC_037641.1	3725057	3727988	-	2066	protein_coding	acylglycerol kinase%2C mitochondrial	-
551968	44976.3	37829.2	43052.1	34126.6	35658.9	34438.8	41952.6	34741.4	0.272097	0.0407887	0.212199	LOC551968	NC_037652.1	5174985	5177250	+	1193	protein_coding	aldose reductase	Aldo_ket_red
413592	320.335	362.356	446.204	323.129	226.334	269.24	376.298	272.901	0.462892	0.0408613	0.212456	LOC413592	NC_037643.1	4790479	4795247	+	3482	protein_coding	probable ATP-dependent RNA helicase DHX34	DUF1605
408543	408.778	367.037	355.276	597.879	483.776	418.374	377.03	500.009	-0.408459	0.0409328	0.212706	LOC408543	NC_037652.1	3647007	3679366	+	6016	protein_coding	RING finger protein 44%2C transcript variant X6	-
100576986	21.5714	15.9174	18.7481	34.6861	41.8343	27.0241	18.7456	34.5148	-0.882724	0.0409885	0.212874	LOC100576986	NC_037639.1	14032414	14043752	-	7423	protein_coding	uncharacterized LOC100576986%2C transcript variant X2	-
551560	652.534	1410.1	1210.19	1866.66	1449.18	1578.41	1090.94	1631.42	-0.580229	0.0410364	0.212984	LOC551560	NC_037648.1	10031601	10034209	+	1562	protein_coding	cytochrome P450 6k1	p450
102656893	482.12	591.754	543.694	463.699	303.567	422.377	539.19	396.547	0.442573	0.0410562	0.212984	LOC102656893	NC_037646.1	7838190	7839967	-	1558	protein_coding	solute carrier family 25 member 51	Mito_carr
408538	1816.31	812.726	909.282	1587.35	1633.68	2371.12	1179.44	1864.05	-0.660737	0.0411342	0.213267	LOC408538	NC_037652.1	4563535	4565939	+	1644	protein_coding	uncharacterized LOC408538	-
102655844	30.1999	96.4409	54.3694	31.9477	38.6162	17.0152	60.3368	29.1931	1.05168	0.0412623	0.213695	LOC102655844	NC_037651.1	10008243	10010132	+	1805	protein_coding	cyclin-dependent kinase inhibitor 1C	-
552802	652.534	769.655	745.236	613.397	477.34	594.531	722.475	561.756	0.362706	0.0412922	0.213695	LOC552802	NC_037640.1	12272911	12274141	-	861	protein_coding	COX assembly mitochondrial protein homolog	-
100577293	391.52	482.205	472.452	357.815	160.901	350.313	448.726	289.676	0.63042	0.0412995	0.213695	LOC100577293	NC_037640.1	9846619	9848006	-	1059	protein_coding	uncharacterized LOC100577293	-
409920	6773.41	7144.12	6537.45	4632.42	5350.49	6251.58	6818.33	5411.5	0.333448	0.0413104	0.213695	LOC409920	NC_037647.1	3194794	3197542	+	1971	protein_coding	ubiquitin-conjugating enzyme E2 variant 2	UQ_con
724930	418.485	524.339	562.442	414.408	96.5406	312.279	501.755	274.409	0.869613	0.0413732	0.213898	LOC724930	NC_037643.1	16361827	16364777	+	2341	protein_coding	caspase-8	Peptidase_C14
100576226	346.221	399.809	470.577	359.64	198.445	281.251	405.535	279.779	0.534462	0.0414228	0.213935	LOC100576226	NC_037651.1	8116661	8117909	-	942	protein_coding	uncharacterized protein C7orf50 homolog	-
551055	183.357	147.939	167.795	282.053	178.064	244.218	166.364	234.778	-0.499598	0.0414464	0.213935	LOC551055	NC_037643.1	9083191	9094373	+	2258	protein_coding	1-acylglycerol-3-phosphate O-acyltransferase Pnpla3%2C transcript variant X1	-
551291	4589.31	4749.01	4620.46	6954.57	5382.67	5269.71	4652.93	5868.98	-0.335055	0.0414507	0.213935	LOC551291	NC_037640.1	3318321	3326801	-	7560	protein_coding	spectrin alpha chain%2C transcript variant X2	SH3_1
409674	16.1785	8.42688	23.4351	28.2966	33.2529	36.0322	16.0135	32.5272	-1.02148	0.041479	0.213961	LOC409674	NC_037652.1	5238092	5250405	-	4348	protein_coding	uncharacterized LOC409674%2C transcript variant X3	-
551290	245.914	155.429	202.479	282.966	253.151	301.269	201.274	279.129	-0.474016	0.0415158	0.214029	LOC551290	NC_037639.1	13382810	13385215	+	1173	protein_coding	cathepsin O	Peptidase_C1
727015	435.742	480.332	461.203	416.233	302.494	332.297	459.092	350.341	0.388953	0.041669	0.214698	LOC727015	NC_037645.1	1962706	1963929	-	1084	protein_coding	RWD domain-containing protein 2A	RWD
551927	210.321	224.717	254.036	288.442	310.003	291.26	229.691	296.568	-0.36724	0.041799	0.215246	LOC551927	NC_037642.1	9490388	9492584	+	1323	protein_coding	alcohol dehydrogenase [NADP(+)]%2C transcript variant X1	Aldo_ket_red
551597	263.171	394.191	318.717	256.495	151.247	253.226	325.36	220.323	0.561712	0.0418355	0.215312	LOC551597	NC_037640.1	10305789	10419816	+	7823	protein_coding	cysteine-rich venom protein%2C transcript variant X1	SCP
412301	172.571	99.2499	141.548	272.925	148.029	221.198	137.79	214.05	-0.638706	0.0418756	0.215343	LOC412301	NC_037651.1	9057679	9060335	+	1751	protein_coding	testicular acid phosphatase homolog%2C transcript variant X5	Acid_phosphat_A
726547	1630.8	1675.08	1431.42	2192.53	1824.62	1880.68	1579.1	1965.94	-0.316417	0.0419093	0.215343	LOC726547	NC_037650.1	6173085	6242865	-	21979	protein_coding	protein abrupt%2C transcript variant X11	-
100576143	311.706	364.228	434.955	324.041	135.157	247.221	370.297	235.473	0.651778	0.0419364	0.215343	LOC100576143	NC_037643.1	16619822	16622941	-	2054	protein_coding	HAUS augmin-like complex subunit 3%2C transcript variant X1	-
102654345	531.734	661.042	686.18	514.815	216.68	471.421	626.319	400.972	0.642665	0.0419418	0.215343	LOC102654345	NC_037641.1	5911779	5912907	-	728	protein_coding	uncharacterized protein C6orf203 homolog	-
411916	166.1	114.231	125.612	182.559	195.227	183.164	135.314	186.983	-0.469133	0.0419595	0.215343	LOC411916	NC_037645.1	6323956	6326061	-	1346	protein_coding	2-amino-3-ketobutyrate coenzyme A ligase%2C mitochondrial%2C transcript variant X1	Aminotran_1_2
413539	1085.04	1196.62	1489.53	1107.22	689.729	931.832	1257.06	909.593	0.466454	0.0420641	0.215619	LOC413539	NC_037649.1	919461	926121	-	3856	protein_coding	insulin-degrading enzyme%2C transcript variant X1	-
413343	1064.55	1248.11	1255.18	725.67	1090.91	872.779	1189.28	896.453	0.408591	0.042091	0.215619	LOC413343	NC_037648.1	9924452	9926273	+	1228	protein_coding	nucleoporin Nup37%2C transcript variant X2	-
725859	474.57	499.995	564.317	435.402	385.09	398.356	512.961	406.283	0.336273	0.0420967	0.215619	LOC725859	NC_037652.1	7610946	7612259	-	1158	protein_coding	cell division cycle-associated protein 7	-
107964020	175.807	102.059	96.5526	176.169	210.244	177.158	124.806	187.857	-0.592902	0.0421078	0.215619	LOC107964020	NC_037648.1	12939620	12956700	+	4840	protein_coding	alpha-tocopherol transfer protein%2C transcript variant X4	-
102654925	120.8	142.321	167.795	104.058	40.7616	108.097	143.639	84.3055	0.766374	0.0421376	0.215651	LOC102654925	NC_037652.1	7439551	7441240	+	1184	protein_coding	uncharacterized LOC102654925	-
726232	327.885	385.764	390.897	271.099	99.7586	291.26	368.182	220.706	0.737159	0.0422166	0.215764	LOC726232	NC_037640.1	4372856	4374086	+	864	protein_coding	COMM domain-containing protein 5%2C transcript variant X1	-
408874	6564.17	3890.41	5045.11	6345.73	7063.55	7722.9	5166.56	7044.06	-0.447288	0.0422303	0.215764	LOC408874	NC_037643.1	14274838	14504373	+	20206	protein_coding	uncharacterized LOC408874%2C transcript variant X13	PH
409611	265.328	222.844	248.412	315.826	316.439	308.275	245.528	313.513	-0.353642	0.042249	0.215764	LOC409611	NC_037652.1	7909918	8044316	-	6886	protein_coding	disintegrin and metalloproteinase domain-containing protein 10%2C transcript variant X3	-
100576446	1575.79	1016.84	1212.06	764.007	1100.56	887.793	1268.23	917.454	0.467164	0.0422543	0.215764	LOC100576446	NC_037638.1	12514763	12530574	+	3436	protein_coding	solute carrier family 26 member 6%2C transcript variant X2	Sulfate_transp
726174	227.578	235.953	212.791	181.646	165.192	173.155	225.44	173.331	0.378287	0.0423469	0.216116	LOC726174	NC_037643.1	4801379	4802216	+	707	protein_coding	succinate dehydrogenase assembly factor 4%2C mitochondrial	-
551768	557.62	651.679	626.186	534.897	411.907	482.431	611.828	476.411	0.360456	0.0425228	0.216892	LOC551768	NC_037651.1	1776986	1778695	+	1140	protein_coding	B-cell receptor-associated protein 31	-
413660	685.97	758.419	838.976	677.292	569.59	531.475	761.122	592.785	0.360461	0.0426705	0.217524	LOC413660	NC_037649.1	5230693	5234800	+	2482	protein_coding	ATP-dependent RNA helicase DDX54	DEAD
550734	4525.67	4813.62	4612.96	3117.19	4097.61	3924.5	4650.75	3713.1	0.325012	0.0427465	0.217688	LOC550734	NC_037651.1	6356826	6359193	+	1436	protein_coding	thioredoxin-like protein 1	-
novel.279	43.1427	44.9434	39.371	26.471	13.9448	30.0268	42.4857	23.4809	0.849326	0.0427504	0.217688	-	NC_037645.1	6406397	6407374	+	895	-	-	-
552601	621.256	682.577	724.613	534.897	430.142	594.531	676.149	519.856	0.379012	0.0427776	0.217705	LOC552601	NC_037640.1	4313003	4314925	-	1319	protein_coding	lys-63-specific deubiquitinase BRCC36%2C transcript variant X2	Mov34
113218803	262.092	313.667	336.528	238.239	109.413	238.213	304.096	195.288	0.63763	0.0428146	0.217772	LOC113218803	NC_037642.1	13294852	13298000	+	1234	protein_coding	uncharacterized LOC113218803	-
411291	1377.33	2018.71	1512.03	948.392	1467.42	1121	1636.02	1178.94	0.473235	0.0429314	0.218207	LOC411291	NC_037646.1	11994692	11998851	+	1742	protein_coding	leucine-rich repeat-containing protein 58	-
552510	805.691	1080.51	1075.2	803.258	238.133	689.616	987.135	577.002	0.774187	0.0429522	0.218207	LOC552510	NC_037640.1	8109164	8112973	+	3329	protein_coding	U6 small nuclear RNA (adenine-(43)-N(6))-methyltransferase%2C transcript variant X1	-
552596	359.163	386.7	404.021	334.082	233.843	298.266	383.295	288.73	0.407577	0.0429718	0.218207	LOC552596	NC_037645.1	2246610	2249072	+	1295	protein_coding	peroxisome assembly protein 12%2C transcript variant X1	-
107964236	171.492	202.245	202.479	160.652	65.4331	134.12	192.072	120.068	0.675232	0.0430168	0.218314	LOC107964236	NC_037640.1	2604384	2605460	+	1077	protein_coding	SPX and EXS domain-containing protein 4	RRM_1
411264	38.8285	41.1981	67.4931	69.3722	65.4331	118.105	49.1732	84.3036	-0.775135	0.0430784	0.218505	LOC411264	NC_037645.1	5986450	6124292	-	7093	protein_coding	aryl hydrocarbon receptor protein 1%2C transcript variant X1	PAS
725749	269.642	248.125	275.597	214.506	150.174	217.194	264.455	193.958	0.445358	0.0431586	0.218623	LOC725749	NC_037647.1	8163526	8166051	+	1811	protein_coding	tubulin epsilon and delta complex protein 1	-
552053	825.105	804.299	854.912	613.397	571.735	762.681	828.105	649.271	0.350884	0.0431724	0.218623	LOC552053	NC_037652.1	2761034	2762120	-	751	protein_coding	protein N-lysine methyltransferase FAM173B	-
552102	583.506	528.084	623.374	450.92	380.799	508.454	578.321	446.724	0.371944	0.0431736	0.218623	LOC552102	NC_037642.1	5394339	5395460	-	825	protein_coding	proteasome assembly chaperone 1	-
552748	449.763	517.785	569.004	440.879	378.654	374.334	512.184	397.956	0.364087	0.0432202	0.218738	LOC552748	NC_037642.1	6593927	6596553	-	1478	protein_coding	histone acetyltransferase type B catalytic subunit	-
551272	1760.22	1789.31	1616.08	2339.49	1886.83	2156.93	1721.87	2127.75	-0.305635	0.043343	0.219238	LOC551272	NC_037650.1	10352676	10416646	+	12347	protein_coding	talin-1%2C transcript variant X5	Band_41
411133	95.9926	69.2877	84.3664	86.7153	185.572	128.114	83.2155	133.467	-0.680386	0.0433868	0.219338	LOC411133	NC_037642.1	13540897	13561269	+	6231	protein_coding	T-box transcription factor TBX20%2C transcript variant X2	T-box
107966117	184.435	203.181	224.977	133.268	65.4331	177.158	204.198	125.286	0.703403	0.0434391	0.219468	LOC107966117	NC_037639.1	15541973	15543286	-	1314	protein_coding	uncharacterized LOC107966117	-
113219102	204.928	231.271	214.665	189.861	101.904	154.138	216.955	148.634	0.54312	0.0434608	0.219468	LOC113219102	NC_037648.1	4405160	4406812	-	1202	protein_coding	sex determination protein fruitless-like	BTB
727122	586.741	675.087	725.551	572.321	463.395	519.464	662.46	518.393	0.353622	0.0437725	0.220921	LOC727122	NC_037648.1	4367397	4373909	+	1477	protein_coding	methyltransferase-like protein 17%2C mitochondrial	-
551383	917.862	1235.01	1203.63	951.13	839.903	807.721	1118.83	866.251	0.369341	0.0438738	0.221286	LOC551383	NC_037638.1	5031404	5033046	-	1184	protein_coding	protein MAK16 homolog A	-
100577886	111.093	102.059	136.861	94.9304	56.8517	80.0715	116.671	77.2845	0.590869	0.0438935	0.221286	LOC100577886	NC_037653.1	5234491	5243375	+	7212	protein_coding	general transcription factor 3C polypeptide 1	B-block_TFIIIC
552664	990.126	1037.44	860.537	869.891	697.238	690.617	962.702	752.582	0.354611	0.0440111	0.221756	LOC552664	NC_037641.1	12138114	12140627	-	1982	protein_coding	probable ATP-dependent RNA helicase DDX28	DEAD
725099	5691.61	5559.87	5846.59	6053.64	8348.62	7156.39	5699.35	7186.22	-0.334347	0.0442225	0.222699	LOC725099	NC_037650.1	10418817	10423512	-	2774	protein_coding	spermidine synthase%2C transcript variant X2	-
551963	331.121	310.858	371.212	286.617	183.427	265.237	337.73	245.094	0.46096	0.0442597	0.222763	LOC551963	NC_037649.1	2818711	2820951	+	1308	protein_coding	protein spindle-F%2C transcript variant X2	-
552195	128.35	93.632	69.3679	130.529	154.465	149.133	97.1165	144.709	-0.578249	0.0444604	0.223444	LOC552195	NC_037642.1	5443439	5470655	+	7797	protein_coding	uncharacterized LOC552195%2C transcript variant X4	-
552616	322.492	333.33	348.714	274.751	251.006	271.242	334.845	265.666	0.333641	0.0444613	0.223444	LOC552616	NC_037652.1	9294635	9296069	-	514	protein_coding	iron-sulfur cluster assembly 1 homolog%2C mitochondrial	-
413332	348.378	347.375	404.958	678.205	393.671	471.421	366.904	514.432	-0.48836	0.0444684	0.223444	LOC413332	NC_037644.1	1719748	1750955	-	13033	protein_coding	spectrin beta chain%2C non-erythrocytic 5%2C transcript variant X1	CH
100577440	65.7927	52.4339	69.3679	77.5874	140.52	82.0733	62.5315	100.06	-0.675913	0.0445494	0.223699	LOC100577440	NC_037646.1	7563266	7565146	+	1558	protein_coding	uncharacterized LOC100577440%2C transcript variant X1	OTU
726446	33.4356	43.0707	46.8702	44.7268	101.904	68.0608	41.1255	71.5639	-0.792598	0.0445682	0.223699	LOC726446	NC_037638.1	367913	369386	+	1474	protein_coding	uncharacterized LOC726446	-
100577365	169.335	188.2	175.295	193.512	285.331	249.223	177.61	242.689	-0.448185	0.0446171	0.223821	LOC100577365	NC_037638.1	17704369	17769291	+	5522	protein_coding	homeobox protein invected%2C transcript variant X1	-
408900	2954.2	3318.32	2947.2	2319.41	2750.33	2469.2	3073.24	2512.98	0.290589	0.0446452	0.223839	LOC408900	NC_037644.1	13807030	13813632	-	3354	protein_coding	tyrosine-protein phosphatase non-receptor type 61F	Y_phosphatase
novel.230	79.8141	44.007	73.1175	39.2501	37.5436	43.0384	65.6462	39.944	0.713792	0.0446991	0.223987	-	NC_037643.1	2948979	2952588	-	3610	-	-	-
552024	105.7	294.004	234.351	690.071	197.372	331.296	211.352	406.246	-0.942441	0.0447624	0.224082	LOC552024	NC_037645.1	8626452	8629999	+	2550	protein_coding	myo-inositol 2-dehydrogenase	GFO_IDH_MocA
725976	4238.78	4847.33	5160.41	3307.96	4220.97	3803.4	4748.84	3777.44	0.330369	0.0447673	0.224082	LOC725976	NC_037638.1	20609761	20611525	-	1353	protein_coding	46 kDa FK506-binding nuclear protein	FKBP_C
725261	2.15714	4.6816	2.81221	9.12793	10.7267	11.0098	3.21698	10.2882	-1.66433	0.0448015	1	LOC725261	NC_037644.1	8698996	8707456	-	1208	protein_coding	carbonic anhydrase 6%2C transcript variant X1	-
107965473	1728.95	1878.26	2098.85	1629.33	804.505	1489.33	1902.02	1307.72	0.540189	0.0448491	0.224368	LOC107965473	NC_037651.1	8350370	8351331	-	877	protein_coding	uncharacterized LOC107965473	-
412442	1727.87	1819.27	1853.25	1270.61	1494.23	1601.43	1800.13	1455.42	0.307006	0.0449221	0.224503	LOC412442	NC_037642.1	1001239	1003036	+	1090	protein_coding	retinol dehydrogenase 13	adh_short
100578746	185.514	224.717	224.04	178.907	135.157	154.138	211.423	156.067	0.437166	0.0449252	0.224503	LOC100578746	NC_037642.1	10862787	10864720	+	1446	protein_coding	aprataxin and PNK-like factor%2C transcript variant X2	-
408655	2674.85	2883.87	3081.25	2009.97	1404.13	2714.42	2879.99	2042.84	0.495411	0.0449757	0.224624	LOC408655	NC_037639.1	15993448	15996382	-	2412	protein_coding	acidic fibroblast growth factor intracellular-binding protein%2C transcript variant X2	-
412195	237.285	248.125	261.536	210.855	150.174	195.174	248.982	185.401	0.423772	0.0449987	0.224624	LOC412195	NC_037640.1	1935620	1945038	+	1958	protein_coding	histone-lysine N-methyltransferase SMYD3%2C transcript variant X5	-
412778	541.441	495.313	451.829	592.402	614.642	644.576	496.194	617.207	-0.315392	0.0450443	0.224729	LOC412778	NC_037638.1	20349092	20384417	+	13176	protein_coding	chondroitin sulfate proteoglycan 4%2C transcript variant X1	-
408915	131.585	150.747	115.301	267.448	185.572	142.127	132.545	198.383	-0.583175	0.0450855	0.224763	LOC408915	NC_037644.1	12538654	12721782	-	19014	protein_coding	protein couch potato%2C transcript variant X2	-
100577667	251.307	154.493	279.346	282.053	382.944	332.297	228.382	332.431	-0.541505	0.0451235	0.224763	LOC100577667	NC_037646.1	8542012	8544501	-	1910	protein_coding	WAS/WASL-interacting protein family member 3	-
552709	870.405	1049.61	866.161	1173.85	1229.28	1074.96	928.727	1159.36	-0.319684	0.045125	0.224763	LOC552709	NC_037645.1	9865399	10413008	+	10291	protein_coding	polypyrimidine tract-binding protein 2%2C transcript variant X6	-
412460	8135.64	10730.2	9427.47	6576.67	7102.17	8427.52	9431.11	7368.79	0.356064	0.0452651	0.225338	LOC412460	NC_037649.1	7680144	7683879	+	2395	protein_coding	putative cystathionine gamma-lyase 2%2C transcript variant X1	Cys_Met_Meta_PP
100578479	262.092	360.483	358.088	272.012	99.7586	228.204	326.888	199.992	0.707535	0.0452965	0.225371	LOC100578479	NC_037638.1	11735904	11738866	-	1650	protein_coding	DNA polymerase delta subunit 3%2C transcript variant X2	-
725703	23.7285	39.3254	41.2458	87.6281	42.9069	55.0492	34.7666	61.8614	-0.830494	0.045333	0.22543	LOC725703	NC_037641.1	11938838	11940730	+	1268	protein_coding	uncharacterized LOC725703	-
724851	266.406	199.436	254.974	242.803	414.052	378.338	240.272	345.064	-0.521652	0.0453971	0.22561	LOC724851	NC_037639.1	11473642	11553047	-	5165	protein_coding	LIM domain only protein 3%2C transcript variant X3	LIM
725817	445.449	455.988	497.761	398.89	352.91	368.329	466.399	373.376	0.320607	0.0454188	0.22561	LOC725817	NC_037638.1	11071285	11073537	+	1264	protein_coding	diphosphomevalonate decarboxylase	GHMP_kinases
551078	2148.51	2399.79	2433.5	1665.85	2084.2	1883.68	2327.27	1877.91	0.309901	0.0454525	0.225655	LOC551078	NC_037652.1	9023033	9025082	+	1234	protein_coding	NADH-quinone oxidoreductase subunit I	-
409062	883.348	923.211	978.65	822.426	671.493	750.67	928.403	748.197	0.310949	0.0455262	0.225898	LOC409062	NC_037638.1	22826779	22829233	+	1570	protein_coding	COP9 signalosome complex subunit 2	-
409185	336.513	271.533	320.592	373.332	375.436	462.413	309.546	403.727	-0.383862	0.0456252	0.226267	LOC409185	NC_037652.1	1434142	1470719	-	2170	protein_coding	uncharacterized LOC409185%2C transcript variant X2	-
727151	4.31427	3.74528	5.62442	14.6047	12.8721	10.0089	4.56133	12.4952	-1.45375	0.0457994	1	LOC727151	NC_037651.1	9855145	9856459	+	1110	protein_coding	tetratricopeptide repeat protein 12-like%2C transcript variant X1	-
107966086	86.2855	67.415	53.432	86.7153	124.43	103.092	69.0442	104.746	-0.602804	0.0458692	0.227353	LOC107966086	NC_037639.1	14256902	14258696	-	1603	protein_coding	uncharacterized LOC107966086	-
409442	2084.87	1926.95	2061.35	2206.22	3026.01	2462.2	2024.39	2564.81	-0.341188	0.0459821	0.22749	LOC409442	NC_037643.1	4861057	4863736	-	1175	protein_coding	protein NipSnap	-
726318	2371.77	2467.2	2083.85	2491.01	3543.04	2902.59	2307.61	2978.88	-0.36822	0.0459822	0.22749	LOC726318	NC_037642.1	7326760	7347720	+	2297	protein_coding	UPF0676 protein C1494.01%2C transcript variant X2	2OG-FeII_Oxy
725158	50.6927	43.0707	44.9954	55.6804	121.212	61.0545	46.2529	79.3157	-0.775573	0.0459953	0.22749	LOC725158	NC_037650.1	8695403	8696959	+	817	protein_coding	peptidoglycan-recognition protein 1	-
412799	3751.26	3225.62	3429.02	6452.53	3723.25	4183.74	3468.64	4786.51	-0.464766	0.0460112	0.22749	LOC412799	NC_037644.1	8587898	8617016	-	3978	protein_coding	moesin/ezrin/radixin homolog 1%2C transcript variant X3	Band_41
724195	165.021	134.83	169.67	192.599	203.808	233.208	156.507	209.872	-0.423616	0.0460229	0.22749	LOC724195	NC_037638.1	20697637	21007211	-	7924	protein_coding	B-cell receptor CD22%2C transcript variant X8	-
724367	40.9856	34.6438	50.6198	3.65117	35.3982	10.0089	42.0831	16.3528	1.37631	0.046053	0.22749	LOC724367	NC_037639.1	4828926	4829893	+	968	protein_coding	protein lethal(2)essential for life	-
413821	579.191	644.188	637.435	907.316	840.976	654.584	620.271	800.959	-0.368737	0.0460922	0.22749	LOC413821	NC_037646.1	7510346	7514584	-	3056	protein_coding	histone deacetylase complex subunit SAP130-A%2C transcript variant X1	-
409138	35.5928	43.0707	32.8091	64.8083	76.1598	43.0384	37.1575	61.3355	-0.721222	0.0460963	0.22749	LOC409138	NC_037638.1	14166383	14180925	+	7434	protein_coding	synaptotagmin 7%2C transcript variant X1	C2
113219105	5.39284	6.55424	7.49923	11.8663	31.1075	10.0089	6.4821	17.6609	-1.43493	0.0461374	1	LOC113219105	NC_037648.1	4421781	4423879	-	412	protein_coding	lactosylceramide 4-alpha-galactosyltransferase-like	Gly_transf_sug
550935	9478.46	10165.6	10175.5	7213.8	9172.43	7843	9939.87	8076.41	0.299602	0.0462322	0.227855	LOC550935	NC_037648.1	15094307	15102991	-	5134	protein_coding	splicing factor 3B subunit 3	-
552619	22.6499	16.8538	22.4977	31.035	47.1976	33.0295	20.6671	37.0874	-0.842136	0.0462509	0.227855	LOC552619	NC_037648.1	13860606	13923685	-	3327	protein_coding	homeobox protein onecut	CUT
552265	1328.8	1336.13	1382.67	1533.49	1617.59	1676.5	1349.2	1609.19	-0.254055	0.0462541	0.227855	LOC552265	NC_037649.1	7874098	7907277	+	10121	protein_coding	rho GTPase-activating protein 32%2C transcript variant X6	RhoGAP
726400	66.8713	44.9434	51.5572	83.0641	83.6685	77.0688	54.4573	81.2672	-0.581935	0.0463222	0.227855	LOC726400	NC_037644.1	13468072	13470546	+	2306	protein_coding	forkhead box protein I1-ema	Fork_head
413869	1085.04	986.881	989.899	876.281	817.377	837.748	1020.61	843.802	0.273905	0.0463457	0.227855	LOC413869	NC_037639.1	4514526	4516478	-	1613	protein_coding	retinol dehydrogenase 11	adh_short
409945	1912.3	2125.45	2341.63	1799.11	1718.42	1707.52	2126.46	1741.69	0.288112	0.0463477	0.227855	LOC409945	NC_037651.1	9049275	9052028	+	1847	protein_coding	aspartate--tRNA ligase%2C cytoplasmic	tRNA-synt_2
727019	55.007	38.3891	46.8702	35.5989	12.8721	26.0232	46.7554	24.8314	0.902227	0.046363	0.227855	LOC727019	NC_037638.1	2113180	2114431	-	882	protein_coding	uncharacterized LOC727019	-
724196	5.39284	11.2358	15.9359	20.0814	28.9622	23.0206	10.8548	24.0214	-1.13125	0.04637	0.227855	LOC724196	NC_037638.1	22665102	22701943	-	4335	protein_coding	retinal homeobox protein Rx1	-
100576348	670.87	725.648	812.729	565.019	241.351	606.542	736.416	470.971	0.644285	0.0464413	0.228002	LOC100576348	NC_037646.1	1642696	1644343	-	1320	protein_coding	uncharacterized LOC100576348%2C transcript variant X3	-
100576774	416.328	421.344	444.329	347.774	106.195	307.274	427.334	253.748	0.750644	0.0464498	0.228002	LOC100576774	NC_037649.1	9266502	9270256	+	2467	protein_coding	uncharacterized LOC100576774%2C transcript variant X2	-
[truncated: 8,442 more rows]
