# Supplementary material for: H3K4me1 Modification Functions in Caste Differentiation in Honey Bees
Source: Int J Mol Sci. 2023 Mar 25;24(7):6217. doi: 10.3390/ijms24076217 (PMC10094490; doi:10.3390/ijms24076217)
Supplement: Supplementary file 1 [file ijms-24-06217-s001.zip › Table S5.xlsx]

## Sheet: R4QvsR4w_deg
DEGs of 4Q vs 4W
gene_id	R4Q1	R4Q2	R4Q3	R4w1	R4w2	R4w3	R4Q	R4w	log2FoldChange	pvalue	padj	gene_name	gene_chr	gene_start	gene_end	gene_strand	gene_length	gene_biotype	gene_description	tf_family
551869	7504.09	7602.7	6368.67	51.6891	34.1497	41.8591	7158.49	42.566	7.39692	2.85632e-221	2.76177e-217	LOC551869	NC_037649.1	7005427	7011763	-	4519	protein_coding	vitamin K-dependent gamma-carboxylase	VKG_Carbox
551179	33778.1	40108.3	54065.8	2106.33	2264.96	2091.96	42650.7	2154.42	4.3072	1.14516e-83	5.53626e-80	LOC551179	NC_037644.1	13421090	13423725	-	1515	protein_coding	methyl farnesoate epoxidase	p450
725026	4261.8	3052.84	2258.25	97.4141	97.8343	100.661	3190.96	98.6365	5.01552	2.44289e-73	7.87345e-70	LOC725026	NC_037646.1	7565208	7569909	-	1661	protein_coding	retinol dehydrogenase 10-A%2C transcript variant X3	adh_short
100577537	5546.16	5770.35	4959.28	415.501	213.205	249.161	5425.26	292.622	4.21309	2.32211e-52	5.61312e-49	LOC100577537	NC_037648.1	194850	203179	-	3744	protein_coding	uncharacterized LOC100577537%2C transcript variant X1	-
novel.314	603.935	372.351	576.72	32.8027	22.1512	20.9295	517.669	25.2945	4.35713	7.42147e-41	1.43516e-37	-	NC_037646.1	11120667	11126928	-	3361	-	-	-
100577440	616.493	480.136	377.086	27.8326	35.0727	19.9329	491.239	27.6127	4.14806	7.72039e-38	1.24414e-34	LOC100577440	NC_037646.1	7563266	7565146	+	1558	protein_coding	uncharacterized LOC100577440%2C transcript variant X1	OTU
102655073	328.796	272.186	282.388	20.8744	23.0741	30.896	294.457	24.9482	3.56194	1.86521e-35	2.57638e-32	LOC102655073	NC_037638.1	15195053	15195486	-	434	protein_coding	histone H4	-
102653922	1999.04	2454.03	1647.41	201.786	138.445	245.175	2033.49	195.135	3.38214	7.75563e-35	9.37365e-32	LOC102653922	NC_037649.1	6999089	7004422	-	2758	protein_coding	organic cation transporter protein	Sugar_tr
552523	488.628	287.429	98.9639	22252.2	11095.9	20592.7	291.674	17980.2	-5.94776	1.13442e-34	1.21875e-31	LOC552523	NC_037642.1	9283687	9289087	-	3451	protein_coding	L-threonine ammonia-lyase%2C transcript variant X1	-
551005	1166.77	1176.93	1190.98	4203.72	4036.13	3747.39	1178.23	3995.74	-1.76177	1.6194e-33	1.56579e-30	LOC551005	NC_037652.1	1370111	1421934	-	5530	protein_coding	hexokinase type 2%2C transcript variant X2	-
412858	3.42496	29.3961	15.3565	810.127	670.996	589.017	16.0592	690.047	-5.42047	3.42387e-33	3.00959e-30	LOC412858	NC_037642.1	4169969	4215691	-	6978	protein_coding	hemicentin-2	-
552636	133.574	174.199	109.202	2829.98	2739.36	1297.63	138.991	2288.99	-4.04363	1.78404e-32	1.43749e-29	LOC552636	NC_037638.1	5314561	5321069	+	1715	protein_coding	dipeptidase 1%2C transcript variant X1	-
725089	494.336	930.877	574.161	17.8924	13.8445	38.8692	666.458	23.5353	4.82798	8.65118e-32	6.43448e-29	LOC725089	NC_037639.1	9048785	9050117	+	773	protein_coding	cuticular protein	-
408930	551.419	1172.58	551.126	4.97011	1.84593	18.9363	758.374	8.5841	6.47635	2.16343e-29	1.49416e-26	TyHyd	NC_037644.1	9098081	9111467	+	3177	protein_coding	tyrosine hydroxylase%2C transcript variant X1	-
725439	67.3576	127.383	159.537	3115.26	3663.25	1422.21	118.092	2733.58	-4.52936	7.71655e-29	4.97409e-26	LOC725439	NC_037645.1	5123531	5133536	-	1814	protein_coding	uncharacterized LOC725439%2C transcript variant X1	-
411665	36.5329	40.2836	47.7757	429.417	294.426	473.406	41.5307	399.083	-3.25734	2.61184e-28	1.57837e-25	LOC411665	NC_037638.1	1936664	1986516	-	3594	protein_coding	heparan sulfate 2-O-sulfotransferase pipe%2C transcript variant X2	-
726886	1205.59	942.853	735.404	158.049	133.83	133.55	961.281	141.81	2.76046	6.84868e-28	3.89529e-25	LOC726886	NC_037638.1	1056771	1147819	-	2528	protein_coding	uncharacterized LOC726886	-
552101	2002.46	2000.02	1962.21	500.987	346.112	346.833	1988.23	397.977	2.32102	1.36497e-27	7.33216e-25	LOC552101	NC_037639.1	12563656	12595060	+	3658	protein_coding	uncharacterized LOC552101%2C transcript variant X1	PDZ
102654975	485.203	440.942	708.957	4.97011	5.53779	25.9128	545.034	12.1402	5.49643	1.65923e-27	8.44374e-25	LOC102654975	NC_037641.1	8378760	8475988	+	26435	protein_coding	zinc finger protein 628-like%2C transcript variant X3	-
726481	307.105	349.487	274.71	1549.68	1527.51	1215.91	310.434	1431.03	-2.2061	2.08409e-27	1.00755e-24	LOC726481	NC_037643.1	17778197	17781351	-	1022	protein_coding	inositol monophosphatase 2	-
409633	541.144	248.234	253.382	12.9223	3.69186	8.96981	347.587	8.52798	5.35793	4.65501e-27	2.1433e-24	LOC409633	NC_037645.1	4202401	4206565	+	1312	protein_coding	ras-related and estrogen-regulated growth inhibitor	Ras
102654405	20919.7	24456.5	23501.4	79444.2	69060	73678	22959.2	74060.7	-1.68962	8.07836e-27	3.55044e-24	LOC102654405	NC_037638.1	13288347	13289647	+	907	protein_coding	uncharacterized LOC102654405	-
409143	27.3997	30.4849	24.741	253.475	358.111	222.252	27.5418	277.946	-3.34056	1.33534e-25	5.61364e-23	LOC409143	NC_037641.1	12179118	12181902	-	1658	protein_coding	venom serine protease 34%2C transcript variant X2	Trypsin
724536	442.962	578.123	796.83	6500.9	7332.04	3840.07	605.972	5891	-3.28025	2.9695e-25	1.19634e-22	LOC724536	NC_037638.1	6537540	6541325	-	2452	protein_coding	uncharacterized LOC724536	-
552766	307.105	400.658	368.555	48.707	63.6846	64.7819	358.773	59.0579	2.60252	3.25679e-25	1.2596e-22	LOC552766	NC_037652.1	7403869	7406083	-	1592	protein_coding	tubulin alpha chain	Tubulin
551670	170.107	123.028	118.586	1055.65	689.455	943.823	137.24	896.31	-2.71009	4.77274e-25	1.77491e-22	LOC551670	NC_037638.1	11523225	11526267	-	1770	protein_coding	argininosuccinate lyase%2C transcript variant X2	-
726040	103414	96669.6	69555.4	7689.75	15010.2	9118.31	89879.8	10606.1	3.08308	5.23547e-25	1.87488e-22	LOC726040	NC_037650.1	5750297	5759779	+	2983	protein_coding	4-coumarate--CoA ligase 1%2C transcript variant X2	AMP-binding
726019	1924.83	2443.14	2207.06	551.682	600.851	463.44	2191.68	538.657	2.02439	6.87173e-25	2.37295e-22	LOC726019	NC_037648.1	16138955	16149205	-	6664	protein_coding	protein PTHB1-like	-
100216325	4863.45	3673.42	4076.29	1208.73	1214.62	1153.12	4204.39	1192.16	1.81822	3.71629e-24	1.23906e-21	Emc	NC_037638.1	821805	824037	-	2233	protein_coding	extra macrochaetae	HLH
551401	9714.34	11293.5	11551.5	49734.9	46296.9	35607.1	10853.1	43879.6	-2.01541	4.32346e-24	1.39345e-21	LOC551401	NC_037645.1	6600113	6604711	-	3163	protein_coding	cytosolic 10-formyltetrahydrofolate dehydrogenase%2C transcript variant X1	Aldedh
725258	4766.41	6332.14	5322.72	1616.28	1486.9	1406.27	5473.76	1503.15	1.86455	5.81797e-24	1.81464e-21	LOC725258	NC_037643.1	15373592	15379377	+	2015	protein_coding	very-long-chain 3-oxoacyl-CoA reductase%2C transcript variant X2	adh_short
725414	1222.71	1289.07	1232.78	269.38	244.586	357.796	1248.19	290.587	2.10337	1.30695e-23	3.94902e-21	LOC725414	NC_037638.1	15887275	15889622	-	699	protein_coding	histone H3	Histone
412843	35446.1	61822.2	36014.3	2312.09	635	2600.25	44427.5	1849.11	4.58662	1.89013e-23	5.53809e-21	LOC412843	NC_037640.1	4849307	4859607	+	4095	protein_coding	phosphoenolpyruvate carboxykinase%2C transcript variant X2	-
408500	4237.82	4556.4	4056.67	439.357	560.24	886.018	4283.63	628.538	2.76885	2.63436e-23	7.49166e-21	LOC408500	NC_037651.1	10489342	10501816	+	5435	protein_coding	endothelin-converting enzyme homolog%2C transcript variant X3	-
100578514	391.587	555.26	277.269	17.8924	20.3052	40.8625	408.039	26.3534	3.95423	3.42351e-23	9.4577e-21	LOC100578514	NC_037639.1	9041792	9043573	-	1429	protein_coding	keratinocyte proline-rich protein	-
410821	1903.14	1491.58	1637.17	394.626	475.327	492.343	1677.3	454.099	1.88481	5.43887e-22	1.46079e-19	LOC410821	NC_037639.1	13988911	14000100	+	3514	protein_coding	tetraspanin-9%2C transcript variant X1	Tetraspannin
724150	857.383	635.827	720.047	189.858	142.137	168.433	737.752	166.809	2.14546	1.31433e-21	3.43465e-19	LOC724150	NC_037647.1	3654801	3698299	-	8986	protein_coding	B-cell lymphoma/leukemia 11B%2C transcript variant X2	-
113218574	2771.94	2432.26	3787.07	12642	13504.8	16828.4	2997.09	14325	-2.25664	1.43981e-21	3.66356e-19	LOC113218574	NC_037650.1	4433366	4434702	-	1106	protein_coding	mucin-2-like	CBM_14
100576671	2129.19	2173.13	2014.26	697.803	732.835	806.286	2105.53	745.641	1.49754	1.71249e-21	4.24566e-19	LOC100576671	NC_037650.1	3509776	3519756	-	7072	protein_coding	polycomb group protein Psc%2C transcript variant X4	-
725238	1948.8	1424.08	1534.79	386.674	404.259	285.041	1635.89	358.658	2.18888	2.72601e-21	6.58944e-19	LOC725238	NC_037638.1	15883260	15884110	+	851	protein_coding	histone H1	-
724429	44.5245	13.0649	36.6849	660.03	352.573	439.521	31.4248	484.041	-3.94291	4.28684e-21	1.01096e-18	LOC724429	NC_037641.1	7961856	7970291	-	2086	protein_coding	synaptic vesicle glycoprotein 2C-like	MFS_1
413676	1331.17	1152.98	1316.39	299.2	288.888	397.661	1266.85	328.583	1.94741	5.80327e-21	1.33599e-18	LOC413676	NC_037645.1	7356062	7383896	+	4971	protein_coding	patched domain-containing protein 3%2C transcript variant X1	-
410566	3431.81	2867.75	2281.29	555.658	416.257	666.756	2860.28	546.224	2.38871	1.16417e-20	2.61776e-18	LOC410566	NC_037651.1	10645362	10651889	-	4003	protein_coding	putative inorganic phosphate cotransporter%2C transcript variant X1	MFS_1
410368	2905.51	4064.28	5948.07	619.275	751.294	698.648	4305.95	689.739	2.64234	1.49025e-20	3.27483e-18	LOC410368	NC_037649.1	7044915	7062744	+	6661	protein_coding	cadherin-23	Cadherin
410373	45.6662	19.5974	36.6849	799.193	438.409	303.977	33.9828	513.86	-3.91827	9.1513e-20	1.96631e-17	LOC410373	NC_037649.1	8346817	8468219	+	5286	protein_coding	leucine-rich repeat-containing protein 15%2C transcript variant X2	-
100577168	1043.47	1036.48	857.402	192.84	260.276	153.483	979.12	202.2	2.27427	1.16617e-19	2.45124e-17	LOC100577168	NC_037643.1	15385274	15395615	-	2767	protein_coding	uncharacterized LOC100577168%2C transcript variant X2	-
novel.286	1097.13	1291.25	534.917	23.8565	15.6904	73.7517	974.433	37.7662	4.69179	2.37545e-19	4.87529e-17	-	NC_037645.1	4196040	4201614	-	5311	-	-	-
725272	2303.86	2299.43	2039	190.852	136.599	385.702	2214.09	237.718	3.22003	2.42025e-19	4.87529e-17	LOC725272	NC_037638.1	15877160	15877794	+	635	protein_coding	histone H3	Histone
724275	118.732	187.264	146.74	13.9163	11.0756	3.98658	150.912	9.65949	3.96257	2.82762e-19	5.57964e-17	LOC724275	NC_037639.1	3887868	3909867	+	1908	protein_coding	uncharacterized LOC724275%2C transcript variant X5	-
100577163	17.1248	13.0649	12.7971	8898.48	2427.4	946.813	14.3289	4090.9	-8.1592	5.15948e-19	9.9774e-17	LOC100577163	NC_037653.1	4774155	4775589	+	1435	protein_coding	insulin-like growth factor-binding protein complex acid labile subunit	-
724760	312.813	409.368	320.779	1724.63	2530.77	1390.32	347.654	1881.91	-2.43692	7.58569e-19	1.43816e-16	LOC724760	NC_037638.1	10820478	10832182	+	3046	protein_coding	G-protein coupled receptor Mth2%2C transcript variant X2	7tm_2
725274	144616	146659	99235.2	12915.3	17913.8	27519.4	130170	19449.5	2.74259	1.06134e-18	1.97349e-16	LOC725274	NC_037648.1	2630214	2633121	+	1309	protein_coding	3-hydroxyacyl-CoA dehydrogenase type-2	adh_short
406147	19069.1	31051	6728.69	637791	371266	232086	18949.6	413714	-4.44842	1.19266e-18	2.17583e-16	LOC406147	NC_037652.1	2619834	2629981	-	3398	protein_coding	short-chain dehydrogenase/reductase%2C transcript variant X1	adh_short
724348	234.039	214.483	183.424	767.384	1253.39	1391.32	210.649	1137.36	-2.4343	1.23252e-18	2.20689e-16	LOC724348	NC_037642.1	6875839	6878765	+	1443	protein_coding	short-chain dehydrogenase/reductase	adh_short
727221	166.682	213.394	112.614	2098.38	3082.7	932.86	164.23	2037.98	-3.63513	3.87708e-18	6.81592e-16	LOC727221	NC_037648.1	14918600	14933522	+	10283	protein_coding	vacuolar protein sorting-associated protein 13C%2C transcript variant X1	-
410449	1056.03	1072.41	773.795	125.247	164.288	235.208	967.413	174.914	2.46726	6.13837e-18	1.05986e-15	LOC410449	NC_037650.1	5747378	5751584	-	2179	protein_coding	uncharacterized LOC410449%2C transcript variant X2	-
408395	2497.94	3679.96	3388.66	178.924	496.555	426.564	3188.85	367.348	3.11753	9.6331e-18	1.63408e-15	LOC408395	NC_037649.1	10848932	10855820	-	2427	protein_coding	venom carboxylesterase-6-like%2C transcript variant X1	COesterase
726250	2581.28	1181.29	2778.67	208.744	170.749	330.886	2180.41	236.793	3.20344	1.03225e-17	1.72083e-15	LOC726250	NC_037652.1	7727328	7733724	+	4699	protein_coding	cilia- and flagella-associated protein 43-like%2C transcript variant X1	-
409972	52.5161	48.9935	51.1882	202.78	225.204	213.282	50.8993	213.755	-2.07052	1.34737e-17	2.20808e-15	LOC409972	NC_037643.1	15461826	15466314	-	2496	protein_coding	uncharacterized LOC409972	-
107964284	90.1907	163.312	85.3137	2.98206	2.7689	2.98994	112.939	2.91363	5.2762	2.07492e-17	3.34373e-15	LOC107964284	NC_037641.1	4951908	4965636	-	8687	protein_coding	midasin%2C transcript variant X2	-
409341	8710.82	10808	9714.67	100826	100333	37650.3	9744.49	79602.9	-3.03016	2.11089e-17	3.34593e-15	LOC409341	NC_037645.1	6470664	6473810	+	1769	protein_coding	lysosomal aspartic protease	Asp
410448	1572.06	1617.87	1220.84	332.997	431.948	452.477	1470.26	405.807	1.85664	2.75513e-17	4.29667e-15	LOC410448	NC_037650.1	5742806	5747370	+	2937	protein_coding	carcinine transporter%2C transcript variant X2	Sugar_tr
408451	195.223	167.667	146.74	659.036	878.663	587.024	169.876	708.241	-2.06253	5.43142e-17	8.33594e-15	LOC408451	NC_037651.1	5539501	5549393	+	5353	protein_coding	NADPH oxidase 5%2C transcript variant X2	Ferric_reduct
410802	3119	2816.58	2448.5	1039.75	1007.88	1056.44	2794.7	1034.69	1.43324	5.68576e-17	8.58993e-15	LOC410802	NC_037639.1	16006233	16020568	+	3885	protein_coding	microphthalmia-associated transcription factor%2C transcript variant X2	-
725230	2950.04	2852.51	2536.38	655.06	441.178	808.279	2779.64	634.839	2.1307	7.00877e-17	1.04258e-14	LOC725230	NC_037638.1	15876519	15877060	-	542	protein_coding	histone H4	-
727121	2339.25	2163.34	2066.3	937.362	880.509	844.158	2189.63	887.343	1.30292	7.33757e-17	1.07495e-14	LOC727121	NC_037651.1	9815743	9827516	-	2876	protein_coding	uncharacterized LOC727121%2C transcript variant X2	-
408275	1443.05	1597.19	1339.42	466.196	532.551	567.091	1459.89	521.946	1.48356	1.5509e-16	2.23816e-14	LOC408275	NC_037647.1	11315158	11360665	+	4668	protein_coding	uncharacterized LOC408275%2C transcript variant X2	-
551597	174.673	227.548	325.045	1082.49	1304.15	1037.51	242.422	1141.38	-2.23181	1.67619e-16	2.3834e-14	LOC551597	NC_037640.1	10305789	10419816	+	7823	protein_coding	cysteine-rich venom protein%2C transcript variant X1	SCP
410052	1185.04	720.749	317.367	72.5636	53.532	65.7786	741.051	63.958	3.53415	3.82205e-16	5.35585e-14	Syt20	NC_037653.1	1767494	1778077	-	3000	protein_coding	synaptotagmin 20	C2
410638	5454.83	3733.31	5536	1401.57	1090.02	1450.12	4908.05	1313.9	1.90146	4.82493e-16	6.6646e-14	LOC410638	NC_037653.1	6754819	6762855	-	3866	protein_coding	aromatic-L-amino-acid decarboxylase	-
102655714	98.1823	64.2359	63.9853	496.017	324.884	357.796	75.4678	392.899	-2.38486	5.25966e-16	7.16277e-14	LOC102655714	NC_037638.1	11522206	11523206	-	1001	pseudogene	PF00106:short chain dehydrogenase	adh_short
408270	10111.6	9862.94	14026.4	1201.77	2025.91	2669.02	11333.7	1965.57	2.52763	7.2015e-16	9.67102e-14	CytC	NC_037647.1	11824493	11827235	-	1080	protein_coding	mitochondrial cytochrome C	-
410288	3003.69	2388.71	2685.67	564.604	354.419	731.538	2692.69	550.187	2.29142	9.29111e-16	1.23063e-13	LOC410288	NC_037648.1	209877	214581	+	1162	protein_coding	phytanoyl-CoA dioxygenase	PhyH
100577161	44.5245	37.0173	73.3698	405.561	346.112	255.141	51.6372	335.605	-2.6892	1.1815e-15	1.54377e-13	LOC100577161	NC_037648.1	4669692	4675098	+	1048	protein_coding	uncharacterized LOC100577161	-
100577156	115.307	142.626	189.396	13.9163	16.6134	24.9161	149.11	18.4819	3.01694	1.31736e-15	1.69834e-13	LOC100577156	NC_037644.1	10507285	10509859	-	1340	protein_coding	chitinase-3-like protein 1	-
409712	4997.02	4905.88	3016.69	400.591	477.173	932.86	4306.53	603.541	2.83505	1.62611e-15	2.06879e-13	LOC409712	NC_037652.1	7870499	7874116	+	1537	protein_coding	short/branched chain specific acyl-CoA dehydrogenase%2C mitochondrial	-
409183	2706.86	2712.06	2384.52	912.512	899.891	1118.24	2601.15	976.88	1.41284	2.87946e-15	3.61578e-13	LOC409183	NC_037643.1	5254850	5257635	-	2178	protein_coding	sialin%2C transcript variant X1	MFS_1
725980	585.669	766.476	732.844	148.109	199.361	220.259	694.997	189.243	1.87694	3.22856e-15	4.00217e-13	LOC725980	NC_037638.1	20111422	20112500	-	642	protein_coding	28S ribosomal protein S36%2C mitochondrial	-
551465	14865.5	11670.3	7708.94	1037.76	395.029	1592.64	11414.9	1008.48	3.50079	4.06477e-15	4.97497e-13	LOC551465	NC_037640.1	1069115	1076099	+	1846	protein_coding	homogentisate 1%2C2-dioxygenase	-
725387	2894.09	2754.52	1847.89	7948.19	8128.56	8319.99	2498.84	8132.25	-1.70278	1.16355e-14	1.4063e-12	LOC725387	NC_037638.1	18581363	18586248	+	4702	protein_coding	uncharacterized protein DDB_G0283357	-
107963996	0	0	3.41255	124.253	131.984	78.735	1.13752	111.657	-6.40235	1.24284e-14	1.48358e-12	LOC107963996	NC_037653.1	4767669	4768984	+	1316	protein_coding	leucine-rich repeat-containing protein 70	-
725245	156.407	180.732	174.893	475.142	448.561	524.235	170.677	482.646	-1.49851	1.37928e-14	1.62637e-12	LOC725245	NC_037648.1	15043990	15048642	-	3404	protein_coding	protein eiger%2C transcript variant X1	-
410380	793.45	635.827	487.141	3166.95	3524.81	2039.14	638.806	2910.3	-2.18864	1.5162e-14	1.76629e-12	LOC410380	NC_037649.1	11248840	11265289	+	2826	protein_coding	neprilysin-2%2C transcript variant X1	-
725453	36.5329	21.7749	37.538	231.607	216.897	145.51	31.9486	198.005	-2.62655	1.79191e-14	2.06262e-12	LOC725453	NC_037651.1	2438198	2450378	-	2336	protein_coding	guanine nucleotide-binding protein subunit gamma-e	-
726286	438.395	559.615	547.714	1686.85	2972.87	1826.85	515.241	2162.19	-2.0689	3.37119e-14	3.83483e-12	LOC726286	NC_037642.1	13459653	13465020	+	2980	protein_coding	uncharacterized LOC726286	Trypsin
100578066	186.09	181.82	190.25	508.939	453.176	498.323	186.053	486.813	-1.38689	3.8552e-14	4.33441e-12	LOC100578066	NC_037638.1	1851201	1926067	+	6816	protein_coding	glycogen-binding subunit 76A%2C transcript variant X5	-
412591	1218.15	870.996	964.045	360.83	327.653	352.812	1017.73	347.098	1.55175	4.87567e-14	5.41871e-12	LOC412591	NC_037648.1	10422253	10522338	-	2696	protein_coding	calcitonin gene-related peptide type 1 receptor%2C transcript variant X1	7tm_2
551570	2714.85	2785.01	2459.59	1142.13	1233.08	1215.91	2653.15	1197.04	1.14798	5.25254e-14	5.77123e-12	LOC551570	NC_037644.1	843639	846341	+	1761	protein_coding	leucine-rich melanocyte differentiation-associated protein%2C transcript variant X2	-
100576876	204.356	123.028	88.7262	878.715	616.541	820.239	138.704	771.832	-2.48088	5.6717e-14	6.16176e-12	LOC100576876	NC_037646.1	6431599	6436965	-	5122	protein_coding	uncharacterized LOC100576876%2C transcript variant X3	-
726230	243.172	236.258	232.906	1195.81	1121.4	648.816	237.445	988.676	-2.05821	5.90114e-14	6.33979e-12	LOC726230	NC_037639.1	13660487	13675110	-	1285	protein_coding	cAMP-responsive element-binding protein-like 2%2C transcript variant X1	bZIP_2
100576395	1053.75	652.158	685.922	178.924	214.128	127.571	797.276	173.541	2.19856	8.4893e-14	9.02012e-12	Kr-h1	NC_037643.1	16501760	16510451	-	3476	protein_coding	kruppel homolog 1%2C transcript variant X2	zf-C2H2
411296	1086.86	1597.19	1751.49	348.901	294.426	456.463	1478.51	366.597	2.0126	8.84424e-14	9.24224e-12	LOC411296	NC_037646.1	11735560	11737443	-	1884	protein_coding	silk gland factor 1	Fork_head
410705	431.545	645.626	309.689	1841.92	2083.13	2539.45	462.287	2154.84	-2.22191	8.88952e-14	9.24224e-12	LOC410705	NC_037638.1	17614947	17619197	+	3197	protein_coding	synaptic vesicle glycoprotein 2C%2C transcript variant X3	Sugar_tr
100576912	1088	967.894	1187.57	379.716	378.416	262.118	1081.15	340.083	1.66857	1.00364e-13	1.03236e-11	LOC100576912	NC_037645.1	4064269	4100647	+	2922	protein_coding	cyclic AMP response element-binding protein A	-
408827	9653.83	10635.9	7161.23	2223.63	2113.59	3197.24	9150.34	2511.48	1.86527	1.18813e-13	1.20927e-11	LOC408827	NC_037642.1	5732997	5756456	+	3510	protein_coding	carbonic anhydrase 1	-
726542	595.944	512.799	542.595	76.5396	89.5277	164.446	550.446	110.171	2.32161	1.32664e-13	1.32948e-11	LOC726542	NC_037638.1	15195630	15196174	+	545	protein_coding	histone H3	Histone
551895	1899.71	1745.26	1400	628.222	646.999	633.866	1681.66	636.362	1.4014	1.33374e-13	1.32948e-11	LOC551895	NC_037650.1	2918638	2969534	-	6108	protein_coding	serine/threonine-protein kinase 17A%2C transcript variant X3	-
406088	18.2665	13.0649	27.3004	133.199	308.27	933.856	19.5439	458.442	-4.54375	1.50771e-13	1.48756e-11	Vg	NC_037641.1	5029485	5035661	-	5393	protein_coding	vitellogenin	Vitellogenin_N
novel.22	3023.1	2699	2413.52	1117.28	915.582	1111.26	2711.87	1048.04	1.37153	1.62575e-13	1.58782e-11	-	NC_037638.1	9301193	9306459	+	4694	-	PF00452:Apoptosis regulator proteins, Bcl-2 family	-
413532	43.3829	54.4372	40.0974	256.458	212.282	165.443	45.9725	211.394	-2.20518	1.70385e-13	1.64745e-11	LOC413532	NC_037653.1	1182982	1185296	+	1925	protein_coding	phospholipase A1%2C transcript variant X1	Lipase
100577028	2268.47	1151.89	1817.18	162.025	309.193	368.759	1745.85	279.993	2.64033	1.80353e-13	1.72657e-11	LOC100577028	NC_037645.1	4175629	4185151	-	2902	protein_coding	insulin-like growth factor I%2C transcript variant X2	-
725246	629.052	517.154	651.797	153.079	215.051	200.326	599.334	189.485	1.66106	2.18997e-13	2.07596e-11	LOC725246	NC_037649.1	964272	982970	-	8032	protein_coding	uncharacterized LOC725246%2C transcript variant X2	-
100577026	5422.86	6116.57	6190.36	1451.27	2183.74	2164.71	5909.93	1933.24	1.61209	2.34609e-13	2.20236e-11	LOC100577026	NC_037644.1	2090260	2095979	-	1908	protein_coding	mitochondrial amidoxime-reducing component 1%2C transcript variant X3	MOSC
409865	253.447	241.701	226.934	565.598	694.07	623.9	240.694	627.856	-1.38468	2.43189e-13	2.26096e-11	LOC409865	NC_037640.1	5441090	5465258	+	7007	protein_coding	protein retinal degeneration B%2C transcript variant X2	IP_trans
408857	220.339	235.169	131.383	27.8326	40.6105	33.8859	195.63	34.1097	2.51511	3.39042e-13	3.12209e-11	LOC408857	NC_037642.1	11829964	11933511	+	3918	protein_coding	hemicentin-1%2C transcript variant X6	-
413590	277.422	193.797	126.264	1862.8	874.971	1067.41	199.161	1268.39	-2.67345	7.22549e-13	6.59087e-11	LOC413590	NC_037641.1	10225195	10229269	+	1500	protein_coding	alkylglycerol monooxygenase	-
102656479	482.92	705.507	591.224	1627.21	1551.51	1742.14	593.217	1640.28	-1.46704	8.02616e-13	7.2528e-11	LOC102656479	NC_037640.1	226490	227438	-	629	protein_coding	uncharacterized LOC102656479	-
408292	815.141	890.593	896.647	368.782	358.111	404.638	867.46	377.177	1.2021	9.60952e-13	8.60319e-11	LOC408292	NC_037647.1	9371195	9382351	-	2180	protein_coding	transcriptional coactivator YAP1%2C transcript variant X1	WW
100577719	252.306	202.507	285.801	50.6951	55.3779	76.7417	246.871	60.9382	2.02058	1.15609e-12	1.02553e-10	LOC100577719	NC_037639.1	12595987	12598959	+	2666	protein_coding	uncharacterized LOC100577719	-
552079	793.45	890.593	898.353	343.931	259.353	347.829	860.799	317.038	1.44196	1.21859e-12	1.07114e-10	LOC552079	NC_037642.1	7613463	8093347	+	5300	protein_coding	homeobox protein homothorax%2C transcript variant X5	-
409726	555.986	500.823	546.008	204.768	222.435	230.225	534.272	219.143	1.28575	1.25022e-12	1.08904e-10	LOC409726	NC_037642.1	13757504	13760286	-	2568	protein_coding	adenosine monophosphate-protein transferase Fic	Fic
409924	15735.4	19483.1	9166.95	3830.96	2170.81	2918.18	14795.2	2973.32	2.31498	1.32488e-12	1.14377e-10	LOC409924	NC_037638.1	9274925	9296077	-	3017	protein_coding	synaptic vesicle glycoprotein 2B%2C transcript variant X2	MFS_1
724378	10104.8	10424.7	6754.28	3260.39	2707.98	2365.04	9094.6	2777.8	1.71099	1.57477e-12	1.34748e-10	LOC724378	NC_037650.1	4528727	4550333	+	1793	protein_coding	BMP and activin membrane-bound inhibitor homolog	-
725462	270.572	341.866	185.984	4765.34	2615.68	980.699	266.141	2787.24	-3.38935	1.69363e-12	1.43646e-10	LOC725462	NC_037648.1	13614980	13624789	-	2346	protein_coding	vesicular glutamate transporter 2.1%2C transcript variant X1	MFS_1
412436	36.5329	35.9286	42.6568	298.206	584.237	162.453	38.3728	348.299	-3.18037	1.73213e-12	1.45635e-10	LOC412436	NC_037638.1	14178115	14216414	-	4643	protein_coding	protein CASC1%2C transcript variant X4	-
100578106	52.5161	67.5022	64.8384	198.804	327.653	246.171	61.6189	257.543	-2.06173	1.93715e-12	1.61468e-10	LOC100578106	NC_037642.1	8470184	8476085	-	2775	protein_coding	uncharacterized LOC100578106%2C transcript variant X2	-
411260	1637.13	1605.9	1814.62	728.618	598.082	761.437	1685.88	696.045	1.27678	2.01386e-12	1.66427e-10	LOC411260	NC_037645.1	5869577	5873195	-	1712	protein_coding	ras-related protein Rab-27A	Ras
413186	1986.48	2442.05	2046.68	876.727	946.04	971.729	2158.4	931.498	1.21223	2.14096e-12	1.75432e-10	LOC413186	NC_037639.1	10522063	10524943	-	1465	protein_coding	mitochondrial pyruvate carrier 3	-
100577623	308.247	317.913	252.528	716.689	717.144	721.571	292.896	718.468	-1.29681	2.36336e-12	1.92028e-10	LOC100577623	NC_037648.1	15817648	15819096	+	1449	protein_coding	putative uncharacterized protein DDB_G0282133	-
113219340	1780.98	1124.67	886.409	326.039	322.115	293.014	1264.02	313.723	2.00981	2.90905e-12	2.34397e-10	LOC113219340	NW_020555812.1	1432	5454	+	4023	rRNA	large subunit ribosomal RNA	-
443552	79462.6	51030.6	26360.2	9252.35	5255.37	9132.26	52284.4	7879.99	2.73012	3.61071e-12	2.88529e-10	Cat	NC_037643.1	8659532	8670508	+	1883	protein_coding	catalase%2C transcript variant X1	Catalase	409873
726335	1237.55	1254.23	1218.28	395.621	387.646	558.121	1236.69	447.129	1.468	4.53464e-12	3.59388e-10	LOC726335	NC_037641.1	12073471	12088247	+	3962	protein_coding	protein CBFA2T2%2C transcript variant X2	-
408423	1377.98	1000.56	1461.42	419.477	334.114	470.417	1279.99	408.002	1.65012	5.21445e-12	4.09907e-10	Foxp	NC_037650.1	5292251	5526825	-	13290	protein_coding	FoxP protein%2C transcript variant X20	-
409451	20797.5	26878.9	18036.2	7895.51	7408.64	8787.42	21904.2	8030.53	1.44763	6.62143e-12	5.16311e-10	LOC409451	NC_037643.1	6611748	6613808	+	881	protein_coding	thioredoxin-2	-
409954	52107.4	61399.8	50694.2	17372.5	20871.9	24677.9	54733.8	20974.1	1.38382	7.76046e-12	6.00287e-10	LOC409954	NC_037649.1	988272	991191	-	853	protein_coding	peroxiredoxin 1	-
725344	1633.71	1133.38	875.318	173.954	91.3736	279.061	1214.14	181.463	2.74272	7.84827e-12	6.02261e-10	LOC725344	NC_037638.1	15879931	15880843	+	913	protein_coding	histone H2B	Histone
409646	1232.99	957.007	507.616	6425.35	4677.59	3480.28	899.203	4861.08	-2.43527	8.19111e-12	6.23621e-10	LOC409646	NC_037638.1	11855131	11865607	-	2297	protein_coding	cationic amino acid transporter 3%2C transcript variant X4	-
100576446	1480.73	1493.76	950.394	450.292	362.725	418.591	1308.29	410.536	1.67171	8.9115e-12	6.73166e-10	LOC100576446	NC_037638.1	12514763	12530574	+	3436	protein_coding	solute carrier family 26 member 6%2C transcript variant X2	Sulfate_transp
409889	7.99158	8.70996	23.8878	1575.52	1580.12	223.249	13.5298	1126.3	-6.36856	9.10897e-12	6.82749e-10	AGLU2	NC_037643.1	4618778	4626779	+	1767	protein_coding	alpha glucosidase 2	-
724721	237.464	501.911	339.548	2815.07	4951.71	1303.61	359.641	3023.46	-3.07158	9.22854e-12	6.8639e-10	LOC724721	NC_037638.1	6488732	6491733	+	945	protein_coding	farnesol dehydrogenase	adh_short
novel.321	319.663	426.788	327.605	79.5217	72.9143	124.581	358.019	92.3389	1.95598	1.29483e-11	9.55701e-10	-	NC_037647.1	4950836	5004529	+	2797	-	-	-
725540	92.474	169.844	220.109	1290.24	593.467	983.689	160.809	955.798	-2.56818	1.63398e-11	1.19191e-09	LOC725540	NC_037648.1	15898633	15906765	+	3238	protein_coding	uncharacterized LOC725540%2C transcript variant X1	-
724644	803.725	750.145	766.117	3213.67	3929.99	1838.81	773.329	2994.16	-1.9531	1.63951e-11	1.19191e-09	LOC724644	NC_037650.1	7348468	7354299	-	3403	protein_coding	uncharacterized LOC724644	-
550932	143947	122844	100813	33449.8	31060.6	49261.2	122534	37923.9	1.69201	1.68731e-11	1.21751e-09	Argk	NC_037652.1	2505071	2528532	+	4218	protein_coding	arginine kinase%2C transcript variant X1	-
724047	429.262	423.522	400.974	965.195	866.665	1105.28	417.919	979.046	-1.22849	1.94054e-11	1.38986e-09	Mad	NC_037652.1	951021	1360467	-	10442	protein_coding	MAX dimerization protein%2C transcript variant X4	-
552489	210.064	232.991	190.25	609.335	766.061	509.286	211.102	628.227	-1.57495	2.07972e-11	1.47859e-09	LOC552489	NC_037640.1	4520663	4530556	+	1861	protein_coding	SEC14-like protein 2%2C transcript variant X1	CRAL_TRIO_N
409452	1604.02	2116.52	1177.33	541.742	496.555	439.521	1632.62	492.606	1.72827	2.84632e-11	2.00883e-09	LOC409452	NC_037643.1	6595121	6607651	-	3463	protein_coding	maltase A2%2C transcript variant X1	-
725942	1770.71	1233.55	1748.93	4803.11	5973.43	3921.8	1584.39	4899.45	-1.6286	3.03412e-11	2.12586e-09	LOC725942	NC_037641.1	5649865	5652928	+	1066	protein_coding	glutathione S-transferase 1-1	GST_N
406066	10747.5	11080.2	5483.11	49067.9	28492.9	56571.6	9103.6	44710.8	-2.29617	3.30332e-11	2.29783e-09	Jhe	NC_037640.1	9456503	9459237	+	2076	protein_coding	juvenile hormone esterase	COesterase
408452	718.101	1333.71	1171.36	9757.31	6216.17	3343.74	1074.39	6439.08	-2.58318	3.50765e-11	2.41836e-09	LOC408452	NC_037651.1	5789174	5791327	+	2154	protein_coding	cytochrome P450 9e2	p450
100577527	2182.84	572.68	1105.67	16731.4	7318.19	8772.47	1287.06	10940.7	-3.08771	3.54072e-11	2.41836e-09	LOC100577527	NC_037641.1	7609057	7610025	-	515	protein_coding	uncharacterized LOC100577527	-
409171	11635.7	12287.6	10843.4	4672.89	5463.96	5859.28	11588.9	5332.04	1.11995	3.55163e-11	2.41836e-09	LOC409171	NC_037648.1	10428307	10450447	+	1970	protein_coding	esterase FE4%2C transcript variant X2	COesterase
100577142	387.021	431.143	211.578	1685.86	1149.09	1329.52	343.247	1388.16	-2.01778	4.63266e-11	3.13239e-09	LOC100577142	NC_037638.1	24703832	24726671	+	4618	protein_coding	G-protein coupled receptor Mth	-
413145	6127.26	5440.46	6576.83	2165.97	2516.93	2914.19	6048.18	2532.36	1.25608	4.68899e-11	3.14846e-09	LOC413145	NC_037648.1	15156648	15158032	+	996	protein_coding	eukaryotic translation initiation factor 3 subunit F	Mov34
100576170	16879.4	20919.1	27712.4	5119.21	5741.77	8174.48	21837	6345.15	1.78309	5.25686e-11	3.50542e-09	LOC100576170	NC_037646.1	2032180	2033682	+	1148	protein_coding	mucin-1	-
411223	1012.65	1421.9	467.519	156.061	48.9172	131.557	967.356	112.179	3.1089	6.50702e-11	4.30934e-09	LOC411223	NC_037644.1	8761491	8768116	+	4063	protein_coding	esterase FE4%2C transcript variant X1	COesterase
726571	248.881	215.571	171.48	1714.69	1650.26	556.128	211.978	1307.03	-2.62541	6.83489e-11	4.49569e-09	LOC726571	NC_037645.1	12143750	12146804	+	1429	protein_coding	venom acid phosphatase Acph-1	Acid_phosphat_A
412540	2238.78	2697.91	2130.28	953.266	528.859	710.608	2355.66	730.911	1.68854	7.81637e-11	5.0759e-09	LOC412540	NC_037641.1	1808333	1874380	-	2554	protein_coding	carcinine transporter%2C transcript variant X2	Sugar_tr
410818	1148.5	926.522	848.018	215.703	123.677	308.96	974.348	216.113	2.17325	7.82199e-11	5.0759e-09	Eyg	NC_037639.1	14143423	14158506	+	4619	protein_coding	eyegone%2C transcript variant X1	PAX
725460	116.449	94.7208	173.187	490.053	736.526	424.571	128.119	550.383	-2.09903	8.28364e-11	5.33963e-09	LOC725460	NC_037638.1	24293013	24383350	-	4576	protein_coding	hemicentin-1%2C transcript variant X4	V-set
410280	14696.5	16751.4	18633.4	8184.77	7900.58	7344.28	16693.8	7809.88	1.09598	8.4323e-11	5.39946e-09	LOC410280	NC_037648.1	16196034	16198862	+	2415	protein_coding	GTP-binding nuclear protein Ran%2C transcript variant X1	Ras
409517	5760.79	5261.9	3387.81	17139.9	16147.3	12557.7	4803.5	15281.6	-1.66981	8.84199e-11	5.62455e-09	LOC409517	NC_037638.1	5036235	5039807	+	1967	protein_coding	digestive cysteine proteinase 1	Peptidase_C1
409932	5265.31	4678.34	4060.93	2089.43	2152.36	2218.53	4668.19	2153.44	1.11604	9.34788e-11	5.90749e-09	LOC409932	NC_037640.1	1959200	1966989	-	3051	protein_coding	b(0%2C+)-type amino acid transporter 1%2C transcript variant X1	-
410408	7439.02	8382.25	13041	3441.3	2746.75	2738.78	9620.77	2975.61	1.69308	1.06829e-10	6.70732e-09	LOC410408	NC_037650.1	2798876	2815667	+	7649	protein_coding	conserved ATPase domain protein%2C transcript variant X1	CPSase_L_D2
724211	1645.12	2166.6	3285.43	13488.9	15656.3	6777.19	2365.72	11974.1	-2.33935	1.10487e-10	6.89226e-09	LOC724211	NC_037639.1	12317475	12319278	-	1804	protein_coding	cytochrome P450 9e2	p450
novel.204	36.5329	63.1472	58.0133	3.97609	2.7689	2.98994	52.5645	3.24497	4.02408	1.28039e-10	7.93598e-09	-	NC_037643.1	5268867	5276344	+	1488	-	-	-
102654691	13245.5	11823.8	13376.3	6371.68	6000.2	6907.75	12815.2	6426.54	0.99578	1.29141e-10	7.95326e-09	LOC102654691	NC_037646.1	5808371	5810669	-	1197	protein_coding	eukaryotic translation initiation factor eIF1	SUI1
410552	74.2075	96.8983	137.355	14.9103	19.3823	7.97316	102.82	14.0886	2.86586	1.35049e-10	8.26452e-09	LOC410552	NC_037651.1	9683316	9689463	+	3590	pseudogene	PF01061:ABC-2 type transporter|PF00005:ABC transporter	ABC2_membrane
409619	54590.5	58058.4	53545.4	13363.6	24047.9	18453.9	55398.1	18621.8	1.57283	1.3786e-10	8.38345e-09	LOC409619	NC_037644.1	10732918	10751840	-	8825	protein_coding	putative aminopeptidase-2%2C transcript variant X1	-
724412	1762.71	2138.29	2179.76	946.308	972.806	942.826	2026.92	953.98	1.08751	1.52475e-10	9.21428e-09	LOC724412	NC_037638.1	15484677	15496110	-	3574	protein_coding	muscle segmentation homeobox	Homeobox
412203	0	1.08874	0	145.127	103.372	54.8155	0.362915	101.105	-8.11246	1.61379e-10	9.69175e-09	LOC412203	NC_037652.1	2253684	2259995	+	2030	protein_coding	protein brown%2C transcript variant X1	ABC_tran
409058	4.56662	1.08874	0	38.7668	214.128	71.7584	1.88512	108.218	-5.9431	1.68768e-10	1.00729e-08	LOC409058	NC_037642.1	9272909	9283585	-	8490	protein_coding	L-threonine ammonia-lyase-like%2C transcript variant X2	-
412941	1348.29	1216.13	723.46	299.2	298.118	362.779	1095.96	320.032	1.7753	1.74077e-10	1.03261e-08	LOC412941	NC_037651.1	8251458	8267394	-	6191	protein_coding	synaptic vesicle glycoprotein 2B%2C transcript variant X5	Sugar_tr
100578995	1812.95	642.359	787.445	13966	8842.01	4076.28	1080.92	8961.43	-3.05174	1.84717e-10	1.08904e-08	LOC100578995	NC_037644.1	7999349	8003524	-	1873	protein_coding	vanin-like protein 1	CN_hydrolase
725654	2031	2140.47	1556.12	818.08	766.984	834.192	1909.2	806.419	1.24301	1.92465e-10	1.12784e-08	LOC725654	NC_037647.1	8134604	8156050	+	3362	protein_coding	cell growth regulator with RING finger domain protein 1%2C transcript variant X2	-
409847	552.561	299.405	367.702	1350.88	1173.09	1632.5	406.556	1385.49	-1.76966	2.21356e-10	1.28645e-08	LOC409847	NC_037647.1	3235530	3245397	-	2642	protein_coding	15-hydroxyprostaglandin dehydrogenase [NAD(+)]%2C transcript variant X2	adh_short
725308	931.59	742.524	616.818	57.6532	54.455	191.356	763.644	101.155	2.91716	2.22191e-10	1.28645e-08	LOC725308	NC_037638.1	15879321	15879808	-	488	protein_coding	histone H2A	Histone
726184	8445.96	8421.44	6404.5	3379.67	3633.72	3356.7	7757.3	3456.7	1.16602	2.52025e-10	1.4505e-08	LOC726184	NC_037651.1	7534048	7544272	+	4299	protein_coding	uncharacterized LOC726184	bZIP_1
411011	589.094	573.768	592.077	164.014	220.589	259.128	584.98	214.577	1.44687	2.68785e-10	1.5378e-08	LOC411011	NC_037641.1	11179835	11196776	-	4016	protein_coding	guanine nucleotide-binding protein G(s) subunit alpha	G-alpha
410371	4786.96	4719.71	5820.1	1548.69	1766.56	2378	5108.92	1897.75	1.42886	2.75961e-10	1.56418e-08	LOC410371	NC_037649.1	8222143	8264030	-	10972	protein_coding	calcium-transporting ATPase sarcoplasmic/endoplasmic reticulum type%2C transcript variant X6	E1-E2_ATPase
727081	2003.6	2710.97	2283.85	1049.69	886.047	737.517	2332.81	891.084	1.38845	2.76631e-10	1.56418e-08	LOC727081	NC_037651.1	9763973	9780478	-	3228	protein_coding	uncharacterized LOC727081%2C transcript variant X2	-
409406	4702.47	4381.11	5406.33	2089.43	1839.47	2403.91	4829.97	2110.94	1.19433	2.82423e-10	1.58765e-08	LOC409406	NC_037640.1	10253470	10256425	-	1031	protein_coding	probable nuclear transport factor 2%2C transcript variant X2	-
410441	2054.98	2108.9	2004.87	1136.17	1088.18	1067.41	2056.25	1097.25	0.906044	2.89635e-10	1.61878e-08	LOC410441	NC_037650.1	5264741	5270028	-	2055	protein_coding	secretory carrier-associated membrane protein 5B%2C transcript variant X1	-
551663	1550.37	1482.87	459.841	212.721	194.746	147.503	1164.36	184.99	2.6534	2.94868e-10	1.63855e-08	LOC551663	NC_037645.1	8477442	8559807	+	5607	protein_coding	disintegrin and metalloproteinase domain-containing protein 11%2C transcript variant X2	-
102654653	2731.98	2572.7	2815.35	8345.8	5291.36	7397.1	2706.68	7011.42	-1.3731	3.74495e-10	2.06914e-08	LOC102654653	NC_037639.1	10204195	10220488	+	5075	protein_coding	dihydropyrimidinase%2C transcript variant X2	Amidohydro_1
408928	17008.4	19224	30821.3	5750.41	6008.51	8068.84	22351.2	6609.25	1.75784	3.79746e-10	2.07569e-08	Hsp90	NC_037644.1	9550759	9553976	+	2820	protein_coding	heat shock protein 90	HATPase_c
726944	1083.43	1265.12	951.248	318.087	311.039	482.376	1099.93	370.501	1.5699	3.79974e-10	2.07569e-08	LOC726944	NC_037638.1	11565443	11582132	+	2686	protein_coding	ATP-binding cassette sub-family G member 4%2C transcript variant X2	ABC2_membrane	410839
100578068	726.092	745.79	795.123	284.29	152.289	264.111	755.669	233.563	1.69507	3.94724e-10	2.14415e-08	LOC100578068	NC_037647.1	3001795	3046330	-	7745	protein_coding	lateral signaling target protein 2 homolog	-
724734	377.888	499.734	385.618	159.043	175.363	152.487	421.08	162.298	1.37447	4.45145e-10	2.40453e-08	LOC724734	NC_037639.1	15268103	15273587	+	3051	protein_coding	hemicentin-1%2C transcript variant X2	V-set
410578	2016.16	4061.02	2190	599.395	871.279	592.007	2755.73	687.561	2.00261	4.67268e-10	2.51001e-08	LOC410578	NC_037652.1	8842671	8868948	+	9688	protein_coding	sodium- and chloride-dependent glycine transporter 2%2C transcript variant X3	-
410278	4300.61	3339.18	3449.23	513.909	1189.7	399.655	3696.34	701.089	2.39807	4.85922e-10	2.59579e-08	LOC410278	NC_037648.1	16150026	16160914	+	4047	protein_coding	putative inorganic phosphate cotransporter%2C transcript variant X3	MFS_1
413517	18233.4	20616.5	23743.6	4801.12	6507.83	8864.16	20864.5	6724.37	1.6336	5.28263e-10	2.80647e-08	LOC413517	NC_037652.1	2813584	2816883	+	1621	protein_coding	phosphate carrier protein%2C mitochondrial	Mito_carr
409586	1163.35	1146.45	1185.86	544.724	534.397	633.866	1165.22	570.996	1.02934	5.75413e-10	3.04025e-08	LOC409586	NC_037646.1	1291780	1292971	+	676	protein_coding	NADH dehydrogenase [ubiquinone] 1 beta subcomplex subunit 9	-
406075	73397	82391.8	95508.7	23356.5	32468.1	37172.9	83765.8	30999.2	1.43414	7.69663e-10	4.0445e-08	Ant	NC_037644.1	10937513	10940303	-	1242	protein_coding	ADP/ATP translocase	Mito_carr
411677	1494.43	1720.22	1551	269.38	494.71	585.031	1588.55	449.707	1.82053	8.09792e-10	4.23237e-08	LOC411677	NC_037641.1	12656342	12657424	-	514	protein_coding	mitochondrial pyruvate carrier 1	-
409604	708.967	610.786	625.349	1314.1	1709.33	2068.04	648.367	1697.16	-1.3885	8.5755e-10	4.45788e-08	LOC409604	NC_037653.1	1185337	1216996	-	5507	protein_coding	nostrin%2C transcript variant X4	-
410149	361.904	267.831	308.836	2865.76	1317.99	904.954	312.857	1696.24	-2.43888	8.73609e-10	4.51707e-08	LOC410149	NC_037649.1	1536901	1541083	-	2102	protein_coding	carboxypeptidase Q%2C transcript variant X1	-
408969	3149.82	3217.24	2841.8	6658.95	5710.39	5811.44	3069.62	6060.26	-0.981461	8.98043e-10	4.61871e-08	LOC408969	NC_037645.1	8274418	8277937	+	1807	protein_coding	aminoacylase-1	Peptidase_M20
726629	1332.31	1988.05	1562.95	629.216	588.852	711.605	1627.77	643.224	1.33964	9.61859e-10	4.89573e-08	LOC726629	NC_037646.1	8481384	8483045	-	714	protein_coding	uncharacterized LOC726629	-
100578709	1379.12	1150.8	1324.92	631.204	482.711	584.034	1284.95	565.983	1.18326	9.62032e-10	4.89573e-08	LOC100578709	NC_037648.1	15641430	15653164	-	4869	protein_coding	uncharacterized LOC100578709%2C transcript variant X1	-
411269	3487.75	2897.15	2380.25	971.159	998.649	1322.55	2921.72	1097.45	1.41251	9.75691e-10	4.93925e-08	LOC411269	NC_037645.1	7648138	7651060	-	2365	protein_coding	solute carrier family 35 member E1 homolog	-
113219383	1721.61	1213.95	1369.28	435.381	588.852	325.903	1434.95	450.045	1.67228	1.02529e-09	5.14377e-08	LOC113219383	NW_020555904.1	5820	9848	-	4029	rRNA	large subunit ribosomal RNA	-
724126	84.4824	33.7511	86.1668	275.344	368.263	301.983	68.1334	315.197	-2.20644	1.02673e-09	5.14377e-08	LOC724126	NC_037653.1	1891294	1895276	-	1062	protein_coding	uncharacterized LOC724126	-
724838	18672.9	16736.2	9984.26	55078.7	52595.2	39742.2	15131.1	49138.7	-1.6994	1.06202e-09	5.29314e-08	LOC724838	NC_037647.1	3215237	3227471	-	2544	protein_coding	uncharacterized LOC724838	adh_short
551273	308.247	297.227	235.466	820.068	724.528	600.977	280.313	715.191	-1.35334	1.13267e-09	5.6163e-08	LOC551273	NC_037639.1	4554419	4556928	-	1655	protein_coding	lysosomal Pro-X carboxypeptidase	Peptidase_S28
724312	638.185	383.238	495.672	4880.64	4661.9	1162.09	505.698	3568.21	-2.81899	1.1406e-09	5.62678e-08	LOC724312	NC_037644.1	8005369	8009486	-	1575	protein_coding	vanin-like protein 1	CN_hydrolase
412788	148.415	131.738	261.06	1420.46	731.912	624.897	180.404	925.755	-2.35655	1.14943e-09	5.64154e-08	LOC412788	NC_037649.1	9277013	9302506	-	4257	protein_coding	scavenger receptor class B member 1%2C transcript variant X3	-
100578621	4359.98	7234.71	4861.17	1685.86	2213.27	1694.3	5485.29	1864.48	1.55669	1.1645e-09	5.67457e-08	LOC100578621	NC_037638.1	256975	325770	-	7463	protein_coding	uncharacterized LOC100578621%2C transcript variant X4	-
100577607	2929.49	2200.35	1983.54	942.332	921.12	646.823	2371.13	836.758	1.50235	1.1679e-09	5.67457e-08	LOC100577607	NC_037647.1	381765	383919	+	1163	protein_coding	dehydrogenase/reductase SDR family member 4	adh_short
406132	543.428	463.805	473.491	111.33	73.8372	181.389	493.575	122.186	2.01542	1.18501e-09	5.72894e-08	LOC406132	NC_037638.1	15189245	15189759	-	515	protein_coding	histone H4	-
726848	71299.7	30432.6	30428	400380	155006	234506	44053.4	263297	-2.57937	1.20525e-09	5.7978e-08	Hex70a	NC_037645.1	11848693	11852800	-	2591	protein_coding	hexamerin 70a	-
novel.10	135.857	50.0823	104.083	6.95815	14.7674	11.9597	96.6739	11.2284	3.10164	1.33988e-09	6.41351e-08	-	NC_037638.1	4704021	4708758	+	2213	-	-	-
412528	236.322	311.381	181.718	71.5695	77.5291	56.8088	243.141	68.6358	1.82187	1.41098e-09	6.72059e-08	LOC412528	NC_037638.1	5041799	5054261	-	3348	protein_coding	eyes absent homolog 4%2C transcript variant X1	-
726072	1632.57	1959.74	1477.63	735.576	413.489	445.5	1689.98	531.522	1.66891	1.44576e-09	6.85246e-08	LOC726072	NC_037641.1	77830	89746	+	883	protein_coding	putative defense protein 3	-
409208	1717.05	1082.21	615.112	204.768	197.515	304.973	1138.12	235.752	2.27099	1.59855e-09	7.53969e-08	LOC409208	NC_037649.1	7331981	7345379	-	4055	protein_coding	bumetanide-sensitive sodium-(potassium)-chloride cotransporter	AA_permease
410626	212.348	160.045	237.172	461.226	1946.53	1691.31	203.188	1366.36	-2.74894	1.73808e-09	8.15801e-08	LOC410626	NC_037652.1	4693378	4705374	-	3997	protein_coding	sodium-coupled monocarboxylate transporter 1	-
726447	667.868	516.065	690.188	71.5695	59.0698	192.353	624.707	107.664	2.53793	1.909e-09	8.91699e-08	LOC726447	NC_037638.1	15185754	15186376	-	623	protein_coding	histone H2B	Histone
409667	772.9	623.851	359.171	2194.8	1795.17	1990.3	585.307	1993.42	-1.76936	1.94755e-09	9.0533e-08	LOC409667	NC_037652.1	5851689	5869613	+	4708	protein_coding	BCL2/adenovirus E1B 19 kDa protein-interacting protein 3%2C transcript variant X1	-
409784	242.031	256.944	265.326	526.831	510.4	528.222	254.767	521.818	-1.03325	2.18455e-09	1.00873e-07	LOC409784	NC_037648.1	6437579	6449380	-	2085	protein_coding	uncharacterized LOC409784%2C transcript variant X4	-
409696	669.01	594.455	775.501	282.302	317.5	304.973	679.655	301.592	1.1729	2.19085e-09	1.00873e-07	LOC409696	NC_037646.1	6604215	6606213	-	1533	protein_coding	splicing factor 45	G-patch
411104	352.771	221.015	298.598	90.4559	71.9913	105.644	290.795	89.3639	1.70334	2.21278e-09	1.014e-07	LOC411104	NC_037642.1	9759539	9789529	-	6524	protein_coding	homeobox protein Nkx-2.4	-
724299	555.986	393.037	610.846	156.061	160.596	212.285	519.956	176.314	1.56135	2.25531e-09	1.02861e-07	LOC724299	NC_037639.1	15135524	15151122	-	6379	protein_coding	peripheral-type benzodiazepine receptor-associated protein 1%2C transcript variant X6	SH3_2
726260	108.457	105.608	75.9292	550.688	539.012	232.218	96.6649	440.639	-2.19156	2.52992e-09	1.14682e-07	LOC726260	NC_037642.1	7315708	7322982	+	2026	protein_coding	uncharacterized LOC726260%2C transcript variant X6	-
102654427	413.279	720.749	425.715	180.912	106.141	114.614	519.914	133.889	1.95748	2.53821e-09	1.14682e-07	LOC102654427	NC_037651.1	6444140	6447775	+	2322	protein_coding	sodium-dependent nutrient amino acid transporter 1%2C transcript variant X2	SNF
novel.157	188.373	137.182	107.495	21.8685	37.8416	12.9564	144.35	24.2221	2.56758	2.7511e-09	1.23723e-07	-	NC_037641.1	3315775	3320238	-	3046	-	-	-
725254	595.944	632.561	479.463	152.085	83.0669	32.8893	569.322	89.3472	2.67163	2.89321e-09	1.29303e-07	LOC725254	NC_037641.1	8652462	8660601	+	2393	protein_coding	endothelial zinc finger protein induced by tumor necrosis factor alpha	zf-AD
100577268	223.764	225.37	211.578	1191.83	626.694	580.047	220.237	799.524	-1.86026	2.90193e-09	1.29303e-07	LOC100577268	NC_037639.1	7814438	7838151	+	3016	protein_coding	uncharacterized LOC100577268%2C transcript variant X4	-
726238	188.373	264.565	230.347	572.556	938.656	602.97	227.762	704.728	-1.62941	3.0264e-09	1.34231e-07	LOC726238	NC_037638.1	14036725	14048202	+	5162	protein_coding	voltage-gated potassium channel subunit beta-2%2C transcript variant X7	Aldo_ket_red
726798	105.032	82.7446	45.2162	635.18	550.087	223.249	77.6644	469.505	-2.601	3.06928e-09	1.35511e-07	LOC726798	NC_037639.1	2813134	2838943	+	3177	protein_coding	sn1-specific diacylglycerol lipase beta%2C transcript variant X1	Lipase_3
551235	3858.79	3001.67	3891.16	1559.62	1789.63	1680.34	3583.87	1676.53	1.09607	3.38558e-09	1.48796e-07	LOC551235	NC_037640.1	12300262	12304268	+	2442	protein_coding	ATP-binding cassette sub-family E member 1	ABC_tran
550941	92.474	53.3485	61.4258	264.41	379.339	200.326	69.0828	281.358	-2.02995	3.42135e-09	1.49688e-07	LOC550941	NC_037652.1	877167	923047	+	2867	protein_coding	ABC transporter G family member 20	ABC_tran
408411	712.392	752.323	744.788	290.254	118.14	178.399	736.501	195.598	1.91373	3.43732e-09	1.49709e-07	LOC408411	NC_037650.1	4189927	4280836	+	5015	protein_coding	transcription factor Sox-2%2C transcript variant X1	-
410745	186.09	337.511	770.383	24.8505	58.1468	67.7719	431.328	50.2564	3.10219	3.64899e-09	1.58216e-07	LOC410745	NC_037638.1	6881428	6886330	-	3270	protein_coding	glucose dehydrogenase [FAD%2C quinone]%2C transcript variant X2	-
102653658	43.3829	69.6797	54.6008	216.697	190.131	154.48	55.8878	187.103	-1.74259	3.71315e-09	1.60279e-07	LOC102653658	NC_037638.1	4399364	4402583	+	1431	protein_coding	uncharacterized LOC102653658	-
725570	1259.24	1187.82	935.891	526.831	491.018	407.628	1127.65	475.159	1.24613	4.08614e-09	1.75263e-07	LOC725570	NC_037643.1	5156724	5165376	+	2351	protein_coding	tumor necrosis factor alpha-induced protein 8-like protein%2C transcript variant X10	-
408473	477.212	617.318	567.336	117.295	157.827	232.218	553.955	169.113	1.71223	4.09653e-09	1.75263e-07	LOC408473	NC_037651.1	8988151	9008875	-	4165	protein_coding	uncharacterized LOC408473	-
726703	10.2749	27.2186	14.5033	391.644	251.97	51.8255	17.3323	231.813	-3.74306	5.66085e-09	2.41122e-07	LOC726703	NC_037642.1	13087783	13102397	+	2160	protein_coding	venom acid phosphatase Acph-1%2C transcript variant X3	-
410733	44051.9	72228.4	52102.8	10712.6	7987.34	20477.1	56127.7	13059	2.10368	5.99703e-09	2.54322e-07	LOC410733	NC_037638.1	8341631	8401769	-	2717	protein_coding	glucose dehydrogenase [FAD%2C quinone]%2C transcript variant X3	-
726653	648.46	781.719	757.585	242.541	225.204	353.809	729.255	273.851	1.41381	6.13691e-09	2.59117e-07	LOC726653	NC_037642.1	6596910	6598694	+	1202	protein_coding	mitochondrial import inner membrane translocase subunit TIM14%2C transcript variant X3	-
726337	1435.06	1295.61	1716.51	505.957	670.073	685.692	1482.39	620.574	1.25651	6.37695e-09	2.68082e-07	LOC726337	NC_037642.1	11271301	11272888	+	1264	protein_coding	mitochondrial intermembrane space import and assembly protein 40-B%2C transcript variant X2	-
409368	4893.13	4584.7	3964.53	2218.66	2249.27	2434.8	4480.79	2300.91	0.961392	6.58123e-09	2.75471e-07	LOC409368	NC_037645.1	7703999	7711354	-	3018	protein_coding	interferon-related developmental regulator 1-like	-
413802	687.276	612.963	304.57	3489.01	1392.75	5391.85	534.936	3424.54	-2.67911	6.64072e-09	2.76764e-07	LOC413802	NC_037653.1	3015970	3022683	+	4228	protein_coding	pleckstrin homology domain-containing family M member 2	RUN
551587	584.527	622.762	668.859	258.446	298.118	321.916	625.383	292.827	1.09524	6.9725e-09	2.89344e-07	LOC551587	NC_037647.1	10911967	10937931	-	4153	protein_coding	RNA-binding protein 24%2C transcript variant X1	-
726463	7.99158	6.53247	5.97196	71.5695	114.448	33.8859	6.832	73.3011	-3.43361	7.03061e-09	2.90508e-07	LOC726463	NC_037643.1	17770015	17774820	-	995	protein_coding	inositol monophosphatase 2	-
406142	3.42496	3.26623	5.11882	82.5038	22.1512	123.584	3.93667	76.0796	-4.25227	7.15019e-09	2.94192e-07	LOC406142	NC_037643.1	2367078	2368717	+	664	protein_coding	hymenoptaecin	-
725936	3591.64	4037.07	2490.31	1299.19	949.732	1366.4	3373.01	1205.11	1.48481	7.21243e-09	2.95496e-07	LOC725936	NC_037644.1	8767723	8847638	-	33983	protein_coding	titin homolog	Pkinase
409514	530.869	498.645	481.169	224.649	211.359	263.114	503.561	233.041	1.1116	7.57897e-09	3.09203e-07	LOC409514	NC_037653.1	3136798	3168485	+	2192	protein_coding	uncharacterized LOC409514	-
100578420	3648.73	3635.32	1001.58	523.849	506.708	499.319	2761.88	509.959	2.43697	7.74309e-09	3.14571e-07	LOC100578420	NC_037639.1	5329094	5383658	+	3180	protein_coding	uncharacterized LOC100578420%2C transcript variant X3	PDZ
726690	376.746	398.481	176.599	2048.68	1559.81	883.028	317.275	1497.17	-2.24003	8.22295e-09	3.32668e-07	LOC726690	NC_037650.1	10743345	10746710	-	1723	protein_coding	probable cytochrome P450 6a14	p450
724868	19199.2	18970.3	19240.8	8875.62	10471	10987	19136.8	10111.2	0.920384	8.60358e-09	3.46617e-07	LOC724868	NC_037642.1	5473930	5475282	-	642	protein_coding	40S ribosomal protein S11	-
107966053	325.372	482.314	445.337	87.4739	167.98	96.6746	417.674	117.376	1.83001	9.60496e-09	3.85354e-07	LOC107966053	NC_037638.1	20600964	20608519	+	2482	protein_coding	uncharacterized LOC107966053%2C transcript variant X6	-
550970	1245.55	851.398	656.915	286.278	299.964	333.876	917.953	306.706	1.58077	9.72889e-09	3.88714e-07	LOC550970	NC_037644.1	12138691	12166430	-	3321	protein_coding	lysophosphatidylcholine acyltransferase%2C transcript variant X1	Acyltransferase
724793	8290.69	8742.62	10380.1	4115.25	4361.93	4962.3	9137.81	4479.83	1.0285	9.81276e-09	3.90451e-07	LOC724793	NC_037641.1	8530002	8533910	-	1314	protein_coding	ubiquitin-conjugating enzyme E2-17 kDa	UQ_con
552425	3961.54	1955.39	141.621	29.8206	15.6904	24.9161	2019.52	23.4757	6.42713	1.08539e-08	4.30109e-07	LOC552425	NC_037638.1	6907202	6912540	-	3098	protein_coding	glucose dehydrogenase [FAD%2C quinone]%2C transcript variant X1	-
725967	729.517	658.691	874.465	374.746	302.733	302.98	754.224	326.82	1.20752	1.13395e-08	4.47516e-07	LOC725967	NC_037645.1	2704495	2708002	+	2229	protein_coding	D-3-phosphoglycerate dehydrogenase%2C transcript variant X1	2-Hacid_dh_C
100576369	1340.3	1438.23	1601.34	605.359	787.29	678.715	1459.96	690.455	1.08039	1.18504e-08	4.65778e-07	LOC100576369	NC_037646.1	1372140	1417296	-	4569	protein_coding	ets DNA-binding protein pokkuri%2C transcript variant X4	Ets
100578060	69.6409	40.2836	46.0694	4.97011	1.84593	7.97316	51.998	4.92973	3.4097	1.19137e-08	4.6637e-07	LOC100578060	NC_037638.1	19775881	19777537	+	1570	protein_coding	uncharacterized LOC100578060	-
novel.153	5.70827	21.7749	30.7129	275.344	155.058	97.6712	19.3987	176.024	-3.16419	1.2828e-08	5.00139e-07	-	NC_037641.1	1523125	1556909	-	1201	-	-	-
408851	638.185	688.087	487.141	3185.84	1872.7	1412.25	604.471	2156.93	-1.83572	1.42494e-08	5.53324e-07	LOC408851	NC_037642.1	11338200	11341581	+	3212	protein_coding	putative cysteine proteinase CG12163%2C transcript variant X2	Peptidase_C1
410583	21990.5	23385.1	18618	5482.03	4943.4	9831.9	21331.2	6752.45	1.6595	1.45871e-08	5.64171e-07	LOC410583	NC_037652.1	7617390	7619211	+	1481	protein_coding	ornithine aminotransferase%2C mitochondrial	Aminotran_3
413503	117.59	109.963	97.2576	35.7848	25.843	15.9463	108.27	25.858	2.06424	1.65774e-08	6.38592e-07	LOC413503	NC_037640.1	12826356	13064149	+	8245	protein_coding	TWiK family of potassium channels protein 18-like	Ion_trans_2
552357	115.307	88.1883	64.8384	505.957	213.205	479.386	89.4446	399.516	-2.16272	1.71238e-08	6.57025e-07	LOC552357	NC_037642.1	8388196	8392384	+	2766	protein_coding	maltase A3%2C transcript variant X1	-
411095	2374.64	1877	1736.13	699.791	754.986	995.648	1995.92	816.808	1.28882	1.75433e-08	6.7046e-07	LOC411095	NC_037642.1	8838191	8841522	-	2893	protein_coding	zinc transporter 7	-
552145	136.999	170.933	103.23	497.011	515.015	313.943	137.054	441.99	-1.69255	1.76446e-08	6.71675e-07	LOC552145	NC_037648.1	13223002	13226268	-	2805	protein_coding	repressor of RNA polymerase III transcription MAF1 homolog	-
409645	1083.43	1093.1	1556.12	437.369	488.249	576.061	1244.22	500.56	1.31433	1.86666e-08	7.07793e-07	LOC409645	NC_037644.1	12318181	12319770	+	894	protein_coding	MAPK regulated corepressor interacting protein 2	-
409490	20311.2	23188.1	11073.7	6451.2	4894.49	5886.19	18191	5743.96	1.66308	1.8889e-08	7.1343e-07	GstD1	NC_037652.1	9011536	9016677	+	1503	protein_coding	glutathione S-transferase D1	GST_N
408805	1014.93	1146.45	921.388	247.511	304.579	478.39	1027.59	343.493	1.58093	1.93969e-08	7.29761e-07	LOC408805	NC_037641.1	8519205	8526427	-	1986	protein_coding	progestin and adipoQ receptor family member 3%2C transcript variant X1	-
novel.404	171.248	163.312	209.872	70.5755	70.1454	56.8088	181.477	65.8432	1.46439	1.96101e-08	7.34924e-07	-	NC_037649.1	11280162	11323768	-	7048	-	PF04831:Popeye protein conserved region	-
550870	232.898	166.578	123.705	43.7369	49.8401	51.8255	174.393	48.4675	1.84365	2.00111e-08	7.47056e-07	LOC550870	NC_037643.1	5459331	5654764	+	4322	protein_coding	uncharacterized LOC550870	SH2
552707	3825.68	2880.82	3609.62	1358.83	1424.14	1797.95	3438.71	1526.97	1.17127	2.04841e-08	7.61771e-07	LOC552707	NC_037650.1	3847399	3851349	+	3304	protein_coding	protein CDV3 homolog	-
100576414	932.732	664.134	704.691	1836.95	1656.72	1598.62	767.186	1697.43	-1.14632	2.14881e-08	7.96046e-07	LOC100576414	NC_037638.1	14206165	14208836	+	1641	protein_coding	putative fatty acyl-CoA reductase CG5065	NAD_binding_4
726399	3889.62	3158.45	3634.36	1194.81	1332.76	1860.74	3560.81	1462.77	1.28356	2.20521e-08	8.13822e-07	LOC726399	NC_037644.1	22658	44511	-	6049	protein_coding	transcriptional activator protein Pur-beta%2C transcript variant X2	-
102653894	146.132	168.755	140.768	677.923	559.317	312.947	151.885	516.729	-1.76718	2.27694e-08	8.37102e-07	LOC102653894	NC_037652.1	6428354	6430526	+	1640	protein_coding	uncharacterized LOC102653894	-
725091	843.683	819.825	1031.44	325.045	327.653	459.453	898.317	370.717	1.27776	2.31073e-08	8.46304e-07	LOC725091	NC_037639.1	15455635	15484762	-	3799	protein_coding	lachesin%2C transcript variant X2	I-set
410017	1899.71	1759.41	2027.91	984.081	1009.72	1090.33	1895.68	1028.05	0.883078	2.55585e-08	9.31472e-07	LOC410017	NC_037645.1	2796401	2798235	+	1380	protein_coding	protein OPI10 homolog	-
726914	331.08	379.972	388.177	174.948	145.829	113.618	366.41	144.798	1.33997	2.56254e-08	9.31472e-07	LOC726914	NC_037642.1	13778869	13787241	-	6487	protein_coding	probable serine/threonine-protein kinase DDB_G0272282	-
726270	19448.1	20129.8	19521.5	10494.9	11838.9	11719.6	19699.8	11351.1	0.795337	2.68792e-08	9.73389e-07	LOC726270	NC_037647.1	5752275	5753292	+	648	protein_coding	40S ribosomal protein S19	-
551852	4155.62	3944.52	3816.08	2155.04	2279.72	2373.01	3972.08	2269.26	0.807575	2.70891e-08	9.77332e-07	LOC551852	NC_037641.1	5144487	5148801	+	2217	protein_coding	ubiquitin-conjugating enzyme E2-17 kDa%2C transcript variant X1	UQ_con
409887	2222.8	2204.71	3393.78	1067.58	1081.72	1088.34	2607.1	1079.21	1.27285	2.91754e-08	1.04869e-06	LOC409887	NC_037638.1	24154090	24158167	-	2428	protein_coding	transcription factor Dp-1	E2F_TDP
410769	10166.4	9454.66	11908.9	5193.76	5798.07	4710.14	10510	5233.99	1.00581	3.02771e-08	1.08426e-06	LOC410769	NC_037638.1	816289	820618	+	3729	protein_coding	puromycin-sensitive aminopeptidase%2C transcript variant X1	-
551169	2726.27	2861.22	3068.73	1278.31	1478.59	1645.46	2885.41	1467.45	0.975591	3.06262e-08	1.09271e-06	LOC551169	NC_037640.1	8345405	8347384	+	1052	protein_coding	succinate dehydrogenase [ubiquinone] iron-sulfur subunit%2C mitochondrial	-
410852	974.973	813.292	706.397	227.631	283.35	390.685	831.554	300.555	1.46781	3.175e-08	1.12864e-06	LOC410852	NC_037639.1	12306207	12420287	+	9078	protein_coding	protein Fe65 homolog%2C transcript variant X1	PID
410734	118309	121978	73201.7	12606.2	7698.46	32605.2	104496	17636.6	2.5668	3.32603e-08	1.178e-06	LOC410734	NC_037638.1	8332219	8335123	-	2090	protein_coding	glucose dehydrogenase [FAD%2C quinone]	-
410140	102.749	124.117	211.578	531.801	551.933	399.655	146.148	494.463	-1.75324	3.35219e-08	1.18293e-06	LOC410140	NC_037644.1	3274454	3493372	+	7015	protein_coding	gamma-aminobutyric acid type B receptor subunit 2%2C transcript variant X2	-
725076	21619.5	20173.4	29506.6	8791.12	11140.2	10766.8	23766.5	10232.7	1.21577	3.38379e-08	1.18974e-06	LOC725076	NC_037646.1	6607526	6612801	+	3808	protein_coding	CCHC-type zinc finger protein CG3800%2C transcript variant X1	zf-CCHC
552564	17087.1	16572.9	17156.6	9005.83	9576.69	10459.8	16938.9	9680.77	0.807151	3.46903e-08	1.21529e-06	LOC552564	NC_037653.1	5208227	5209861	+	718	protein_coding	40S ribosomal protein S7	-
novel.360	180.381	136.093	149.299	19.8804	28.6119	54.8155	155.258	34.4359	2.17369	3.59563e-08	1.2551e-06	-	NC_037648.1	14194029	14198376	+	3764	-	-	-
102653857	65.0743	33.7511	62.279	6.95815	4.61483	8.96981	53.7015	6.84759	2.97922	3.64573e-08	1.26801e-06	LOC102653857	NC_037639.1	12595178	12595889	+	712	protein_coding	uncharacterized LOC102653857	-
408937	3968.39	4962.5	6344.78	11655.9	14956.7	11355.8	5091.89	12656.1	-1.31341	3.87589e-08	1.34322e-06	LOC408937	NC_037644.1	8400623	8407006	-	1667	protein_coding	SPARC%2C transcript variant X2	-
408463	3050.5	3511.2	3854.47	1838.94	1609.65	1312.58	3472.06	1587.06	1.12957	3.93418e-08	1.35856e-06	LOC408463	NC_037651.1	8032761	8058886	+	8505	protein_coding	uncharacterized LOC408463%2C transcript variant X8	-
724909	3419.26	2052.28	1183.3	476.136	485.48	668.749	2218.28	543.455	2.02897	4.02587e-08	1.38527e-06	LOC724909	NC_037647.1	11830438	11835704	+	2849	protein_coding	uncharacterized LOC724909%2C transcript variant X1	-
410756	17.1248	70.7684	52.8945	714.701	132.907	511.279	46.9292	452.962	-3.26818	4.1439e-08	1.42083e-06	LOC410756	NC_037638.1	25944277	26089795	+	12186	protein_coding	regulating synaptic membrane exocytosis protein 1%2C transcript variant X1	-
411193	881.357	825.268	934.185	454.268	491.941	471.413	880.27	472.541	0.897775	4.26302e-08	1.45651e-06	LOC411193	NC_037644.1	13760993	13762541	+	1201	protein_coding	nuclear transcription factor Y subunit B-1%2C transcript variant X1	-
726656	98.1823	94.7208	118.586	258.446	223.358	277.067	103.83	252.957	-1.28019	4.41175e-08	1.50201e-06	LOC726656	NC_037644.1	401534	406286	-	3122	protein_coding	calcium-independent phospholipase A2-gamma%2C transcript variant X3	-
113218532	218.056	271.097	319.073	112.324	107.064	89.6981	269.409	103.029	1.38864	4.67739e-08	1.58687e-06	LOC113218532	NC_037650.1	10429411	10431509	-	1920	protein_coding	protein bowel-like	-
409051	1020.64	1470.89	1474.22	3385.64	2627.68	3332.78	1321.92	3115.37	-1.23634	4.80689e-08	1.6251e-06	LOC409051	NC_037641.1	9944790	10022676	+	21893	protein_coding	ankyrin-3%2C transcript variant X1	Death
725571	36519.2	32052.6	23274.4	9749.36	5850.68	12559.7	30615.4	9386.59	1.70559	5.03192e-08	1.69525e-06	LOC725571	NC_037645.1	8239850	8243492	+	2835	protein_coding	protein transport protein Sec61 subunit alpha	-
408876	1335.74	1446.94	1516.88	819.074	691.301	773.397	1433.18	761.257	0.913263	5.16073e-08	1.72766e-06	LOC408876	NC_037643.1	14142853	14200146	-	3362	protein_coding	MOB kinase activator-like 2%2C transcript variant X6	-
552395	141.565	104.519	8.53137	2.98206	1.84593	0	84.872	1.60933	5.71433	5.16387e-08	1.72766e-06	LOC552395	NC_037638.1	6924396	6931775	-	3222	protein_coding	glucose dehydrogenase [FAD%2C quinone]	-
410639	790.025	987.491	1425.59	210.733	173.518	411.614	1067.7	265.288	2.00978	5.3406e-08	1.78063e-06	LOC410639	NC_037653.1	6739645	6750350	+	2375	protein_coding	alpha-methyldopa hypersensitive protein%2C transcript variant X1	-
102655272	1739.88	1792.07	2852.04	771.361	807.595	907.944	2128	828.966	1.36059	5.75562e-08	1.91241e-06	LOC102655272	NC_037648.1	7116133	7117143	-	793	protein_coding	NHP2-like protein 1	-
408727	403.004	307.026	522.973	102.384	98.7573	170.426	411.001	123.856	1.73234	5.88707e-08	1.94938e-06	LOC408727	NC_037640.1	12682649	12686045	-	2669	protein_coding	SET and MYND domain-containing protein 4-like	SET
552511	7691.33	7339.23	5941.24	3016.85	2607.38	3746.39	6990.6	3123.54	1.16221	6.32183e-08	2.0862e-06	LOC552511	NC_037648.1	14053071	14055264	-	1028	protein_coding	GTP:AMP phosphotransferase AK3%2C mitochondrial	ADK
724619	138.14	132.827	109.202	23.8565	42.4564	42.8557	126.723	36.3896	1.79634	6.61752e-08	2.17635e-06	LOC724619	NC_037650.1	1492946	1531475	-	2170	protein_coding	multiple inositol polyphosphate phosphatase 1%2C transcript variant X5	Acid_phosphat_A
552358	840.258	775.186	762.704	1369.76	2048.06	1857.75	792.716	1758.52	-1.14981	6.86849e-08	2.25123e-06	LOC552358	NC_037645.1	2637692	2670876	+	15135	protein_coding	low-density lipoprotein receptor-related protein 2%2C transcript variant X1	Ldl_recept_a
725062	1051.46	908.013	1263.5	499.993	505.785	533.205	1074.32	512.994	1.06714	7.11796e-08	2.32512e-06	LOC725062	NC_037641.1	11567214	11568621	-	1223	protein_coding	39S ribosomal protein L4%2C mitochondrial	-
408429	9247.4	10375.7	9005.71	4548.64	5238.75	5544.34	9542.95	5110.58	0.900913	7.28213e-08	2.37074e-06	LOC408429	NC_037650.1	6004509	6151702	-	11057	protein_coding	tensin-1%2C transcript variant X3	-
409682	1855.19	1682.11	1274.59	463.214	658.074	736.521	1603.96	619.27	1.37257	7.34448e-08	2.38301e-06	LOC409682	NC_037652.1	8351263	8363159	-	3712	protein_coding	NADP-dependent malic enzyme%2C transcript variant X3	Malic_M
414032	381.313	255.855	336.136	118.289	118.14	145.51	324.434	127.313	1.34997	7.53933e-08	2.43805e-06	LOC414032	NC_037642.1	8457126	8486687	+	4121	protein_coding	tubulin polyglutamylase TTLL5%2C transcript variant X5	TTL
413356	4454.74	4876.49	5905.41	2201.76	1823.78	2670.01	5078.88	2231.85	1.18647	7.57811e-08	2.44242e-06	LOC413356	NC_037643.1	16104886	16110614	-	3228	protein_coding	UDP-glucose 6-dehydrogenase%2C transcript variant X2	-
551418	25808.2	24165.8	25691.4	13293	14676.1	15484.9	25221.8	14484.7	0.800146	7.8199e-08	2.51198e-06	LOC551418	NC_037638.1	21042691	21044720	+	765	protein_coding	60S ribosomal protein L13a	-
552641	3893.04	3632.05	3868.98	2072.53	1886.54	2301.25	3798.02	2086.78	0.864081	7.92135e-08	2.53614e-06	LOC552641	NC_037652.1	4475526	4476733	+	983	protein_coding	39S ribosomal protein L2%2C mitochondrial	Ribosomal_L2_C
408801	1146.22	1024.51	1337.72	479.118	568.547	609.947	1169.48	552.537	1.08217	8.02435e-08	2.56064e-06	LOC408801	NC_037641.1	9613735	9927200	-	17595	protein_coding	protein split ends%2C transcript variant X3	-
727118	255.731	238.435	248.263	493.035	466.098	462.443	247.476	473.859	-0.937193	8.2303e-08	2.61772e-06	LOC727118	NC_037650.1	1128903	1139187	+	2111	protein_coding	cytochrome P450 302a1%2C mitochondrial%2C transcript variant X1	p450
552285	2414.6	2962.47	2387.93	950.284	1374.3	1187	2588.33	1170.53	1.14463	8.91256e-08	2.82543e-06	LOC552285	NC_037643.1	16754545	16765703	-	3028	protein_coding	innexin inx7%2C transcript variant X3	-
410967	345.921	312.47	407.799	153.079	124.6	170.426	355.397	149.369	1.2528	9.32422e-08	2.94627e-06	LOC410967	NC_037640.1	3567413	3713212	-	5641	protein_coding	ABC transporter G family member 22%2C transcript variant X3	ABC2_membrane
410851	509.178	1375.08	768.676	270.374	224.281	165.443	884.313	220.033	2.00675	9.69795e-08	3.05438e-06	LOC410851	NC_037639.1	12420718	12442834	-	5420	protein_coding	bicaudal D-related protein homolog	-
551089	172.39	223.193	914.563	19.8804	47.9942	65.7786	436.715	44.5511	3.29419	1.02478e-07	3.21709e-06	LOC551089	NC_037644.1	13443389	13448355	-	2214	protein_coding	translation initiation factor IF-2	-
409930	8893.49	8902.67	8095.41	4134.13	4809.57	5124.75	8630.52	4689.49	0.879964	1.07252e-07	3.35606e-06	LOC409930	NC_037638.1	1840159	1841273	-	597	protein_coding	putative ATP synthase subunit f%2C mitochondrial	-
411046	1069.73	861.197	1310.42	470.172	494.71	494.336	1080.45	486.406	1.15204	1.08419e-07	3.38161e-06	LOC411046	NC_037641.1	4856002	5016122	-	4165	protein_coding	serine/threonine-protein phosphatase 2B catalytic subunit 2%2C transcript variant X1	Metallophos
413964	1194.17	862.286	982.814	452.28	506.708	363.775	1013.09	440.921	1.19963	1.14567e-07	3.5619e-06	LOC413964	NC_037652.1	7424818	7427993	+	1835	protein_coding	serine/threonine-protein kinase grp%2C transcript variant X1	Pkinase
726081	1368.84	1356.58	1556.12	784.283	815.902	795.323	1427.18	798.502	0.838192	1.21324e-07	3.75988e-06	LOC726081	NC_037643.1	13032257	13035398	-	2332	protein_coding	mitochondrial import receptor subunit TOM70	-
410013	15845	23568.1	14718.3	5935.3	5618.09	2217.54	18043.8	4590.31	1.97481	1.26808e-07	3.90665e-06	LOC410013	NC_037644.1	789807	839501	+	1892	protein_coding	calexcitin-2%2C transcript variant X1	-
100578696	234.039	207.95	261.06	500.987	464.252	461.447	234.35	475.562	-1.0189	1.26868e-07	3.90665e-06	LOC100578696	NC_037638.1	2116573	2132584	+	4804	protein_coding	uncharacterized LOC100578696%2C transcript variant X2	7tm_1
724626	0	1.08874	1.70627	38.7668	67.3765	21.9262	0.931673	42.6898	-5.42408	1.28453e-07	3.94288e-06	LOC724626	NC_037647.1	9991646	9994005	-	1765	protein_coding	uncharacterized LOC724626	-
727598	363.046	158.957	174.04	2250.46	1337.38	547.158	232.014	1378.33	-2.5717	1.29465e-07	3.96139e-06	LOC727598	NC_037650.1	10738114	10742837	-	2027	protein_coding	probable cytochrome P450 6a13%2C transcript variant X1	p450
novel.276	46.8078	38.1061	94.6982	1.98804	5.53779	9.96645	59.8707	5.83076	3.36678	1.30104e-07	3.96839e-06	-	NC_037645.1	4185267	4190205	+	977	-	-	-
100577980	736.367	799.139	686.775	351.884	420.872	337.863	740.76	370.206	0.999752	1.31985e-07	4.0131e-06	LOC100577980	NC_037647.1	10795067	10846321	-	3740	protein_coding	uncharacterized LOC100577980%2C transcript variant X3	-
novel.68	2215.95	1049.55	975.135	85.4858	8.30669	64.7819	1413.55	52.8582	4.74191	1.35132e-07	4.09589e-06	-	NC_037639.1	4430573	4434820	+	2630	-	-	-
726591	1314.04	1526.42	1069.83	363.812	398.721	641.839	1303.43	468.124	1.47728	1.39515e-07	4.21553e-06	LOC726591	NC_037638.1	20557814	20564060	-	3478	protein_coding	coiled-coil domain containing 13-like	-
724233	18082.7	18074.3	18653.8	9119.15	11271.3	10395	18270.3	10261.8	0.832202	1.5284e-07	4.60375e-06	LOC724233	NC_037638.1	4375803	4376815	+	567	protein_coding	40S ribosomal protein S17	-
551632	13.6999	28.3074	30.7129	127.235	192.9	74.7484	24.24	131.628	-2.43204	1.59254e-07	4.77973e-06	LOC551632	NC_037639.1	24139	31238	-	1576	protein_coding	methyl farnesoate epoxidase%2C transcript variant X1	p450
552195	18.2665	18.5087	13.6502	188.864	76.6061	60.7954	16.8084	108.755	-2.69992	1.59671e-07	4.77973e-06	LOC552195	NC_037642.1	5443439	5470655	+	7797	protein_coding	uncharacterized LOC552195%2C transcript variant X4	-
725114	7869.42	8589.11	4986.58	3305.12	2267.73	2174.68	7148.37	2582.51	1.46878	1.60692e-07	4.79545e-06	LOC725114	NC_037652.1	5573219	5574053	+	446	protein_coding	chymotrypsin inhibitor	-
408358	861.949	852.487	1050.21	305.165	476.25	399.655	921.549	393.69	1.22704	1.62366e-07	4.83052e-06	LOC408358	NC_037648.1	12667196	12706589	+	7764	protein_coding	RB1-inducible coiled-coil protein 1%2C transcript variant X2	-
412460	4710.47	4536.8	5312.48	1547.69	2299.11	2474.67	4853.25	2107.16	1.20368	1.66978e-07	4.95248e-06	LOC412460	NC_037649.1	7680144	7683879	+	2395	protein_coding	putative cystathionine gamma-lyase 2%2C transcript variant X1	Cys_Met_Meta_PP
100577912	148.415	158.957	173.187	67.5935	51.6861	67.7719	160.186	62.3505	1.36464	1.68719e-07	4.98882e-06	LOC100577912	NC_037652.1	8088264	8178048	+	1260	protein_coding	uncharacterized protein C15orf61 homolog%2C transcript variant X1	-
100577669	788.883	341.866	473.491	131.211	148.597	186.373	534.747	155.394	1.78248	1.70809e-07	5.02365e-06	LOC100577669	NC_037643.1	9677279	9694376	-	5738	protein_coding	uncharacterized LOC100577669%2C transcript variant X3	-
724449	345.921	440.942	314.807	1280.3	1494.28	690.675	367.223	1155.09	-1.65395	1.70936e-07	5.02365e-06	LOC724449	NC_037639.1	4833936	4835076	+	1141	protein_coding	protein lethal(2)essential for life	-
102655332	1081.15	1193.26	1133.82	385.68	406.105	624.897	1136.08	472.227	1.26678	1.75042e-07	5.12705e-06	LOC102655332	NC_037644.1	2305115	2307862	+	2126	protein_coding	protein orai-2	-
727552	533.153	514.976	613.405	261.428	287.965	296.004	553.845	281.799	0.975702	1.75515e-07	5.12705e-06	LOC727552	NC_037646.1	5823529	5827417	-	1664	protein_coding	Y+L amino acid transporter 2%2C transcript variant X2	-
725529	1946.52	1604.81	1250.7	4530.75	3211	3718.48	1600.68	3820.08	-1.25534	1.78215e-07	5.19025e-06	LOC725529	NC_037642.1	260704	263801	-	1628	protein_coding	kynurenine/alpha-aminoadipate aminotransferase%2C mitochondrial%2C transcript variant X2	Aminotran_1_2
novel.415	79.9158	72.9459	96.4045	27.8326	23.0741	20.9295	83.0887	23.9454	1.79859	1.99416e-07	5.79026e-06	-	NC_037650.1	4188769	4189902	+	1134	-	-	-
550854	315.097	303.76	464.96	141.151	125.523	156.473	361.272	141.049	1.35952	2.06395e-07	5.97494e-06	LOC550854	NC_037649.1	2053305	2054702	-	947	protein_coding	protein PBDC1	-
novel.158	68.4993	64.2359	71.6635	4.97011	18.4593	13.953	68.1329	12.4608	2.44474	2.0773e-07	5.99564e-06	-	NC_037641.1	3325518	3331329	-	1274	-	-	-
410573	134.715	119.762	193.662	51.6891	39.6875	51.8255	149.38	47.7341	1.65111	2.12825e-07	6.11482e-06	LOC410573	NC_037652.1	9128176	9189933	-	7598	protein_coding	nephrin%2C transcript variant X2	-
550827	42409	45645.6	48336.2	23592.1	20921.8	27471.5	45463.6	23995.1	0.921987	2.13124e-07	6.11482e-06	LOC550827	NC_037643.1	13020093	13022252	+	1597	protein_coding	tubulin alpha-1 chain	Tubulin
412221	5189.96	4130.7	5339.78	2378.69	2719.98	2542.44	4886.81	2547.04	0.940113	2.14469e-07	6.1352e-06	LOC412221	NC_037641.1	5415172	5418271	-	1649	protein_coding	proliferation-associated protein 2G4	Peptidase_M24
409323	946.432	970.072	774.648	382.698	464.252	472.41	897.05	439.787	1.02756	2.20177e-07	6.27991e-06	LOC409323	NC_037648.1	2632969	2648016	-	4715	protein_coding	uncharacterized LOC409323	-
100578665	466.937	301.582	305.423	153.079	135.676	123.584	357.981	137.446	1.37966	2.25791e-07	6.42111e-06	LOC100578665	NC_037642.1	6373663	6449862	-	15465	protein_coding	uncharacterized LOC100578665%2C transcript variant X2	-
725555	2365.51	1904.21	2350.39	922.452	1248.77	1010.6	2206.7	1060.61	1.0569	2.27119e-07	6.43993e-06	LOC725555	NC_037644.1	12728783	12737454	-	3991	protein_coding	eukaryotic peptide chain release factor subunit 1%2C transcript variant X3	-
410926	39.9579	39.1948	52.8945	103.378	159.673	157.47	44.0157	140.174	-1.6646	2.36776e-07	6.6941e-06	LOC410926	NC_037640.1	10525517	10635229	+	6593	protein_coding	PH domain leucine-rich repeat-containing protein phosphatase 2	-
100578929	4218.41	4582.53	6177.56	2340.92	2440.32	2418.86	4992.83	2400.03	1.057	2.46e-07	6.93463e-06	LOC100578929	NC_037643.1	2426496	2431086	+	2217	protein_coding	uncharacterized LOC100578929	-
100578347	302.538	308.115	292.626	526.831	1026.34	1098.3	301.093	883.824	-1.55381	2.47934e-07	6.96882e-06	LOC100578347	NC_037638.1	13292935	13294672	+	814	protein_coding	uncharacterized LOC100578347	-
411380	11225.9	10960.4	10728.2	6016.81	7028.38	6225.05	10971.5	6423.41	0.772299	2.50497e-07	7.02044e-06	LOC411380	NW_020555815.1	30315	31398	+	501	protein_coding	60S ribosomal protein L30	-
100578548	148.415	128.472	118.586	340.949	272.275	277.067	131.824	296.764	-1.17326	2.55474e-07	7.13923e-06	LOC100578548	NC_037649.1	9158014	9160220	-	1302	protein_coding	uncharacterized LOC100578548	-
100577569	135.857	123.028	130.53	32.8027	25.843	54.8155	129.805	37.8204	1.78224	2.66048e-07	7.41331e-06	LOC100577569	NC_037650.1	3451467	3464580	-	4502	protein_coding	uncharacterized LOC100577569%2C transcript variant X2	-
410539	23634.5	27710.7	24878.3	1995.99	6451.53	8246.24	25407.9	5564.59	2.19092	2.72063e-07	7.55914e-06	LOC410539	NC_037651.1	9021020	9028505	+	2360	protein_coding	protein 5NUC	Metallophos
550749	2685.17	2460.56	1921.26	7862.71	7180.67	4191.89	2355.67	6411.76	-1.44478	2.86102e-07	7.92642e-06	LOC550749	NC_037642.1	3001133	3007290	-	3430	protein_coding	C-1-tetrahydrofolate synthase%2C cytoplasmic%2C transcript variant X1	-
409552	23510.1	24952.9	26269.8	11466	13743	14932.7	24910.9	13380.6	0.89665	2.93327e-07	8.10336e-06	LOC409552	NC_037647.1	9391860	9393150	+	693	protein_coding	40S ribosomal protein S10%2C transcript variant X1	-
100576418	6289.37	7414.35	3931.25	2186.85	2048.06	1063.42	5878.33	1766.11	1.73471	3.11487e-07	8.58053e-06	LOC100576418	NC_037652.1	5306954	5309145	+	1716	protein_coding	tetra-peptide repeat homeobox protein 1	-
409202	22740.6	22771.1	21815.6	10919.3	13850.9	12771	22442.4	12513.8	0.84269	3.1424e-07	8.63178e-06	LOC409202	NC_037651.1	1468975	1470803	+	719	protein_coding	40S ribosomal protein S9	S4
727246	413.279	314.647	486.288	827.026	1011.57	892.994	404.738	910.53	-1.16839	3.3496e-07	9.17487e-06	LOC727246	NC_037642.1	13264504	13277768	+	5307	protein_coding	protein spire%2C transcript variant X2	-
408964	5111.19	4900.44	5601.7	2288.24	2851.04	3021.83	5204.44	2720.37	0.935991	3.42131e-07	9.34482e-06	LOC408964	NC_037645.1	7682242	7697251	-	4828	protein_coding	ubiquitin carboxyl-terminal hydrolase Usp2%2C transcript variant X4	UCH
408532	845.966	955.918	1266.05	2710.7	2348.02	1960.4	1022.65	2339.71	-1.19326	3.6154e-07	9.84713e-06	LOC408532	NC_037652.1	5753707	5756482	+	857	protein_coding	myophilin	CH
100577342	915.607	638.004	709.81	215.703	153.212	346.833	754.474	238.582	1.66146	3.63196e-07	9.86444e-06	LOC100577342	NC_037638.1	4532530	4535187	+	1173	protein_coding	uncharacterized LOC100577342	HLH
726529	256.872	288.517	262.766	128.229	104.295	69.7652	269.385	100.763	1.41832	3.71015e-07	1.00486e-05	LOC726529	NC_037640.1	6089671	6098344	+	1292	protein_coding	ankyrin repeat domain-containing protein 29	-
724531	13694.1	13559.2	14093	6400.5	7755.68	8375.81	13782.1	7510.66	0.875788	3.73147e-07	1.00781e-05	LOC724531	NC_037641.1	4819527	4820019	-	493	protein_coding	40S ribosomal protein S28	-
410332	1628	1463.27	1002.44	664.006	449.484	501.313	1364.57	538.268	1.34174	3.92062e-07	1.05595e-05	LOC410332	NC_037648.1	12501102	12517971	-	4084	protein_coding	breast cancer anti-estrogen resistance protein 3%2C transcript variant X3	SH2
411997	207.781	190.53	135.649	498.999	423.641	371.749	177.987	431.463	-1.28116	3.96492e-07	1.06491e-05	LOC411997	NC_037638.1	11581639	11590265	-	2201	protein_coding	ATP-binding cassette sub-family G member 4%2C transcript variant X2	ABC2_membrane
107964189	655.31	733.814	657.768	238.565	368.263	317.93	682.297	308.253	1.14559	3.98539e-07	1.06744e-05	LOC107964189	NC_037640.1	2795440	2802901	+	7462	protein_coding	uncharacterized LOC107964189	-
551863	1907.7	1278.19	882.997	239.559	400.567	507.292	1356.3	382.473	1.82581	4.15985e-07	1.11109e-05	LOC551863	NC_037645.1	12611929	12619978	-	1955	protein_coding	putative inorganic phosphate cotransporter	MFS_1
411280	1173.62	1096.37	1452.89	578.52	598.082	685.692	1240.96	620.765	1.00002	4.22146e-07	1.12444e-05	LOC411280	NC_037645.1	8439269	8441500	+	1600	protein_coding	GTP-binding protein 128up	-
725458	485.203	804.582	578.427	225.643	210.436	292.017	622.737	242.699	1.35975	4.29569e-07	1.14107e-05	LOC725458	NC_037638.1	18587043	18589811	+	1777	protein_coding	hydroxylysine kinase%2C transcript variant X2	APH
novel.361	53.6578	10.8874	88.7262	0	0.922966	2.98994	51.0905	1.3043	5.30328	4.36622e-07	1.15663e-05	-	NC_037648.1	14208567	14211475	+	1461	-	-	-
408983	10860.6	9267.39	9248.86	4006.9	4021.36	5763.6	9792.27	4597.29	1.09086	4.54194e-07	1.19989e-05	LOC408983	NC_037646.1	11769248	11773945	+	3285	protein_coding	protein transport protein Sec23A%2C transcript variant X1	-
725325	2211.38	2400.68	2299.2	3740.5	5283.05	5942.99	2303.76	4988.85	-1.11472	4.66098e-07	1.22799e-05	LOC725325	NC_037639.1	9451803	9459503	-	3503	protein_coding	glucose-6-phosphate 1-dehydrogenase%2C transcript variant X1	G6PD_C
410343	2062.97	1967.36	3197.56	807.145	886.047	1158.1	2409.3	950.431	1.34234	4.83133e-07	1.26941e-05	LOC410343	NC_037648.1	13215400	13218668	-	2602	protein_coding	nuclear pore complex protein Nup93	-
408412	9451.76	8491.12	11548.9	2742.5	4368.4	4756.99	9830.6	3955.96	1.31328	4.96355e-07	1.29927e-05	LOC408412	NC_037650.1	4307133	4308827	-	1157	protein_coding	protein l(2)37Cc%2C transcript variant X1	-
102656183	2994.56	3022.36	3070.44	1523.83	1572.73	1920.54	3029.12	1672.37	0.857098	4.97189e-07	1.29927e-05	LOC102656183	NC_037650.1	3795324	3796441	+	787	protein_coding	histidine triad nucleotide-binding protein 1	HIT
552769	3009.4	2642.38	2380.25	1115.29	1078.02	1544.8	2677.35	1246.04	1.1034	5.01726e-07	1.3076e-05	LOC552769	NC_037648.1	14849353	14851124	+	1343	protein_coding	ubiA prenyltransferase domain-containing protein 1 homolog	UbiA
551460	1064.02	1378.35	1866.66	494.029	681.149	449.487	1436.35	541.555	1.40743	5.39979e-07	1.40349e-05	LOC551460	NC_037643.1	17106794	17214962	-	6795	protein_coding	homeobox protein cut%2C transcript variant X5	CUT
102656732	5.70827	4.35498	17.0627	74.5516	112.602	41.8591	9.042	76.3375	-3.0404	5.41424e-07	1.40349e-05	LOC102656732	NC_037638.1	12580643	12581994	-	1154	protein_coding	uncharacterized LOC102656732	-
725665	7115.93	7619.04	7185.12	4048.65	4714.51	4101.19	7306.7	4288.12	0.768817	5.44082e-07	1.40657e-05	LOC725665	NC_037641.1	10652610	10660529	+	4714	protein_coding	5-oxoprolinase%2C transcript variant X1	Hydantoinase_B
102655706	326.513	316.825	364.289	166.002	169.826	177.403	335.876	171.077	0.974537	5.45522e-07	1.40657e-05	LOC102655706	NC_037639.1	3035118	3462535	-	5024	protein_coding	uncharacterized LOC102655706	-
409356	2009.31	1846.51	3020.1	987.063	1010.65	1017.57	2291.98	1005.1	1.18968	5.50945e-07	1.41678e-05	Smb	NC_037643.1	16462280	16463544	-	856	protein_coding	small ribonucleoprotein particle protein B	LSM
408278	113.024	120.851	81.9011	23.8565	14.7674	37.8725	105.259	25.4988	2.0474	5.64435e-07	1.44762e-05	LOC408278	NC_037647.1	11108360	11210337	-	5902	protein_coding	tyrosine-protein kinase Drl%2C transcript variant X1	-
726471	114.165	42.461	15.3565	4.97011	0.922966	1.99329	57.3277	2.62879	4.45333	5.81451e-07	1.48731e-05	LOC726471	NC_037649.1	8646651	8649782	+	2039	protein_coding	SET domain-containing protein SmydA-8%2C transcript variant X1	SET
novel.481	297.972	426.788	375.38	806.151	838.053	684.695	366.713	776.3	-1.08149	5.92889e-07	1.50918e-05	-	NC_037652.1	9360512	9361785	-	1204	-	-	-
408790	341.355	361.463	261.06	3114.27	871.279	853.128	321.293	1612.89	-2.32808	5.9312e-07	1.50918e-05	LOC408790	NC_037641.1	11507395	11511869	+	2832	protein_coding	protein croquemort%2C transcript variant X2	-
409882	2507.07	1486.14	1281.41	7398.5	4088.74	4919.44	1758.21	5468.89	-1.63743	6.10461e-07	1.54922e-05	LOC409882	NC_037642.1	6640287	6670243	-	6228	protein_coding	TLD domain-containing protein 2%2C transcript variant X1	-
726222	6241.43	6424.68	5845.69	2860.79	3265.45	3819.14	6170.6	3315.13	0.896311	6.12941e-07	1.55145e-05	LOC726222	NC_037643.1	16449332	16450110	-	506	protein_coding	ATP synthase subunit g%2C mitochondrial	-
725389	2348.38	2365.84	2468.98	1230.6	1505.36	1367.4	2394.4	1367.78	0.807782	6.28611e-07	1.58695e-05	LOC725389	NC_037647.1	10164599	10175712	-	3463	protein_coding	box A-binding factor%2C transcript variant X4	GATA
410414	1476.16	1667.96	2721.51	640.15	842.668	751.47	1955.21	744.763	1.39283	6.33676e-07	1.59558e-05	LOC410414	NC_037650.1	3522249	3526082	-	3110	protein_coding	116 kDa U5 small nuclear ribonucleoprotein component	GTP_EFTU
100578298	37.6746	38.1061	42.6568	128.229	108.91	95.6779	39.4792	110.939	-1.48687	6.37875e-07	1.60198e-05	LOC100578298	NC_037642.1	11428754	11431684	+	2244	protein_coding	probable serine/threonine-protein kinase DDB_G0283337%2C transcript variant X3	-
725918	1150.79	1176.93	1496.4	449.298	450.407	698.648	1274.71	532.784	1.25915	6.57704e-07	1.6475e-05	LOC725918	NC_037650.1	2163239	2165825	-	477	protein_coding	39S ribosomal protein L53%2C mitochondrial	-
412266	17170.5	17441.7	17770.8	10286.1	11339.6	10972.1	17461	10865.9	0.684327	6.64428e-07	1.66004e-05	LOC412266	NC_037640.1	10256265	10257980	+	1074	protein_coding	60S ribosomal protein L27%2C transcript variant X1	-
408982	1061.74	1034.31	915.416	422.459	428.256	592.007	1003.82	480.907	1.06157	7.14401e-07	1.78029e-05	LOC408982	NC_037646.1	11773432	11775399	-	1482	protein_coding	calcineurin B homologous protein 1	-
551044	106.174	335.333	337.842	63.6174	49.8401	60.7954	259.783	58.0843	2.16312	7.19364e-07	1.78805e-05	LOC551044	NC_037642.1	11669303	11678572	+	2431	protein_coding	glucose dehydrogenase [FAD%2C quinone]%2C transcript variant X2	-
727128	13119.9	13587.5	12991.6	7484.98	8564.2	8125.65	13233	8058.28	0.71557	7.21725e-07	1.78932e-05	LOC727128	NC_037651.1	9943789	9944869	+	521	protein_coding	60S ribosomal protein L34	-
411099	313.955	391.948	261.06	949.29	628.54	1455.1	322.321	1010.98	-1.64981	7.31532e-07	1.809e-05	LOC411099	NC_037642.1	9847984	9864274	-	3337	protein_coding	protein yippee-like 1%2C transcript variant X1	-
724724	761.484	989.669	850.577	1779.3	2596.3	1637.49	867.243	2004.36	-1.20873	7.61363e-07	1.87796e-05	LOC724724	NC_037647.1	10003468	10013783	-	4544	protein_coding	ATP-dependent 6-phosphofructokinase%2C transcript variant X2	PFK
724405	19.4081	6.53247	17.9159	215.703	244.586	26.9094	14.6188	162.399	-3.47084	8.26141e-07	2.03256e-05	LOC724405	NC_037639.1	4831304	4832577	+	1274	protein_coding	protein lethal(2)essential for life	-
724951	61.6493	82.7446	40.9506	154.073	198.438	212.285	61.7815	188.265	-1.61527	8.67892e-07	2.12986e-05	LOC724951	NC_037647.1	4600236	4604303	-	1477	protein_coding	1-acyl-sn-glycerol-3-phosphate acyltransferase beta%2C transcript variant X4	Acyltransferase
412703	239.747	178.554	110.055	550.688	494.71	448.49	176.119	497.963	-1.50375	8.94382e-07	2.18726e-05	LOC412703	NC_037641.1	8024206	8035902	+	4366	protein_coding	protein toll%2C transcript variant X4	TIR
100578703	23.9747	17.4199	30.7129	97.4141	86.7588	70.7618	24.0359	84.9782	-1.81013	8.95807e-07	2.18726e-05	LOC100578703	NC_037651.1	9104284	9107730	+	1868	protein_coding	uncharacterized LOC100578703%2C transcript variant X1	-
novel.7	7.99158	7.62121	23.8878	51.6891	101.526	98.6679	13.1669	83.9611	-2.64129	9.18616e-07	2.23731e-05	-	NC_037638.1	2272387	2275502	+	2968	-	-	-
409835	156.407	103.431	98.1107	37.7728	39.6875	40.8625	119.316	39.4409	1.5935	9.70152e-07	2.34983e-05	LOC409835	NC_037652.1	2155367	2173076	-	1871	protein_coding	E3 ubiquitin-protein ligase MARCH2%2C transcript variant X2	-
412885	2670.33	3096.39	3165.14	9325.91	4923.1	7618.36	2977.29	7289.12	-1.29165	9.71086e-07	2.34983e-05	LOC412885	NC_037646.1	12296583	12314230	-	3060	protein_coding	protein N-terminal asparagine amidohydrolase%2C transcript variant X3	-
550965	304.822	1150.8	110.055	19450	10310.4	9551.85	521.893	13104.1	-4.65035	9.7211e-07	2.34983e-05	LOC550965	NC_037642.1	4218464	4221938	-	2234	protein_coding	probable cytochrome P450 6a14	p450
409465	3722.94	3365.31	3026.08	6999.9	5534.1	6204.12	3371.44	6246.04	-0.889728	9.78758e-07	2.36e-05	LOC409465	NC_037646.1	2562383	2578398	-	2945	protein_coding	uncharacterized LOC409465	Perilipin
552070	5.70827	10.8874	5.97196	100.396	134.753	17.9396	7.52256	84.3629	-3.49385	9.9871e-07	2.40212e-05	LOC552070	NC_037649.1	7319382	7322951	+	2397	protein_coding	dynein intermediate chain 2%2C ciliary%2C transcript variant X2	-
100578664	494.336	669.578	493.966	282.302	180.901	233.215	552.627	232.139	1.25162	1.03236e-06	2.4769e-05	LOC100578664	NC_037646.1	9549680	9559425	-	5130	protein_coding	organic solute transporter alpha-like protein%2C transcript variant X2	-
413137	18779.1	19103.1	20461.6	10657.9	12234.8	12132.2	19447.9	11675	0.736212	1.03503e-06	2.47715e-05	LOC413137	NC_037641.1	11936479	11938852	-	823	protein_coding	60S ribosomal protein L15	-
725943	19217.5	18563.1	18024.2	7748.4	9545.31	11339.8	18601.6	9544.51	0.962675	1.04458e-06	2.49384e-05	LOC725943	NC_037641.1	13147733	13148813	+	911	protein_coding	ubiquitin-60S ribosomal protein L40%2C transcript variant X1	ubiquitin
411808	679.284	779.541	897.5	341.943	406.105	427.561	785.442	391.87	1.00387	1.06274e-06	2.52741e-05	LOC411808	NC_037638.1	2155197	2179386	-	3108	protein_coding	proline dehydrogenase%2C mitochondrial	-
550715	24288.7	25191.4	23635.3	9794.09	13255.6	14221.1	24371.8	12423.6	0.972116	1.06387e-06	2.52741e-05	LOC550715	NC_037647.1	251938	255423	-	892	protein_coding	60S ribosomal protein L12%2C transcript variant X2	-
409634	271.714	253.678	213.284	668.976	496.555	466.43	246.225	543.987	-1.14524	1.10877e-06	2.62761e-05	LOC409634	NC_037648.1	14987439	14995739	+	3844	protein_coding	uncharacterized LOC409634%2C transcript variant X3	-
410507	690.701	586.833	424.862	6385.59	1352.14	1771.04	567.465	3169.59	-2.48198	1.13154e-06	2.67502e-05	LOC410507	NC_037651.1	7660704	7665106	-	2645	protein_coding	sodium-independent sulfate anion transporter%2C transcript variant X2	Sulfate_transp
408559	16089.3	16945.2	6604.13	75196.7	35654.2	41886	13212.9	50912.3	-1.94611	1.1447e-06	2.69953e-05	LOC408559	NC_037653.1	3185077	3188102	+	1943	protein_coding	retinal dehydrogenase 1	Aldedh
409589	22601.3	22808.1	22923.8	11007.8	13666.4	14023.8	22777.7	12899.3	0.820325	1.16246e-06	2.73475e-05	LOC409589	NC_037642.1	157405	158750	+	798	protein_coding	60S ribosomal protein L10%2C transcript variant X1	-
724915	187.231	194.885	255.941	71.5695	76.6061	103.651	212.686	83.9423	1.34431	1.16804e-06	2.74121e-05	LOC724915	NC_037651.1	3382655	3389494	+	2177	protein_coding	Usher syndrome type-1G protein homolog%2C transcript variant X2	-
413369	44.5245	56.6147	47.7757	151.091	150.443	105.644	49.6383	135.726	-1.45222	1.19811e-06	2.80497e-05	LOC413369	NC_037649.1	889125	894963	+	3535	protein_coding	uncharacterized LOC413369	-
100577332	3653.29	3512.29	3682.14	1656.04	1696.41	2281.32	3615.91	1877.92	0.945307	1.21789e-06	2.84439e-05	LOC100577332	NC_037645.1	7989376	8073457	-	9774	protein_coding	GATA-binding factor C%2C transcript variant X3	-
113218551	299.113	293.961	236.319	101.39	144.906	96.6746	276.464	114.323	1.27096	1.23777e-06	2.88385e-05	LOC113218551	NC_037639.1	12610496	12615322	-	1314	protein_coding	uncharacterized LOC113218551%2C transcript variant X1	-
novel.12	43.3829	19.5974	36.6849	0.994021	4.61483	1.99329	33.2217	2.53405	3.69433	1.24345e-06	2.89014e-05	-	NC_037638.1	4714066	4715306	+	754	-	-	-
725291	1085.71	1256.41	1173.92	360.83	547.319	622.903	1172.01	510.351	1.19937	1.27704e-06	2.96108e-05	LOC725291	NC_037651.1	5221393	5222719	-	575	protein_coding	probable 28S ribosomal protein S16%2C mitochondrial	-
726636	66.216	71.8571	54.6008	157.055	148.597	147.503	64.2246	151.052	-1.23928	1.28353e-06	2.96901e-05	LOC726636	NC_037645.1	3412126	3417328	-	3831	protein_coding	WD repeat-containing and planar cell polarity effector protein fritz%2C transcript variant X3	-
726417	85.6241	97.987	74.2229	208.744	230.741	170.426	85.9447	203.304	-1.24625	1.39511e-06	3.2194e-05	LOC726417	NC_037652.1	5001602	5004008	-	1811	protein_coding	uncharacterized LOC726417	-
novel.266	994.381	768.654	278.976	52.6831	5.53779	9.96645	680.67	22.7291	4.90562	1.40057e-06	3.22432e-05	-	NC_037644.1	13303026	13322572	-	3625	-	-	-
412127	480.637	519.331	622.79	202.78	247.355	296.004	540.919	248.713	1.12195	1.41723e-06	3.25492e-05	LOC412127	NC_037639.1	6958011	6958919	-	761	protein_coding	peptidyl-tRNA hydrolase 2%2C mitochondrial	PTH2
724216	18726.6	12657.7	6739.78	3979.07	1150.94	2979.97	12708	2703.32	2.23295	1.44798e-06	3.31766e-05	LOC724216	NC_037641.1	11486247	11487860	+	1221	protein_coding	juvenile hormone acid O-methyltransferase	Methyltransf_11
novel.477	11.4165	13.0649	11.9439	42.7429	51.6861	60.7954	12.1418	51.7414	-2.09156	1.47026e-06	3.36075e-05	-	NC_037652.1	6563522	6566192	-	2671	-	-	-
410094	1657.68	1683.2	1571.48	799.193	912.813	1027.54	1637.45	913.182	0.842351	1.5345e-06	3.49932e-05	LOC410094	NC_037640.1	10138006	10147363	-	1448	protein_coding	protein RER1%2C transcript variant X4	-
551868	42.2412	47.9048	58.8664	177.93	180.901	102.654	49.6708	153.829	-1.62579	1.55172e-06	3.53025e-05	LOC551868	NC_037638.1	23259023	23262334	-	2522	protein_coding	kelch-like protein 5	BACK
726570	360.763	350.576	297.745	628.222	579.622	685.692	336.361	631.179	-0.90953	1.58061e-06	3.581e-05	LOC726570	NC_037639.1	15207150	15210128	+	2153	protein_coding	CWF19-like protein 2	-
413363	1053.75	971.16	896.647	532.795	561.163	581.044	973.851	558.334	0.801985	1.58143e-06	3.581e-05	LOC413363	NC_037640.1	4467839	4470429	-	1894	protein_coding	F-box only protein 42	Kelch_1
100578731	172.39	88.1883	68.2509	5887.59	1517.36	663.766	109.61	2689.57	-4.6177	1.6068e-06	3.62995e-05	LOC100578731	NC_037647.1	10054932	10056782	+	1403	protein_coding	uncharacterized LOC100578731	-
113218983	1077.72	1194.35	1177.33	562.616	683.917	678.715	1149.8	641.75	0.841322	1.62041e-06	3.65217e-05	LOC113218983	NC_037646.1	1143873	1146838	-	842	protein_coding	60S ribosome subunit biogenesis protein NIP7 homolog	-
727483	1971.64	2156.8	1913.59	831.996	868.511	1231.85	2014.01	977.453	1.04302	1.6443e-06	3.69306e-05	LOC727483	NC_037641.1	5505958	5508205	+	529	protein_coding	protein stunted%2C transcript variant X1	-
551724	855.099	618.407	862.521	398.603	364.571	394.671	778.676	385.948	1.01316	1.6462e-06	3.69306e-05	LOC551724	NC_037647.1	11863163	11875149	+	1645	protein_coding	S-adenosylmethionine decarboxylase proenzyme	SAM_decarbox
102654936	59.366	84.9221	58.0133	454.268	1050.33	96.6746	67.4338	533.759	-2.98555	1.67483e-06	3.74516e-05	LOC102654936	NC_037649.1	8076362	8079675	+	683	protein_coding	uncharacterized LOC102654936	-
726323	1589.18	1185.64	358.317	239.559	192.9	261.121	1044.38	231.193	2.17507	1.67717e-06	3.74516e-05	LOC726323	NC_037652.1	7694457	7708162	-	1301	protein_coding	uncharacterized LOC726323%2C transcript variant X3	-
551782	20.5498	25.0411	30.7129	72.5636	98.7573	77.7383	25.4346	83.0197	-1.69691	1.70108e-06	3.7898e-05	LOC551782	NC_037642.1	598474	602169	-	2211	protein_coding	bestrophin-4	-
413994	146.132	195.974	95.5513	788.259	382.108	382.712	145.886	517.693	-1.8296	1.74412e-06	3.87676e-05	LOC413994	NC_037646.1	2590081	2710106	-	8664	protein_coding	calcium-activated potassium channel slowpoke%2C transcript variant X7	Ion_trans
551541	5067.8	5762.73	4845.82	1961.2	2060.98	3121.49	5225.45	2381.23	1.13387	1.78965e-06	3.96883e-05	LOC551541	NC_037641.1	13154850	13155889	-	614	protein_coding	uncharacterized LOC551541	-
413906	518.311	585.745	659.475	315.105	320.269	312.947	587.844	316.107	0.896123	1.81577e-06	4.01754e-05	LOC413906	NC_037648.1	8318742	8341747	+	3367	protein_coding	monocarboxylate transporter 10%2C transcript variant X4	MFS_1
552354	3025.38	3071.35	3474.83	1233.58	1856.08	1648.45	3190.52	1579.37	1.01444	1.84796e-06	4.07943e-05	LOC552354	NC_037650.1	6839300	6853696	-	2063	protein_coding	protein slowmo	MSF1
novel.193	994.381	927.61	778.061	529.813	405.182	400.651	900.017	445.216	1.01503	1.93107e-06	4.2532e-05	-	NC_037642.1	8093355	8100599	-	7245	-	-	-
725126	767.192	427.877	269.591	166.002	131.061	97.6712	488.22	131.578	1.8904	2.00226e-06	4.39997e-05	Dsx	NC_037642.1	3529523	3620990	+	7310	protein_coding	doublesex%2C transcript variant X1	-
727333	1.14165	1.08874	1.70627	67.5935	64.6076	5.97987	1.31222	46.0603	-5.10991	2.00946e-06	4.40578e-05	LOC727333	NC_037641.1	2027997	2031882	-	1166	protein_coding	acyl-CoA Delta(11) desaturase%2C transcript variant X1	-
408788	8756.49	11051.8	3735.89	1447.3	640.538	2550.41	7848.07	1546.08	2.34375	2.03737e-06	4.45686e-05	LOC408788	NC_037641.1	11596122	11618885	+	4421	protein_coding	UDP-glucuronosyltransferase 1-3	-
409225	2077.81	2141.56	2437.41	1271.35	1313.38	1368.39	2218.93	1317.71	0.752158	2.11642e-06	4.61933e-05	LOC409225	NC_037638.1	20587904	20590210	-	1497	protein_coding	NEDD8-conjugating enzyme Ubc12	UQ_con
408407	1894	1986.96	2225.83	1127.22	1222.01	1245.81	2035.6	1198.34	0.76471	2.13437e-06	4.64802e-05	LOC408407	NC_037650.1	3798077	3799166	+	651	protein_coding	translation machinery-associated protein 7 homolog	-
410894	2129.19	2898.24	844.605	51486.3	68045.6	7197.77	1957.34	42243.2	-4.43181	2.26337e-06	4.91788e-05	LOC410894	NC_037639.1	5729391	5731286	-	925	protein_coding	chymotrypsin-1	Trypsin
725122	252.306	415.9	241.438	1955.24	1945.61	465.433	303.215	1455.43	-2.26346	2.2709e-06	4.92316e-05	LOC725122	NC_037640.1	10160096	10166954	+	3519	protein_coding	uncharacterized LOC725122%2C transcript variant X1	-
100578524	229.473	291.784	199.634	53.6772	96.9114	101.658	240.297	84.0821	1.51311	2.28943e-06	4.95225e-05	LOC100578524	NC_037648.1	1082662	1100870	-	7530	protein_coding	uncharacterized LOC100578524%2C transcript variant X1	-
413799	974.973	1056.08	1823.15	463.214	539.012	526.229	1284.74	509.485	1.33503	2.33756e-06	5.04505e-05	LOC413799	NC_037653.1	4513688	4515085	-	970	protein_coding	mitochondrial import inner membrane translocase subunit Tim17-A%2C transcript variant X1	-
726056	15574.5	16644.7	14445.3	8889.53	10085.2	9285.74	15554.8	9420.17	0.723491	2.4511e-06	5.27632e-05	LOC726056	NC_037638.1	25050884	25051893	-	637	protein_coding	60S ribosomal protein L21	-
100191002	16693.3	17517.9	15652.5	7725.53	9629.3	10263.5	16621.2	9206.09	0.852342	2.45562e-06	5.27632e-05	Rpl41	NC_037648.1	12183567	12184247	+	320	protein_coding	ribosomal protein L41	-
411291	4438.75	3946.7	2592.68	1458.23	1593.96	793.33	3659.38	1281.84	1.51315	2.50762e-06	5.3761e-05	LOC411291	NC_037646.1	11994692	11998851	+	1742	protein_coding	leucine-rich repeat-containing protein 58	-
725284	143.848	162.223	156.977	282.302	297.195	366.765	154.35	315.421	-1.03022	2.51521e-06	5.38044e-05	LOC725284	NC_037638.1	24188102	24195837	-	4550	protein_coding	chitin synthase chs-2	-
725705	2182.84	2166.6	2992.8	566.592	793.75	1260.76	2447.42	873.7	1.48627	2.65376e-06	5.65372e-05	LOC725705	NC_037642.1	13106688	13107992	+	435	protein_coding	mitochondrial import inner membrane translocase subunit Tim13	-
726343	187.231	272.186	364.289	66.5994	96.9114	112.621	274.569	92.0439	1.57868	2.65466e-06	5.65372e-05	LOC726343	NC_037644.1	769780	772899	-	1238	protein_coding	uncharacterized LOC726343	-
551769	965.84	752.323	803.655	387.668	472.558	459.453	840.606	439.893	0.933708	2.66177e-06	5.6564e-05	LOC551769	NC_037652.1	5224824	5226496	+	1146	protein_coding	grpE protein homolog%2C mitochondrial	-
novel.339	654.168	671.755	533.21	340.949	343.343	303.977	619.711	329.423	0.91043	2.72611e-06	5.78044e-05	-	NC_037647.1	9367102	9369644	-	2489	-	-	-
113219341	143.848	126.294	141.621	57.6532	48.9172	24.9161	137.255	43.8288	1.64604	2.74345e-06	5.80447e-05	LOC113219341	NW_020555813.1	2142	4064	+	1923	rRNA	small subunit ribosomal RNA	-	677665
100576783	139.282	53.3485	23.8878	4.97011	6.46076	10.9631	72.1727	7.46465	3.27027	2.75531e-06	5.81684e-05	LOC100576783	NC_037639.1	10114981	10117008	+	1477	protein_coding	odorant receptor 22c-like	-
552278	610.785	590.1	745.642	355.86	361.802	323.91	648.842	347.191	0.903066	2.83061e-06	5.96278e-05	LOC552278	NC_037640.1	6701869	6865750	+	2903	protein_coding	protein-tyrosine sulfotransferase%2C transcript variant X3	-
726582	1704.49	1092.01	904.325	583.491	438.409	395.668	1233.61	472.522	1.38399	2.89546e-06	6.08613e-05	LOC726582	NC_037651.1	7842488	7882776	+	3725	protein_coding	prominin-like protein%2C transcript variant X3	Prominin	677677
408728	299.113	324.446	494.819	157.055	167.057	142.52	372.793	155.544	1.26297	2.90662e-06	6.09634e-05	LOC408728	NC_037640.1	12680524	12682235	+	990	protein_coding	mediator of RNA polymerase II transcription subunit 18	-
552809	3559.68	4186.22	4153.07	1579.5	1715.79	2430.82	3966.32	1908.7	1.05532	2.92876e-06	6.12831e-05	LOC552809	NC_037641.1	11909002	11909637	-	415	protein_coding	cytochrome c oxidase subunit NDUFA4	-
novel.5	379.029	322.268	168.921	1500.97	1328.15	543.172	290.073	1124.1	-1.95582	2.93454e-06	6.12831e-05	-	NC_037638.1	1928072	1934608	+	6440	-	-	-
724628	780.892	692.442	834.368	466.196	383.031	408.625	769.234	419.284	0.87625	2.97103e-06	6.19114e-05	LOC724628	NC_037640.1	4591687	4592531	+	767	protein_coding	protein mago nashi homolog	-
726241	218.056	214.483	204.753	355.86	412.566	404.638	212.431	391.021	-0.881295	3.03496e-06	6.31076e-05	LOC726241	NC_037647.1	4818742	4825442	-	3848	protein_coding	tudor domain-containing protein 7%2C transcript variant X1	-
552081	446.387	398.481	407.799	1353.86	1783.17	664.762	417.556	1267.26	-1.60194	3.05844e-06	6.34593e-05	LOC552081	NC_037652.1	9439876	9448128	-	1881	protein_coding	calcium uptake protein 1 homolog%2C mitochondrial%2C transcript variant X1	-
409599	16946.7	17338.3	15798.4	8691.72	10531	10403	16694.5	9875.25	0.757448	3.10722e-06	6.43334e-05	LOC409599	NC_037646.1	7031549	7032824	-	595	protein_coding	60S ribosomal protein L35a%2C transcript variant X1	-
550734	2818.74	2970.1	3088.36	1910.51	1866.24	1817.88	2959.07	1864.88	0.666202	3.1395e-06	6.48628e-05	LOC550734	NC_037651.1	6356826	6359193	+	1436	protein_coding	thioredoxin-like protein 1	-
552247	273.997	286.34	275.563	514.903	507.631	455.467	278.633	492.667	-0.822483	3.26227e-06	6.72556e-05	LOC552247	NC_037649.1	5219144	5225206	-	3337	protein_coding	nuclear factor NF-kappa-B p100 subunit%2C transcript variant X3	RHD
100576157	118.732	190.53	136.502	361.824	319.346	319.923	148.588	333.698	-1.16775	3.33835e-06	6.86777e-05	LOC100576157	NC_037648.1	851679	864865	+	2507	protein_coding	uncharacterized LOC100576157	-
726352	14747.9	34282.4	16865.7	153014	166458	33615.8	21965.3	117696	-2.42177	3.36739e-06	6.9128e-05	LOC726352	NC_037650.1	5993703	5997742	-	1962	protein_coding	transmembrane protease serine 11B-like protein	Trypsin
100576781	6.84993	13.0649	5.97196	47.713	39.6875	42.8557	8.62894	43.4188	-2.34679	3.43161e-06	7.0149e-05	LOC100576781	NC_037647.1	3229706	3234000	-	1871	protein_coding	15-hydroxyprostaglandin dehydrogenase [NAD(+)]%2C transcript variant X3	adh_short
100576271	4280.06	5976.12	5111.14	13601.2	11949.6	8398.73	5122.44	11316.5	-1.14351	3.43163e-06	7.0149e-05	LOC100576271	NC_037646.1	6751156	6762971	+	3580	protein_coding	dentin sialophosphoprotein%2C transcript variant X9	-
novel.463	18.2665	21.7749	49.4819	122.265	92.2966	291.02	29.8411	168.527	-2.48429	3.4506e-06	7.03232e-05	-	NC_037652.1	5451901	5484792	+	3092	-	-	-
100576703	271.714	293.961	409.506	735.576	896.2	604.964	325.06	745.58	-1.19573	3.4547e-06	7.03232e-05	LOC100576703	NC_037643.1	9016424	9025292	-	3910	protein_coding	sarcalumenin%2C transcript variant X5	-
107964997	4314.31	3818.23	5259.59	12770.2	14097.4	7134.98	4464.04	11334.2	-1.34419	3.47167e-06	7.05202e-05	LOC107964997	NC_037646.1	8484062	8489673	-	1133	protein_coding	uncharacterized LOC107964997	-
409224	619.918	795.872	685.069	224.649	322.115	379.722	700.287	308.829	1.18107	3.49523e-06	7.08498e-05	Coq7	NC_037642.1	9904790	9905480	+	607	protein_coding	ubiquinone biosynthesis protein COQ7	-
552142	536.578	652.158	631.321	359.836	306.425	271.087	606.686	312.449	0.957791	3.53934e-06	7.15939e-05	LOC552142	NC_037638.1	21819932	22182421	-	10873	protein_coding	latrophilin Cirl%2C transcript variant X2	7tm_2
551512	82.1991	96.8983	105.789	208.744	228.895	183.383	94.9621	207.008	-1.12089	3.58912e-06	7.24492e-05	LOC551512	NC_037643.1	2959802	2963324	-	2479	protein_coding	uncharacterized LOC551512	-
100576967	436.112	480.136	673.125	230.613	183.67	267.101	529.791	227.128	1.22385	3.61745e-06	7.27984e-05	LOC100576967	NW_020555859.1	300604	301615	+	688	protein_coding	histone deacetylase complex subunit SAP18	-
551758	558.269	181.82	95.5513	48.707	47.9942	43.8524	278.547	46.8512	2.56999	3.62147e-06	7.27984e-05	LOC551758	NC_037642.1	10722909	10727264	+	2136	protein_coding	arylsulfatase B%2C transcript variant X2	Sulfatase
408509	3468.35	3277.12	3458.62	5676.86	6120.18	5074.92	3401.36	5623.99	-0.725489	3.71432e-06	7.42567e-05	LOC408509	NC_037652.1	7716749	7719637	-	2369	protein_coding	glutamate decarboxylase 1	-
408702	908.757	1047.37	1010.11	534.783	599.928	440.517	988.748	525.076	0.912901	3.71503e-06	7.42567e-05	LOC408702	NC_037639.1	8658617	8660460	+	1324	protein_coding	SAGA-associated factor 29	-
726428	602.794	581.39	1065.57	339.955	263.045	206.306	749.917	269.769	1.47601	3.71706e-06	7.42567e-05	LOC726428	NC_037639.1	13705444	13710587	-	850	protein_coding	probable RNA-binding protein EIF1AD%2C transcript variant X1	-
411657	1028.63	330.978	171.48	49.7011	21.2282	11.9597	510.363	27.6297	4.20731	3.74976e-06	7.47556e-05	LOC411657	NC_037642.1	10728956	10734880	+	4053	protein_coding	arylsulfatase B%2C transcript variant X3	-
410468	2383.77	3667.98	3592.56	512.915	1519.2	775.39	3214.77	935.835	1.78023	3.79623e-06	7.55263e-05	LOC410468	NC_037650.1	8361770	8365083	+	2629	protein_coding	protein hairy	-
410487	1477.3	1428.43	1692.62	731.6	704.223	959.769	1532.79	798.531	0.941196	3.8219e-06	7.58808e-05	LOC410487	NC_037651.1	5128773	5149726	-	8919	protein_coding	uncharacterized LOC410487	-
100578238	41.0996	68.5909	61.4258	3.97609	16.6134	3.98658	57.0388	8.19202	2.78703	3.8688e-06	7.65704e-05	LOC100578238	NC_037649.1	6993525	6997714	-	3592	protein_coding	leucine-rich repeat transmembrane protein FLRT3	-
724622	476.07	433.32	569.042	216.697	214.128	284.044	492.811	238.29	1.04976	3.87247e-06	7.65704e-05	LOC724622	NC_037648.1	7030356	7038873	+	4361	protein_coding	DNA-binding protein RFX7	RFX_DNA_binding
551301	1359.71	1149.71	2467.27	536.772	606.388	689.678	1658.9	610.946	1.44163	4.16084e-06	8.21044e-05	LOC551301	NC_037645.1	2238728	2240862	+	1514	protein_coding	solute carrier family 25 member 40	Mito_carr
107965692	181.523	150.247	138.208	399.597	342.42	279.061	156.659	340.359	-1.12196	4.23144e-06	8.33274e-05	LOC107965692	NC_037653.1	3010492	3016796	-	2981	protein_coding	poly(ADP-ribose) glycohydrolase%2C transcript variant X2	-
113219007	140.424	138.271	115.173	38.7668	49.8401	62.7886	131.289	50.4652	1.37754	4.25658e-06	8.3535e-05	LOC113219007	NC_037646.1	5515338	5537984	-	606	protein_coding	zinc finger protein 524-like	-
411175	2026.44	1832.36	1931.5	1203.76	1174.01	1239.83	1930.1	1205.87	0.678614	4.25926e-06	8.3535e-05	LOC411175	NC_037643.1	8401365	8459919	-	3730	protein_coding	protein groucho%2C transcript variant X1	-
725592	802.583	719.66	822.424	430.411	478.096	458.457	781.556	455.655	0.778567	4.28541e-06	8.38777e-05	LOC725592	NC_037643.1	5176939	5180253	+	2555	protein_coding	protein prenyltransferase alpha subunit repeat-containing protein 1	-
410420	2214.81	2044.66	1907.61	1042.73	1243.23	1263.75	2055.7	1183.24	0.796595	4.31617e-06	8.43092e-05	LOC410420	NC_037650.1	3760219	3761621	-	1058	protein_coding	isochorismatase domain-containing protein 2	Isochorismatase
411910	2.28331	0	0.853137	148.109	18.4593	7.97316	1.04548	58.1806	-5.8271	4.36956e-06	8.518e-05	LOC411910	NC_037638.1	14210225	14213478	+	2662	protein_coding	homeobox protein 2-like	-
551069	267.147	214.483	69.9572	33.7967	45.2253	41.8591	183.862	40.2937	2.1865	4.38617e-06	8.52778e-05	LOC551069	NC_037638.1	18453495	18534679	+	3799	protein_coding	diacylglycerol kinase 1%2C transcript variant X4	C1_1
408666	384.738	495.379	501.644	226.637	258.43	206.306	460.587	230.458	0.999379	4.39222e-06	8.52778e-05	LOC408666	NC_037639.1	14174417	14181276	+	1588	protein_coding	uncharacterized LOC408666%2C transcript variant X1	-
552774	14025.2	14213.6	13297.8	6508.85	8285.46	8660.85	13845.5	7818.39	0.824453	4.66425e-06	9.0378e-05	LOC552774	NC_037648.1	4260226	4262644	-	740	protein_coding	60S ribosomal protein L28%2C transcript variant X2	-
725844	19.4081	23.9524	26.4472	103.378	84.9128	55.8121	23.2692	81.3677	-1.79957	4.82138e-06	9.32359e-05	LOC725844	NC_037645.1	1484217	1509763	+	2591	protein_coding	uncharacterized LOC725844	-
410100	6488.02	5411.06	6691.15	2611.29	3247.92	3754.36	6196.75	3204.52	0.951438	4.92196e-06	9.49909e-05	LOC410100	NC_037651.1	1588609	1592005	-	2467	protein_coding	eukaryotic translation initiation factor 3 subunit B	-
410403	2808.47	2394.15	2855.45	1370.76	1527.51	1692.3	2686.02	1530.19	0.811866	4.9911e-06	9.61334e-05	LOC410403	NC_037650.1	2488385	2490307	-	1100	protein_coding	proteasome activator complex subunit 3	-
550645	493.195	479.048	722.607	267.392	251.047	279.061	564.95	265.833	1.08932	5.01844e-06	9.64677e-05	LOC550645	NC_037638.1	6957465	6988656	-	7614	protein_coding	max-binding protein MNT%2C transcript variant X2	HLH
727652	41.0996	42.461	52.8945	114.312	110.756	109.631	45.485	111.566	-1.28711	5.07769e-06	9.7413e-05	LOC727652	NC_037651.1	5474467	5480415	+	4045	protein_coding	cilia- and flagella-associated protein 65%2C transcript variant X1	-
552804	519.453	480.136	505.057	842.93	1235.85	905.95	501.549	994.91	-0.988436	5.09706e-06	9.75911e-05	LOC552804	NC_037648.1	15555446	15567737	-	4590	protein_coding	tubulin-specific chaperone cofactor E-like protein%2C transcript variant X3	-
410555	444.104	867.73	847.165	266.398	310.116	176.406	719.666	250.973	1.5199	5.23511e-06	0.000100036	LOC410555	NC_037651.1	9782625	9790234	-	3693	protein_coding	insulin-like growth factor-binding protein complex acid labile subunit	-
102653862	2591.56	2624.96	2420.35	1241.53	1341.07	1668.38	2545.62	1417	0.845146	5.43754e-06	0.000103699	LOC102653862	NC_037651.1	1779550	1781440	+	600	protein_coding	NADH dehydrogenase [ubiquinone] 1 alpha subcomplex subunit 13	-
726061	1270.66	1208.51	1734.43	608.341	680.226	786.353	1404.53	691.64	1.0226	5.49902e-06	0.000104665	LOC726061	NC_037638.1	20142640	20143585	+	736	protein_coding	mitochondrial import inner membrane translocase subunit Tim10%2C transcript variant X3	-
413705	5848.7	8862.38	4382.56	304.171	164.288	997.642	6364.55	488.7	3.70312	5.79e-06	0.00010986	LOC413705	NC_037642.1	6546787	6550069	-	1926	protein_coding	acidic mammalian chitinase%2C transcript variant X1	CBM_14
102656685	979.54	902.569	905.178	390.65	491.018	570.081	929.096	483.916	0.9409	5.79469e-06	0.00010986	LOC102656685	NC_037646.1	1599501	1600533	+	703	protein_coding	39S ribosomal protein L42%2C mitochondrial%2C transcript variant X1	-
408368	4103.11	3566.73	4119.8	1391.63	1831.16	2363.05	3929.88	1861.95	1.07771	5.90381e-06	0.00011171	LOC408368	NC_037648.1	13232343	13236031	-	1527	protein_coding	adenosylhomocysteinase	-
410920	54.7994	65.3247	78.4886	138.169	265.814	170.426	66.2042	191.47	-1.52861	5.92755e-06	0.00011194	LOC410920	NC_037640.1	11991153	11996214	+	2555	protein_coding	putative inorganic phosphate cotransporter	MFS_1
551986	5227.64	2927.63	1655.09	14796	10571.6	8652.87	3270.12	11340.2	-1.79422	5.99978e-06	0.000113084	LOC551986	NC_037647.1	9418835	9420442	+	1274	protein_coding	deoxyribose-phosphate aldolase	-
408324	2833.59	2994.05	2920.29	1835.96	1942.84	1858.74	2915.97	1879.18	0.633851	6.01156e-06	0.000113085	LOC408324	NC_037648.1	16161825	16166927	+	2514	protein_coding	T-cell immunomodulatory protein	-
410258	12260.2	11830.3	14629.6	4718.62	5695.62	7840.61	12906.7	6084.95	1.08484	6.1601e-06	0.000115654	LOC410258	NC_037648.1	14055464	14059408	-	2653	protein_coding	selenide%2C water dikinase	-
412511	3638.45	3458.94	4802.31	1891.62	2184.66	2226.51	3966.57	2100.93	0.917064	6.19476e-06	0.00011608	LOC412511	NC_037638.1	4722480	4727235	-	2582	protein_coding	importin subunit alpha-3	Arm
102655391	30.8247	22.8636	232.053	8.94619	6.46076	5.97987	95.2472	7.12894	3.74503	6.24258e-06	0.00011675	LOC102655391	NC_037638.1	5606928	5609698	+	1989	protein_coding	dihydrolipoyl dehydrogenase%2C mitochondrial	Pyr_redox_2
552183	4022.05	3601.57	3677.02	2133.17	2223.42	2506.56	3766.88	2287.72	0.719421	6.3301e-06	0.000118158	LOC552183	NC_037639.1	15121500	15125234	+	2472	protein_coding	phosphatidylinositol transfer protein alpha isoform	IP_trans
408477	1690.79	1710.42	1551.86	865.793	980.189	1066.41	1651.02	970.797	0.765887	6.37843e-06	0.000118831	LOC408477	NC_037651.1	9288439	9289528	-	751	protein_coding	NADH dehydrogenase [ubiquinone] 1 beta subcomplex subunit 5%2C mitochondrial	-
409952	1605.17	1702.8	1598.78	951.278	757.755	1023.55	1635.58	910.863	0.844701	6.49558e-06	0.00012078	LOC409952	NC_037653.1	1149527	1178264	-	9488	protein_coding	uncharacterized LOC409952%2C transcript variant X2	Pkinase
411791	302.538	291.784	333.576	550.688	1245.08	716.588	309.299	837.452	-1.43687	6.72687e-06	0.000124649	LOC411791	NC_037651.1	1460267	1464588	+	3085	misc_RNA	luc7-like protein 3%2C transcript variant X2	-
552104	482.92	632.561	405.24	1301.17	967.268	1001.63	506.907	1090.02	-1.10546	6.72943e-06	0.000124649	LOC552104	NC_037644.1	9638557	9641256	+	2281	protein_coding	bifunctional coenzyme A synthase	CTP_transf_2
411411	1928.25	1813.85	2124.31	932.392	1145.4	1208.93	1955.47	1095.57	0.835987	6.74868e-06	0.000124767	LOC411411	NC_037640.1	4374395	4375666	+	911	protein_coding	NADH dehydrogenase [ubiquinone] iron-sulfur protein 3%2C mitochondrial	-
412018	132.432	158.957	100.67	491.047	297.195	271.087	130.686	353.11	-1.43649	6.88719e-06	0.000127084	LOC412018	NC_037648.1	13609840	13613058	+	1924	protein_coding	arginyl-tRNA--protein transferase 1%2C transcript variant X1	-
102655603	4178.46	3734.39	3020.1	1609.32	1579.19	2204.58	3644.32	1797.7	1.01939	6.9571e-06	0.00012813	LOC102655603	NC_037645.1	3779917	3781482	+	1309	protein_coding	transmembrane emp24 domain-containing protein 7	-
552447	907.615	1812.76	819.011	4865.73	2827.04	3048.74	1179.8	3580.51	-1.60187	7.24023e-06	0.000133091	LOC552447	NC_037648.1	12918286	12922857	+	1259	protein_coding	clavesin-2	-
406096	61.6493	72.9459	64.8384	184.888	182.747	121.591	66.4779	163.075	-1.29534	7.29811e-06	0.000133754	LOC406096	NC_037652.1	7249144	7260072	-	7657	protein_coding	type I inositol 1%2C4%2C5-trisphosphate 5-phosphatase%2C transcript variant X1	Exo_endo_phos
552299	219.198	222.104	197.928	385.68	407.951	357.796	213.076	383.809	-0.850801	7.30395e-06	0.000133754	LOC552299	NC_037642.1	11408346	11414040	+	3505	protein_coding	myosin-IA%2C transcript variant X1	Myosin_head
410136	232.898	180.732	200.487	379.716	386.723	372.745	204.705	379.728	-0.892428	7.4466e-06	0.000136108	LOC410136	NC_037643.1	16897974	16904647	-	5106	protein_coding	E3 ubiquitin-protein ligase RNF123%2C transcript variant X2	SPRY
551320	510.32	779.541	1040.83	3163.97	2992.25	1335.5	776.896	2497.24	-1.68398	7.6032e-06	0.000138708	LOC551320	NC_037638.1	24577935	24610093	+	7092	protein_coding	schwannomin-interacting protein 1 homolog%2C transcript variant X4	-
410860	1060.6	738.169	974.282	489.059	341.497	475.4	924.349	435.318	1.08683	7.71399e-06	0.000140464	LOC410860	NC_037639.1	11752634	11765258	-	3805	protein_coding	battenin	-
100578885	273.997	279.807	373.674	115.306	153.212	156.473	309.159	141.664	1.12744	7.82709e-06	0.000142059	LOC100578885	NC_037639.1	4578555	4630712	-	11488	protein_coding	putative transcription factor capicua%2C transcript variant X7	HMG_box
100576383	5559.86	3767.06	4842.4	1724.63	2394.17	2568.35	4723.11	2229.05	1.08327	7.83095e-06	0.000142059	LOC100576383	NC_037641.1	5975873	6453452	-	11149	protein_coding	mannosyl-oligosaccharide 1%2C2-alpha-mannosidase IA%2C transcript variant X1	-
550663	2222.8	2150.27	2794.02	1370.76	1369.68	1371.38	2389.03	1370.61	0.801992	8.02557e-06	0.000145317	LOC550663	NC_037639.1	13723204	13746950	+	4527	protein_coding	putative oxidoreductase GLYR1 homolog	-
413515	76.4908	47.9048	52.0413	145.127	157.827	131.557	58.8123	144.837	-1.30591	8.16709e-06	0.000147603	LOC413515	NC_037652.1	2822067	2825878	-	2409	protein_coding	zinc finger protein 62%2C transcript variant X2	-
551882	3550.55	3434.99	2899.81	1561.61	1730.56	2096.94	3295.12	1796.37	0.875103	8.19915e-06	0.000147906	LOC551882	NC_037651.1	6613728	6614848	-	755	protein_coding	protein dj-1beta	DJ-1_PfpI
408979	16544.9	12458.5	13145.1	6680.82	8184.86	8137.61	14049.5	7667.76	0.8736	8.71073e-06	0.000156757	LOC408979	NC_037646.1	11809862	11825150	+	3484	protein_coding	eukaryotic translation initiation factor 5%2C transcript variant X1	-
412602	126226	132463	111864	56500.2	69747.6	78145.9	123518	68131.2	0.858326	8.72224e-06	0.000156757	LOC412602	NC_037647.1	4830752	4834077	-	2590	protein_coding	polyadenylate-binding protein 1	RRM_1
100576940	0	0	0	9.94021	18.4593	15.9463	0	14.7819	-6.30141	8.77992e-06	0.000157501	LOC100576940	NC_037649.1	856323	863200	+	3171	protein_coding	uncharacterized LOC100576940	-
551261	1525.25	1658.16	1934.91	726.63	899.891	1034.52	1706.11	887.013	0.943997	8.82812e-06	0.000158072	LOC551261	NC_037645.1	6341188	6404309	-	7529	protein_coding	plasma membrane calcium-transporting ATPase 3%2C transcript variant X8	Cation_ATPase_C
552399	192.94	673.933	231.2	107.354	67.3765	81.7249	366.024	85.4852	2.09818	8.90172e-06	0.000159096	LOC552399	NC_037640.1	4852216	4870403	-	6553	protein_coding	uncharacterized LOC552399%2C transcript variant X2	-
406120	25344.7	26816.9	24819.5	13922.3	16603.2	16670.9	25660.4	15732.1	0.705814	8.96249e-06	0.000159886	RpLP1	NC_037647.1	10324175	10325596	-	565	protein_coding	ribosomal protein LP1	-
725081	2380.35	2596.66	2758.19	3868.73	5225.83	4691.21	2578.4	4595.26	-0.83356	9.05542e-06	0.000161247	LOC725081	NC_037638.1	27469815	27546044	-	6680	protein_coding	segmentation protein cap'n'collar%2C transcript variant X2	bZIP_Maf
410527	4413.64	4603.21	5036.07	2601.35	2995.02	2126.84	4684.31	2574.41	0.863591	9.15652e-06	0.000162747	LOC410527	NC_037651.1	8384207	8399019	-	9874	protein_coding	probable cation-transporting ATPase 13A3%2C transcript variant X2	E1-E2_ATPase
100577365	327.655	252.589	168.068	85.4858	108.91	91.6914	249.437	95.3624	1.38378	9.30841e-06	0.000165143	LOC100577365	NC_037638.1	17704369	17769291	+	5522	protein_coding	homeobox protein invected%2C transcript variant X1	-
552445	40811.9	41231.8	45019.2	19867.5	27587.4	23981.3	42354.3	23812.1	0.830813	9.41345e-06	0.000166701	LOC552445	NC_037651.1	5020580	5025260	-	1378	protein_coding	60S ribosomal protein L3	-
726784	710.109	648.892	652.65	331.009	362.725	428.557	670.55	374.097	0.84179	9.4418e-06	0.00016689	LOC726784	NC_037641.1	12365805	12368067	-	2038	protein_coding	sphingosine-1-phosphate phosphatase 1	-
551917	47.9495	45.7273	46.0694	159.043	117.217	94.6813	46.5821	123.647	-1.40874	9.45866e-06	0.00016689	LOC551917	NC_037640.1	13074569	13076906	-	1566	protein_coding	succinate dehydrogenase [ubiquinone] iron-sulfur subunit-like	-
409528	33749.6	30832.2	31996	13573.4	19699.8	18706	32192.6	17326.4	0.893747	9.53318e-06	0.000167899	LOC409528	NC_037643.1	16111089	16113052	+	1022	protein_coding	60S ribosomal protein L7a	-
412209	1336.88	1614.61	1228.52	6472.07	4839.11	2038.14	1393.33	4449.77	-1.67528	9.60813e-06	0.000168911	LOC412209	NC_037650.1	10723047	10725867	+	1665	protein_coding	probable cytochrome P450 6a17	p450
100578818	915.607	683.732	929.066	336.973	455.945	455.467	842.802	416.128	1.01827	1.00666e-05	0.00017665	LOC100578818	NC_037649.1	10856760	10977339	+	13823	protein_coding	amyloid beta A4 precursor protein-binding family B member 1-interacting protein%2C transcript variant X4	-
724422	223.764	290.695	312.248	577.526	565.778	475.4	275.569	539.568	-0.96746	1.01521e-05	0.000177828	LOC724422	NC_037653.1	4494356	4511762	+	2561	protein_coding	homeobox protein Hox-B1a%2C transcript variant X1	Homeobox
726981	2733.12	3066.99	2958.68	6660.94	8672.18	4432.08	2919.6	6588.4	-1.17417	1.05594e-05	0.000184627	LOC726981	NC_037646.1	6887843	6891778	+	901	protein_coding	circadian clock-controlled protein	-
410492	9674.38	7885.78	7386.46	19330.7	18511	12739.1	8315.54	16860.3	-1.01981	1.06378e-05	0.000185471	LOC410492	NC_037651.1	5841564	5843322	-	1759	protein_coding	cytochrome P450 9e2	p450
102656669	44.5245	111.052	83.6074	335.979	519.63	153.483	79.728	336.364	-2.07597	1.0646e-05	0.000185471	LOC102656669	NC_037638.1	12577483	12580393	+	1279	protein_coding	ctenidin-1-like%2C transcript variant X1	-
409825	11020.4	11148.7	16731.7	5154.99	6140.49	7155.91	12967	6150.47	1.07614	1.08298e-05	0.000188333	LOC409825	NC_037650.1	4386394	4389845	-	1978	protein_coding	T-complex protein 1 subunit epsilon	-
413810	421.271	323.357	371.115	717.683	747.602	604.964	371.914	690.083	-0.892268	1.08768e-05	0.000188811	LOC413810	NC_037640.1	3241202	3243508	+	2109	protein_coding	folylpolyglutamate synthase%2C mitochondrial%2C transcript variant X2	-
107965822	121.015	70.7684	186.837	26.8386	38.7646	38.8692	126.207	34.8241	1.86056	1.11133e-05	0.00019257	LOC107965822	NW_020555850.1	13129	17388	+	3789	protein_coding	retrovirus-related Pol polyprotein from type-1 retrotransposable element R2	RVT_1
411231	227.189	225.37	273.857	109.342	121.831	133.55	242.139	121.575	0.995943	1.12049e-05	0.000193811	LOC411231	NC_037644.1	2346358	2347968	+	1141	protein_coding	general transcription factor IIH subunit 3	-
411330	9688.08	16597.9	38601.9	2251.46	4507.76	7086.15	21629.3	4615.12	2.22857	1.14768e-05	0.000198159	LOC411330	NC_037646.1	8460197	8473671	-	3082	protein_coding	uncharacterized LOC411330	-
552457	149.557	180.732	162.096	86.4799	64.6076	75.745	164.128	75.6108	1.11959	1.15562e-05	0.000198884	LOC552457	NC_037638.1	6891497	6897169	-	3074	protein_coding	glucose dehydrogenase [FAD%2C quinone]	-
113219256	51.3745	55.526	37.538	371.764	140.291	107.638	48.1461	206.564	-2.10401	1.15783e-05	0.000198884	LOC113219256	NC_037638.1	4752334	4753718	-	918	protein_coding	replication protein A 32 kDa subunit-like	-
409857	744.359	619.496	717.488	390.65	407.028	419.588	693.781	405.755	0.773998	1.15805e-05	0.000198884	LOC409857	NC_037640.1	11057227	11058679	+	1129	protein_coding	ribosomal RNA small subunit methyltransferase NEP1	-
724646	132.432	119.762	134.796	275.344	226.127	246.171	128.996	249.214	-0.948666	1.17254e-05	0.000201016	LOC724646	NC_037651.1	5013428	5016398	-	2380	protein_coding	uncharacterized LOC724646%2C transcript variant X2	-
412487	1069.73	1234.64	832.662	2592.41	1988.99	1845.79	1045.68	2142.4	-1.03532	1.18797e-05	0.000203301	LOC412487	NC_037642.1	13076823	13079435	+	1197	protein_coding	annexin B9	-
552334	819.708	824.18	1310.42	458.244	400.567	500.316	984.769	453.042	1.12123	1.21037e-05	0.000206767	LOC552334	NC_037653.1	2722483	2723595	+	1012	protein_coding	splicing factor 3A subunit 2	-
100577883	33.108	54.4372	63.1321	118.289	191.977	132.554	50.2258	147.606	-1.54834	1.21346e-05	0.00020693	LOC100577883	NC_037644.1	4850161	4855565	+	1853	protein_coding	cytochrome P450 4aa1-like%2C transcript variant X1	p450
100576085	2956.89	3037.6	2880.19	1688.84	1619.8	2022.19	2958.22	1776.95	0.735369	1.22536e-05	0.000208592	LOC100576085	NC_037646.1	896822	908789	-	2469	protein_coding	ras-related protein Rab-8A%2C transcript variant X2	Ras
409862	3057.35	2957.03	3654.84	2007.92	1884.7	1937.48	3223.07	1943.37	0.730161	1.25204e-05	0.000212731	LOC409862	NC_037651.1	8139745	8143947	+	3326	protein_coding	serine/arginine-rich splicing factor 2%2C transcript variant X2	RRM_1
409934	6066.75	5338.12	5954.89	3016.85	3110.39	3890.9	5786.59	3339.38	0.793178	1.25408e-05	0.000212731	LOC409934	NC_037644.1	9563592	9566902	+	1853	protein_coding	vesicle-associated membrane protein-associated protein B	Motile_Sperm
412541	631.335	560.704	502.498	297.212	303.656	342.846	564.845	314.571	0.843573	1.32612e-05	0.000224558	LOC412541	NC_037650.1	10310411	10324192	+	3389	protein_coding	long-chain-fatty-acid--CoA ligase 6%2C transcript variant X2	AMP-binding
724192	2115.49	2198.18	2678	4051.63	3893.07	3793.23	2330.55	3912.64	-0.747083	1.33875e-05	0.000226301	LOC724192	NC_037638.1	5376302	5447771	-	7015	protein_coding	titin	PP2C
410316	93.6157	103.431	104.083	171.966	241.817	223.249	100.376	212.344	-1.08026	1.3487e-05	0.000227584	LOC410316	NC_037648.1	11441210	11445201	+	3210	protein_coding	A-kinase anchor protein 17A	-
408586	214.631	279.807	523.826	94.432	123.677	122.587	339.421	113.566	1.58154	1.37261e-05	0.000231215	LOC408586	NC_037638.1	15929284	16042016	+	11106	protein_coding	probable nuclear hormone receptor HR3%2C transcript variant X13	zf-C4
408285	295.689	210.128	280.682	612.317	617.464	433.541	262.166	554.441	-1.08032	1.37712e-05	0.000231572	LOC408285	NC_037647.1	10122780	10127456	+	3475	protein_coding	rho GTPase-activating protein conundrum%2C transcript variant X2	RhoGAP
406099	14072	13429.7	12504.4	8728.5	8806.01	8681.78	13335.4	8738.76	0.60971	1.38769e-05	0.000232945	RpL32	NC_037648.1	10035231	10036482	-	739	protein_coding	ribosomal protein L32%2C transcript variant X1	-
413213	1132.52	957.007	1827.42	511.921	637.769	512.276	1305.65	553.989	1.23732	1.42162e-05	0.000238226	LOC413213	NC_037651.1	2820839	2987483	-	4057	protein_coding	tubulin polyglutamylase TTLL4%2C transcript variant X3	TTL
410012	3132.7	3090.95	2577.33	1729.6	1878.23	1710.24	2933.66	1772.69	0.726438	1.4532e-05	0.000243098	LOC410012	NC_037646.1	11389966	11393140	-	1680	protein_coding	WW domain-binding protein 2%2C transcript variant X2	GRAM
411490	1333.45	1478.52	1714.8	808.139	608.234	899.971	1508.92	772.115	0.967243	1.47164e-05	0.000245756	LOC411490	NC_037646.1	11286632	11321169	+	4672	protein_coding	probable beta-hexosaminidase fdl%2C transcript variant X1	-
725593	59.366	100.165	50.3351	159.043	424.564	197.336	69.9552	260.314	-1.8992	1.48585e-05	0.000247702	LOC725593	NC_037643.1	15440915	15461549	-	12564	protein_coding	dynein heavy chain 7%2C axonemal%2C transcript variant X3	Dynein_heavy
551459	1858.61	1683.2	1635.46	994.021	909.121	1145.15	1725.76	1016.1	0.764152	1.53896e-05	0.000256113	LOC551459	NC_037642.1	2945117	2946833	-	1262	protein_coding	protein YIF1B	-
100578380	309.388	265.654	306.276	127.235	148.597	173.416	293.773	149.749	0.972575	1.54324e-05	0.000256385	LOC100578380	NC_037651.1	5480288	5482034	-	1103	protein_coding	tRNA (guanine-N(7)-)-methyltransferase%2C transcript variant X1	-
727164	1894	1974.98	1979.28	1201.77	1289.38	1297.63	1949.42	1262.93	0.626321	1.58743e-05	0.000263274	LOC727164	NC_037651.1	10007492	10008110	-	530	protein_coding	eukaryotic translation initiation factor 3 subunit F-like	-
725915	578.819	462.716	361.73	1082.49	872.202	902.96	467.755	952.551	-1.02761	1.59607e-05	0.000264254	LOC725915	NC_037644.1	12967551	12969548	+	808	protein_coding	MAPK regulated corepressor interacting protein 2	-
102656882	4.56662	3.26623	16.2096	610.329	214.128	36.8759	8.01415	287.111	-5.14844	1.63628e-05	0.00027034	LOC102656882	NC_037651.1	5937498	5939234	-	1737	protein_coding	cytochrome P450 9e2-like	p450
102656652	1320.89	1428.43	1447.77	875.733	790.981	922.893	1399.03	863.203	0.697045	1.63842e-05	0.00027034	LOC102656652	NC_037641.1	10642046	10643894	+	779	protein_coding	vesicle-associated membrane protein 4-like%2C transcript variant X1	-
408596	2638.36	1903.13	2967.21	1382.68	1102.94	1298.63	2502.9	1261.42	0.988851	1.65731e-05	0.000272591	LOC408596	NC_037638.1	10478893	10482755	-	2011	protein_coding	clavesin-2%2C transcript variant X1	-	726127
412557	432.687	427.877	544.301	251.487	252.893	268.098	468.288	257.492	0.864497	1.65771e-05	0.000272591	LOC412557	NC_037642.1	13877800	13879255	-	1153	protein_coding	diphthine methyl ester synthase	-
412303	454.378	558.526	377.086	795.217	908.198	1026.54	463.33	909.987	-0.974992	1.66274e-05	0.000272617	LOC412303	NC_037642.1	12944909	12950469	-	2509	protein_coding	choline-phosphate cytidylyltransferase A%2C transcript variant X3	CTP_transf_2
412838	582.244	377.794	471.785	144.133	199.361	257.134	477.274	200.209	1.25311	1.6635e-05	0.000272617	LOC412838	NC_037645.1	6752255	6892488	-	6432	protein_coding	alpha-mannosidase 2%2C transcript variant X2	-
409829	238.606	250.411	199.634	514.903	553.779	361.782	229.55	476.822	-1.05647	1.77372e-05	0.000290188	LOC409829	NC_037650.1	4440331	4451768	+	6649	protein_coding	F-box/LRR-repeat protein 20%2C transcript variant X1	-
726683	2387.2	2419.19	2405.85	1437.35	1639.19	1564.73	2404.08	1547.09	0.63585	1.81131e-05	0.000295837	LOC726683	NC_037642.1	13606302	13622048	+	11440	protein_coding	myosin-VIIa%2C transcript variant X3	Myosin_head
550706	179.24	168.755	165.509	296.218	331.345	292.017	171.168	306.527	-0.841949	1.8236e-05	0.000297342	LOC550706	NC_037638.1	2209902	2216661	-	4130	protein_coding	probable phosphorylase b kinase regulatory subunit alpha%2C transcript variant X4	-
100578984	147.273	168.755	156.977	70.5755	79.375	81.7249	157.669	77.2252	1.02968	1.86118e-05	0.000302959	LOC100578984	NC_037642.1	6291400	6308620	-	5018	protein_coding	protein charlatan%2C transcript variant X2	-
552018	5842.99	4014.2	1609.87	13092.3	16726	9778.09	3822.35	13198.8	-1.78804	1.87052e-05	0.000303967	LOC552018	NC_037652.1	5161870	5167057	+	2530	protein_coding	probable tRNA (guanine(26)-N(2))-dimethyltransferase	-
726818	19952.7	21048.7	18101.9	12630	12873.5	12840.8	19701.1	12781.4	0.624191	1.87978e-05	0.00030496	LOC726818	NC_037646.1	8544617	8548705	-	2048	protein_coding	beta-hexosaminidase subunit beta	Glyco_hydro_20
412573	92.474	96.8983	81.9011	204.768	193.823	159.463	90.4245	186.018	-1.04365	1.93105e-05	0.000312753	LOC412573	NC_037643.1	15636901	15641585	+	2767	protein_coding	cGMP-dependent 3'%2C5'-cyclic phosphodiesterase	GAF
727144	92.474	107.786	104.083	259.44	194.746	187.369	101.447	213.852	-1.07451	1.94704e-05	0.000314815	LOC727144	NC_037638.1	27706500	27710097	+	1815	protein_coding	tether containing UBX domain for GLUT4%2C transcript variant X1	-
413048	3851.94	6015.31	3586.59	1880.69	2323.1	1247.8	4484.61	1817.2	1.30312	1.96037e-05	0.000316441	LOC413048	NC_037645.1	9844313	9851641	+	2700	protein_coding	bifunctional 3'-phosphoadenosine 5'-phosphosulfate synthase 2%2C transcript variant X2	-
102653748	7055.42	5879.22	4329.67	2396.59	376.57	789.343	5754.77	1187.5	2.27689	1.97478e-05	0.000317893	LOC102653748	NC_037651.1	10507585	10521356	+	3840	protein_coding	growth/differentiation factor 8	TGFb_propeptide
409728	38859.6	39769.7	41534.1	20825.7	27174.9	24409.8	40054.5	24136.8	0.730725	1.97594e-05	0.000317893	LOC409728	NC_037642.1	13723060	13724974	+	1158	protein_coding	40S ribosomal protein S5%2C transcript variant X2	-
100576985	31.9663	46.816	40.9506	9.94021	11.0756	6.97652	39.911	9.33077	2.09478	1.97987e-05	0.000317997	LOC100576985	NC_037648.1	15343862	15348119	-	2319	protein_coding	uncharacterized LOC100576985%2C transcript variant X3	-
410683	4020.91	6074.11	3642.04	2546.68	1373.37	1597.62	4579.02	1839.23	1.31594	1.98354e-05	0.000318057	LOC410683	NC_037638.1	20096647	20100419	-	2229	protein_coding	sodium-coupled monocarboxylate transporter 2%2C transcript variant X2	-
552403	638.185	545.461	537.476	363.812	299.041	286.037	573.707	316.297	0.858609	1.98988e-05	0.000318546	LOC552403	NC_037646.1	7545543	7546451	+	521	protein_coding	mediator of RNA polymerase II transcription subunit 10	-
725057	5642.06	4568.37	5104.32	2504.93	2802.12	3347.73	5104.92	2884.93	0.823346	2.01288e-05	0.000321695	LOC725057	NC_037645.1	4161178	4165155	-	3174	protein_coding	coatomer subunit beta	-
410924	1696.5	1689.73	1981.84	1012.91	1003.26	1184.01	1789.36	1066.73	0.746683	2.0236e-05	0.000322875	LOC410924	NC_037640.1	11643215	11647782	-	3944	protein_coding	serine/threonine-protein phosphatase 6 catalytic subunit	Metallophos
409360	1384.83	1054.99	813.039	4309.08	1959.46	2514.54	1084.29	2927.69	-1.43337	2.0284e-05	0.000323108	LOC409360	NC_037638.1	6521615	6532313	+	1755	protein_coding	fatty acid hydroxylase domain-containing protein 2%2C transcript variant X3	-
725922	2604.11	2573.79	637.293	10224.5	7006.23	5689.85	1938.4	7640.19	-1.97902	2.03361e-05	0.000323405	LOC725922	NC_037638.1	3176209	3180013	+	2158	protein_coding	mitochondrial basic amino acids transporter	Mito_carr
726318	3460.35	3849.8	2449.36	1444.31	1895.77	1316.57	3253.17	1552.22	1.0672	2.03984e-05	0.000323862	LOC726318	NC_037642.1	7326760	7347720	+	2297	protein_coding	UPF0676 protein C1494.01%2C transcript variant X2	2OG-FeII_Oxy
novel.476	98.1823	104.519	105.789	260.434	185.516	518.255	102.83	321.402	-1.64327	2.07555e-05	0.000328992	-	NC_037652.1	5449543	5493571	-	2555	-	-	-
551655	2189.69	2096.92	2181.47	1229.6	1245.08	1492.97	2156.03	1322.55	0.705155	2.08837e-05	0.000330482	LOC551655	NC_037640.1	3224916	3227176	+	1519	protein_coding	casein kinase II subunit beta%2C transcript variant X3	-
551157	7090.82	6684.89	10859.6	3563.57	4068.43	4379.26	8211.76	4003.75	1.03645	2.09704e-05	0.000331312	LOC551157	NC_037638.1	17887712	17890072	-	1330	protein_coding	nascent polypeptide-associated complex subunit alpha%2C transcript variant X2	-
410114	2147.45	2741.46	2673.73	842.93	766.061	1527.86	2520.88	1045.62	1.26978	2.18145e-05	0.000344085	LOC410114	NC_037640.1	4923435	4938899	-	3380	protein_coding	solute carrier family 23 member 1%2C transcript variant X1	-
408808	2864.41	2710.97	1667.03	7949.19	5137.23	4538.72	2414.14	5875.05	-1.28333	2.1961e-05	0.000345832	LOC408808	NC_037641.1	8134585	8140325	+	3350	protein_coding	prosaposin%2C transcript variant X2	-
413423	905.332	1486.14	1458.01	638.162	651.614	586.027	1283.16	625.268	1.03752	2.21729e-05	0.000348602	LOC413423	NC_037641.1	12276599	12303684	-	6983	protein_coding	hemicentin-2%2C transcript variant X3	-
725252	115.307	138.271	93.845	309.141	207.667	256.138	115.808	257.649	-1.15653	2.245e-05	0.000352385	LOC725252	NC_037653.1	4837521	4840644	+	2691	protein_coding	GATA zinc finger domain-containing protein 8	-
552044	194.081	151.336	183.424	318.087	390.414	309.957	176.28	339.486	-0.945599	2.3027e-05	0.000360857	LOC552044	NC_037639.1	12621039	12627319	+	3778	protein_coding	uncharacterized LOC552044%2C transcript variant X2	-
409292	1938.53	2135.03	2434	1013.9	1294.92	1329.52	2169.19	1212.78	0.83904	2.36396e-05	0.000369856	LOC409292	NC_037643.1	7164342	7167535	-	1764	protein_coding	probable isocitrate dehydrogenase [NAD] subunit alpha%2C mitochondrial	-
726671	73.0659	109.963	168.068	42.7429	29.5349	37.8725	117.032	36.7168	1.67871	2.37153e-05	0.000370068	LOC726671	NC_037641.1	2877430	2915217	-	8484	protein_coding	uncharacterized LOC726671%2C transcript variant X1	HMG_box
408869	4284.63	4497.6	4629.97	3039.72	2977.49	2726.82	4470.74	2914.68	0.617233	2.37297e-05	0.000370068	LOC408869	NC_037643.1	17079622	17098244	+	3403	protein_coding	lissencephaly-1 homolog%2C transcript variant X1	WD40
408926	3753.76	3148.65	2160.14	8067.48	7396.65	5077.91	3020.85	6847.34	-1.18082	2.38916e-05	0.000371993	LOC408926	NC_037644.1	9617758	9627630	+	5773	protein_coding	alpha-2-macroglobulin-like protein 1%2C transcript variant X1	A2M_comp
100577003	35.3913	38.1061	23.0347	169.978	90.4506	74.7484	32.1773	111.726	-1.80315	2.39939e-05	0.000372985	LOC100577003	NC_037638.1	8176001	8178455	+	925	protein_coding	uncharacterized LOC100577003%2C transcript variant X1	-
409920	4117.95	4129.61	4745.15	2122.24	2263.11	2915.19	4330.9	2433.51	0.831766	2.41815e-05	0.000375299	LOC409920	NC_037647.1	3194794	3197542	+	1971	protein_coding	ubiquitin-conjugating enzyme E2 variant 2	UQ_con
726009	1175.9	1198.71	1365.87	655.06	701.454	827.215	1246.83	727.91	0.776917	2.46802e-05	0.000382178	LOC726009	NC_037639.1	6926722	6927999	-	869	protein_coding	malignant T-cell-amplified sequence 1 homolog	-
412727	52.5161	34.8398	34.1255	111.33	85.8358	124.581	40.4938	107.249	-1.41144	2.4742e-05	0.000382178	LOC412727	NC_037641.1	5387276	5393513	+	3170	protein_coding	cytosolic carboxypeptidase-like protein 5%2C transcript variant X2	-
408759	996.664	1108.34	1149.18	526.831	631.308	700.642	1084.73	619.594	0.808219	2.47433e-05	0.000382178	LOC408759	NC_037640.1	3058514	3115462	+	3496	protein_coding	protein FAM102B%2C transcript variant X1	-
410452	14.8415	20.6861	12.7971	111.33	45.2253	51.8255	16.1082	69.4604	-2.11404	2.5235e-05	0.00038915	LOC410452	NC_037650.1	5988748	5992223	+	1576	protein_coding	carboxypeptidase B	-
726737	9.13324	10.8874	2.55941	443.334	265.814	19.9329	7.5267	243.027	-5.02293	2.57612e-05	0.000396632	LOC726737	NC_037642.1	13084874	13089155	-	1460	protein_coding	venom acid phosphatase Acph-1%2C transcript variant X4	Acid_phosphat_A
102654594	905.332	553.082	855.696	355.86	404.259	369.755	771.37	376.625	1.03439	2.64213e-05	0.000406148	LOC102654594	NC_037644.1	2199633	2201084	+	1452	protein_coding	WD repeat-containing protein 18	-
410664	641.61	526.952	800.242	320.075	371.955	318.926	656.268	336.985	0.962366	2.65138e-05	0.000406924	LOC410664	NC_037638.1	113471	117037	-	2589	protein_coding	protein arginine N-methyltransferase 5%2C transcript variant X3	-
410675	1634.85	1426.26	1738.69	724.642	675.611	1041.49	1599.93	813.915	0.975404	2.67307e-05	0.000409303	LOC410675	NC_037638.1	21494762	21496834	+	1262	protein_coding	maternal B9.10 protein	-
409474	1014.93	955.918	819.864	1954.25	1798.86	1386.33	930.238	1713.15	-0.881544	2.67535e-05	0.000409303	LOC409474	NC_037648.1	422722	435713	-	6116	protein_coding	laminin subunit gamma-1	Laminin_EGF
411191	353.913	284.162	425.715	142.145	185.516	184.379	354.597	170.68	1.05599	2.69227e-05	0.00041124	LOC411191	NC_037644.1	13771866	13772968	+	763	protein_coding	DNA-directed RNA polymerase III subunit RPC8	-
100578957	31.9663	34.8398	50.3351	9.94021	7.38372	9.96645	39.0471	9.0968	2.11185	2.70067e-05	0.000411874	LOC100578957	NC_037650.1	5828375	5898797	+	2052	protein_coding	uncharacterized LOC100578957%2C transcript variant X2	-
552378	2471.68	2568.35	2718.95	1488.05	1591.19	1780.01	2586.33	1619.75	0.675301	2.70834e-05	0.000412393	2021-03-06	NC_037651.1	10437050	10441484	+	3600	protein_coding	membrane-associated ring finger (C3HC4) 6	-
724703	122.157	142.626	103.23	250.493	278.736	216.272	122.671	248.5	-1.02219	2.7721e-05	0.000421438	LOC724703	NC_037643.1	5361607	5365983	-	2358	protein_coding	modular serine protease	Trypsin
725890	4.56662	2.17749	4.26568	61.6293	32.3038	12.9564	3.66993	35.6298	-3.27249	2.78392e-05	0.000421789	LOC725890	NC_037652.1	5871052	5874802	+	3484	protein_coding	kinesin F%2C transcript variant X1	-
409489	649.601	679.377	811.333	383.692	381.185	451.48	713.437	405.452	0.81638	2.78748e-05	0.000421789	LOC409489	NC_037639.1	1912294	1913551	+	980	protein_coding	diphosphoinositol polyphosphate phosphohydrolase 1	NUDIX
552067	888.207	938.498	936.744	560.628	599.928	599.98	921.15	586.845	0.650564	2.7875e-05	0.000421789	LOC552067	NC_037638.1	11158883	11159963	+	754	protein_coding	uncharacterized LOC552067	-
107965468	21.6914	18.5087	1.70627	205.762	38.7646	119.597	13.9688	121.375	-3.13787	2.79491e-05	0.00042225	TRNAN-GUU	NC_037650.1	4309292	4309365	-	74	tRNA	tRNA-Asn	-
100192200	963724	717060	96327.7	19318.8	97.8343	93.6846	592371	6503.44	6.50912	2.81175e-05	0.000424131	Fibroin2	NC_037649.1	3899624	3900553	+	930	protein_coding	silk fibroin 2	-
410200	761.484	694.619	1005	408.543	483.634	367.762	820.366	419.98	0.966503	2.82506e-05	0.000425475	LOC410200	NC_037647.1	10036100	10037678	+	1308	protein_coding	mRNA turnover protein 4 homolog	-
724885	1718.19	1065.88	823.277	565.598	505.785	382.712	1202.45	484.698	1.31021	2.88133e-05	0.000433275	LOC724885	NC_037640.1	9937322	10035651	+	5352	protein_coding	zinc finger protein 395%2C transcript variant X2	-
727599	1002.37	1352.22	1600.48	616.293	654.383	744.494	1318.36	671.723	0.973437	2.91907e-05	0.000438269	LOC727599	NC_037646.1	1647665	1648662	+	824	protein_coding	NADH dehydrogenase [ubiquinone] iron-sulfur protein 4%2C mitochondrial	-
552663	737.509	943.942	493.113	1969.16	1710.26	1326.53	724.854	1668.65	-1.20377	2.93905e-05	0.000440585	LOC552663	NC_037647.1	9815665	9817556	+	1071	protein_coding	pyridoxal kinase	-
107963967	22.8331	81.6559	63.9853	197.81	207.667	162.453	56.1581	189.31	-1.74924	2.99287e-05	0.000447957	LOC107963967	NC_037649.1	9713500	9713900	+	306	protein_coding	serine protease inhibitor 3	-
113218576	803.725	1294.52	1189.27	414.507	585.16	555.131	1095.84	518.266	1.08041	3.01572e-05	0.00045068	LOC113218576	NC_037650.1	4865197	4866061	-	865	protein_coding	lysozyme-like	-
100578323	31.9663	37.0173	40.9506	104.372	125.523	71.7584	36.6447	100.551	-1.45265	3.05509e-05	0.00045586	LOC100578323	NC_037646.1	8255506	8267448	+	3819	protein_coding	probable phospholipid-transporting ATPase IF%2C transcript variant X2	E1-E2_ATPase
726220	565.119	584.656	619.377	339.955	324.884	388.692	589.717	351.177	0.748656	3.06974e-05	0.000457339	LOC726220	NC_037638.1	14358547	14359333	-	712	protein_coding	pyroglutamyl-peptidase 1	-
726522	493.195	400.658	273.857	958.237	883.278	707.618	389.237	849.711	-1.1283	3.13205e-05	0.000465596	LOC726522	NC_037648.1	15655152	15657076	-	1423	protein_coding	ketohexokinase	PfkB
551572	212.348	224.281	133.089	85.4858	84.9128	64.7819	189.906	78.3935	1.27285	3.13479e-05	0.000465596	LOC551572	NC_037645.1	8797456	8802757	+	1789	protein_coding	uncharacterized LOC551572%2C transcript variant X1	-
413631	2133.75	1838.89	1594.51	3378.68	3305.14	2894.26	1855.72	3192.69	-0.783228	3.16237e-05	0.000468972	LOC413631	NC_037638.1	14139406	14161595	-	2521	protein_coding	vanin-like protein 1%2C transcript variant X2	CN_hydrolase
552088	199.79	214.483	151.005	429.417	323.961	373.742	188.426	375.707	-0.998312	3.18509e-05	0.000471617	LOC552088	NC_037651.1	6540934	6542601	+	1197	protein_coding	abscission/NoCut checkpoint regulator	-
724368	7736.99	6848.2	8794.99	4775.28	4967.4	4589.55	7793.39	4777.41	0.7061	3.20323e-05	0.000473579	LOC724368	NC_037641.1	9927392	9932492	-	2805	protein_coding	dnaJ homolog subfamily A member 1%2C transcript variant X1	DnaJ_C
408308	40321	60075.8	50650.7	19910.2	25484.9	30057.8	50349.2	25151	1.00135	3.23388e-05	0.00047738	LOC408308	NC_037648.1	13528083	13529173	-	817	protein_coding	coiled-coil-helix-coiled-coil-helix domain-containing protein 10%2C mitochondrial	-
409148	82694.6	86452.9	84766	26016.5	37806.5	52670.7	84637.8	38831.2	1.12408	3.33263e-05	0.000491208	ATP5G2	NC_037645.1	2241316	2244128	+	1457	protein_coding	ATP synthase%2C H+ transporting%2C mitochondrial Fo complex%2C subunit C2 (subunit 9)%2C transcript variant 1	-
408539	297.972	422.433	286.654	7217.59	2744.9	825.222	335.686	3595.9	-3.42125	3.35241e-05	0.00049337	LOC408539	NC_037652.1	4476716	4478796	-	1548	protein_coding	sideroflexin-3	-
409060	86.7657	127.383	180.012	344.925	399.644	260.124	131.387	334.898	-1.34526	3.3869e-05	0.000497689	LOC409060	NC_037642.1	10819946	10825537	+	2564	protein_coding	golgin subfamily A member 6-like protein 22	-
100576288	43.3829	39.1948	63.1321	113.318	118.14	119.597	48.5699	117.018	-1.25812	3.42928e-05	0.000503152	LOC100576288	NC_037638.1	9232769	9239418	-	5417	protein_coding	uncharacterized LOC100576288%2C transcript variant X21	-
412923	738.65	1106.16	363.436	4193.78	2851.96	1319.56	736.084	2788.43	-1.92202	3.44285e-05	0.000504377	LOC412923	NC_037640.1	11085536	11087595	-	1413	protein_coding	argininosuccinate synthase%2C transcript variant X2	-
550981	1487.58	1539.48	1510.91	792.235	809.441	1047.47	1512.66	883.05	0.77666	3.46098e-05	0.000506267	LOC550981	NC_037651.1	1515069	1516590	+	853	protein_coding	coatomer subunit zeta-1%2C transcript variant X3	-
726028	373.321	330.978	427.422	175.942	227.972	197.336	377.24	200.417	0.913032	3.47341e-05	0.000507317	LOC726028	NC_037645.1	10544803	10546002	+	1071	protein_coding	probable rRNA-processing protein EBP2 homolog%2C transcript variant X1	-
100577981	1201.02	1655.98	1371.84	780.307	864.819	675.725	1409.62	773.617	0.865455	3.47933e-05	0.000507415	LOC100577981	NC_037647.1	10763639	10767130	-	2820	protein_coding	insulin-like growth factor-binding protein complex acid labile subunit	-
408526	62180.2	60601.7	60048.9	28077.1	40114.8	36882.8	60943.6	35024.9	0.799085	3.48643e-05	0.000507685	LOC408526	NC_037652.1	6470416	6473217	+	1447	protein_coding	60S ribosomal protein L4	-
551107	21361.5	20490.2	19155.5	11951.1	14267.2	12536.8	20335.7	12918.4	0.654554	3.49334e-05	0.000507927	LOC551107	NC_037638.1	11561370	11562889	+	656	protein_coding	60S ribosomal protein L9	-
724771	908311	720364	94635.1	19921.2	23.0741	144.514	574436	6696.26	6.42261	3.53168e-05	0.000512046	Fibroin1	NC_037649.1	3896979	3897980	+	1002	protein_coding	silk fibroin 1	-
412115	333.363	321.18	278.976	538.76	646.999	494.336	311.173	560.031	-0.849529	3.53226e-05	0.000512046	LOC412115	NC_037645.1	2686046	2691314	+	4063	protein_coding	autophagy-related protein 9A%2C transcript variant X3	-
552572	11960	10698	13442	4690.79	6094.34	7674.17	12033.3	6153.1	0.967682	3.55936e-05	0.000514745	LOC552572	NC_037642.1	508241	512059	+	1334	protein_coding	eukaryotic translation initiation factor 5A%2C transcript variant X2	-
551678	3696.68	4503.05	4063.49	2623.22	2347.1	2651.08	4087.74	2540.47	0.686283	3.56235e-05	0.000514745	LOC551678	NC_037638.1	1051195	1053152	-	1411	protein_coding	receptor expression-enhancing protein 5%2C transcript variant X2	TB2_DP1_HVA22
724486	810.575	865.552	1102.25	468.184	449.484	576.061	926.126	497.91	0.89633	3.56686e-05	0.000514745	LOC724486	NC_037647.1	5690526	5692098	+	847	protein_coding	probable N-acetyltransferase san	Acetyltransf_1
551114	872.224	1083.3	973.429	466.196	640.538	482.376	976.318	529.703	0.881828	3.61128e-05	0.00052038	LOC551114	NC_037648.1	7239903	7290654	-	1594	protein_coding	methyltransferase-like protein 9%2C transcript variant X1	-
724946	75.3492	105.608	296.892	742.534	808.518	392.678	159.283	647.91	-2.0203	3.65918e-05	0.000526498	LOC724946	NC_037650.1	10541731	10546300	+	2509	protein_coding	cytochrome P450 6a14-like	p450
100577846	223.764	242.79	180.012	409.537	392.26	372.745	215.522	391.514	-0.864072	3.66463e-05	0.000526498	LOC100577846	NC_037643.1	12211177	12224995	-	5479	protein_coding	uncharacterized protein PFB0765w	-
409796	5527.89	4908.06	5499.32	2620.24	3403.9	3387.6	5311.76	3137.24	0.759677	3.69917e-05	0.000530671	LOC409796	NC_037642.1	340013	343856	-	915	protein_coding	eukaryotic translation initiation factor 3 subunit J	-
550794	2897.52	2928.72	3136.13	2060.61	1967.76	1897.61	2987.46	1975.33	0.596972	3.76466e-05	0.000539267	LOC550794	NC_037648.1	10062836	10064818	+	1568	protein_coding	26S protease regulatory subunit 8%2C transcript variant X4	AAA
552424	1361.99	1442.59	1562.09	516.891	608.234	939.836	1455.56	688.321	1.08069	3.77371e-05	0.000539763	LOC552424	NC_037651.1	5026809	5027738	+	695	protein_coding	NADH dehydrogenase [ubiquinone] 1 beta subcomplex subunit 10	-
411659	1399.67	1874.82	2379.4	4026.78	3490.66	3616.83	1884.63	3711.42	-0.977205	3.79393e-05	0.000541854	TpnCI	NC_037648.1	14303381	14309559	+	1278	protein_coding	troponin C type I%2C transcript variant X3	-
412780	97.0406	33.7511	70.8104	199.798	203.975	179.396	67.2007	194.39	-1.53319	3.81574e-05	0.000544164	LOC412780	NC_037639.1	8149506	8153676	+	2771	protein_coding	transmembrane protein 8B%2C transcript variant X1	-
413398	667.868	678.288	757.585	383.692	385.8	467.427	701.247	412.306	0.767034	3.8404e-05	0.000546876	LOC413398	NC_037649.1	2821954	2823285	-	720	protein_coding	39S ribosomal protein L32%2C mitochondrial	-
726067	143.848	179.643	171.48	442.34	383.954	256.138	164.991	360.81	-1.12816	3.85415e-05	0.000548026	LOC726067	NC_037652.1	1426960	1430242	-	2497	protein_coding	Hermansky-Pudlak syndrome 1 protein homolog%2C transcript variant X1	-
552756	1900.85	1943.41	1323.22	5660.95	3819.23	2773.66	1722.49	4084.62	-1.24595	3.86165e-05	0.000548286	LOC552756	NC_037653.1	1473561	1476697	-	1238	protein_coding	cathepsin L1	Peptidase_C1
413466	81.0575	68.5909	88.7262	35.7848	24.9201	30.896	79.4582	30.5336	1.38435	3.88639e-05	0.00055099	LOC413466	NC_037651.1	6666177	6752101	-	6820	protein_coding	zinc finger protein 423%2C transcript variant X1	-
724839	237.464	496.468	202.193	968.177	762.37	804.293	312.042	844.946	-1.4383	3.99362e-05	0.000565363	LOC724839	NC_037647.1	5958551	5959249	-	393	pseudogene	PF00071:Ras family	Ras
409961	3460.35	3448.05	4741.73	2248.48	2034.22	2287.3	3883.38	2190	0.826669	4.0115e-05	0.000567064	LOC409961	NC_037650.1	4880126	4913771	+	3152	protein_coding	heterogeneous nuclear ribonucleoprotein 27C%2C transcript variant X3	-
724497	50.2328	31.5736	47.7757	106.36	136.599	91.6914	43.194	111.55	-1.36754	4.03432e-05	0.000569457	LOC724497	NC_037638.1	19353592	19360102	-	3623	protein_coding	protein patched homolog 3%2C transcript variant X2	-
725932	4019.77	6635.9	5278.36	2787.24	2882.42	2696.92	5311.34	2788.86	0.929417	4.0516e-05	0.000571064	Cpap3-c	NC_037640.1	12258005	12264713	+	1386	protein_coding	cuticular protein analogous to peritrophins 3-C%2C transcript variant X1	CBM_14
724516	867.657	890.593	1006.7	426.435	468.866	612.937	921.651	502.746	0.874946	4.06344e-05	0.000571898	LOC724516	NC_037643.1	12112866	12118277	-	1324	protein_coding	39S ribosomal protein L50%2C mitochondrial	-
412158	683.851	782.807	695.306	453.274	457.791	425.567	720.655	445.544	0.693447	4.14173e-05	0.000581351	LOC412158	NC_037641.1	10258952	10267808	+	2069	protein_coding	BTB/POZ domain-containing protein 17%2C transcript variant X1	BTB
100578797	367.613	123.028	153.565	46.719	46.1483	80.7283	214.735	57.8652	1.891	4.14977e-05	0.000581351	LOC100578797	NC_037647.1	10065957	10068754	+	1929	protein_coding	uncharacterized LOC100578797	-
724540	887.066	721.838	783.18	432.399	522.398	418.591	797.361	457.796	0.799914	4.15112e-05	0.000581351	LOC724540	NC_037638.1	18566265	18568576	-	1313	protein_coding	probable galactose-1-phosphate uridylyltransferase	-
551347	565.119	425.699	247.41	197.81	103.372	78.735	412.743	126.639	1.70379	4.15465e-05	0.000581351	LOC551347	NC_037640.1	11847613	11849719	+	1096	protein_coding	UPF0605 protein CG18335	-
413947	748.925	577.035	531.504	1499.98	1065.1	1091.33	619.155	1218.8	-0.977842	4.17168e-05	0.000582334	LOC413947	NC_037649.1	3259966	3279636	+	9764	protein_coding	sodium leak channel non-selective protein	Ion_trans
551442	2774.22	2111.08	2581.59	1264.4	1339.22	1621.54	2488.96	1408.39	0.821565	4.17372e-05	0.000582334	LOC551442	NC_037640.1	639948	645242	+	1655	protein_coding	iron-sulfur protein NUBPL	-
411520	4567.76	4785.03	4132.59	2672.92	2922.11	3035.78	4495.13	2876.94	0.643699	4.20848e-05	0.000585579	LOC411520	NC_037651.1	8225352	8226751	+	886	protein_coding	proteasome subunit beta type-4	Proteasome
412813	1647.41	2780.65	1891.4	408.543	401.49	1125.21	2106.49	645.082	1.70743	4.2091e-05	0.000585579	LOC412813	NC_037638.1	9939689	10184432	+	6994	protein_coding	zwei Ig domain protein zig-8%2C transcript variant X3	-
552239	657.593	724.015	606.58	1192.83	1077.1	1007.61	662.729	1092.51	-0.72177	4.24882e-05	0.000590256	LOC552239	NC_037645.1	8782847	8788040	+	1845	protein_coding	thymic stromal cotransporter homolog%2C transcript variant X3	MFS_1
725159	1914.55	4043.6	3520.04	10142	16484.2	5000.17	3159.4	10542.1	-1.7384	4.25867e-05	0.000590776	LOC725159	NC_037650.1	10775949	10779935	-	1786	protein_coding	probable cytochrome P450 6a14	p450
409549	2988.85	3235.75	3101.15	1622.24	1847.78	2149.76	3108.58	1873.26	0.73073	4.29136e-05	0.000594459	LOC409549	NC_037651.1	9045117	9046329	-	889	protein_coding	succinate dehydrogenase cytochrome b560 subunit%2C mitochondrial	-
552568	1526.39	1515.53	1487.02	883.685	913.736	1058.44	1509.65	951.953	0.665263	4.30838e-05	0.000595962	LOC552568	NC_037644.1	12430413	12443689	+	4344	protein_coding	hydroxyacylglutathione hydrolase%2C mitochondrial%2C transcript variant X1	Lactamase_B
409723	1520.68	1690.82	1855.57	738.558	950.654	1082.36	1689.03	923.856	0.870675	4.40031e-05	0.000607511	LOC409723	NC_037647.1	3564201	3568907	+	787	protein_coding	40S ribosomal protein S12%2C mitochondrial	Ribosomal_S12
408661	586.81	708.773	914.563	289.26	438.409	304.973	736.715	344.214	1.09814	4.40481e-05	0.000607511	LOC408661	NC_037639.1	14966833	15039135	-	9475	protein_coding	uncharacterized LOC408661%2C transcript variant X1	-
409420	756.917	891.682	692.747	471.166	446.715	467.427	780.449	461.769	0.756594	4.41072e-05	0.000607511	LOC409420	NC_037646.1	12338624	12340264	-	1434	protein_coding	cytochrome c oxidase assembly protein COX11%2C mitochondrial%2C transcript variant X2	-
551383	458.945	334.245	445.337	228.625	230.741	180.393	412.842	213.253	0.953066	4.43123e-05	0.000608741	LOC551383	NC_037638.1	5031404	5033046	-	1184	protein_coding	protein MAK16 homolog A	-
552835	759.2	725.104	678.244	410.531	426.41	482.376	720.849	439.772	0.712538	4.43224e-05	0.000608741	LOC552835	NC_037648.1	15244173	15245244	+	726	protein_coding	glutaredoxin-related protein 5%2C mitochondrial%2C transcript variant X2	-
100192201	985941	735522	115173	22652.8	63.6846	94.6813	612212	7603.71	6.33115	4.54057e-05	0.000622735	Fibroin3	NC_037649.1	3902030	3903037	+	1008	protein_coding	silk fibroin 3	-
413553	649.601	1457.83	508.47	254.469	328.576	296.004	871.967	293.016	1.57272	4.56407e-05	0.000625071	LOC413553	NC_037649.1	3102442	3116747	-	1972	protein_coding	zinc transporter ZIP1-like%2C transcript variant X2	-
409722	3553.97	3354.42	4495.18	10909.4	9258.27	5465.6	3801.19	8544.42	-1.16844	4.66176e-05	0.000637546	LOC409722	NC_037645.1	7005625	7159336	-	17671	protein_coding	basement membrane-specific heparan sulfate proteoglycan core protein%2C transcript variant X33	Laminin_G_2
726814	1487.58	1303.23	1157.71	834.978	754.986	787.35	1316.17	792.438	0.731502	4.6895e-05	0.000640435	LOC726814	NC_037648.1	15472823	15479193	+	1931	protein_coding	solute carrier family 2%2C facilitated glucose transporter member 1%2C transcript variant X1	Sugar_tr
725168	17483.3	16866.8	17607.9	9974.01	10899.3	12319.5	17319.3	11064.3	0.646483	4.72169e-05	0.000643921	Rps14	NC_037641.1	5135231	5136489	+	613	protein_coding	ribosomal protein S14%2C transcript variant X1	-
410570	465.795	451.829	431.687	295.224	257.507	241.188	449.77	264.64	0.764782	4.77238e-05	0.000649918	LOC410570	NC_037651.1	10427732	10431291	-	3270	protein_coding	85/88 kDa calcium-independent phospholipase A2%2C transcript variant X1	-
410337	7289.46	4189.49	5051.42	2516.86	1604.11	2924.16	5510.13	2348.38	1.23044	4.78039e-05	0.000650093	LOC410337	NC_037648.1	12873467	12883885	-	4230	protein_coding	venom dipeptidylpeptidase IV	-
551258	2676.04	2433.34	2790.61	1405.55	1751.79	1677.35	2633.33	1611.56	0.708457	4.81232e-05	0.000653516	LOC551258	NC_037642.1	8400485	8424389	+	3936	protein_coding	serine/threonine-protein phosphatase 2A 56 kDa regulatory subunit epsilon isoform	-
409472	272.855	290.695	325.898	485.082	494.71	642.836	296.483	540.876	-0.865825	4.83661e-05	0.000655893	LOC409472	NC_037647.1	5790920	5800464	-	7433	protein_coding	protein Smaug homolog 1	SAM_1
551580	463.512	439.853	443.631	155.067	225.204	274.077	448.999	218.116	1.04143	4.90186e-05	0.000663811	LOC551580	NC_037638.1	9273	12174	-	1447	protein_coding	ubiquitin-related modifier 1%2C transcript variant X1	-
413474	1296.92	1379.44	1357.34	794.223	898.968	900.967	1344.57	864.72	0.636836	5.09275e-05	0.000688697	LOC413474	NC_037643.1	16637239	16654818	-	5068	protein_coding	nuclear hormone receptor FTZ-F1 beta%2C transcript variant X1	-
408426	935.015	1154.07	1013.53	599.395	398.721	607.954	1034.2	535.357	0.950367	5.13788e-05	0.000693829	LOC408426	NC_037650.1	5953969	5955496	+	1301	protein_coding	lysosomal thioesterase PPT2 homolog%2C transcript variant X1	-
412442	458.945	362.552	564.777	229.619	229.818	255.141	462.091	238.193	0.957577	5.19233e-05	0.000699535	LOC412442	NC_037642.1	1001239	1003036	+	1090	protein_coding	retinol dehydrogenase 13	adh_short
411871	156.407	138.271	236.319	48.707	74.7602	82.7215	176.999	68.7296	1.36724	5.1946e-05	0.000699535	LOC411871	NC_037639.1	9472913	9503365	-	8491	protein_coding	dual specificity tyrosine-phosphorylation-regulated kinase 2-like	-
411142	1110.83	922.167	1144.06	603.371	652.537	669.746	1059.02	641.884	0.722635	5.26866e-05	0.000708122	LOC411142	NC_037643.1	15415898	15418459	-	2175	protein_coding	solute carrier family 25 member 46	Mito_carr
551867	15252.5	15191.3	14159.5	8221.55	9638.53	10273.4	14867.8	9377.83	0.664835	5.27301e-05	0.000708122	LOC551867	NC_037642.1	242086	243550	+	591	protein_coding	40S ribosomal protein S13	-
411353	3116.72	1623.32	556.245	615.299	316.577	251.155	1765.43	394.344	2.1623	5.31422e-05	0.000712665	LOC411353	NC_037645.1	8577142	8579600	-	1405	protein_coding	lipase 3	-
102655185	93.6157	204.684	733.698	2706.72	3834.92	5285.21	343.999	3942.28	-3.51778	5.41925e-05	0.000725744	LOC102655185	NC_037638.1	3212401	3219482	-	4464	protein_coding	serine-rich adhesin for platelets-like%2C transcript variant X4	-
411206	5813.3	5659.29	5263	3190.81	3537.73	3902.86	5578.53	3543.8	0.654521	5.50245e-05	0.000735867	LOC411206	NC_037641.1	10545216	10546506	-	944	protein_coding	proteasome subunit beta type-5	Proteasome
410567	1238.7	1352.22	1487.02	806.151	891.585	861.101	1359.31	852.946	0.672739	5.54307e-05	0.000740275	LOC410567	NC_037651.1	10368093	10384211	+	3702	protein_coding	zinc transporter ZIP11%2C transcript variant X2	-
107965557	108.457	100.165	99.817	302.182	238.125	162.453	102.813	234.254	-1.18882	5.5675e-05	0.000741135	LOC107965557	NC_037652.1	4331676	4333709	+	1443	protein_coding	uncharacterized LOC107965557%2C transcript variant X1	-
551053	9.13324	3.26623	10.2376	30.8147	35.0727	42.8557	7.5457	36.2477	-2.2463	5.58255e-05	0.000741135	LOC551053	NC_037650.1	2388556	2406317	+	2387	protein_coding	facilitated trehalose transporter Tret1%2C transcript variant X1	Sugar_tr
552118	1194.17	1057.17	1266.05	739.552	701.454	764.427	1172.47	735.144	0.673923	5.5861e-05	0.000741135	LOC552118	NC_037638.1	11125422	11130015	-	1254	protein_coding	pyrimidodiazepine synthase%2C transcript variant X1	-
410509	2581.28	3561.28	1115.9	424.447	718.067	1013.59	2419.49	718.701	1.75105	5.58734e-05	0.000741135	LOC410509	NC_037651.1	7693270	7711431	+	9792	protein_coding	mucin-2%2C transcript variant X1	CBM_14
100576187	1141.65	1113.79	1222.55	739.552	686.686	790.34	1159.33	738.859	0.650403	5.59473e-05	0.000741135	LOC100576187	NC_037646.1	819050	887778	+	2368	protein_coding	E3 ubiquitin-protein ligase AMFR	CUE
726289	872.224	695.708	1047.65	495.023	328.576	211.289	871.861	344.962	1.33803	5.59549e-05	0.000741135	LOC726289	NC_037646.1	11100448	11105614	+	5167	protein_coding	transcription factor AP-1	-
409941	183.806	161.134	162.096	361.824	399.644	256.138	169.012	339.202	-1.00633	5.60781e-05	0.00074175	LOC409941	NC_037648.1	15356667	15360384	+	2991	protein_coding	zinc finger FYVE domain-containing protein 1	FYVE
410960	1772.99	1544.93	1668.74	2425.41	2611.07	2591.28	1662.22	2542.59	-0.613253	5.64815e-05	0.000746065	LOC410960	NC_037640.1	5391191	5413940	+	4319	protein_coding	myosin-IB%2C transcript variant X3	Myosin_head
410120	2383.77	1831.27	1983.54	888.655	1176.78	1286.67	2066.2	1117.37	0.886713	5.72109e-05	0.000754668	LOC410120	NC_037651.1	8115629	8116817	+	1042	protein_coding	thioredoxin%2C mitochondrial	-
100192202	973098	732584	95215.2	22707.4	35.9957	46.8423	600299	7596.75	6.30412	5.73282e-05	0.000755185	Fibroin4	NC_037649.1	3904832	3905860	+	1029	protein_coding	silk fibroin 4	-
551154	3697.82	4463.85	3517.48	6881.61	9201.04	5964.92	3893.05	7349.19	-0.916782	5.88795e-05	0.000774565	LOC551154	NC_037638.1	6624337	6627682	+	2104	protein_coding	glucose-6-phosphate isomerase	-
724386	144901	152319	105480	234981	232952	231013	134233	232982	-0.795483	5.95491e-05	0.00078231	LOC724386	NC_037642.1	6879277	6880564	+	662	protein_coding	NPC intracellular cholesterol transporter 2	-
408441	2454.56	1854.13	2364.04	1165.99	1346.61	1383.34	2224.24	1298.65	0.776349	6.00801e-05	0.000787634	LOC408441	NC_037651.1	10598573	10600839	-	1416	protein_coding	adenosine kinase 1%2C transcript variant X2	PfkB
724750	2259.33	2365.84	2171.23	1397.59	1332.76	1598.62	2265.47	1442.99	0.650738	6.01667e-05	0.000787634	LOC724750	NC_037645.1	4209783	4286564	-	1257	protein_coding	ER membrane protein complex subunit 10%2C transcript variant X3	-
113219382	270.572	150.247	206.459	92.444	75.6832	32.8893	209.093	67.0055	1.64082	6.01987e-05	0.000787634	LOC113219382	NW_020555904.1	72	1994	-	1923	rRNA	small subunit ribosomal RNA	-
412025	857.383	1017.98	658.622	1804.15	1945.61	1325.54	844.66	1691.77	-1.00282	6.06861e-05	0.000792938	LOC412025	NC_037646.1	7840448	7843478	+	1978	protein_coding	very long-chain specific acyl-CoA dehydrogenase%2C mitochondrial	-
100577513	577.677	1088.74	487.994	345.919	247.355	233.215	718.139	275.496	1.38185	6.09498e-05	0.000795309	LOC100577513	NC_037640.1	12231013	12233568	+	1696	protein_coding	uncharacterized LOC100577513%2C transcript variant X1	CBM_14
100578769	2472.82	1733.28	2476.66	1275.33	1097.41	1305.61	2227.59	1226.11	0.861612	6.12449e-05	0.000798081	LOC100578769	NC_037647.1	10056929	10060658	+	2998	protein_coding	uncharacterized LOC100578769	BESS
413792	803.725	936.32	561.364	2783.26	1878.23	1208.93	767.136	1956.81	-1.35144	6.14107e-05	0.000798326	LOC413792	NC_037647.1	10255620	10260864	-	1989	protein_coding	nucleoprotein TPR%2C transcript variant X2	-
411453	632.477	610.786	673.978	1045.71	1190.63	932.86	639.08	1056.4	-0.724844	6.14287e-05	0.000798326	Calpb	NC_037639.1	4719226	4731784	+	4038	protein_coding	calpain-B%2C transcript variant X6	Peptidase_C2
725248	152.982	149.158	141.621	243.535	257.507	277.067	147.92	259.37	-0.811403	6.16068e-05	0.000798506	LOC725248	NC_037652.1	4339537	4350378	-	6496	protein_coding	dedicator of cytokinesis protein 1%2C transcript variant X2	Ded_cyto
408276	2586.99	2114.34	3425.34	1221.65	1312.46	1608.59	2708.89	1380.9	0.9724	6.16078e-05	0.000798506	LOC408276	NC_037647.1	11298457	11304861	-	4160	protein_coding	ATP-dependent RNA helicase bel	DEAD
410399	61.6493	123.028	150.152	32.8027	44.3023	22.9228	111.61	33.3426	1.74421	6.18675e-05	0.000800799	LOC410399	NC_037650.1	10465212	10467520	+	874	protein_coding	protein bowel	-
novel.82	13.6999	22.8636	17.9159	57.6532	46.1483	65.7786	18.1598	56.5267	-1.63538	6.2532e-05	0.000808318	-	NC_037639.1	122824	128953	-	2059	-	-	-
409927	2421.45	2143.74	2030.47	997.997	1314.3	1417.23	2198.55	1243.18	0.822306	6.3997e-05	0.000826151	LOC409927	NC_037638.1	9251940	9256101	-	3131	protein_coding	putative pyridoxal-dependent decarboxylase domain-containing protein 2%2C transcript variant X2	-
411154	7607.99	6378.96	7022.17	3823.01	4603.75	4596.53	7003.04	4341.1	0.689887	6.45709e-05	0.000832202	LOC411154	NC_037643.1	12958671	12969785	+	4097	protein_coding	eukaryotic translation initiation factor 4 gamma 2%2C transcript variant X1	-
552372	1274.09	1334.8	1219.99	861.817	705.146	822.232	1276.29	796.398	0.680443	6.46378e-05	0.000832202	LOC552372	NC_037638.1	25066388	25067744	-	770	protein_coding	ER membrane protein complex subunit 8/9 homolog	-
409508	385.879	325.535	372.821	145.127	203.975	214.279	361.412	187.794	0.944272	6.52171e-05	0.000838543	LOC409508	NC_037652.1	1848897	1851670	-	1503	protein_coding	S-adenosylmethionine mitochondrial carrier protein%2C transcript variant X3	Mito_carr
novel.362	202.073	211.216	210.725	109.342	126.446	103.651	208.005	113.147	0.877747	6.53544e-05	0.000839192	-	NC_037648.1	14230006	14239146	+	8829	-	-	-
408561	1368.84	1750.7	1469.1	992.033	650.691	555.131	1529.55	732.618	1.06204	6.63314e-05	0.000850608	LOC408561	NC_037653.1	5874617	5890453	-	2511	protein_coding	proteoglycan 4%2C transcript variant X1	-
102656088	123.299	103.431	151.005	356.854	257.507	220.259	125.912	278.207	-1.14057	6.68259e-05	0.000855037	LOC102656088	NC_037643.1	1670188	1681152	+	4338	protein_coding	uncharacterized LOC102656088	-
408444	2346.1	1432.79	1593.66	801.181	1025.41	873.061	1790.85	899.886	0.992455	6.68536e-05	0.000855037	LOC408444	NC_037651.1	4526896	4599343	+	14475	protein_coding	unconventional myosin-XV%2C transcript variant X3	-	100578724
408888	744.359	955.918	649.237	397.609	435.64	453.474	783.171	428.907	0.867941	6.83237e-05	0.000872215	LOC408888	NC_037643.1	8485219	8498067	+	3654	protein_coding	leucine-rich repeats and immunoglobulin-like domains protein 1	-
551275	6550.81	5932.57	7742.22	3352.83	3847.84	4453.01	6741.87	3884.56	0.795491	6.83772e-05	0.000872215	LOC551275	NC_037651.1	5408519	5411429	+	1898	protein_coding	T-complex protein 1 subunit delta	-
408766	2194.26	2002.2	1425.59	3766.35	3547.88	3095.58	1874.02	3469.94	-0.889247	6.88168e-05	0.000876645	LOC408766	NC_037641.1	2839247	2864699	+	5898	protein_coding	phosphatidylcholine:ceramide cholinephosphotransferase 2%2C transcript variant X7	-
552391	22968.9	24338.9	9213.02	71911.5	71780	32689	18840.3	58793.5	-1.64186	6.89058e-05	0.000876645	A4	NC_037639.1	15188032	15188900	+	707	protein_coding	apolipophorin-III-like protein	-
410486	35494	38686.4	41731.2	21269.1	27014.3	23246.7	38637.2	23843.4	0.696407	6.97985e-05	0.000886835	LOC410486	NC_037651.1	5111502	5113767	-	1154	protein_coding	40S ribosomal protein SA	-
409201	1382.54	1335.89	1432.42	809.133	797.442	977.709	1383.62	861.428	0.683926	7.08465e-05	0.000898537	LOC409201	NC_037647.1	9402253	9403954	-	898	protein_coding	acyl-protein thioesterase 1	Abhydrolase_2
410506	22.8331	50.0823	36.6849	176.936	67.3765	137.537	36.5334	127.283	-1.79814	7.09053e-05	0.000898537	LOC410506	NC_037651.1	7610807	7660371	+	6474	protein_coding	uncharacterized LOC410506%2C transcript variant X1	-
725659	893.915	752.323	997.317	424.447	494.71	561.111	881.185	493.423	0.837151	7.11776e-05	0.000899589	LOC725659	NC_037652.1	3038290	3039526	+	735	protein_coding	39S ribosomal protein L35%2C mitochondrial	-
409793	1739.88	1534.04	1812.06	780.307	914.659	1147.14	1695.33	947.368	0.839746	7.12165e-05	0.000899589	LOC409793	NC_037639.1	1902578	1904922	+	1093	protein_coding	NADH dehydrogenase [ubiquinone] flavoprotein 2%2C mitochondrial	-
408282	212.348	185.087	112.614	316.099	430.102	398.658	170.016	381.62	-1.17077	7.12674e-05	0.000899589	LOC408282	NC_037647.1	9948342	9956226	-	4474	protein_coding	uncharacterized LOC408282%2C transcript variant X4	-
724413	356.196	332.067	408.653	199.798	167.057	228.232	365.639	198.362	0.884159	7.15353e-05	0.000901793	LOC724413	NC_037638.1	19352806	19353792	+	831	protein_coding	uncharacterized LOC724413	-	102653956
726708	118.732	137.182	86.1668	335.979	266.737	193.349	114.027	265.355	-1.22219	7.20743e-05	0.000907404	LOC726708	NC_037638.1	20578937	20580861	-	1775	protein_coding	F-box only protein 28	-
411406	35.3913	42.461	49.4819	88.4679	229.818	101.658	42.4448	139.981	-1.71904	7.26499e-05	0.000913462	LOC411406	NC_037638.1	5655214	5658592	+	1642	protein_coding	zinc metalloproteinase nas-13%2C transcript variant X1	Astacin
413567	3823.4	3558.02	3183.05	5429.34	5924.52	5182.55	3521.49	5512.14	-0.646644	7.30401e-05	0.000916008	LOC413567	NC_037648.1	2379308	2382635	+	2238	protein_coding	L-xylulose reductase	adh_short
551687	20856.9	19652.9	12873	9878.58	7631.08	4572.61	17794.3	7360.76	1.27346	7.30419e-05	0.000916008	LOC551687	NC_037639.1	16023021	16035629	+	4355	protein_coding	uncharacterized LOC551687	-
107965288	1392.82	1699.53	1298.47	755.456	853.743	941.83	1463.61	850.343	0.783128	7.3308e-05	0.000918154	LOC107965288	NC_037648.1	6397598	6402098	+	418	protein_coding	probable protein BRICK1-B	-
113218579	178.098	129.561	136.502	364.806	282.427	253.148	148.054	300.127	-1.02123	7.3468e-05	0.000918968	LOC113218579	NC_037651.1	9758491	9760630	-	1115	protein_coding	uncharacterized LOC113218579%2C transcript variant X2	-
113219121	124.44	216.66	150.152	365.8	300.887	670.742	163.751	445.81	-1.44486	7.36672e-05	0.000920269	LOC113219121	NC_037648.1	15380225	15386575	+	3118	protein_coding	uncharacterized LOC113219121%2C transcript variant X1	-
408315	1094.85	1051.73	1045.09	493.035	735.604	518.255	1063.89	582.298	0.868994	7.41845e-05	0.000925535	LOC408315	NC_037648.1	14062937	14084011	+	5564	protein_coding	ceramide kinase%2C transcript variant X3	-
725038	10725.8	10382.3	11837.3	7439.26	6690.58	7514.7	10981.8	7214.85	0.606145	7.54252e-05	0.000939802	LOC725038	NC_037642.1	11731150	11734070	-	897	protein_coding	NPC intracellular cholesterol transporter 2 homolog a	-
552110	651.885	693.53	800.242	1359.82	1193.39	1070.4	715.219	1207.87	-0.75517	7.57419e-05	0.000942092	LOC552110	NC_037649.1	7964896	7980094	-	3373	protein_coding	uncharacterized LOC552110	NAD_binding_4
411156	383.596	304.849	452.162	211.727	199.361	198.332	380.202	203.14	0.905901	7.58039e-05	0.000942092	LOC411156	NC_037643.1	11871267	11874322	-	2118	protein_coding	putative elongator complex protein 4%2C transcript variant X2	-
727161	3.42496	2.17749	3.41255	11.9283	110.756	11.9597	3.005	44.8813	-3.89787	7.60207e-05	0.000943574	Apd-2	NC_037641.1	4488750	4490029	-	604	protein_coding	apidermin 2%2C transcript variant X1	-
552546	270.572	178.554	330.164	128.229	84.9128	116.607	259.763	109.916	1.24343	7.61615e-05	0.000944109	LOC552546	NC_037646.1	11353870	11366444	+	3252	protein_coding	protocadherin Fat 4%2C transcript variant X1	-
413697	12565	6593.44	2714.68	31746.1	25501.5	19566.1	7291.06	25604.6	-1.81228	7.64508e-05	0.000946483	LOC413697	NC_037652.1	9432459	9438572	-	1951	protein_coding	PTS-dependent dihydroxyacetone kinase 1%2C dihydroxyacetone-binding subunit DhaK	-
406155	786.6	272.186	348.08	2271.34	1407.52	961.763	468.955	1546.87	-1.72254	8.08132e-05	0.00099921	PPO	NC_037651.1	6001332	6004996	+	2482	protein_coding	phenoloxidase subunit A3	-
551624	1191.89	984.225	1494.7	604.365	561.163	757.45	1223.6	640.993	0.933451	8.31367e-05	0.00102663	LOC551624	NC_037648.1	16246262	16263354	-	4015	protein_coding	TOX high mobility group box family member 3%2C transcript variant X1	HMG_box
100578774	740.934	1017.98	770.383	417.489	499.324	280.057	843.098	398.957	1.07891	8.33097e-05	0.00102745	LOC100578774	NC_037646.1	9722542	9735421	+	4370	protein_coding	centrosomal protein of 164 kDa	WW
725569	1326.6	1406.66	1200.36	818.08	881.432	833.195	1311.21	844.236	0.634677	8.42788e-05	0.00103705	LOC725569	NC_037642.1	10906728	10908648	+	1344	protein_coding	UDP-xylose and UDP-N-acetylglucosamine transporter	-
100577578	2465.97	2176.4	2926.26	1510.91	1594.88	1489.98	2522.88	1531.93	0.719992	8.43023e-05	0.00103705	LOC100577578	NC_037648.1	6455573	6462167	-	4641	protein_coding	uncharacterized LOC100577578%2C transcript variant X2	Pro_isomerase
408402	3775.45	3340.27	2795.73	1357.83	1205.39	2159.73	3303.82	1574.32	1.06939	8.46669e-05	0.00104021	LOC408402	NC_037650.1	2884583	2888264	+	3143	protein_coding	acetyl-coenzyme A transporter 1%2C transcript variant X2	-
725416	432.687	470.338	580.133	303.177	235.356	276.071	494.386	271.534	0.866326	8.48806e-05	0.00104151	LOC725416	NC_037644.1	7508501	7509311	-	811	protein_coding	U1 small nuclear ribonucleoprotein C	-
412484	121.015	101.253	48.6288	371.764	320.269	160.46	90.2991	284.164	-1.65923	8.51784e-05	0.00104384	Pgrp-s2	NC_037650.1	8698178	8700676	+	974	protein_coding	peptidoglycan recognition protein S2	-	102654800
552768	977.256	738.169	755.879	474.148	483.634	494.336	823.768	484.039	0.766486	8.65516e-05	0.00105933	LOC552768	NC_037645.1	1532181	1536443	-	2340	protein_coding	phenylalanine--tRNA ligase alpha subunit%2C transcript variant X4	tRNA-synt_2d
409348	2493.37	2443.14	2834.12	5323.98	4111.81	3871.97	2590.21	4435.92	-0.775985	8.69927e-05	0.00106205	LOC409348	NC_037648.1	2415907	2441130	-	3840	protein_coding	lethal(2) giant larvae protein homolog 1%2C transcript variant X9	-
410434	674.718	884.061	1168.8	468.184	482.711	439.521	909.192	463.472	0.973009	8.69938e-05	0.00106205	LOC410434	NC_037650.1	4512211	4514118	+	1475	protein_coding	splicing factor 3B subunit 4	RRM_1
409129	984.106	901.481	839.487	509.933	549.164	615.927	908.358	558.341	0.701646	8.73993e-05	0.00106565	LOC409129	NC_037641.1	8888156	8889357	-	824	protein_coding	28S ribosomal protein S10%2C mitochondrial	Ribosomal_S10
551197	4777.82	7178.09	5338.93	9821.93	9772.36	12277.7	5764.95	10624	-0.881957	8.75264e-05	0.00106586	LOC551197	NC_037651.1	374523	378498	+	1719	protein_coding	probable cytochrome P450 6a13	p450
410405	1008.08	994.024	1766.85	697.803	476.25	378.725	1256.32	517.593	1.2799	8.93114e-05	0.00108549	LOC410405	NC_037650.1	2519228	2524033	+	4067	protein_coding	cytochrome P450 18a1	-
100578745	89.049	94.7208	98.9639	185.882	239.971	156.473	94.2446	194.109	-1.04187	8.93628e-05	0.00108549	LOC100578745	NC_037648.1	15051248	15054332	+	1802	protein_coding	uncharacterized LOC100578745%2C transcript variant X3	-
408367	10100.2	8288.61	9950.13	4716.63	4956.32	6544.97	9446.32	5405.97	0.805231	9.02558e-05	0.00109496	LOC408367	NC_037648.1	13043496	13045727	+	1618	protein_coding	NADH dehydrogenase [ubiquinone] flavoprotein 1%2C mitochondrial	-	102655285
724474	63.9327	67.5022	56.307	132.205	113.525	138.534	62.5806	128.088	-1.03624	9.10948e-05	0.00110375	LOC724474	NC_037642.1	12730276	12732899	+	2182	protein_coding	la-related protein 7	RRM_1
412215	245.456	423.522	385.618	742.534	864.819	604.964	351.532	737.439	-1.06805	9.13197e-05	0.00110509	LOC412215	NC_037648.1	8129545	8173848	+	6793	protein_coding	chitin synthase chs-2%2C transcript variant X3	-
552200	1750.16	1590.66	1854.72	1068.57	1053.1	1200.96	1731.84	1107.54	0.645257	9.14606e-05	0.00110542	LOC552200	NC_037640.1	660587	662933	+	1531	protein_coding	probable histone-binding protein Caf1%2C transcript variant X1	WD40
410030	4162.47	4020.73	3706.88	1581.49	1791.48	2718.85	3963.36	2030.6	0.964816	9.20385e-05	0.00111096	LOC410030	NC_037642.1	7077206	7078932	-	1452	protein_coding	protein SEC13 homolog%2C transcript variant X2	-
724118	195.223	215.571	249.116	96.4201	109.833	132.554	219.97	112.936	0.963984	9.21489e-05	0.00111096	LOC724118	NC_037638.1	25166839	25168557	+	1127	protein_coding	mitochondrial fission regulator 2	-
410970	199.79	151.336	170.627	496.017	497.478	247.168	173.917	413.554	-1.25037	9.2404e-05	0.00111265	LOC410970	NC_037640.1	3044239	3053582	-	5192	protein_coding	rab GTPase-activating protein 1-like	TBC
102654111	562.836	600.987	716.635	1366.78	931.272	2186.64	626.819	1494.9	-1.2534	9.29827e-05	0.00111687	LOC102654111	NC_037652.1	7719771	7722791	-	1999	protein_coding	platelet glycoprotein V%2C transcript variant X3	-
102654184	227064	130270	20291.9	5589.38	58.1468	93.6846	125875	1913.74	6.03943	9.29862e-05	0.00111687	LOC102654184	NC_037649.1	3893685	3895626	+	1942	protein_coding	plectin	-	102655879
411846	46.8078	55.526	31.5661	98.4081	98.7573	150.493	44.6333	115.886	-1.38409	9.32743e-05	0.00111894	LOC411846	NC_037646.1	10931049	10938346	+	3122	protein_coding	neprilysin-4%2C transcript variant X2	-
102654533	55.9411	65.3247	103.23	20.8744	29.5349	25.9128	74.8318	25.4407	1.56125	9.40607e-05	0.0011266	LOC102654533	NC_037641.1	2979556	3128993	-	2880	protein_coding	protein pangolin%2C isoforms A/H/I/S	-
552309	271.714	249.323	273.857	392.638	464.252	513.272	264.964	456.721	-0.78514	9.41545e-05	0.0011266	LOC552309	NC_037648.1	10564574	10573732	+	7412	protein_coding	pecanex-like protein 1%2C transcript variant X1	-
100576497	899.624	1143.18	588.664	484.088	355.342	287.034	877.157	375.488	1.22351	9.42814e-05	0.0011266	LOC100576497	NC_037644.1	12483683	12490060	-	2550	protein_coding	uncharacterized LOC100576497%2C transcript variant X2	-
412349	603.935	752.323	716.635	396.615	431.948	432.544	690.964	420.369	0.717316	9.43786e-05	0.0011266	LOC412349	NC_037653.1	5266021	5267111	-	704	protein_coding	ER membrane protein complex subunit 4	-	102656222
novel.42	46.8078	14.1537	23.0347	0.994021	3.69186	4.98323	27.9987	3.22304	3.11252	9.70928e-05	0.0011572	-	NC_037638.1	26291662	26346393	+	1255	-	-	-
413605	5354.36	5555.86	5520.65	1875.72	2767.05	3560.02	5476.96	2734.26	1.00223	9.71812e-05	0.0011572	LOC413605	NC_037647.1	3197900	3200770	-	1339	protein_coding	cytochrome c1%2C heme protein%2C mitochondrial%2C transcript variant X2	-
409189	7090.82	7273.9	6192.07	3559.59	4193.96	4715.13	6852.26	4156.22	0.721235	9.73173e-05	0.00115739	LOC409189	NC_037638.1	24668816	24671006	+	1585	protein_coding	growth hormone-inducible transmembrane protein%2C transcript variant X1	-
102655449	31.9663	30.4849	46.9225	8.94619	8.30669	10.9631	36.4579	9.40533	1.96352	9.75749e-05	0.00115903	LOC102655449	NC_037650.1	8280063	8577527	-	4100	protein_coding	uncharacterized LOC102655449%2C transcript variant X2	-
412470	3221.75	4349.54	4524.18	5578.45	12907.7	10171.8	4031.82	9552.63	-1.24442	9.89429e-05	0.00117281	LOC412470	NC_037653.1	1106965	1123594	-	10413	protein_coding	MAP kinase-interacting serine/threonine-protein kinase 1%2C transcript variant X2	Pkinase
413103	377.888	444.208	354.052	797.205	793.75	568.088	392.049	719.681	-0.877167	9.89777e-05	0.00117281	LOC413103	NC_037645.1	6268589	6273975	-	2149	protein_coding	cysteine and histidine-rich protein 1 homolog	-
725315	1448.76	1537.31	1462.28	769.373	813.133	1053.45	1482.78	878.653	0.755032	9.96256e-05	0.00117904	LOC725315	NC_037653.1	1479117	1480312	+	719	protein_coding	uncharacterized LOC725315%2C transcript variant X2	-
411364	83.3408	89.2771	63.1321	186.876	157.827	143.517	78.5833	162.74	-1.05566	9.99655e-05	0.00118162	LOC411364	NC_037648.1	9866410	9869022	-	2139	protein_coding	protein UBASH3A homolog	UBA
409802	3829.11	3479.63	3400.6	2499.96	2096.05	2327.17	3569.78	2307.73	0.629326	0.000100881	0.00118974	LOC409802	NC_037644.1	3030597	3031897	+	860	protein_coding	proteasome subunit alpha type-2	Proteasome
726495	780.892	894.948	836.927	2307.12	2583.38	1088.34	837.589	1992.95	-1.25064	0.000100899	0.00118974	LOC726495	NC_037652.1	7791533	7793612	-	1392	protein_coding	protein D2	-
412278	208.923	217.749	203.9	342.937	436.563	333.876	210.19	371.125	-0.821216	0.000101315	0.0011932	LOC412278	NC_037648.1	6999104	7009164	-	5719	protein_coding	tuberin%2C transcript variant X1	-
551397	740.934	731.636	784.033	358.842	443.023	507.292	752.201	436.386	0.785727	0.00010179	0.00119733	LOC551397	NC_037642.1	6871552	6872349	-	549	protein_coding	28S ribosomal protein S18a%2C mitochondrial	-
novel.263	284.272	276.541	205.606	733.588	481.788	424.571	255.473	546.649	-1.099	0.000102277	0.0012016	-	NC_037644.1	7995306	7998693	-	2937	-	-	-
408891	436.112	402.836	450.456	282.302	258.43	247.168	429.801	262.633	0.711199	0.000104464	0.00122523	LOC408891	NC_037643.1	8132236	8134544	-	1048	protein_coding	methyl-CpG-binding domain protein 2%2C transcript variant X4	-	107964126
107964261	59.366	58.7922	23.0347	162.025	138.445	111.624	47.0643	137.365	-1.55673	0.000104542	0.00122523	LOC107964261	NC_037641.1	10042715	10045000	-	1067	pseudogene	-	-
409410	14338	11132.4	18079.7	6496.92	8032.57	8454.54	14516.7	7661.34	0.922087	0.000104993	0.00122903	LOC409410	NC_037644.1	1395887	1400109	-	3060	protein_coding	plasminogen activator inhibitor 1 RNA-binding protein%2C transcript variant X2	-
100578446	464.653	469.249	482.022	312.123	256.584	296.004	471.975	288.237	0.712235	0.000106843	0.00124917	LOC100578446	NC_037641.1	8070547	8101998	-	3840	protein_coding	pituitary homeobox x%2C transcript variant X3	-	107964522
406092	2668.05	2701.18	3223.15	1610.31	1064.18	1786.98	2864.12	1487.16	0.94582	0.000107719	0.00125749	For	NC_037650.1	10107902	10187775	-	6245	protein_coding	cGMP-dependent protein kinase foraging%2C transcript variant X1	Pkinase
724352	341.355	346.221	334.43	209.739	202.129	215.275	340.668	209.048	0.704488	0.000107815	0.00125749	LOC724352	NC_037643.1	15557243	15558117	-	591	protein_coding	zinc finger protein 593 homolog	-
408680	103.891	151.336	185.984	298.206	330.422	286.037	147.07	304.888	-1.0473	0.000108521	0.00126421	LOC408680	NC_037639.1	12739735	12773483	-	16945	protein_coding	ryanodine receptor%2C transcript variant X6	SPRY
102656661	759.2	696.797	1284.82	354.866	227.05	488.356	913.607	356.757	1.35766	0.00010939	0.00127279	LOC102656661	NC_037643.1	13690589	14052771	+	8048	protein_coding	uncharacterized LOC102656661%2C transcript variant X1	-
113218907	10.2749	11.9762	5.11882	238.565	20.3052	23.9195	9.1233	94.2633	-3.37843	0.000110186	0.00128052	LOC113218907	NC_037644.1	13797933	13799988	-	1932	protein_coding	uncharacterized LOC113218907	-
551072	960.131	1070.24	1013.53	651.084	694.07	570.081	1014.63	638.412	0.668229	0.000111566	0.00129499	LOC551072	NC_037647.1	7738728	7740474	+	1433	protein_coding	carbonyl reductase [NADPH] 1-like	adh_short
550667	4052.87	4601.04	5924.18	1538.75	2181.89	3009.87	4859.36	2243.5	1.11512	0.000111869	0.00129696	LOC550667	NC_037640.1	11700204	11708701	+	4534	protein_coding	succinate dehydrogenase [ubiquinone] flavoprotein subunit%2C mitochondrial%2C transcript variant X1	-
102654608	1028.63	700.063	225.228	109.342	20.3052	20.9295	651.307	50.1924	3.69816	0.000113557	0.00131495	LOC102654608	NC_037650.1	6603913	6610770	-	1024	protein_coding	homeobox protein ceh-19	Homeobox	107965626
412488	140.424	117.584	127.971	237.571	248.278	208.299	128.659	231.383	-0.847674	0.000114351	0.00132256	LOC412488	NC_037642.1	13074232	13076885	-	1347	protein_coding	ribonuclease H2 subunit B	-	107965640
411140	10898.2	9303.32	4222.17	46333.3	24673.6	13095.9	8141.24	28034.3	-1.78392	0.000114596	0.00132381	LOC411140	NC_037643.1	17075160	17078082	+	2015	protein_coding	putative aldehyde dehydrogenase family 7 member A1 homolog	-	107965641
412799	1719.33	1688.64	1175.62	2884.65	2875.96	2437.79	1527.87	2732.8	-0.839444	0.000114996	0.00132685	LOC412799	NC_037644.1	8587898	8617016	-	3978	protein_coding	moesin/ezrin/radixin homolog 1%2C transcript variant X3	Band_41	107965642
100578388	103.891	71.8571	92.1388	170.972	187.362	167.436	89.2955	175.257	-0.973199	0.00011569	0.00133327	LOC100578388	NC_037648.1	16002590	16021363	-	4192	protein_coding	uncharacterized LOC100578388%2C transcript variant X4	-	107965643
100577397	1653.12	2129.58	2399.87	1272.35	945.117	1177.04	2060.86	1131.5	0.865463	0.000115851	0.00133352	LOC100577397	NC_037641.1	12930267	12979431	-	4999	protein_coding	trichohyalin	-
411012	109.599	100.165	110.055	176.936	199.361	202.319	106.606	192.872	-0.85476	0.00011868	0.00136446	LOC411012	NC_037641.1	11200865	11205863	-	1766	protein_coding	NF-kappa-B inhibitor cactus	-	107965647
100577214	7.99158	10.8874	17.0627	58.6473	41.5334	35.8792	11.9806	45.3533	-1.8972	0.000119331	0.00137032	LOC100577214	NC_037643.1	15397761	15403382	-	2234	protein_coding	protein giant-lens	-	107965649
552795	1372.27	1515.53	1460.57	864.799	862.05	1034.52	1449.46	920.455	0.655287	0.000119705	0.00137298	LOC552795	NC_037652.1	2676722	2687337	-	2131	protein_coding	cholinephosphotransferase 1%2C transcript variant X7	CDP-OH_P_transf	107965651
412200	2599.55	2258.06	2095.3	1115.29	1499.82	1450.12	2317.64	1355.08	0.773982	0.00012118	0.00138826	LOC412200	NC_037645.1	3865175	3868783	+	2938	protein_coding	threonine--tRNA ligase%2C cytoplasmic%2C transcript variant X3	tRNA-synt_2b	107965652
409305	1129.1	811.115	877.878	498.005	567.624	561.111	939.363	542.247	0.7922	0.000122515	0.00140092	LOC409305	NC_037643.1	15380573	15407415	+	4290	protein_coding	elongation factor-like GTPase 1%2C transcript variant X1	GTP_EFTU	107965653
551318	1969.35	2056.64	1677.27	1132.19	1217.39	1270.72	1901.09	1206.77	0.655306	0.000122575	0.00140092	LOC551318	NC_037638.1	8246180	8246858	-	473	protein_coding	uncharacterized LOC551318	-	107965654
726134	8224.48	6463.88	9013.39	2896.58	4399.78	4772.93	7900.58	4023.1	0.973677	0.000122766	0.00140145	LOC726134	NC_037644.1	8750217	8757061	+	1790	protein_coding	carboxylesterase	COesterase	107965655
409109	110.74	81.6559	55.4539	152.085	419.949	206.306	82.6167	259.447	-1.65562	0.000123501	0.00140817	LOC409109	NC_037638.1	12205892	12225882	-	4038	protein_coding	mycosubtilin synthase subunit C%2C transcript variant X1	-	107965672
725009	37.6746	46.816	42.6568	111.33	103.372	77.7383	42.3825	97.4803	-1.20098	0.000123757	0.00140943	LOC725009	NC_037639.1	9033441	9036488	+	2726	protein_coding	putative uncharacterized protein DDB_G0282133%2C transcript variant X2	-	107965760
411695	3500.31	3743.1	3551.61	2310.11	2547.38	2492.61	3598.34	2450.03	0.55448	0.000124268	0.00141359	LOC411695	NC_037644.1	13474058	13475263	+	879	protein_coding	proteasome subunit beta type-1	Proteasome
409096	3.42496	2.17749	3.41255	9.94021	127.369	8.96981	3.005	48.7598	-4.01767	0.000126637	0.00143884	LOC409096	NC_037638.1	12230929	12245354	-	2365	protein_coding	uncharacterized LOC409096	ANF_receptor
410819	1498.99	2264.59	1577.45	894.619	1100.17	844.158	1780.34	946.318	0.911489	0.000127093	0.00144232	LOC410819	NC_037639.1	14094621	14124159	+	11692	protein_coding	proton channel OtopLc%2C transcript variant X5	-	107965885
725363	2081.24	1176.93	963.191	741.54	443.946	537.192	1407.12	574.226	1.2928	0.000130715	0.00148169	LOC725363	NC_037642.1	10720587	10722797	+	1687	protein_coding	isopentenyl-diphosphate Delta-isomerase 1%2C transcript variant X2	NUDIX	107966025
411493	466.937	545.461	468.372	230.613	225.204	333.876	493.59	263.231	0.907242	0.000131312	0.00148672	LOC411493	NC_037640.1	7126265	7127129	-	720	protein_coding	protein transport protein SFT2	-
551971	3411.26	3204.18	4008.04	2112.3	2412.63	2184.65	3541.16	2236.52	0.663114	0.00013333	0.0015078	Ube2g1	NC_037640.1	13067586	13070844	+	1932	protein_coding	ubiquitin-conjugating enzyme E2G 1 (UBC7 homolog%2C yeast)	UQ_con
100577923	586.81	545.461	771.236	339.955	263.968	388.692	634.502	330.872	0.940806	0.000133854	0.00151103	LOC100577923	NC_037643.1	3698509	3699590	+	763	protein_coding	protein LLP homolog	-
726350	743.217	606.431	808.774	409.537	461.483	344.839	719.474	405.286	0.8282	0.000133928	0.00151103	LOC726350	NC_037638.1	24960955	24970034	-	2382	protein_coding	ATP-dependent RNA helicase DHX33	HA2	113218516
551825	99.3239	126.294	85.3137	219.679	188.285	198.332	103.644	202.099	-0.967026	0.000134102	0.00151123	LOC551825	NC_037652.1	3475314	3480135	-	4125	protein_coding	nuclear hormone receptor HR96%2C transcript variant X2	zf-C4
408894	1653.12	1427.34	1197.8	745.516	543.627	902.96	1426.09	730.701	0.964636	0.000134876	0.00151818	LOC408894	NC_037643.1	7209308	7292653	+	3905	protein_coding	transducin-like enhancer protein 3%2C transcript variant X1	-	113218520
102656442	558.269	621.673	592.93	316.099	344.266	407.628	590.957	355.998	0.731438	0.000136304	0.00153246	LOC102656442	NC_037640.1	8284959	8286040	+	787	protein_coding	splicing factor 3B subunit 5%2C transcript variant X1	-
113219314	11.4165	11.9762	17.9159	48.707	41.5334	42.8557	13.7695	44.3654	-1.67023	0.000137538	0.00154255	LOC113219314	NC_037653.1	5228754	5233312	+	2507	protein_coding	protein dopey homolog PFC0245c%2C transcript variant X1	-
409518	462.37	455.095	406.946	737.564	890.662	643.833	441.471	757.353	-0.779674	0.000137561	0.00154255	LOC409518	NC_037648.1	10606173	10609321	-	1231	protein_coding	uncharacterized LOC409518%2C transcript variant X2	-
411188	1705.63	6032.73	3594.27	1076.53	1619.8	1160.09	3777.54	1285.47	1.55511	0.000137679	0.00154255	LOC411188	NC_037644.1	13956935	13959890	+	1438	protein_coding	L-lactate dehydrogenase%2C transcript variant X2	-
552266	16043.7	15563.6	15775.4	9008.82	11012.8	10944.2	15794.2	10321.9	0.613669	0.000140252	0.00156956	LOC552266	NC_037643.1	1820452	1821854	-	565	protein_coding	40S ribosomal protein S12	-
102656620	21.6914	33.7511	22.1816	87.4739	53.532	75.745	25.8747	72.2503	-1.48424	0.000141118	0.00157742	LOC102656620	NC_037641.1	12732153	12735532	+	2472	protein_coding	snRNA-activating protein complex subunit 4 homolog	Myb_DNA-binding
413207	5849.84	6619.57	6104.19	4022.8	3964.14	4447.03	6191.2	4144.66	0.578987	0.000142344	0.00158929	LOC413207	NC_037639.1	15676763	15685494	+	3832	protein_coding	Na(+)/H(+) exchange regulatory cofactor NHE-RF1%2C transcript variant X2	PDZ	113218604
725456	514.886	837.245	489.701	344.925	130.138	119.597	613.944	198.22	1.63119	0.000145506	0.00162272	LOC725456	NC_037651.1	6453280	6457951	-	2520	protein_coding	sodium-dependent nutrient amino acid transporter 1%2C transcript variant X4	SNF
408959	2136.04	2176.4	2300.91	3275.3	3527.57	3054.72	2204.45	3285.86	-0.575746	0.000148379	0.00165172	LOC408959	NC_037645.1	4506406	4537706	+	7658	protein_coding	protein unc-13 homolog 4B%2C transcript variant X4	C2
408957	683.851	778.452	737.11	1134.18	1052.18	1234.84	733.138	1140.4	-0.637111	0.000148448	0.00165172	LOC408957	NC_037645.1	2718319	2751150	+	9562	protein_coding	uncharacterized LOC408957%2C transcript variant X7	-
551381	3721.79	3728.95	3924.43	1478.11	1864.39	2625.16	3791.72	1989.22	0.930706	0.000149666	0.00166335	LOC551381	NC_037638.1	25138000	25138911	+	497	protein_coding	uncharacterized LOC551381	-
100577385	28.5414	40.2836	56.307	108.348	175.363	83.7182	41.7106	122.477	-1.54618	0.000149957	0.00166344	LOC100577385	NC_037644.1	9325448	9342665	+	2478	protein_coding	facilitated trehalose transporter Tret1%2C transcript variant X7	Sugar_tr
408286	3331.35	3372.93	3230.83	1690.83	2249.27	2197.6	3311.7	2045.9	0.694734	0.000150018	0.00166344	LOC408286	NC_037647.1	9838586	9849978	-	3863	protein_coding	2-oxoglutarate dehydrogenase%2C mitochondrial%2C transcript variant X4	-	113219078
409001	2156.59	1737.64	836.927	663.012	424.564	722.568	1577.05	603.381	1.38585	0.000150479	0.00166664	LOC409001	NC_037646.1	9581343	9628800	+	6038	protein_coding	disheveled-associated activator of morphogenesis 1%2C transcript variant X3	FH2
412401	358.48	397.392	442.778	636.174	683.917	1073.39	399.55	797.826	-0.996825	0.00015089	0.00166929	LOC412401	NC_037642.1	47286	129673	-	4261	protein_coding	lipophorin receptor%2C transcript variant X2	Ldl_recept_a	113219168
413014	3219.47	3479.63	3508.95	1400.58	1921.61	2300.26	3402.68	1874.15	0.860467	0.000151203	0.00167083	LOC413014	NC_037642.1	13725195	13726100	+	604	protein_coding	NADH dehydrogenase [ubiquinone] 1 alpha subcomplex subunit 5	-	113219169
726601	397.296	293.961	272.151	517.885	589.775	753.464	321.136	620.375	-0.951459	0.000153625	0.00169419	LOC726601	NC_037652.1	1875016	1882188	+	2546	protein_coding	transferrin%2C transcript variant X5	-	113219170
552851	204.356	268.92	273.857	469.178	387.646	477.393	249.044	444.739	-0.834489	0.000153667	0.00169419	LOC552851	NC_037652.1	5836240	5838400	-	1951	protein_coding	crossover junction endonuclease EME1	-	113219171
409306	4095.11	4381.11	3989.27	633.192	378.416	2189.63	4155.16	1067.08	1.96134	0.000154169	0.00169565	LOC409306	NC_037641.1	416774	430011	-	1503	protein_coding	2-oxoisovalerate dehydrogenase subunit beta%2C mitochondrial	-	113219172
102656186	1.14165	2.17749	3.41255	85.4858	16.6134	5.97987	2.2439	36.0264	-3.97262	0.000154384	0.00169565	LOC102656186	NC_037652.1	7473001	7474484	-	990	protein_coding	trypsin-5%2C transcript variant X1	Trypsin	113219173
413399	1672.52	1655.98	2434.85	687.863	1220.16	823.229	1921.12	910.417	1.07743	0.000154495	0.00169565	LOC413399	NC_037641.1	5057625	5131172	-	7198	protein_coding	zinc finger SWIM domain-containing protein 8%2C transcript variant X3	-	113219174
725477	464.653	447.474	429.981	777.325	625.771	855.122	447.369	752.739	-0.750819	0.000154694	0.00169565	LOC725477	NC_037642.1	7364008	7367633	-	2869	protein_coding	transmembrane protein 245%2C transcript variant X2	-	113219177
409851	214.631	204.684	205.606	340.949	318.423	405.635	208.307	355.002	-0.769102	0.000154776	0.00169565	LOC409851	NC_037644.1	7849025	7911946	+	2017	protein_coding	amphiphysin%2C transcript variant X1	-	113219179
412563	39.9579	57.7035	62.279	158.049	124.6	97.6712	53.3135	126.774	-1.24393	0.000154852	0.00169565	LOC412563	NC_037653.1	4850069	4853365	+	2716	protein_coding	dihydroxyacetone phosphate acyltransferase	Acyltransferase	113219180
novel.160	1139.37	1314.11	1102.25	432.399	496.555	804.293	1185.25	577.749	1.03673	0.000157187	0.00171823	-	NC_037641.1	5893300	5893974	-	506	-	-	-	113219181
726175	4429.62	4206.91	2826.44	13978.9	6840.1	6779.18	3820.99	9199.4	-1.26769	0.000157346	0.00171823	LOC726175	NC_037640.1	9447950	9449340	+	890	protein_coding	nuclear protein 1	-
100576132	356.196	472.515	981.96	1447.3	1647.49	1554.77	603.557	1549.85	-1.35914	0.000157447	0.00171823	LOC100576132	NC_037638.1	24225576	24234141	+	4355	protein_coding	uncharacterized LOC100576132%2C transcript variant X2	-
552384	1576.62	1445.85	1628.64	984.081	1041.11	1075.38	1550.37	1033.52	0.585234	0.000158635	0.00172925	LOC552384	NC_037646.1	11426625	11434966	+	2018	protein_coding	COP9 signalosome complex subunit 3	-
726468	26.2581	22.8636	22.1816	4.97011	5.53779	2.98994	23.7677	4.49928	2.39415	0.00015888	0.00172997	LOC726468	NC_037638.1	15187944	15188546	+	603	protein_coding	histone H2A	Histone
724560	203.214	158.957	214.137	348.901	335.959	322.913	192.103	335.925	-0.804459	0.000159391	0.00173358	LOC724560	NC_037642.1	1937897	1940749	+	1750	protein_coding	fatty acyl-CoA reductase 1	NAD_binding_4
552152	707.826	783.896	853.99	497.011	465.175	520.249	781.904	494.145	0.662995	0.000162352	0.0017638	LOC552152	NC_037644.1	5286337	5287361	-	771	protein_coding	28S ribosomal protein S24%2C mitochondrial	-
102655819	885.924	1306.49	1547.59	704.761	644.23	587.024	1246.67	645.338	0.950561	0.000164093	0.00178072	LOC102655819	NC_037638.1	26247605	26256718	+	3868	protein_coding	extensin	-
412231	9031.63	8871.09	6304.68	18442.1	15737.5	11872	8069.13	15350.5	-0.927884	0.000164733	0.00178565	LOC412231	NC_037652.1	9056193	9060531	+	1597	protein_coding	trans-1%2C2-dihydrobenzene-1%2C2-diol dehydrogenase%2C transcript variant X2	GFO_IDH_MocA
725396	2034.43	2015.27	2898.11	1332.98	1242.31	1401.28	2315.93	1325.53	0.805495	0.000165103	0.00178766	LOC725396	NC_037639.1	6609711	6612128	+	1249	protein_coding	THO complex subunit 4	RRM_1
411355	1522.97	1383.79	1831.68	586.473	1018.95	819.242	1579.48	808.223	0.966651	0.000166122	0.00179631	LOC411355	NC_037643.1	5445314	5458762	+	6200	protein_coding	von Willebrand factor A domain-containing protein 8	AAA_5
412194	835.691	737.08	906.884	487.07	509.477	554.135	826.552	516.894	0.677851	0.000166274	0.00179631	LOC412194	NC_037643.1	16805521	16807702	+	1202	protein_coding	presenilins-associated rhomboid-like protein%2C mitochondrial%2C transcript variant X2	Rhomboid
408424	1933.96	2319.03	2288.11	1398.59	1492.44	1360.42	2180.37	1417.15	0.621713	0.000168948	0.00182317	LOC408424	NC_037650.1	5654080	5656491	+	1096	protein_coding	COP9 signalosome complex subunit 8	-
550901	421.271	365.818	411.212	266.398	232.587	222.252	399.434	240.412	0.732785	0.000169138	0.00182318	LOC550901	NC_037638.1	23256777	23259395	+	1811	protein_coding	protein phosphatase methylesterase 1	-
409936	278.564	287.429	306.276	176.936	184.593	158.467	290.756	173.332	0.746715	0.000170553	0.00183527	LOC409936	NC_037638.1	19768080	19773364	-	2357	protein_coding	zinc finger and BTB domain-containing protein 34%2C transcript variant X2	BTB
408742	989.814	1043.02	989.639	1506.94	1409.37	1551.78	1007.49	1489.36	-0.563944	0.000170639	0.00183527	LOC408742	NC_037640.1	7768286	7773629	+	2741	protein_coding	fatty-acid amide hydrolase 2-B%2C transcript variant X2	Amidase
726243	401.862	333.156	412.065	210.733	198.438	250.158	382.361	219.776	0.800002	0.000171648	0.00184407	LOC726243	NC_037638.1	6847872	6944675	+	3322	protein_coding	flotillin-2%2C transcript variant X3	-
725046	414.421	661.957	774.648	169.978	331.345	276.071	617.009	259.131	1.25192	0.000173305	0.00185981	LOC725046	NC_037647.1	3260327	3302772	-	8489	protein_coding	uncharacterized LOC725046%2C transcript variant X4	-
409614	814	695.708	760.998	434.387	447.638	526.229	756.902	469.418	0.689312	0.000174311	0.00186853	LOC409614	NC_037651.1	10574488	10577092	+	2113	protein_coding	group XIIA secretory phospholipase A2	-
412056	1432.78	1161.69	675.684	617.287	369.186	322.913	1090.05	436.462	1.32006	0.000176852	0.00189367	LOC412056	NC_037653.1	7192243	7209406	+	2871	protein_coding	organic cation transporter protein%2C transcript variant X1	Sugar_tr
410575	831.124	742.524	672.272	457.25	448.561	498.323	748.64	468.045	0.67693	0.000178675	0.00191107	LOC410575	NC_037652.1	9113715	9117011	+	2438	protein_coding	dual specificity mitogen-activated protein kinase kinase 4	Pkinase
413303	125.582	177.465	139.061	286.278	282.427	244.178	147.37	270.961	-0.879269	0.000179344	0.00191456	LOC413303	NC_037638.1	4790105	4804716	+	4692	protein_coding	vascular endothelial growth factor receptor 1%2C transcript variant X2	Pkinase_Tyr
725538	1397.39	1183.47	1272.88	594.425	735.604	883.028	1284.58	737.685	0.800152	0.000179397	0.00191456	LOC725538	NC_037647.1	10215361	10216198	+	627	protein_coding	28S ribosomal protein S28%2C mitochondrial	-
551329	1301.49	1012.53	2542.35	471.166	655.306	764.427	1618.79	630.299	1.36124	0.000181195	0.00193046	LOC551329	NC_037653.1	1095078	1098007	+	2230	protein_coding	ATPase family AAA domain-containing protein 3A homolog	AAA
724542	546.852	406.102	649.237	259.44	324.884	237.202	534.064	273.842	0.964131	0.000181287	0.00193046	LOC724542	NC_037647.1	2853072	2855966	+	2326	protein_coding	U3 small nucleolar RNA-associated protein 4 homolog	-
552632	11496.5	11803.1	11539.5	7984.97	8444.21	8250.23	11613	8226.47	0.497386	0.000181954	0.00193544	LOC552632	NC_037651.1	8277568	8278703	-	607	protein_coding	60S ribosomal protein L22	-
551086	69.6409	76.2121	156.124	41.7489	31.3808	26.9094	100.659	33.3464	1.59994	0.000188003	0.00199759	LOC551086	NC_037643.1	1992466	2053652	-	8274	protein_coding	zinc finger protein chinmo%2C transcript variant X3	-
725934	327.655	327.712	256.794	556.652	555.625	456.463	304.054	522.914	-0.784387	0.000188634	0.00200209	LOC725934	NC_037642.1	9443616	9447054	+	2181	protein_coding	replication protein A 70 kDa DNA-binding subunit	tRNA_anti
411073	111.882	100.165	138.208	207.75	281.504	204.312	116.752	231.189	-0.98269	0.000190762	0.00202245	LOC411073	NC_037642.1	5510376	5514288	+	3682	protein_coding	cilia- and flagella-associated protein 57	-
727522	76277.4	51273.3	55587.8	109022	95087.6	119143	61046.2	107751	-0.819735	0.000191357	0.00202654	LOC727522	NC_037638.1	13311175	13319041	-	2126	protein_coding	uncharacterized LOC727522	-
413618	1014.93	999.468	1103.96	678.917	697.762	712.601	1039.45	696.427	0.578208	0.000194035	0.00205266	LOC413618	NC_037645.1	3848204	3855976	-	4252	protein_coding	uncharacterized LOC413618	WD40
100577963	147.273	145.892	110.908	229.619	240.894	256.138	134.691	242.217	-0.850919	0.000194397	0.00205423	LOC100577963	NC_037643.1	3695746	3698098	-	1595	protein_coding	charged multivesicular body protein 7	ESCRT-III
552785	113.024	126.294	127.971	234.589	187.362	273.081	122.43	231.677	-0.918195	0.000194667	0.00205484	pHCl	NC_037652.1	7474679	7550203	+	6709	protein_coding	ligand-gated ion channel pHCl%2C transcript variant X7	Neur_chan_LBD
412554	3955.83	3628.79	3109.68	1768.36	1618.88	2493.61	3564.77	1960.28	0.862702	0.000194992	0.00205603	LOC412554	NC_037652.1	5098612	5099750	-	897	protein_coding	transmembrane emp24 domain-containing protein eca	-
408474	10023.7	13867.3	10479.1	6602.29	4289.94	6941.63	11456.7	5944.62	0.946559	0.000195871	0.00206305	LOC408474	NC_037651.1	9009975	9021058	-	2160	protein_coding	apyrase%2C transcript variant X1	Metallophos
113218605	92.474	140.448	163.802	260.434	284.273	256.138	132.241	266.948	-1.00877	0.000196264	0.00206494	LOC113218605	NC_037639.1	12455924	12463188	-	3816	protein_coding	DNA ligase 1-like%2C transcript variant X1	-
551759	367.613	281.985	214.137	123.259	114.448	166.44	287.912	134.715	1.09426	0.000198254	0.00208326	LOC551759	NC_037649.1	3844792	3847257	+	1572	protein_coding	excitatory amino acid transporter 3%2C transcript variant X2	SDF
552019	123.299	114.318	112.614	48.707	57.2239	66.7752	116.744	57.5687	1.01917	0.000198437	0.00208326	LOC552019	NC_037653.1	2961704	2976676	-	6278	protein_coding	rootletin%2C transcript variant X2	-
410435	4.56662	8.70996	15.3565	40.7549	49.8401	30.896	9.54435	40.497	-2.05338	0.000199841	0.0020936	5-HT1	NC_037650.1	4679854	4786005	+	4495	protein_coding	serotonin receptor%2C transcript variant X1	-
100578560	1569.77	1527.51	1460.57	762.414	850.051	1095.31	1519.28	902.593	0.751211	0.000199855	0.0020936	LOC100578560	NC_037652.1	2812701	2813409	-	553	protein_coding	28S ribosomal protein S18c%2C mitochondrial	-
413858	85.6241	150.247	156.977	248.505	287.042	290.024	130.949	275.19	-1.06763	0.000201227	0.00210551	LOC413858	NC_037640.1	4566240	4581521	+	5917	protein_coding	uncharacterized LOC413858%2C transcript variant X1	-
552085	591.377	485.58	476.903	342.937	297.195	286.037	517.954	308.723	0.745781	0.000201426	0.00210551	LOC552085	NC_037648.1	7090566	7093756	-	1781	protein_coding	developmentally-regulated GTP-binding protein 2%2C transcript variant X1	-
409481	17297.2	17238.1	15533.9	9935.24	10986.1	12087.3	16689.7	11002.9	0.601054	0.000202203	0.00210989	LOC409481	NC_037638.1	11885324	11888985	+	2280	protein_coding	ADP-ribosylation factor 1%2C transcript variant X1	Arf
726980	14713.6	13706.2	13386.6	8799.08	6664.73	9618.62	13935.5	8360.81	0.737062	0.000202282	0.00210989	LOC726980	NC_037641.1	3482600	3485558	-	816	protein_coding	uncharacterized LOC726980	-
408405	431.545	791.517	935.038	332.997	340.574	316.933	719.367	330.168	1.12441	0.00020443	0.00212919	LOC408405	NC_037650.1	3768097	3780972	-	6134	protein_coding	uncharacterized LOC408405%2C transcript variant X2	-
102654426	20557.8	21216.4	19936.1	13165.8	15131.1	14133.4	20570.1	14143.4	0.540392	0.000204573	0.00212919	LOC102654426	NC_037639.1	6367687	6369388	+	817	protein_coding	60S ribosomal protein L18	-
724631	4396.51	5261.9	4779.27	2979.08	2909.19	3445.4	4812.56	3111.22	0.629373	0.000206205	0.00214319	LOC724631	NC_037644.1	3804858	3806666	-	1017	protein_coding	60S ribosomal protein L29	-
727243	171.248	51.171	99.817	454.268	216.897	332.879	107.412	334.681	-1.64086	0.000206362	0.00214319	LOC727243	NC_037638.1	13337080	13338460	-	856	protein_coding	uncharacterized LOC727243	-
novel.171	2.28331	2.17749	0.853137	89.4619	7.38372	6.97652	1.77131	34.6074	-4.31888	0.000206686	0.00214426	-	NC_037642.1	3364873	3367171	+	1020	-	-	-
102654121	729.517	737.08	778.061	460.232	433.794	532.209	748.219	475.411	0.654888	0.000206951	0.00214471	LOC102654121	NC_037644.1	5274442	5275503	+	950	protein_coding	protein YIPF5	-
413556	640.468	632.561	708.104	411.525	434.717	442.51	660.377	429.584	0.620996	0.000207691	0.00215007	LOC413556	NC_037645.1	2477064	2481964	-	2605	protein_coding	putative sodium-dependent multivitamin transporter%2C transcript variant X5	-
406122	64188.4	71785.3	69946.1	49532.1	45896.3	47269.9	68639.9	47566.1	0.52912	0.000208141	0.00215243	Arp1	NC_037644.1	12424728	12428682	+	1763	protein_coding	actin related protein 1%2C transcript variant 1	Actin
411534	253.447	244.968	296.038	443.334	431.025	415.601	264.818	429.986	-0.697206	0.000210239	0.00217179	LOC411534	NC_037644.1	12201790	12274276	-	9348	protein_coding	circadian locomoter output cycles protein kaput%2C transcript variant X2	HLH
726002	148.415	133.916	116.88	221.667	226.127	263.114	133.07	236.969	-0.835624	0.000211146	0.00217884	LOC726002	NC_037642.1	10978484	10984509	-	3577	protein_coding	tyrosine-protein kinase hopscotch%2C transcript variant X3	Pkinase_Tyr
409856	380.171	403.924	442.778	612.317	655.306	637.853	408.958	635.159	-0.633976	0.000211836	0.00218302	LOC409856	NC_037640.1	10728999	10819043	-	8225	protein_coding	guanine nucleotide-releasing factor 2%2C transcript variant X10	-
412457	236.322	223.193	135.649	396.615	392.26	380.718	198.388	389.864	-0.978679	0.000212319	0.00218302	LOC412457	NC_037641.1	12146781	12149597	+	1860	protein_coding	T-cell activation inhibitor%2C mitochondrial%2C transcript variant X2	-
408868	15.9832	23.9524	38.3912	88.4679	53.532	115.611	26.1089	85.8702	-1.70191	0.000212341	0.00218302	LOC408868	NC_037643.1	17765502	17768377	-	1176	protein_coding	inositol monophosphatase 2%2C transcript variant X1	-
724465	125.582	57.7035	173.187	38.7668	43.3794	34.8826	118.824	39.0096	1.60955	0.000212454	0.00218302	LOC724465	NC_037651.1	2827572	2829119	-	1548	protein_coding	enhancer of split mbeta protein	HLH
413894	92.474	54.4372	141.621	214.709	210.436	435.534	96.1773	286.893	-1.57222	0.000215736	0.00221439	Y-e3	NC_037648.1	2259179	2265574	+	2174	protein_coding	yellow-e3%2C transcript variant X1	-
727510	4.56662	9.7987	15.3565	22.8625	55.3779	66.7752	9.90726	48.3385	-2.26245	0.000216096	0.00221573	LOC727510	NC_037648.1	4456867	4475790	-	2017	protein_coding	lactosylceramide 4-alpha-galactosyltransferase%2C transcript variant X1	Gly_transf_sug
409571	1800.39	1560.17	1315.54	900.583	1020.8	926.88	1558.7	949.421	0.714601	0.000216499	0.00221751	LOC409571	NC_037638.1	12054415	12056642	+	1574	protein_coding	Golgi reassembly-stacking protein 2	-
726860	19643.3	23094.5	21039.2	12094.3	13040.6	15412.1	21259	13515.7	0.653448	0.000219009	0.00224084	LOC726860	NC_037646.1	8747290	8750894	-	1125	protein_coding	cytochrome b5	-
551446	6857.92	7247.77	10674.4	4158.99	4534.53	5018.11	8260.05	4570.54	0.853905	0.000220513	0.00225385	LOC551446	NC_037651.1	10602411	10614979	-	2576	protein_coding	RNA-binding protein lark%2C transcript variant X6	RRM_1
551414	937.298	847.043	778.914	566.592	507.631	563.105	854.419	545.776	0.64616	0.000221165	0.00225589	LOC551414	NC_037647.1	244996	246429	+	1081	protein_coding	probable 18S rRNA (guanine-N(7))-methyltransferase	Methyltransf_11
410658	34.2496	32.6623	37.538	77.5337	143.06	67.7719	34.8167	96.1217	-1.46459	0.000221179	0.00225589	LOC410658	NC_037653.1	6685594	6724151	-	5761	protein_coding	LIM/homeobox protein Lhx3%2C transcript variant X2	Homeobox
102654146	281.989	235.169	314.807	52.6831	35.9957	153.483	277.322	80.7207	1.78233	0.0002225	0.00226697	LOC102654146	NC_037639.1	346229	353976	-	1373	protein_coding	antifreeze protein Maxi	-
408749	511.461	451.829	412.918	713.707	724.528	717.584	458.736	718.607	-0.648931	0.00022406	0.00227896	LOC408749	NC_037640.1	5276773	5283856	-	5628	protein_coding	ubiquitin-protein ligase E3B%2C transcript variant X3	HECT
412944	165.54	154.602	180.012	259.44	285.196	298.994	166.718	281.21	-0.752491	0.000224148	0.00227896	LOC412944	NC_037648.1	14457486	14462151	-	4073	protein_coding	VWFA and cache domain-containing protein 1	-
725253	1215.86	1354.4	1421.33	660.03	635.923	949.803	1330.53	748.585	0.830166	0.000224417	0.00227929	LOC725253	NC_037641.1	7858840	7859814	+	594	protein_coding	MICOS complex subunit MIC13	-
409007	4195.58	3780.12	5501.88	2676.9	2803.97	2526.5	4492.53	2669.12	0.751342	0.00022793	0.00231255	LOC409007	NC_037646.1	8674489	8765777	+	5682	protein_coding	heterogeneous nuclear ribonucleoprotein K%2C transcript variant X3	-
408321	133.574	125.206	115.173	245.523	297.195	186.373	124.651	243.03	-0.965571	0.000229358	0.00232459	LOC408321	NC_037648.1	15792021	15794548	-	1782	protein_coding	RCC1 and BTB domain-containing protein 1%2C transcript variant X2	BTB
552764	3200.06	2431.17	2626.81	1418.47	1720.41	1815.89	2752.68	1651.59	0.736837	0.000229766	0.00232629	LOC552764	NC_037642.1	6601753	6607553	+	3359	protein_coding	eukaryotic translation initiation factor 2A	-
412747	156.407	179.643	163.802	308.147	281.504	257.134	166.617	282.262	-0.760582	0.000230378	0.00233005	Ripk5	NC_037650.1	5529458	5551753	+	7531	protein_coding	receptor interacting protein kinase 5%2C transcript variant X2	-
408397	3585.94	3262.97	3402.31	2454.24	2228.96	2369.03	3417.07	2350.74	0.53966	0.000230826	0.00233214	LOC408397	NC_037650.1	2490772	2492953	-	1966	protein_coding	26S proteasome non-ATPase regulatory subunit 11	-
414027	774.042	754.5	737.11	533.789	491.018	462.443	755.217	495.75	0.607072	0.000232457	0.00234617	LOC414027	NC_037647.1	8687821	8689285	-	1003	protein_coding	N-alpha-acetyltransferase 20%2C transcript variant X1	Acetyltransf_1
novel.11	37.6746	29.3961	45.2162	7.95217	14.7674	5.97987	37.429	9.5665	1.96362	0.000233206	0.00235127	-	NC_037638.1	4710812	4712156	+	1242	-	-	-
551707	1917.98	1893.33	3004.75	1082.49	1178.63	1360.42	2272.02	1207.18	0.912756	0.000233738	0.00235418	LOC551707	NC_037648.1	13502749	13505191	-	1543	protein_coding	RNA-binding protein with serine-rich domain 1%2C transcript variant X2	RRM_1
411435	47.9495	37.0173	44.3631	114.312	106.141	74.7484	43.11	98.4006	-1.1909	0.000235802	0.0023725	LOC411435	NC_037645.1	6998202	6999975	-	1477	protein_coding	coiled-coil domain-containing protein 50	-
410470	2314.13	2456.21	2244.6	1164.99	1063.26	1688.32	2338.31	1305.52	0.840929	0.000236342	0.00237546	LOC410470	NC_037650.1	8782525	9104945	+	4564	protein_coding	putative polypeptide N-acetylgalactosaminyltransferase 9%2C transcript variant X6	Glycos_transf_2
107964964	1765	2187.29	1052.77	8516.78	3788.77	2678.98	1668.35	4994.84	-1.5822	0.000237283	0.00238028	LOC107964964	NC_037646.1	5857786	5859693	-	820	protein_coding	uncharacterized LOC107964964	-
113218538	20.5498	32.6623	5.97196	1.98804	0	0	19.728	0.662681	4.91447	0.000237314	0.00238028	LOC113218538	NC_037641.1	4957569	4959593	-	2025	protein_coding	uncharacterized LOC113218538	-
102654127	356.196	325.535	355.758	594.425	561.163	494.336	345.83	549.975	-0.669067	0.000240361	0.00240834	LOC102654127	NC_037642.1	11435263	11438841	-	2789	protein_coding	neurochondrin homolog	-
724407	7635.39	8353.94	6122.96	3334.94	2372.94	4855.66	7370.76	3521.18	1.06576	0.000240871	0.00241025	LOC724407	NC_037649.1	3064854	3067906	-	1422	protein_coding	uncharacterized LOC724407	-
410006	58.2244	58.7922	56.307	251.487	117.217	104.648	57.7745	157.784	-1.4494	0.00024105	0.00241025	LOC410006	NC_037647.1	3837615	3979930	-	5895	protein_coding	uncharacterized LOC410006%2C transcript variant X2	-
100576914	2.28331	6.53247	3.41255	18.8864	31.3808	20.9295	4.07611	23.7323	-2.54867	0.00024194	0.0024164	LOC100576914	NC_037639.1	10102314	10104414	+	1444	protein_coding	odorant receptor 82a-like	-
726205	563.977	530.219	551.126	314.111	369.186	364.772	548.441	349.356	0.65039	0.000242165	0.0024164	LOC726205	NC_037650.1	4316899	4317795	-	823	protein_coding	inosine triphosphate pyrophosphatase%2C transcript variant X1	-
408573	1421.36	1142.09	1897.38	781.301	866.665	803.296	1486.94	817.087	0.864272	0.000244959	0.00244177	LOC408573	NC_037638.1	20268001	20269587	+	1102	protein_coding	eukaryotic translation initiation factor 6	-
412289	1459.03	1328.27	1469.95	994.021	968.191	869.075	1419.09	943.762	0.588539	0.000246672	0.0024563	LOC412289	NC_037646.1	12333496	12339176	-	1670	protein_coding	cytosolic Fe-S cluster assembly factor NUBP1 homolog%2C transcript variant X2	-
100576749	170.107	64.2359	24.741	24.8505	9.22966	9.96645	86.3611	14.6822	2.55474	0.000247303	0.00245763	Or50	NC_037639.1	10117134	10119750	+	1909	protein_coding	odorant receptor 50%2C transcript variant X2	-
725298	78.7742	116.496	108.348	191.846	176.286	222.252	101.206	196.795	-0.956391	0.000247313	0.00245763	LOC725298	NC_037642.1	7407354	7412220	+	3653	protein_coding	MATH and LRR domain-containing protein PFE0570w-like	-
724383	144.99	150.247	114.32	274.35	270.429	211.289	136.519	252.023	-0.888094	0.000247786	0.00245897	LOC724383	NC_037641.1	4797670	4801677	+	2601	protein_coding	centaurin-gamma-1A	Ras
724186	15757.1	15235.9	14663.7	9450.16	11382	9650.51	15218.9	10160.9	0.582796	0.000247957	0.00245897	LOC724186	NC_037652.1	2476081	2477360	-	765	protein_coding	60S ribosomal protein L19	-
107965773	31714	32897.5	32536.9	22620	20343.1	23820.8	32382.8	22261.3	0.540702	0.000248311	0.00245996	LOC107965773	NC_037650.1	1190474	1192276	-	603	protein_coding	larval cuticle protein LCP-17%2C transcript variant X2	Chitin_bind_4
412301	47.9495	82.7446	78.4886	151.091	174.44	130.561	69.7276	152.031	-1.12068	0.000254312	0.00251683	LOC412301	NC_037651.1	9057679	9060335	+	1751	protein_coding	testicular acid phosphatase homolog%2C transcript variant X5	Acid_phosphat_A
100577341	932.732	1041.93	1109.93	459.238	491.018	728.548	1028.2	559.601	0.878109	0.000257473	0.00254551	LOC100577341	NC_037644.1	3512949	3513823	-	662	protein_coding	uncharacterized LOC100577341	-
412360	295.689	260.21	273.857	161.031	92.2966	157.47	276.585	136.933	1.01551	0.000258971	0.00255771	LOC412360	NC_037643.1	16561855	16567759	-	2805	protein_coding	transmembrane protein 231	-
408871	84137.7	65876.7	58787.9	37117.8	37829.6	46873.2	69600.8	40606.9	0.777371	0.000260585	0.00257101	LOC408871	NC_037643.1	15330666	15336329	-	2302	protein_coding	sorbitol dehydrogenase	ADH_N
409500	1667.96	1529.69	2522.73	894.619	1005.11	1133.19	1906.79	1010.97	0.915873	0.000261351	0.00257594	LOC409500	NC_037642.1	13888315	13889536	+	759	protein_coding	mitochondrial import receptor subunit TOM22 homolog	-
552259	15850.7	12589.2	10607.9	6723.56	5037.55	8442.58	13015.9	6734.56	0.950607	0.000262358	0.00258324	LOC552259	NC_037644.1	9554706	9559092	+	3112	protein_coding	staphylococcal nuclease domain-containing protein 1	-
410037	373.321	384.327	289.213	649.096	531.628	594.997	348.954	591.907	-0.764044	0.000264283	0.00259951	LOC410037	NC_037645.1	7792065	7795027	-	1937	protein_coding	dnaJ homolog subfamily C member 7%2C transcript variant X2	DnaJ
725613	50.2328	63.1472	54.6008	96.4201	119.986	129.564	55.9936	115.323	-1.04266	0.000264548	0.00259951	LOC725613	NC_037647.1	10270053	10281802	-	8880	protein_coding	serine-protein kinase ATM%2C transcript variant X2	PI3_PI4_kinase
102654965	165.54	189.442	135.649	91.45	61.8387	33.8859	163.543	62.3915	1.389	0.00026548	0.00260472	LOC102654965	NC_037641.1	2866048	2876397	+	10350	protein_coding	uncharacterized LOC102654965	-
100577829	18.2665	16.3312	14.5033	49.7011	66.4535	34.8826	16.367	50.3457	-1.62894	0.000265618	0.00260472	LOC100577829	NC_037649.1	11270688	11276001	+	4916	protein_coding	uncharacterized LOC100577829%2C transcript variant X1	-
726307	1444.19	1255.32	1099.69	557.646	706.992	853.128	1266.4	705.922	0.842781	0.000266835	0.00261401	LOC726307	NC_037641.1	11229581	11252054	-	7072	protein_coding	serine-rich adhesin for platelets%2C transcript variant X1	-
727546	10271.5	11450.3	24956.8	2998.96	4170.88	8291.09	15559.5	5153.64	1.59418	0.000267711	0.00261994	LOC727546	NC_037640.1	1547769	1548693	-	736	protein_coding	uncharacterized LOC727546	-
726647	82.1991	78.3896	104.936	175.942	145.829	213.282	88.5082	178.351	-1.00562	0.000268708	0.00262703	LOC726647	NC_037638.1	20570768	20574550	+	3002	protein_coding	uncharacterized LOC726647	-
100576958	222.623	186.175	151.858	321.069	317.5	359.789	186.885	332.786	-0.835904	0.000270369	0.0026406	LOC100576958	NC_037652.1	9476591	9487490	-	5969	protein_coding	WD repeat-containing protein 81	Beach
410201	309.388	295.05	284.095	448.304	452.253	579.051	296.178	493.203	-0.736149	0.000276081	0.00269367	LOC410201	NC_037647.1	10039234	10051386	-	6021	protein_coding	phosphatidate phosphatase LPIN3%2C transcript variant X1	-
724336	618.777	523.686	604.021	343.931	395.952	282.051	582.161	340.645	0.772783	0.00027649	0.00269494	LOC724336	NC_037648.1	8800274	8917765	-	1524	protein_coding	tRNA dimethylallyltransferase%2C transcript variant X1	IPPT
novel.275	29.683	35.9286	27.3004	59.6413	86.7588	75.745	30.9707	74.0484	-1.26291	0.000279579	0.0027223	-	NC_037645.1	3697389	3699064	+	1650	-	-	-
413470	18711.7	17468.9	16604.6	10825.9	12980.6	11522.2	17595.1	11776.2	0.579253	0.000283451	0.00275723	LOC413470	NC_037638.1	9273481	9275481	+	1408	protein_coding	60S ribosomal protein L17	-
551914	489.77	249.323	408.653	217.691	147.674	151.49	382.582	172.285	1.15137	0.000284206	0.00275956	LOC551914	NC_037639.1	11747327	11752279	+	3618	protein_coding	actin-like protein 6B	Actin
410055	706.684	612.963	604.021	404.567	431.948	401.648	641.223	412.721	0.634821	0.000284261	0.00275956	LOC410055	NC_037643.1	16441975	16443688	-	1300	protein_coding	probable tRNA(His) guanylyltransferase	-
412452	1060.6	850.31	1115.05	593.431	666.381	464.437	1008.65	574.749	0.811447	0.000285143	0.00276534	LOC412452	NC_037649.1	2497853	2499829	+	1438	protein_coding	max-like protein X	HLH
102653753	91.3324	75.1234	64.8384	161.031	130.138	163.45	77.098	151.54	-0.97962	0.000285596	0.00276697	LOC102653753	NW_020555859.1	330357	333690	-	2631	protein_coding	nibrin%2C transcript variant X2	FHA
408633	312.813	323.357	443.631	193.834	184.593	219.262	359.934	199.23	0.855738	0.000286288	0.00276881	LOC408633	NC_037638.1	24974569	24976261	-	856	protein_coding	chromatin complexes subunit BAP18%2C transcript variant X2	Myb_DNA-binding
411902	385.879	436.587	557.951	283.296	262.122	216.272	460.139	253.897	0.859253	0.000286426	0.00276881	LOC411902	NC_037652.1	2556243	2574342	-	2244	protein_coding	transmembrane protein 205	-
411781	1127.95	1045.19	732.844	364.806	598.082	504.302	968.665	489.063	0.985063	0.000286646	0.00276881	LOC411781	NC_037638.1	14052438	14058794	-	2374	protein_coding	sodium/potassium/calcium exchanger 4%2C transcript variant X1	Na_Ca_ex
novel.293	82.1991	97.987	133.089	37.7728	39.6875	55.8121	104.425	44.4242	1.23855	0.000287706	0.00277628	-	NC_037645.1	7673217	7681746	-	2268	-	-	-
411924	864.232	865.552	1062.16	363.812	403.336	645.826	930.647	470.991	0.983111	0.000289241	0.00278831	LOC411924	NC_037646.1	6535783	6537216	-	823	protein_coding	probable 28S ribosomal protein S25%2C mitochondrial%2C transcript variant X2	-
725899	30999.3	26652.5	19756.9	15000.8	9717.9	15184.9	25802.9	13301.2	0.955968	0.0002934	0.00282559	LOC725899	NC_037642.1	13351039	13356183	-	1793	protein_coding	alpha-N-acetylgalactosaminidase%2C transcript variant X2	-
409386	2807.33	2794.81	2797.44	1837.95	1585.65	2048.11	2799.86	1823.9	0.618442	0.000293977	0.00282833	LOC409386	NC_037644.1	5875772	5879187	+	2200	protein_coding	ubiquitin-conjugating enzyme E2 N	UQ_con
novel.64	795.733	471.426	217.55	201.786	45.2253	128.567	494.903	125.193	1.98304	0.000296431	0.00284909	-	NC_037638.1	24558049	24563107	-	4830	-	-	-
552329	157.548	199.24	156.977	310.135	323.038	264.111	171.255	299.095	-0.805936	0.000297126	0.00285294	LOC552329	NC_037649.1	7693180	7696460	-	2250	protein_coding	CTL-like protein 1	-
408711	415.562	549.816	483.729	310.135	220.589	284.044	483.036	271.589	0.831524	0.000298636	0.00286459	LOC408711	NC_037639.1	5659573	5660873	+	1031	protein_coding	zinc finger matrin-type protein 5%2C transcript variant X2	-
726724	218.056	244.968	187.69	372.758	410.72	330.886	216.905	371.455	-0.778532	0.000300121	0.00287599	LOC726724	NC_037641.1	3132130	3136392	-	2758	protein_coding	transient receptor potential channel pyrexia	Ion_trans
552715	613.068	592.277	744.788	367.788	399.644	432.544	650.045	399.992	0.701616	0.000303541	0.00290588	LOC552715	NC_037648.1	13637817	13639440	-	1175	protein_coding	U5 small nuclear ribonucleoprotein 40 kDa protein	WD40
413612	707.826	720.749	830.102	462.22	467.021	522.242	752.892	483.828	0.638855	0.0003054	0.00292078	LOC413612	NC_037645.1	6971030	6972077	-	864	protein_coding	uncharacterized protein C1orf50 homolog%2C transcript variant X1	-
100577899	281.989	313.558	197.928	121.271	91.3736	157.47	264.492	123.371	1.09953	0.000306528	0.00292867	LOC100577899	NC_037652.1	7413080	7413785	-	706	protein_coding	DNA replication complex GINS protein SLD5	-
408574	113.024	169.844	127.117	242.541	323.038	235.208	136.662	266.929	-0.96691	0.000307295	0.0029331	LOC408574	NC_037638.1	20269851	20273879	-	3215	protein_coding	uncharacterized LOC408574%2C transcript variant X1	-
408649	1005.8	1309.76	1975.01	614.305	771.599	732.534	1430.19	706.146	1.01871	0.000311873	0.00297387	LOC408649	NC_037639.1	15784750	15815523	-	6474	protein_coding	trithorax group protein osa%2C transcript variant X1	-
410266	490.911	507.355	631.321	237.571	251.97	372.745	543.196	287.429	0.919437	0.00031373	0.00298863	LOC410266	NC_037648.1	14518146	14519986	+	1323	protein_coding	replication factor C subunit 5%2C transcript variant X2	AAA
410673	142.707	148.069	145.033	71.5695	87.6817	78.735	145.27	79.3287	0.87184	0.000314297	0.00299108	LOC410673	NC_037638.1	21688594	21690690	-	1541	protein_coding	protein RRNAD1	-
551511	1140.51	1134.47	1119.32	765.396	662.689	808.279	1131.43	745.455	0.602153	0.000314919	0.00299406	LOC551511	NC_037641.1	2836827	2839141	-	1151	protein_coding	elongin-B	ubiquitin
100578337	416.704	407.191	412.065	271.368	193.823	129.564	411.986	198.251	1.05528	0.000315577	0.00299736	LOC100578337	NC_037645.1	2974041	3050843	+	9818	protein_coding	uncharacterized LOC100578337%2C transcript variant X3	-
100577082	34.2496	21.7749	23.8878	69.5815	64.6076	60.7954	26.6375	64.9948	-1.29369	0.000316343	0.00300169	LOC100577082	NC_037638.1	8180020	8193629	+	4188	protein_coding	uncharacterized LOC100577082%2C transcript variant X1	-
412265	71.9242	59.881	63.9853	102.384	176.286	142.52	65.2635	140.397	-1.10715	0.000320142	0.00303476	LOC412265	NC_037640.1	10241915	10247141	+	3130	protein_coding	uncharacterized LOC412265%2C transcript variant X1	-
552461	788.883	816.559	622.79	1184.87	1237.7	1127.21	742.744	1183.26	-0.67294	0.000320929	0.00303924	LOC552461	NC_037652.1	7751897	7753104	-	757	protein_coding	uncharacterized LOC552461	-
552232	123.299	164.4	104.083	267.392	224.281	251.155	130.594	247.609	-0.92609	0.00032224	0.00304589	LOC552232	NC_037648.1	13214120	13215469	+	1000	protein_coding	ADP-ribosylation factor-like protein 2-binding protein-like%2C transcript variant X2	-
409734	448.67	394.126	650.09	199.798	285.196	267.101	497.629	250.699	0.990179	0.000322262	0.00304589	LOC409734	NC_037638.1	11350325	11352483	-	1737	protein_coding	nuclear pore glycoprotein p62%2C transcript variant X2	-
409411	1506.98	1491.58	1209.75	902.571	814.056	949.803	1402.77	888.81	0.657947	0.000323427	0.00305392	LOC409411	NC_037646.1	1296396	1298398	-	1333	protein_coding	transmembrane protein 41 homolog%2C transcript variant X2	-
100578165	116.449	119.762	135.649	70.5755	35.9957	58.8021	123.953	55.1244	1.17309	0.000325021	0.00306598	LOC100578165	NC_037640.1	3673951	3752242	-	3818	protein_coding	uncharacterized LOC100578165%2C transcript variant X1	-
novel.411	89.049	50.0823	96.4045	6.95815	13.8445	35.8792	78.5119	18.894	2.05845	0.000326682	0.00307864	-	NC_037650.1	3000520	3005750	+	2838	-	-	-
100577472	22.8331	46.816	50.3351	124.253	120.908	76.7417	39.9947	107.301	-1.41585	0.000327848	0.00308663	LOC100577472	NC_037644.1	5700338	5760826	-	3142	protein_coding	insulin gene enhancer protein ISL-1%2C transcript variant X3	Homeobox
102655520	77.6325	116.496	110.055	51.6891	35.9957	47.839	101.394	45.1746	1.17047	0.000329774	0.00310173	LOC102655520	NC_037652.1	4490499	4494718	+	2558	protein_coding	uncharacterized LOC102655520%2C transcript variant X1	-
727023	645.035	554.171	657.768	405.561	411.643	369.755	618.991	395.653	0.645957	0.000331199	0.00311211	LOC727023	NC_037647.1	5251857	5253265	-	1164	protein_coding	transcription initiation factor TFIID subunit 9%2C transcript variant X1	-
410059	11554.7	11038.8	11591.6	4797.15	7310.81	7526.66	11395	6544.87	0.799953	0.000334236	0.0031376	LOC410059	NC_037649.1	10064863	10076340	-	2429	protein_coding	probable citrate synthase 2%2C mitochondrial	Citrate_synt
551432	59.366	55.526	82.7543	140.157	123.677	136.54	65.8821	133.458	-1.01015	0.000334634	0.00313829	LOC551432	NC_037645.1	1212925	1293035	-	10715	protein_coding	zinc finger and BTB domain-containing protein 20%2C transcript variant X10	-
727049	615.352	670.667	640.706	197.81	295.349	428.557	642.241	307.239	1.06387	0.000336245	0.00315034	LOC727049	NC_037639.1	101623	102269	+	430	protein_coding	NADH dehydrogenase [ubiquinone] 1 alpha subcomplex subunit 2	-
551913	3208.05	3099.66	2137.96	5572.48	6583.51	4043.39	2815.22	5399.8	-0.939906	0.000336707	0.00315162	LOC551913	NC_037649.1	8846718	8848902	-	1075	protein_coding	protein CREG1	-
724223	312.813	247.145	239.731	410.531	489.172	444.504	266.563	448.069	-0.751306	0.000338081	0.00316142	LOC724223	NC_037644.1	13499262	13504401	-	3683	protein_coding	hamartin%2C transcript variant X1	-
552734	324.23	259.121	324.192	564.604	569.47	431.547	302.514	521.874	-0.786289	0.000340054	0.00317679	LOC552734	NC_037647.1	8199344	8203674	+	2453	protein_coding	poly(U)-specific endoribonuclease homolog	-
725225	21.6914	38.1061	22.1816	73.5576	52.609	141.524	27.3264	89.2301	-1.7096	0.000345731	0.00322671	LOC725225	NC_037638.1	11527170	11528989	+	1529	protein_coding	ninjurin-2	-
724304	59.366	48.9935	62.279	135.187	171.672	88.7014	56.8795	131.853	-1.21203	0.000346741	0.00323122	LOC724304	NC_037641.1	12558118	12564787	-	2473	protein_coding	ATP-binding cassette sub-family G member 1%2C transcript variant X5	ABC2_membrane
727331	288.839	270.009	193.662	466.196	528.859	389.688	250.836	461.581	-0.882761	0.000346882	0.00323122	LOC727331	NC_037638.1	2075704	2080745	+	2970	protein_coding	sorting nexin-25	RGS
100576572	148.415	179.643	180.012	400.591	285.196	266.104	169.357	317.297	-0.904267	0.000356151	0.00331437	LOC100576572	NC_037647.1	9501525	9504164	-	1770	protein_coding	serine/threonine-protein kinase RIO1	-
409326	39774.1	44107.2	41923.1	20530.5	26646	29814.6	41934.8	25663.7	0.708417	0.000356775	0.00331698	LOC409326	NC_037645.1	1972952	1974405	+	1024	protein_coding	40S ribosomal protein S2	-
411183	7699.32	7085.55	5748.44	3042.7	3840.46	4705.16	6844.43	3862.77	0.825216	0.000360016	0.0033439	LOC411183	NC_037643.1	2054023	2055597	-	1056	protein_coding	cytochrome b-c1 complex subunit Rieske%2C mitochondrial	-
551363	1371.13	545.461	152.711	166.996	174.44	152.487	689.767	164.641	2.06604	0.000360905	0.00334893	LOC551363	NC_037650.1	10324191	10326978	-	1258	protein_coding	vesicle transport through interaction with t-SNAREs homolog 1A%2C transcript variant X2	-
551885	214.631	207.95	181.718	343.931	347.035	299.99	201.433	330.319	-0.715887	0.000367847	0.00341008	LOC551885	NC_037645.1	3477059	3482492	+	2828	protein_coding	putative homeodomain transcription factor%2C transcript variant X1	-
410116	408.712	382.149	326.751	749.492	693.147	514.269	372.538	652.303	-0.809424	0.000372171	0.00344686	LOC410116	NC_037638.1	10733614	10736662	-	2245	protein_coding	transcription factor 25%2C transcript variant X1	DUF654
551434	3491.18	2918.92	2220.72	6382.61	5350.43	4256.67	2876.94	5329.9	-0.889817	0.000374877	0.0034686	LOC551434	NW_020555859.1	459984	466478	-	1704	protein_coding	selenium-binding protein 1-like	-
412839	317.38	472.515	441.072	242.541	225.204	231.222	410.322	232.989	0.817552	0.000378802	0.00350156	LOC412839	NC_037648.1	1844899	1885038	+	10738	protein_coding	homeobox protein caupolican%2C transcript variant X1	Coprinus_mating
100576547	1416.79	2069.7	499.938	632.198	259.353	269.094	1328.81	386.882	1.78002	0.000379924	0.00350858	LOC100576547	NC_037638.1	5660398	5680679	-	3375	protein_coding	glucose dehydrogenase [FAD%2C quinone]%2C transcript variant X1	-
413086	429.262	359.286	583.546	1049.69	769.753	779.376	457.364	866.272	-0.919915	0.000381251	0.00351748	LOC413086	NC_037648.1	15886640	15908183	-	5766	protein_coding	DNA ligase 3%2C transcript variant X5	DNA_ligase_A_M
552597	107.316	135.004	106.642	68.5875	36.9186	49.8323	116.321	51.7795	1.16905	0.000383907	0.00353851	LOC552597	NC_037653.1	5215799	5217268	+	612	protein_coding	cyclin-dependent kinases regulatory subunit%2C transcript variant X1	-
102656905	71.9242	57.7035	58.8664	183.894	140.291	97.6712	62.8314	140.619	-1.16437	0.000384262	0.00353851	LOC102656905	NC_037652.1	6298107	6300037	+	1565	protein_coding	nuclear receptor-binding factor 2	-
726190	971.548	990.758	1252.4	581.502	722.682	659.779	1071.57	654.655	0.711435	0.000387221	0.00356236	LOC726190	NC_037645.1	5979294	5985805	+	3609	protein_coding	arginine/serine-rich protein PNISR	-
726329	3.42496	2.17749	0.853137	39.7609	20.3052	6.97652	2.15186	22.3475	-3.42317	0.000387954	0.00356571	LOC726329	NC_037650.1	5992173	5993569	-	1069	protein_coding	venom peptide isomerase heavy chain	Trypsin
409155	5912.63	5330.49	6728.69	2468.16	3403.9	4110.16	5990.6	3327.41	0.848358	0.000389954	0.0035796	LOC409155	NC_037642.1	9528950	9532493	+	2446	protein_coding	dihydrolipoyllysine-residue succinyltransferase component of 2-oxoglutarate dehydrogenase complex%2C mitochondrial%2C transcript variant X1	Biotin_lipoyl
551766	52473.9	53590.2	54094.8	17878.5	27787.7	36415.4	53386.3	27360.5	0.964373	0.000390205	0.0035796	LOC551766	NC_037651.1	9078678	9081721	+	1790	protein_coding	ATP synthase subunit beta%2C mitochondrial	ATP-synt_ab
724264	933.873	1231.37	993.051	431.405	474.404	736.521	1052.76	547.443	0.943511	0.000398758	0.00365459	LOC724264	NC_037645.1	528143	529121	-	514	protein_coding	NADH dehydrogenase [ubiquinone] 1 alpha subcomplex subunit 7	-
410032	9343.3	8104.62	8095.41	4221.61	5424.27	5998.81	8514.44	5214.89	0.707233	0.000400265	0.00366493	Trxr-1	NC_037638.1	5454493	5460515	+	2622	protein_coding	thioredoxin reductase 1%2C transcript variant 1	Pyr_redox_2
412157	270.572	213.394	224.375	363.812	388.568	403.641	236.114	385.341	-0.708006	0.000400888	0.00366673	LOC412157	NC_037649.1	7761659	7786894	-	6530	protein_coding	HEAT repeat-containing protein 5B%2C transcript variant X2	-
100578782	1346.01	1485.05	1449.48	659.036	799.288	1032.52	1426.85	830.283	0.781273	0.00040122	0.00366673	LOC100578782	NC_037638.1	14347351	14348563	-	845	protein_coding	cytochrome b-c1 complex subunit 9%2C transcript variant X2	-
727119	39.9579	51.171	48.6288	110.336	99.6803	82.7215	46.5859	97.5794	-1.06427	0.000403066	0.00368012	LOC727119	NC_037639.1	2315140	2317224	-	1166	protein_coding	uncharacterized LOC727119%2C transcript variant X3	-
726480	1366.56	1014.71	1136.38	570.568	545.473	824.226	1172.55	646.755	0.858407	0.000406121	0.00370451	LOC726480	NC_037642.1	6550661	6551456	-	567	protein_coding	39S ribosomal protein L54%2C mitochondrial	-
725973	138.14	131.738	133.942	186.876	287.965	288.03	134.607	254.291	-0.918272	0.000409363	0.00373057	LOC725973	NC_037645.1	1530271	1531740	+	515	protein_coding	uncharacterized LOC725973%2C transcript variant X1	-
724456	1804.96	1968.45	1947.71	689.851	1364.14	830.205	1907.04	961.4	0.987895	0.000411024	0.00374218	Msx	NC_037638.1	15541180	15561401	+	3546	protein_coding	homeobox protein Msx%2C transcript variant X1	-
408381	0	1.08874	3.41255	18.8864	11.9986	20.9295	1.50043	17.2715	-3.41374	0.000413554	0.00376167	LOC408381	NC_037649.1	8305441	8316952	+	6443	protein_coding	sodium- and chloride-dependent GABA transporter 1%2C transcript variant X1	SNF
726042	6732.34	7479.68	5678.48	2673.92	3127.01	4703.17	6630.16	3501.36	0.921099	0.000414255	0.00376402	LOC726042	NC_037640.1	9361199	9362189	+	635	protein_coding	cytochrome c oxidase subunit 6A1%2C mitochondrial	-
113218555	1.14165	4.35498	15.3565	16.8984	59.9928	80.7283	6.95103	52.5398	-2.87721	0.00041492	0.00376402	LOC113218555	NC_037640.1	4235195	4245641	-	3551	protein_coding	uncharacterized LOC113218555	-
100578860	2.28331	3.26623	1.70627	15.9043	19.3823	15.9463	2.41861	17.0776	-2.84315	0.00041498	0.00376402	LOC100578860	NC_037646.1	9499193	9502351	+	1509	protein_coding	zinc finger protein 512B-like	-
726107	71.9242	95.8095	71.6635	144.133	149.52	152.487	79.7991	148.713	-0.900491	0.000416855	0.00377694	LOC726107	NC_037642.1	8519073	8521678	-	1810	protein_coding	probable glutamate carboxypeptidase LAMP1%2C transcript variant X5	-
544670	236647	216003	217882	118567	155562	155234	223510	143121	0.643103	0.000417186	0.00377694	EF1a-F2	NC_037642.1	12770336	12774960	-	2886	protein_coding	elongation factor 1-alpha F2%2C transcript variant X1	GTP_EFTU
novel.324	258.014	334.245	338.695	186.876	175.363	187.369	310.318	183.203	0.76199	0.000417862	0.00377952	-	NC_037647.1	6487518	6488274	+	492	-	PF15320:mRNA cap methylation, RNMT-activating mini protein	-
413908	0	0	0	53.6772	0.922966	1.99329	0	18.8645	-6.651	0.000419894	0.00379243	LOC413908	NC_037650.1	10728080	10731750	-	1886	protein_coding	cytochrome P450 6A1%2C transcript variant X1	p450
725724	28.5414	26.1299	52.0413	102.384	107.064	70.7618	35.5709	93.4033	-1.37972	0.000420074	0.00379243	LOC725724	NC_037638.1	24541872	24546008	-	2498	protein_coding	uncharacterized LOC725724%2C transcript variant X2	-
409473	2072.1	1866.11	1706.27	1142.13	1249.7	1324.54	1881.49	1238.79	0.602607	0.000421857	0.00380497	LOC409473	NC_037645.1	1896868	1898123	+	853	protein_coding	NADH dehydrogenase [ubiquinone] 1 alpha subcomplex subunit 8	-
409494	2379.21	3550.4	3079.82	4219.62	5972.51	9618.62	3003.14	6603.58	-1.13673	0.000424921	0.00382904	LOC409494	NC_037648.1	6752364	6754306	-	1245	protein_coding	methylglutaconyl-CoA hydratase%2C mitochondrial	ECH
410271	2259.33	2464.92	4107	1501.97	1617.04	1492.97	2943.75	1537.33	0.937548	0.000425871	0.00383129	LOC410271	NC_037648.1	16129148	16137740	-	4078	protein_coding	BMP-binding endothelial regulator protein%2C transcript variant X1	VWD
725060	105.032	100.165	118.586	55.6652	53.532	58.8021	107.928	55.9998	0.949382	0.000425963	0.00383129	LOC725060	NC_037640.1	8343563	8344943	-	708	protein_coding	coenzyme Q-binding protein COQ10 homolog B%2C mitochondrial	-
411447	1026.35	901.481	1266.91	472.16	585.16	716.588	1064.91	591.303	0.849297	0.000430345	0.0038651	LOC411447	NC_037646.1	7710872	7719469	-	2000	protein_coding	serine palmitoyltransferase 2%2C transcript variant X1	Aminotran_1_2
102656425	503.47	614.052	523.826	224.649	292.58	374.739	547.116	297.322	0.879765	0.000430521	0.0038651	LOC102656425	NC_037651.1	8201332	8202118	+	517	protein_coding	CDGSH iron-sulfur domain-containing protein 3%2C mitochondrial	-
724199	51.3745	95.8095	40.9506	477.13	185.516	88.7014	62.7115	250.449	-1.99992	0.000432108	0.00387574	LOC724199	NC_037638.1	26193449	26194792	+	805	protein_coding	early nodulin-75	CBM_14
100579026	50.2328	39.1948	32.4192	85.4858	222.435	76.7417	40.6156	128.221	-1.66407	0.000433565	0.00388521	LOC100579026	NC_037646.1	7794034	7813263	-	3966	protein_coding	uncharacterized LOC100579026%2C transcript variant X1	BTB
100576816	129.007	42.461	22.1816	9.94021	0.922966	14.9497	64.5499	8.60429	2.91061	0.000435234	0.00389655	LOC100576816	NC_037639.1	10112336	10114588	+	1564	protein_coding	odorant receptor 4%2C transcript variant X1	-
102656570	2.28331	1.08874	5.97196	137.175	12.9215	3.98658	3.11467	51.361	-4.01052	0.000440778	0.00394254	LOC102656570	NC_037644.1	9765896	9768671	+	2183	protein_coding	glucose dehydrogenase [FAD%2C quinone]	-
551420	124.44	125.206	133.942	274.35	218.743	194.346	127.863	229.146	-0.840405	0.000443247	0.00396096	LOC551420	NC_037638.1	24626364	24630473	-	2763	protein_coding	protein O-mannosyltransferase 1-like	-
725966	3139.55	1780.1	1273.73	334.985	17.5363	128.567	2064.46	160.363	3.68654	0.000448467	0.00400391	LOC725966	NC_037644.1	13322598	13326341	+	3528	protein_coding	fork head domain-containing protein crocodile	Fork_head
724943	817.425	919.989	898.353	565.598	582.391	623.9	878.589	590.63	0.57324	0.000452277	0.00403419	LOC724943	NC_037649.1	3960209	3962005	+	1448	protein_coding	phosphatidylinositol glycan anchor biosynthesis class U protein	-
408386	1799.25	1700.62	1749.78	1190.84	1292.15	1182.02	1749.88	1221.67	0.518274	0.000455167	0.00405623	LOC408386	NC_037649.1	11386011	11387659	+	1197	protein_coding	eukaryotic translation initiation factor 3 subunit G	RRM_1
408836	2467.12	2756.7	3016.69	1753.45	1852.39	1252.78	2746.84	1619.54	0.762237	0.000458988	0.00408651	LOC408836	NC_037642.1	8845347	8881524	-	3463	protein_coding	unc-112-related protein	Band_41
413211	6380.71	2668.51	2364.04	484.088	21.2282	273.081	3804.42	259.466	3.87417	0.000459433	0.00408671	SIFR	NC_037649.1	705846	781537	+	12285	protein_coding	SIFamide receptor%2C transcript variant X1	-
409372	20.5498	21.7749	27.3004	6.95815	2.7689	4.98323	23.2084	4.90342	2.25553	0.000460853	0.00409557	crh-BP	NC_037645.1	2187253	2195465	-	1096	protein_coding	corticotropin releasing hormone binding protein	-
551016	968.123	882.972	1465.69	534.783	579.622	672.735	1105.59	595.714	0.892949	0.00046309	0.00411167	LOC551016	NC_037645.1	11437016	11551701	-	16850	protein_coding	midasin	AAA_5
412254	887.066	987.491	1311.27	590.449	658.074	640.843	1061.94	629.789	0.754569	0.000463663	0.00411299	LOC412254	NC_037645.1	12532209	12547220	+	3157	protein_coding	BUB3-interacting and GLEBS motif-containing protein ZNF207%2C transcript variant X4	-
551944	10322.8	8994.12	10306.7	3735.53	4938.79	7048.27	9874.57	5240.87	0.913929	0.000468467	0.0041518	LOC551944	NC_037651.1	9046612	9048898	+	1408	protein_coding	prohibitin-2	-
551623	129.007	120.851	163.802	32.8027	20.3052	78.735	137.887	43.9476	1.65334	0.00046941	0.00415634	LOC551623	NC_037638.1	26349896	26815254	+	7012	protein_coding	nucleolysin TIAR%2C transcript variant X4	RRM_1
412285	31.9663	76.2121	30.7129	14.9103	11.0756	10.9631	46.2971	12.3163	1.90787	0.000473425	0.00418806	Dat	NC_037638.1	5335036	5350924	-	3001	protein_coding	dopamine transporter	SNF
726999	312.813	320.091	401.827	119.283	223.358	173.416	344.911	172.019	1.00373	0.000474529	0.00419399	LOC726999	NC_037642.1	13844908	13857757	-	1897	protein_coding	iroquois-class homeodomain protein IRX-6%2C transcript variant X2	Coprinus_mating
412101	173.531	198.152	255.941	323.057	418.103	388.692	209.208	376.617	-0.845118	0.000476871	0.00421084	LOC412101	NC_037647.1	4571004	4647732	+	7688	protein_coding	uncharacterized LOC412101%2C transcript variant X1	Trypsin
551505	1768.42	1934.7	1924.68	961.219	983.881	1402.28	1875.93	1115.79	0.749727	0.000478537	0.00422169	LOC551505	NC_037653.1	4814726	4816170	-	1178	protein_coding	ER membrane protein complex subunit 3	-
551957	5494.78	4771.97	2848.62	2515.87	2069.29	2197.6	4371.79	2260.92	0.951141	0.000481873	0.00424724	LOC551957	NC_037652.1	5493865	5633547	-	6246	protein_coding	headcase protein%2C transcript variant X1	-
552343	10917.6	8564.07	8814.61	2963.18	4096.12	6521.05	9432.11	4526.78	1.05909	0.000484088	0.00426288	LOC552343	NC_037639.1	1044523	1050328	+	2135	protein_coding	electron transfer flavoprotein-ubiquinone oxidoreductase%2C mitochondrial	-
550687	22898.2	19235.9	12444.7	30050.3	32930.5	44413.5	18192.9	35798.1	-0.976544	0.000486579	0.00428092	LOC550687	NC_037644.1	3498317	3504792	+	1976	protein_coding	aldehyde dehydrogenase%2C mitochondrial	Aldedh
100578352	14.8415	17.4199	24.741	0	4.61483	1.99329	19.0008	2.20271	3.09199	0.00049681	0.00436696	LOC100578352	NC_037643.1	1681470	1686369	+	1867	protein_coding	ionotropic receptor 75a-like	Lig_chan
410465	133.574	169.844	297.745	371.764	571.316	431.547	200.387	458.209	-1.18973	0.000497766	0.00437139	LOC410465	NC_037650.1	7662978	7679272	+	2167	protein_coding	UNC93-like protein%2C transcript variant X1	-
724189	790.025	919.989	432.54	336.973	283.35	387.695	714.185	336.006	1.08709	0.0005024	0.00440808	LOC724189	NC_037641.1	4740788	4752382	-	2716	protein_coding	uncharacterized LOC724189%2C transcript variant X2	-
412196	925.882	837.245	668.859	1496	1259.85	1233.85	810.662	1329.9	-0.715047	0.000503058	0.00440985	LOC412196	NC_037638.1	15120592	15123437	-	1749	protein_coding	uncharacterized LOC412196	-
412080	2467.12	2164.42	2272.76	1680.89	1560.73	1427.2	2301.43	1556.27	0.564355	0.000510731	0.00446971	LOC412080	NC_037645.1	7781794	7786350	-	2638	protein_coding	coronin-1C%2C transcript variant X2	-
102655994	90.1907	97.987	75.076	208.744	163.365	139.53	87.7513	170.547	-0.961957	0.000510839	0.00446971	LOC102655994	NC_037651.1	6610963	6613536	-	2442	protein_coding	hybrid signal transduction histidine kinase M	-
727298	90.1907	99.0758	88.7262	191.846	152.289	155.477	92.6642	166.537	-0.846357	0.000511273	0.00446971	LOC727298	NC_037647.1	10228767	10236449	+	3619	protein_coding	intraflagellar transport protein 122 homolog	-
724545	186.09	109.963	127.971	247.511	321.192	258.131	141.341	275.611	-0.966147	0.000515101	0.00449911	LOC724545	NC_037648.1	16065612	16073632	+	6564	protein_coding	uncharacterized LOC724545%2C transcript variant X1	-
411187	43.3829	45.7273	45.2162	16.8984	15.6904	18.9363	44.7755	17.175	1.38421	0.000516429	0.00450663	LOC411187	NC_037644.1	13960959	13963652	+	1340	protein_coding	L-lactate dehydrogenase	-
552628	595.944	572.68	626.202	310.135	335.959	437.527	598.275	361.207	0.7285	0.000522268	0.00455348	LOC552628	NC_037638.1	4631390	4632610	-	855	protein_coding	39S ribosomal protein L18%2C mitochondrial	-
726408	1691.93	1711.51	1909.32	1144.12	1162.94	1300.62	1770.92	1202.56	0.558749	0.000524562	0.00456936	LOC726408	NC_037648.1	15330566	15332217	-	1179	protein_coding	zinc finger protein 706%2C transcript variant X1	-
551249	164.398	121.939	52.0413	37.7728	29.5349	44.849	112.793	37.3856	1.58983	0.000528014	0.00459529	LOC551249	NC_037650.1	8708008	8719657	+	5588	protein_coding	uncharacterized LOC551249%2C transcript variant X3	Dpy-30
411890	3342.76	3172.6	4745.15	2078.5	2171.74	2402.91	3753.5	2217.72	0.759426	0.000535499	0.00465624	LOC411890	NC_037642.1	11356811	11360823	-	3749	protein_coding	nucleolysin TIAR	RRM_1
724201	91.3324	72.9459	68.2509	196.816	156.904	120.594	77.5097	158.105	-1.03192	0.000538273	0.00467616	LOC724201	NC_037648.1	16075108	16079181	-	3370	protein_coding	uncharacterized LOC724201%2C transcript variant X1	-
100578246	118.732	128.472	183.424	361.824	350.727	205.309	143.543	305.953	-1.08866	0.000540388	0.00468948	LOC100578246	NC_037648.1	2805673	2827222	+	4284	protein_coding	myosin-7B%2C transcript variant X1	-
552260	387.021	411.545	558.805	244.529	227.972	293.014	452.457	255.172	0.828326	0.000540777	0.00468948	LOC552260	NC_037638.1	25307338	25308652	+	766	protein_coding	U6 snRNA-associated Sm-like protein LSm1	LSM
412202	957.848	1276.01	1029.74	625.239	481.788	741.504	1087.86	616.177	0.820318	0.000545121	0.00472291	CPR28	NC_037643.1	5280965	5283095	+	1123	protein_coding	cuticular protein 28	Chitin_bind_4
100577707	909.899	885.149	986.226	1247.5	1454.59	1426.2	927.091	1376.1	-0.569448	0.000547078	0.00473271	LOC100577707	NC_037644.1	1327212	1331371	-	1873	protein_coding	arginine/serine-rich coiled-coil protein 2%2C transcript variant X1	-
551998	441.82	446.385	577.574	316.099	214.128	290.024	488.593	273.417	0.8393	0.000547671	0.00473271	LOC551998	NC_037644.1	11015051	11016679	-	1026	protein_coding	cell death-inducing p53-target protein 1%2C transcript variant X1	-
408435	47.9495	50.0823	64.8384	88.4679	118.14	156.473	54.29	121.027	-1.15098	0.00054772	0.00473271	LOC408435	NC_037650.1	7679755	7874980	-	9903	protein_coding	POU domain%2C class 6%2C transcription factor 2%2C transcript variant X6	Pou
552192	75.3492	121.939	88.7262	192.84	168.903	184.379	95.3383	182.041	-0.933404	0.000550586	0.00475323	LOC552192	NC_037640.1	6898421	6900120	+	1373	protein_coding	uncharacterized LOC552192%2C transcript variant X1	-
409362	1583.47	1464.36	1495.55	1089.45	1006.03	809.276	1514.46	968.252	0.64522	0.000552827	0.00476831	LOC409362	NC_037647.1	8702438	8711780	-	2289	protein_coding	fasciculation and elongation protein zeta-2%2C transcript variant X1	-
725237	192.94	198.152	145.886	106.36	98.7573	77.7383	178.993	94.2853	0.921786	0.000555837	0.00478769	LOC725237	NC_037638.1	10901560	10905921	+	3276	protein_coding	protein scabrous	Fibrinogen_C
551283	2686.31	2688.11	3206.09	1691.82	1958.53	1998.27	2860.17	1882.88	0.603374	0.000556063	0.00478769	LOC551283	NC_037648.1	13460832	13462590	+	1286	protein_coding	SUMO-conjugating enzyme UBC9-B%2C transcript variant X1	UQ_con
726838	67.3576	50.0823	83.6074	26.8386	26.766	29.8994	67.0158	27.8346	1.27288	0.000560203	0.00481905	LOC726838	NC_037650.1	3039034	3041200	-	1351	protein_coding	probable malate dehydrogenase%2C mitochondrial	-
726167	734.084	706.595	690.188	481.106	460.56	507.292	710.289	482.986	0.556293	0.000564598	0.00485253	LOC726167	NC_037646.1	7998598	8002874	+	2394	protein_coding	lipopolysaccharide-induced tumor necrosis factor-alpha factor homolog%2C transcript variant X2	-
100576333	203.214	259.121	224.375	144.133	135.676	117.604	228.904	132.471	0.788938	0.000568185	0.00487902	LOC100576333	NC_037640.1	12283049	12293532	-	2001	protein_coding	nucleoredoxin	-
724332	74.2075	42.461	45.2162	139.163	176.286	86.7081	53.9616	134.053	-1.31831	0.000570316	0.00489297	LOC724332	NC_037638.1	19347630	19349953	+	1826	protein_coding	rho guanine nucleotide exchange factor 3%2C transcript variant X1	RhoGEF
413073	351.63	311.381	332.723	557.646	649.768	453.474	331.911	553.629	-0.738573	0.000572172	0.00490147	LOC413073	NC_037643.1	8644419	8656040	+	6152	protein_coding	JNK-interacting protein 3%2C transcript variant X3	-
409991	818.566	566.147	710.663	307.153	456.868	400.651	698.459	388.224	0.846856	0.000572319	0.00490147	LOC409991	NC_037645.1	6967788	6970453	+	1810	protein_coding	dnaJ homolog subfamily C member 11	DnaJ
724860	29.683	35.9286	51.1882	11.9283	11.9986	13.953	38.9333	12.6266	1.63319	0.000573794	0.00490974	LOC724860	NC_037643.1	13215874	13222443	+	1597	protein_coding	probable cytochrome P450 301a1%2C mitochondrial	p450
726546	348.205	285.251	336.989	173.954	223.358	154.48	323.482	183.93	0.813755	0.000574322	0.00490992	LOC726546	NC_037647.1	10944540	10953014	+	971	protein_coding	gem-associated protein 7%2C transcript variant X2	-
novel.91	1237.55	1256.41	563.923	3290.21	2129.28	1783.99	1019.3	2401.16	-1.23673	0.000575776	0.004918	-	NC_037639.1	15513871	15522090	-	7337	-	PF03133:Tubulin-tyrosine ligase family|PF01266:FAD dependent oxidoreductase	TTL
413623	679.284	720.749	742.229	490.053	492.864	483.373	714.087	488.763	0.547379	0.000576946	0.00492304	LOC413623	NC_037651.1	2460837	2465574	-	2813	protein_coding	kelch-like protein diablo%2C transcript variant X5	BACK
100577735	208.923	182.909	174.893	349.896	317.5	275.074	188.908	314.157	-0.735588	0.000577748	0.00492304	LOC100577735	NC_037648.1	15911069	15913879	-	1925	protein_coding	peptidyl-prolyl cis-trans isomerase sig-7-like	Pro_isomerase
410825	1819.8	2117.61	2049.23	952.272	1256.16	1410.25	1995.55	1206.23	0.726334	0.000577893	0.00492304	LOC410825	NC_037639.1	13730577	13735477	-	4062	protein_coding	leucine-rich repeat and immunoglobulin-like domain-containing nogo receptor-interacting protein 3	I-set
409169	769.475	666.312	870.2	506.951	502.093	460.45	768.662	489.831	0.650758	0.000580938	0.00494462	LOC409169	NC_037645.1	1456542	1458399	+	1461	protein_coding	mRNA export factor	-
413069	182.665	151.336	157.83	262.422	286.119	256.138	163.944	268.226	-0.711897	0.00058619	0.00498493	LOC413069	NC_037651.1	6464676	6468646	+	2851	protein_coding	H(+)/Cl(-) exchange transporter 7	Voltage_CLC
100577113	59.366	41.3723	66.5447	150.097	139.368	88.7014	55.761	126.055	-1.17298	0.000598192	0.00508253	LOC100577113	NC_037638.1	8183447	8185628	-	1749	protein_coding	uncharacterized LOC100577113%2C transcript variant X1	-
102654122	47.9495	60.9697	48.6288	18.8864	23.0741	21.9262	52.516	21.2956	1.2997	0.000602598	0.00511397	LOC102654122	NC_037643.1	8077086	8080693	+	2488	protein_coding	uncharacterized LOC102654122%2C transcript variant X1	-
413252	1170.2	1037.57	1318.1	687.863	822.362	755.457	1175.29	755.227	0.638351	0.00060295	0.00511397	LOC413252	NC_037645.1	2366850	2370328	+	2102	protein_coding	ATP-binding cassette sub-family F member 2%2C transcript variant X1	ABC_tran
550711	35455.2	39730.5	44061.1	23406.2	28825.1	26031.4	39748.9	26087.6	0.607564	0.000605395	0.00512686	LOC550711	NC_037647.1	4670082	4673118	+	1188	protein_coding	60S acidic ribosomal protein P0	-
100578580	242.031	209.039	244.85	153.079	115.371	135.544	231.973	134.665	0.786146	0.00060553	0.00512686	LOC100578580	NC_037652.1	7554461	7556096	-	1367	protein_coding	guanine nucleotide exchange factor MSS4 homolog	Mss4
751098	1038.91	2020.71	528.945	4563.55	4231.8	2012.23	1196.19	3602.53	-1.5909	0.000610923	0.00516799	Glob1	NC_037638.1	1672100	1674611	-	1211	protein_coding	globin 1%2C transcript variant X4	-
408835	377.888	212.305	344.667	108.348	150.443	182.386	311.62	147.059	1.08365	0.000617174	0.0052163	LOC408835	NC_037642.1	8541707	8573378	+	5296	protein_coding	neuroendocrine convertase 2	Peptidase_S8
552161	788.883	804.582	910.297	569.574	519.63	583.037	834.588	557.414	0.583193	0.000629426	0.00531521	LOC552161	NC_037642.1	155998	157349	-	627	protein_coding	mediator of RNA polymerase II transcription subunit 9	-
100577801	1170.2	1186.73	1318.1	766.39	877.74	599.98	1225.01	748.037	0.711604	0.000632153	0.00533359	LOC100577801	NC_037648.1	12238820	12414099	+	12552	protein_coding	zinc finger protein ush%2C transcript variant X1	-
725450	26.2581	30.4849	23.8878	1.98804	5.53779	9.96645	26.8769	5.83076	2.2039	0.000633268	0.00533833	LOC725450	NC_037638.1	15889699	15890243	+	545	protein_coding	histone H2A	Histone
725746	227.189	243.879	372.821	120.277	138.445	168.433	281.296	142.385	0.984981	0.000634002	0.00533986	LOC725746	NC_037638.1	6017412	6018397	-	591	protein_coding	uncharacterized LOC725746	-
725380	19687.8	26743.9	8810.34	70992	41996.8	33770.3	18414	48919.7	-1.40964	0.000637869	0.00536776	LOC725380	NC_037652.1	5675698	5677035	+	733	protein_coding	chymotrypsin inhibitor	-
727262	2575.57	2626.05	1979.28	1339.94	1268.15	1708.25	2393.63	1438.78	0.734172	0.000640385	0.00538424	LOC727262	NC_037647.1	251248	252276	+	936	protein_coding	derlin-1	-
408557	51.3745	114.318	81.048	213.715	189.208	150.493	82.2469	184.472	-1.16438	0.000641505	0.00538897	LOC408557	NC_037653.1	3180378	3182833	+	2070	protein_coding	thioredoxin domain-containing protein 5 homolog	-
726740	297.972	389.771	340.402	193.834	198.438	228.232	342.715	206.834	0.728976	0.000642841	0.00539551	LOC726740	NC_037646.1	1535727	1536654	+	540	protein_coding	ubiquitin-conjugating enzyme E2 T	UQ_con
725671	801.441	778.452	717.488	193.834	463.329	409.621	765.794	355.595	1.1062	0.000643453	0.00539597	LOC725671	NC_037646.1	6767875	6784869	+	2076	protein_coding	homeobox protein Nkx-2.8%2C transcript variant X2	Homeobox
novel.126	14.8415	10.8874	24.741	112.324	122.754	16.943	16.8233	84.0073	-2.31122	0.000646768	0.00541906	-	NC_037640.1	11925159	11932099	-	6866	-	-	-
726381	109.599	71.8571	75.9292	141.151	174.44	186.373	85.7951	167.321	-0.967655	0.00064741	0.00541975	LOC726381	NC_037645.1	8599103	8608421	+	5832	protein_coding	neuralized-like protein 4%2C transcript variant X1	-
406143	922.457	610.786	81.9011	6.95815	11.0756	68.7685	538.381	28.9341	4.21828	0.000650271	0.00543899	Def1	NC_037643.1	8673495	8675023	+	680	protein_coding	defensin 1	-
410307	245.456	235.169	217.55	346.913	476.25	355.802	232.725	392.989	-0.757444	0.000657052	0.00549095	LOC410307	NC_037648.1	9824100	9833433	-	6562	protein_coding	angiomotin-like protein 1%2C transcript variant X1	-
100577300	168.965	189.442	168.921	298.206	282.427	263.114	175.776	281.249	-0.678822	0.000660329	0.00551358	LOC100577300	NC_037640.1	2605936	2607726	+	1538	protein_coding	surfeit locus protein 6 homolog	-
408322	53.6578	68.5909	75.9292	157.055	133.83	107.638	66.0593	132.841	-1.00297	0.000661004	0.00551445	LOC408322	NC_037648.1	16079281	16081891	+	1715	protein_coding	uncharacterized LOC408322%2C transcript variant X1	-
411065	7394.5	4631.52	4107.85	3184.84	1728.71	2763.7	5377.96	2559.09	1.0714	0.000668048	0.00556777	LOC411065	NC_037642.1	5416314	5437784	+	7530	protein_coding	monocarboxylate transporter 14%2C transcript variant X1	MFS_1
408264	426.979	517.154	644.118	1764.39	1332.76	642.836	529.417	1246.66	-1.23504	0.000668547	0.00556777	LOC408264	NC_037647.1	1179403	1227702	-	4834	protein_coding	netrin receptor UNC5C%2C transcript variant X2	-
novel.255	344.78	149.158	43.51	22.8625	18.4593	65.7786	179.149	35.7001	2.3267	0.00067601	0.00562508	-	NC_037644.1	13327408	13331371	+	2401	-	-	-
552211	745.5	646.714	762.704	1221.65	1161.09	966.746	718.306	1116.5	-0.63603	0.000677467	0.00563236	LOC552211	NC_037639.1	13986460	13988798	+	1335	protein_coding	protein THEM6	-
409394	1802.67	1465.45	1718.22	1086.47	1066.95	1181.02	1662.11	1111.48	0.580648	0.000679018	0.0056404	LOC409394	NC_037641.1	5411233	5415352	+	3673	protein_coding	NEDD8-activating enzyme E1 catalytic subunit%2C transcript variant X1	-
100576789	27.3997	17.4199	44.3631	72.5636	89.5277	73.7517	29.7276	78.6143	-1.38861	0.000682545	0.00566483	LOC100576789	NC_037638.1	1655933	1658950	+	2094	protein_coding	leucine-rich repeat protein SHOC-2%2C transcript variant X1	-
725685	157.548	194.885	145.033	336.973	263.968	267.101	165.822	289.347	-0.804811	0.000683316	0.00566605	LOC725685	NC_037647.1	4867736	4872179	+	3123	protein_coding	gamma-tubulin complex component 5%2C transcript variant X1	-
406077	299.113	266.742	290.067	128.229	175.363	188.366	285.307	163.986	0.798681	0.000683864	0.00566605	Antp	NC_037653.1	3881429	4037081	+	13463	protein_coding	homeotic protein antennapedia%2C transcript variant X3	-
100577638	909.899	1144.27	1097.13	1598.39	1635.49	1508.92	1050.43	1580.93	-0.589461	0.000686199	0.00568053	LOC100577638	NC_037640.1	3145209	3177198	-	4106	protein_coding	uncharacterized LOC100577638%2C transcript variant X2	-
410022	11664.3	10780.7	8966.47	4064.55	5860.83	7256.57	10470.5	5727.32	0.870358	0.000687886	0.00568963	LOC410022	NC_037638.1	15726344	15729053	+	1747	protein_coding	mitochondrial-processing peptidase subunit beta	-
408478	2776.5	3769.23	2374.28	1238.55	1945.61	790.34	2973.34	1324.83	1.16604	0.000690249	0.00570429	LOC408478	NC_037651.1	9291450	9302973	+	4026	protein_coding	facilitated trehalose transporter Tret1%2C transcript variant X1	Sugar_tr
412678	2914.64	3051.75	2475.8	1238.55	2034.22	1567.72	2814.07	1613.5	0.802199	0.000691298	0.00570808	LOC412678	NC_037639.1	6943729	6946494	+	1540	protein_coding	putative tricarboxylate transport protein%2C mitochondrial	Mito_carr
726676	107.316	97.987	108.348	53.6772	58.1468	55.8121	104.55	55.8787	0.904089	0.000692935	0.00571672	cad	NC_037638.1	7941395	7951326	-	1077	protein_coding	homeotic protein caudal	Homeobox
726095	21.6914	33.7511	11.9439	72.5636	87.6817	45.8457	22.4621	68.697	-1.62703	0.000697566	0.00575001	LOC726095	NC_037652.1	6204770	6207174	+	1656	protein_coding	galactoside 2-alpha-L-fucosyltransferase 2	-
724164	784.317	874.262	834.368	417.489	383.954	617.92	830.982	473.121	0.813009	0.000699839	0.00576384	LOC724164	NC_037640.1	1869787	1870761	+	831	protein_coding	39S ribosomal protein L30%2C mitochondrial	-
408750	748.925	777.364	1263.5	469.178	538.089	507.292	929.928	504.853	0.882178	0.000702991	0.00578487	LOC408750	NC_037640.1	5284749	5287139	-	1632	protein_coding	pre-mRNA-processing factor 19	-
410459	696.409	524.775	295.185	283.296	205.821	149.497	505.456	212.871	1.24647	0.000706434	0.00580826	LOC410459	NC_037650.1	6601727	6603603	+	1209	protein_coding	cyclin-H	-
410355	647.318	547.639	706.397	355.86	423.641	414.604	633.785	398.035	0.671616	0.000708705	0.00581895	LOC410355	NC_037649.1	2054609	2056686	+	1319	protein_coding	translation initiation factor eIF-2B subunit beta	-
725718	10143.6	12114.5	11496	7742.43	7644.92	8125.65	11251.4	7837.67	0.521635	0.000708938	0.00581895	LOC725718	NC_037639.1	13316266	13321732	+	1471	protein_coding	cofilin/actin-depolymerizing factor homolog	Cofilin_ADF
406093	1478.44	524.775	256.794	143.139	49.8401	18.9363	753.337	70.6385	3.41476	0.000711221	0.00583274	LOC406093	NC_037643.1	15024551	15025504	+	349	protein_coding	apisimin	-
100577430	66.216	100.165	39.2443	275.344	150.443	132.554	68.5416	186.114	-1.44605	0.000713294	0.00584135	LOC100577430	NC_037651.1	3035200	3038713	+	3071	protein_coding	uncharacterized LOC100577430	-
726888	98.1823	93.632	70.8104	178.924	192.9	133.55	87.5416	168.458	-0.949751	0.000713479	0.00584135	LOC726888	NC_037653.1	1467971	1473423	-	3393	protein_coding	codanin-1%2C transcript variant X2	-
409699	2439.72	2783.92	3585.73	1720.65	1617.04	1986.31	2936.46	1774.67	0.726883	0.000715192	0.00585041	LOC409699	NC_037647.1	5337866	5342906	+	1634	protein_coding	26S proteasome non-ATPase regulatory subunit 1-like	-
724455	175.815	181.82	169.774	291.248	281.504	260.124	175.803	277.626	-0.660048	0.000716071	0.00585265	LOC724455	NC_037638.1	6550365	6554904	-	2514	protein_coding	T-complex protein 11-like protein 1%2C transcript variant X3	-
412795	868.799	919.989	720.047	486.076	540.858	295.007	836.279	440.647	0.92364	0.000718892	0.00587075	LOC412795	NC_037652.1	8088731	8201178	-	8777	protein_coding	cadherin-99C%2C transcript variant X1	-
100578955	118.732	194.885	220.962	272.362	562.086	379.722	178.193	404.723	-1.18164	0.000724918	0.00591128	LOC100578955	NC_037641.1	2619808	2633341	-	6194	protein_coding	myosin-7%2C transcript variant X6	-
726668	303.68	364.729	435.953	755.456	688.532	516.262	368.121	653.417	-0.826323	0.000725078	0.00591128	LOC726668	NC_037647.1	9825578	9836762	+	2258	protein_coding	PDZ and LIM domain protein 3%2C transcript variant X5	-
100577833	1159.92	654.336	830.955	356.854	386.723	575.064	881.737	439.547	1.00423	0.00072761	0.00592693	LOC100577833	NC_037638.1	15181107	15182799	+	1083	protein_coding	histone H1.2	-
107964762	389.304	458.362	615.112	256.458	248.278	97.6712	487.592	200.802	1.28018	0.000730667	0.00593572	LOC107964762	NC_037644.1	7407877	7411198	-	3322	protein_coding	transcription activator MSS11	-
411714	623.343	533.485	481.169	914.5	798.365	833.195	545.999	848.687	-0.637446	0.000730855	0.00593572	LOC411714	NC_037653.1	7145875	7151498	-	3575	protein_coding	uncharacterized protein C05D11.1%2C transcript variant X1	-
409294	18481.1	18496.7	17967.1	10987.9	12718.5	13844.4	18314.9	12516.9	0.549133	0.000731026	0.00593572	LOC409294	NC_037651.1	5387004	5388561	-	610	protein_coding	60S ribosomal protein L23	-
726923	262.581	326.623	360.877	157.055	138.445	216.272	316.694	170.591	0.89461	0.000731145	0.00593572	LOC726923	NC_037648.1	408426	414912	-	950	protein_coding	DNA polymerase epsilon subunit 3%2C transcript variant X3	-
102656541	195.223	198.152	159.537	321.069	275.967	306.967	184.304	301.334	-0.711744	0.000741111	0.00601158	LOC102656541	NC_037645.1	11775507	11778847	-	1834	protein_coding	uncharacterized LOC102656541%2C transcript variant X1	-
100577958	116.449	133.916	122.852	276.338	221.512	180.393	124.405	226.081	-0.861724	0.000746025	0.00604637	LOC100577958	NC_037643.1	15340314	15347536	-	4952	protein_coding	putative uncharacterized protein DDB_G0282133%2C transcript variant X2	-
552039	77.6325	91.4546	75.076	215.703	161.519	120.594	81.3877	165.939	-1.02908	0.000751304	0.00608405	LOC552039	NC_037638.1	11160361	11161958	-	1344	protein_coding	uncharacterized LOC552039	-
409870	10522.6	9987.05	7346.36	3539.71	3381.75	6640.65	9285.35	4520.7	1.0384	0.000774743	0.00626861	LOC409870	NC_037648.1	15516698	15518772	+	1405	protein_coding	minor histocompatibility antigen H13	-
411510	481.778	349.487	451.309	267.392	240.894	270.091	427.525	259.459	0.721015	0.000778892	0.00629691	LOC411510	NC_037649.1	8585427	8587177	-	1234	protein_coding	DNA-directed RNA polymerases I and III subunit RPAC1	RNA_pol_A_bac
551339	216.914	226.459	217.55	352.878	328.576	329.89	220.308	337.114	-0.613804	0.000783832	0.00633155	LOC551339	NC_037642.1	130174	131715	-	1239	protein_coding	WD repeat domain-containing protein 83	-
724239	53.6578	436.587	88.7262	26.8386	46.1483	48.8356	192.99	40.6075	2.24767	0.000787917	0.00635924	LOC724239	NC_037638.1	22720414	22725817	+	1959	protein_coding	kynurenine/alpha-aminoadipate aminotransferase%2C mitochondrial	Aminotran_1_2
413649	114.165	154.602	195.368	65.6054	91.3736	66.7752	154.712	74.5847	1.05469	0.000790022	0.00636545	LOC413649	NC_037638.1	14997727	14999541	+	1404	protein_coding	rRNA-processing protein FCF1 homolog	-
410348	736.367	727.281	815.599	560.628	470.712	472.41	759.749	501.25	0.600693	0.000790134	0.00636545	LOC410348	NC_037648.1	13290858	13299843	-	4481	protein_coding	katanin p80 WD40 repeat-containing subunit B1%2C transcript variant X2	-
100577159	267.147	185.087	128.824	415.501	346.112	401.648	193.686	387.754	-1.00502	0.000790661	0.00636545	LOC100577159	NC_037644.1	12970068	12997294	-	4528	protein_coding	protein PFC0760c%2C transcript variant X3	-
726120	2854.14	3290.19	2678.85	1432.38	1777.63	2137.8	2941.06	1782.61	0.722256	0.000793416	0.00638231	LOC726120	NC_037647.1	8325656	8326502	+	438	protein_coding	ATP synthase-coupling factor 6%2C mitochondrial	-
408956	35.3913	25.0411	25.5941	99.4021	83.9899	44.849	28.6755	76.0803	-1.41274	0.000795551	0.00639417	nanos	NC_037645.1	1204681	1212052	-	5398	protein_coding	protein nanos%2C transcript variant X2	-
412950	86.7657	82.7446	71.6635	443.334	186.439	104.648	80.3913	244.807	-1.6074	0.00079647	0.00639624	LOC412950	NC_037645.1	12514408	12518219	-	2797	protein_coding	nucleoporin GLE1%2C transcript variant X1	-
409376	223.764	177.465	260.207	503.969	415.334	315.937	220.479	411.747	-0.899416	0.000799341	0.00641397	Y-f	NC_037653.1	7211382	7214844	+	1434	protein_coding	yellow-f	-
726548	278.564	263.476	263.619	472.16	472.558	358.792	268.553	434.504	-0.694763	0.0008027	0.00643121	LOC726548	NC_037652.1	7819716	7829174	-	5202	protein_coding	regulator of G-protein signaling loco%2C transcript variant X3	RGS
102654211	6.84993	74.0346	60.5727	1.98804	6.46076	10.9631	47.1524	6.47063	2.86805	0.000803632	0.00643121	LOC102654211	NC_037649.1	5153582	5163939	-	1438	protein_coding	acyl-CoA Delta(11) desaturase%2C transcript variant X2	-
724241	327.655	332.067	364.289	146.121	158.75	247.168	341.337	184.013	0.892432	0.000804364	0.00643121	LOC724241	NC_037647.1	7068054	7068998	-	526	protein_coding	N-alpha-acetyltransferase 38-B%2C NatC auxiliary subunit	LSM
725290	5244.76	3801.9	3631.8	2276.31	2950.72	2088.97	4226.15	2438.67	0.793048	0.000804559	0.00643121	LOC725290	NC_037650.1	3734878	3756655	+	9268	protein_coding	transcription factor CP2-like protein 1%2C transcript variant X5	CP2
409015	9487.15	8370.27	8336.85	4750.43	5749.15	6452.28	8731.42	5650.62	0.627771	0.000804816	0.00643121	LOC409015	NC_037646.1	8365846	8372240	+	2134	protein_coding	probable elongation factor 1-delta%2C transcript variant X1	-
551296	759.2	749.056	1173.06	445.322	574.085	464.437	893.773	494.614	0.854313	0.000805802	0.00643377	LOC551296	NC_037645.1	10470187	10472431	-	1601	protein_coding	UPF0160 protein MYG1%2C mitochondrial%2C transcript variant X2	-
409103	1215.86	1223.75	1202.92	764.402	886.97	869.075	1214.18	840.149	0.531091	0.000810402	0.00646516	LOC409103	NC_037638.1	10871906	10874075	-	1739	protein_coding	protoheme IX farnesyltransferase%2C mitochondrial	UbiA
412034	237.464	295.05	267.032	186.876	121.831	131.557	266.515	146.755	0.861839	0.000813675	0.00648593	LOC412034	NC_037647.1	10293652	10302012	-	3837	protein_coding	DNA helicase MCM8	MCM
725625	102.749	135.004	205.606	60.6353	75.6832	66.7752	147.786	67.6979	1.13013	0.000820235	0.00653283	LOC725625	NC_037639.1	6688745	6735060	-	7540	protein_coding	uncharacterized LOC725625	-
408675	1065.16	923.255	1236.2	617.287	539.935	767.417	1074.87	641.546	0.745236	0.000825054	0.0065658	LOC408675	NC_037639.1	14641367	14642910	-	1174	protein_coding	probable 39S ribosomal protein L24%2C mitochondrial	KOW
408859	275.139	142.626	89.5794	684.881	334.114	375.735	169.115	464.91	-1.46175	0.000827267	0.006578	LOC408859	NC_037642.1	12225065	12230588	+	2018	protein_coding	pyrroline-5-carboxylate reductase 2%2C transcript variant X1	F420_oxidored
552746	541.144	545.461	644.118	360.83	372.878	400.651	576.908	378.12	0.610646	0.000828499	0.00658238	LOC552746	NC_037648.1	15663488	15665533	-	1272	protein_coding	17-beta-hydroxysteroid dehydrogenase 13%2C transcript variant X2	adh_short
408354	4108.81	4763.26	5057.39	2567.56	3494.35	2496.6	4643.16	2852.83	0.702712	0.000829297	0.00658331	LOC408354	NC_037648.1	12447016	12496655	+	4913	protein_coding	nuclear factor of activated T-cells 5%2C transcript variant X2	RHD
novel.178	75.3492	128.472	76.7823	211.727	316.577	141.524	93.5345	223.276	-1.25751	0.000842199	0.00668025	-	NC_037642.1	10024939	10029726	+	3328	-	-	-
409780	851.674	889.504	1063.86	619.275	594.39	641.839	935.013	618.502	0.597145	0.000848481	0.00672456	LOC409780	NC_037638.1	3291485	3749589	-	7264	protein_coding	CUGBP Elav-like family member 2%2C transcript variant X2	RRM_1
411457	550.277	813.292	561.364	322.063	431.948	312.947	641.645	355.652	0.850504	0.000854847	0.00676946	LOC411457	NC_037648.1	14406508	14414597	+	3570	protein_coding	galactosylgalactosylxylosylprotein 3-beta-glucuronosyltransferase P%2C transcript variant X5	-
novel.434	173.531	80.5671	180.012	65.6054	63.6846	56.8088	144.703	62.0329	1.22353	0.000860107	0.00680035	-	NC_037650.1	11109432	11115102	-	3407	-	-	-
410990	398.437	356.02	437.659	254.469	239.971	268.098	397.372	254.179	0.646022	0.000860154	0.00680035	LOC410990	NC_037641.1	12088508	12090673	-	2166	protein_coding	nucleolar protein 9	-
novel.357	31.9663	43.5498	14.5033	0.994021	5.53779	8.96981	30.0065	5.16721	2.53119	0.000863039	0.00681758	-	NC_037648.1	13282936	13283890	+	864	-	-	-
550915	1656.54	1541.66	2010.84	652.078	675.611	1268.73	1736.35	865.473	1.00481	0.000868425	0.00685454	LOC550915	NC_037652.1	1546047	1552546	+	1764	protein_coding	sideroflexin-2	-
411505	230.614	218.838	195.368	452.28	363.648	298.994	214.94	371.641	-0.791307	0.000872277	0.00687932	LOC411505	NC_037648.1	14883659	14886164	-	1849	protein_coding	putative tRNA pseudouridine synthase Pus10%2C transcript variant X4	-
726295	16105.3	16587	15361.6	7997.9	9880.35	12073.4	16018	9983.87	0.682013	0.000875881	0.00689918	LOC726295	NC_037639.1	6975591	6976459	-	511	protein_coding	40S ribosomal protein S27%2C transcript variant X1	-
552421	383.596	535.662	592.077	844.918	1002.34	769.41	503.778	872.223	-0.790806	0.000876222	0.00689918	LOC552421	NC_037646.1	7849136	7863244	-	3938	protein_coding	glycogenin-1%2C transcript variant X6	Glyco_transf_8
100579015	159.832	121.939	104.083	232.601	245.509	210.292	128.618	229.467	-0.840019	0.000878139	0.00690865	LOC100579015	NC_037651.1	5085089	5087744	-	2138	protein_coding	leucine-rich repeat-containing protein 15%2C transcript variant X1	-
727113	150.698	150.247	156.977	233.595	247.355	242.185	152.641	241.045	-0.6585	0.000879421	0.00691311	LOC727113	NC_037642.1	8492367	8499083	-	5300	protein_coding	probable ATP-dependent RNA helicase spindle-E%2C transcript variant X4	Helicase_C
724369	20417.3	20228.9	18608.6	13460	14665	14502.2	19751.6	14209.1	0.475127	0.00088314	0.00692964	LOC724369	NC_037642.1	8841745	8842956	+	435	protein_coding	40S ribosomal protein S25	-
411488	401.862	657.602	458.988	723.648	1186.01	997.642	506.151	969.1	-0.937402	0.000884249	0.00692964	LOC411488	NC_037649.1	3984278	3994670	+	6395	protein_coding	glycogen debranching enzyme	-
408882	388.163	326.623	296.892	616.293	507.631	508.289	337.226	544.071	-0.691579	0.000884709	0.00692964	LOC408882	NC_037643.1	9758308	9763764	-	2155	protein_coding	septin-2%2C transcript variant X2	GTP_CDC
551135	152.982	153.513	146.74	275.344	243.663	220.259	151.078	246.422	-0.706512	0.000884999	0.00692964	LOC551135	NC_037645.1	7799536	7801892	-	1984	protein_coding	vacuolar protein sorting-associated protein 33B%2C transcript variant X1	Sec1
novel.122	42.2412	17.4199	1.70627	0	1.84593	0	20.4558	0.61531	5.00158	0.000885108	0.00692964	-	NC_037640.1	6526225	6526841	-	311	-	-	-
551125	16709.3	15056.3	14830.9	8621.15	10901.1	11220.2	15532.1	10247.5	0.599956	0.00088707	0.00693938	LOC551125	NC_037640.1	10171859	10173007	+	557	protein_coding	40S ribosomal protein S15Aa	-
102656166	123.299	157.868	113.467	221.667	209.513	261.121	131.545	230.767	-0.812964	0.000893893	0.00698592	LOC102656166	NC_037648.1	15803427	15807900	+	4254	protein_coding	uncharacterized protein MAL13P1.304	-
552010	341.355	267.831	338.695	213.715	178.132	180.393	315.96	190.747	0.728993	0.000894463	0.00698592	LOC552010	NC_037645.1	11927370	11930704	+	1683	protein_coding	60S ribosomal export protein NMD3	-
406094	16059.7	16965.9	20756	27964.8	28372	24875.3	17927.2	27070.7	-0.594536	0.000895272	0.00698659	CSP3	NC_037642.1	2779893	2781325	+	604	protein_coding	chemosensory protein 3	-
409765	336.788	361.463	366.849	229.619	248.278	210.292	355.033	229.396	0.630201	0.000908	0.0070802	LOC409765	NC_037648.1	16035887	16037620	+	1571	protein_coding	actin-related protein 6%2C transcript variant X1	Actin
724594	939.582	759.944	957.219	543.73	395.952	609.947	885.582	516.543	0.778354	0.000908849	0.00708111	LOC724594	NC_037651.1	8149838	8184090	+	4465	protein_coding	ADP-ribosylation factor-like protein 4C	Arf
100578875	121.015	132.827	94.6982	266.398	197.515	184.379	116.18	216.097	-0.898568	0.000915803	0.00712479	LOC100578875	NC_037643.1	13027352	13029518	-	2079	protein_coding	beta-1%2C4-mannosyl-glycoprotein 4-beta-N-acetylglucosaminyltransferase%2C transcript variant X3	-
413260	206.639	167.667	154.418	277.332	313.808	282.051	176.241	291.064	-0.727002	0.000915929	0.00712479	LOC413260	NC_037648.1	15035375	15039748	+	3444	protein_coding	neuroligin-4%2C Y-linked%2C transcript variant X2	-
726264	1573.2	1538.4	1649.11	963.207	1143.55	1151.13	1586.9	1085.96	0.54731	0.000920209	0.00714704	LOC726264	NC_037638.1	11701379	11703257	-	1260	protein_coding	mitochondrial carrier homolog 2%2C transcript variant X1	Mito_carr
552258	1472.73	1541.66	1842.78	848.894	1112.17	1094.32	1619.06	1018.46	0.669041	0.000920268	0.00714704	LOC552258	NC_037652.1	2847727	2856401	+	4228	protein_coding	hippocampus abundant transcript 1 protein%2C transcript variant X3	MFS_1
725621	7498.39	4825.32	7403.52	11536.6	9728.98	13012.2	6575.74	11425.9	-0.797036	0.000922574	0.0071592	LOC725621	NC_037651.1	5793132	5801004	-	5533	protein_coding	uncharacterized LOC725621	p450
411691	6468.61	8601.08	5724.55	11312	13258.4	10211.6	6931.42	11594	-0.74224	0.000926561	0.00718282	LOC411691	NC_037647.1	5959801	5968210	-	1571	protein_coding	phosphotriesterase-related protein%2C transcript variant X2	-
novel.148	0	0	0	2.98206	3.69186	22.9228	0	9.86559	-5.7149	0.000927103	0.00718282	-	NC_037641.1	196428	196996	-	569	-	-	-
550808	521.736	401.747	527.239	250.493	311.962	314.94	483.574	292.465	0.725764	0.000930577	0.00720396	LOC550808	NC_037640.1	8380017	8389702	-	2747	protein_coding	WD repeat-containing protein 75	-
100578557	57.0827	94.7208	25.5941	4.97011	17.5363	18.9363	59.1325	13.8142	2.09162	0.00093227	0.00721129	LOC100578557	NC_037641.1	3467018	3480468	-	3828	protein_coding	solute carrier family 46 member 3%2C transcript variant X2	MFS_1
724744	2630.37	3206.35	2759.04	1257.44	1378.91	2152.75	2865.26	1596.37	0.843924	0.000938554	0.0072541	LOC724744	NC_037642.1	12769087	12769978	-	636	protein_coding	28S ribosomal protein S14%2C mitochondrial	Ribosomal_S14
724704	1368.84	1106.16	2238.63	341.943	464.252	998.638	1571.21	601.611	1.38535	0.000939508	0.00725568	LOC724704	NC_037644.1	3533455	3613981	-	7941	protein_coding	cytoplasmic polyadenylation element-binding protein 2%2C transcript variant X1	-
413141	6937.83	3316.32	4019.98	1530.79	1201.7	3028.8	4758.04	1920.43	1.30894	0.000942211	0.00727074	LOC413141	NC_037641.1	11968229	11975606	-	2528	protein_coding	oxidative stress-induced growth inhibitor 2%2C transcript variant X2	-
408909	1923.69	2248.26	2014.26	943.326	1255.23	1496.96	2062.07	1231.84	0.743255	0.000943651	0.00727605	LOC408909	NC_037644.1	13626835	13628255	-	964	protein_coding	NADH-quinone oxidoreductase subunit B 2%2C transcript variant X1	-
409688	541.144	487.758	545.154	337.967	345.189	372.745	524.685	351.967	0.576431	0.000944578	0.00727739	LOC409688	NC_037653.1	1303168	1305494	+	1950	protein_coding	cleavage stimulation factor subunit 1	-
550978	736.367	532.396	602.315	385.68	381.185	408.625	623.693	391.83	0.670227	0.000947105	0.00729105	LOC550978	NC_037640.1	674021	675479	-	1087	protein_coding	non-structural maintenance of chromosomes element 3 homolog	MAGE
novel.144	13.6999	17.4199	11.0908	45.725	32.3038	40.8625	14.0702	39.6304	-1.50281	0.000948346	0.00729312	-	NC_037641.1	11264991	11266883	+	1827	-	-	-
408336	155.265	143.714	85.3137	301.188	245.509	217.269	128.098	254.655	-0.996302	0.000948882	0.00729312	LOC408336	NC_037648.1	219206	224011	+	3613	protein_coding	exonuclease mut-7 homolog%2C transcript variant X1	3_5_exonuc
726497	485.203	372.351	344.667	624.245	936.81	617.92	400.74	726.325	-0.85931	0.000964236	0.00740524	LOC726497	NC_037642.1	9703446	9712115	-	7041	protein_coding	autophagy-related protein 2 homolog B%2C transcript variant X2	-
551751	296.83	266.742	301.157	200.792	134.753	169.43	288.243	168.325	0.777419	0.000966749	0.00741865	LOC551751	NC_037645.1	6745315	6747223	-	1158	protein_coding	gem-associated protein 2	-
409138	4.56662	9.7987	7.67823	40.7549	55.3779	11.9597	7.34785	36.0308	-2.29085	0.000971345	0.007448	LOC409138	NC_037638.1	14166383	14180925	+	7434	protein_coding	synaptotagmin 7%2C transcript variant X1	C2
102653614	141.565	154.602	201.34	85.4858	95.9884	93.6846	165.836	91.7196	0.857762	0.000973454	0.00745826	LOC102653614	NC_037638.1	24976696	25011066	-	3893	protein_coding	probable RNA methyltransferase CG11342%2C transcript variant X3	-
107965795	151.84	145.892	135.649	379.716	239.048	215.275	144.46	278.013	-0.945138	0.000975422	0.00745988	LOC107965795	NC_037648.1	4419527	4450562	-	2116	protein_coding	lactosylceramide 4-alpha-galactosyltransferase%2C transcript variant X4	Gly_transf_sug
551723	972.69	916.723	987.079	622.257	454.099	682.702	958.831	586.353	0.710002	0.000975848	0.00745988	LOC551723	NC_037640.1	568120	569258	+	637	protein_coding	peptidyl-prolyl cis-trans isomerase-like 3	Pro_isomerase
726816	801.441	634.738	964.045	367.788	500.247	503.306	800.075	457.114	0.808104	0.00097598	0.00745988	LOC726816	NC_037653.1	1629520	1631907	-	1590	protein_coding	ruvB-like 2	-
411307	1955.65	2112.16	1825.71	1052.67	1501.66	1028.54	1964.51	1194.29	0.717678	0.000977158	0.00746299	LOC411307	NC_037646.1	10893442	10895515	-	1579	protein_coding	mitochondrial enolase superfamily member 1	MR_MLE_N
409077	86.7657	29.3961	65.6915	165.008	167.98	120.594	60.6178	151.194	-1.31898	0.000982416	0.00749722	LOC409077	NC_037644.1	7814601	7825138	+	2929	protein_coding	aminopeptidase N	-
408777	136.999	111.052	156.977	545.718	217.82	230.225	135.009	331.254	-1.29338	0.000985112	0.00751186	LOC408777	NC_037641.1	12345474	12359114	+	6680	protein_coding	no mechanoreceptor potential C%2C transcript variant X1	Ion_trans
410427	1526.39	1540.57	1922.97	1107.34	1074.33	1145.15	1663.31	1108.94	0.585448	0.000989529	0.00753506	LOC410427	NC_037650.1	3880197	3958542	-	7466	protein_coding	serine/threonine-protein kinase 26%2C transcript variant X4	-
100577976	139.282	118.673	156.977	60.6353	65.5306	89.6981	138.311	71.9546	0.945469	0.000989712	0.00753506	LOC100577976	NC_037641.1	6766824	6767711	+	888	protein_coding	GSK3-beta interaction protein	-
411744	7032.59	7399.11	9110.65	4695.76	5293.21	5505.47	7847.45	5164.81	0.603612	0.000993002	0.00755416	LOC411744	NC_037646.1	11444728	11474409	+	9656	protein_coding	spectrin beta chain%2C transcript variant X1	CH
408332	281.989	227.548	202.193	364.806	407.951	387.695	237.243	386.817	-0.708107	0.000996243	0.00757286	LOC408332	NC_037648.1	16276028	16284502	-	5992	protein_coding	zinc finger protein 236-like%2C transcript variant X2	-
102655712	441.82	583.567	409.506	218.685	170.749	330.886	478.298	240.107	0.994415	0.00100114	0.00760409	LOC102655712	NC_037647.1	8116841	8125575	-	6398	protein_coding	chromatin modification-related protein eaf-1	-
409890	58629.7	54562.4	66180.4	22620	28931.3	44391.6	59790.8	31980.9	0.902718	0.0010029	0.00761152	LOC409890	NC_037653.1	5146775	5149619	-	1701	protein_coding	peptidyl-prolyl cis-trans isomerase	Pro_isomerase
551330	31661.5	28462	28542.5	18421.2	21584.5	21670.1	29555.3	20558.6	0.523663	0.00100446	0.00761734	LOC551330	NC_037639.1	13380761	13382153	-	863	protein_coding	40S ribosomal protein S3	-
410557	4446.74	4384.37	3591.71	2145.1	2746.75	2932.13	4140.94	2607.99	0.66686	0.001006	0.00762306	LOC410557	NC_037651.1	9962901	9964072	+	702	protein_coding	ATP synthase subunit d%2C mitochondrial	-
410295	348.205	329.89	380.499	175.942	240.894	227.235	352.864	214.69	0.717097	0.00100738	0.00762751	LOC410295	NC_037648.1	1461409	1463389	+	1624	protein_coding	queuine tRNA-ribosyltransferase accessory subunit 2%2C transcript variant X1	TGT
551828	726.092	787.162	958.073	527.825	567.624	482.376	823.776	525.942	0.648103	0.00100905	0.00763416	osp	NC_037640.1	5500727	5686185	+	11055	protein_coding	outspread	PH
724142	15666.9	16522.8	15150	8083.38	9409.63	12128.2	15779.9	9873.73	0.676418	0.00101708	0.00768661	LOC724142	NC_037649.1	5229118	5230423	-	797	protein_coding	60S ribosomal protein L24%2C transcript variant X1	-
408803	682.709	763.21	804.508	519.873	525.167	443.507	750.142	496.183	0.596712	0.00101757	0.00768661	LOC408803	NC_037641.1	9061799	9309120	-	6664	protein_coding	tensin-1%2C transcript variant X4	SH2
410815	2641.79	3838.91	4467.88	7212.62	6398.92	5564.27	3649.53	6391.94	-0.808341	0.0010213	0.00770076	TpnI	NC_037639.1	14369041	14397205	-	3796	protein_coding	troponin I%2C transcript variant X9	-
725042	150.698	205.773	122.852	440.351	288.888	252.151	159.774	327.13	-1.03581	0.00102144	0.00770076	LOC725042	NC_037638.1	21489258	21491314	+	1614	protein_coding	proline-rich protein PRCC%2C transcript variant X2	-
552075	3142.97	2791.54	2186.59	4546.65	4449.62	3888.91	2707.04	4295.06	-0.666297	0.00102183	0.00770076	LOC552075	NC_037639.1	9646498	9662959	+	3149	protein_coding	saccharopine dehydrogenase-like oxidoreductase	GTP_cyclohydroI
412627	271.714	250.411	330.164	171.966	174.44	176.406	284.096	174.271	0.707176	0.00102743	0.00773694	LOC412627	NC_037647.1	7744203	7745983	-	1296	protein_coding	cleavage and polyadenylation specificity factor subunit 4	zf-CCCH
410239	133.574	130.649	137.355	196.816	245.509	217.269	133.859	219.865	-0.715816	0.00103078	0.0077561	LOC410239	NC_037647.1	6321980	6326931	-	4089	protein_coding	trimethylguanosine synthase%2C transcript variant X2	-
107964502	162.115	146.981	183.424	76.5396	72.9143	111.624	164.173	87.0261	0.918407	0.00103198	0.00775913	LOC107964502	NC_037638.1	11124497	11125070	+	467	protein_coding	uncharacterized LOC107964502	-
409059	61.6493	74.0346	51.1882	153.079	122.754	99.6645	62.2907	125.166	-1.01123	0.00103529	0.00777794	LOC409059	NC_037645.1	1579341	1581992	-	1876	protein_coding	rabenosyn-5	FYVE
410857	1592.61	1898.77	2031.32	3189.81	2599.07	2682.97	1840.9	2823.95	-0.616947	0.00104704	0.00786011	LOC410857	NC_037639.1	11826715	11837150	+	922	protein_coding	protein lethal(2)essential for life	-
724534	3237.73	2960.3	2188.3	1342.92	1383.53	2004.25	2795.44	1576.9	0.825822	0.00104899	0.00786861	Slc35b1	NC_037638.1	14058518	14061060	-	2160	protein_coding	solute carrier family 35%2C member B1	-
724290	39.9579	46.816	43.51	69.5815	104.295	94.6813	43.428	89.5193	-1.04389	0.00105152	0.00788149	LOC724290	NC_037648.1	16082938	16087947	+	4039	protein_coding	uncharacterized LOC724290	-
408359	893.915	1191.09	1433.27	710.725	739.295	632.87	1172.76	694.297	0.75689	0.0010543	0.00789624	LOC408359	NC_037648.1	12885954	12905506	+	5319	protein_coding	MAGUK p55 subfamily member 6%2C transcript variant X3	PDZ
726247	108.457	68.5909	91.2856	264.41	239.048	116.607	89.4446	206.688	-1.20902	0.0010575	0.00791405	LOC726247	NC_037649.1	11405644	11466368	-	4167	protein_coding	protein vestigial%2C transcript variant X3	-
100576666	187.231	139.359	167.215	79.5217	108.91	71.7584	164.602	86.73	0.922463	0.00106081	0.00793268	LOC100576666	NC_037643.1	9032532	9048236	-	3900	protein_coding	proton channel OtopLc	-
413746	246.597	260.21	350.639	157.055	183.67	155.477	285.816	165.401	0.791083	0.00106255	0.00793959	LOC413746	NC_037643.1	13355761	13357848	-	963	protein_coding	adrenodoxin	Fer2
408284	4648.82	4145.94	6625.46	2592.41	3444.51	2842.43	5140.07	2959.78	0.796413	0.00106687	0.00796033	LOC408284	NC_037647.1	10211681	10213727	-	1491	protein_coding	mitochondrial import receptor subunit TOM40 homolog 1	-
413895	633.618	557.437	522.12	863.805	820.516	838.179	571.058	840.833	-0.559164	0.00106754	0.00796033	LOC413895	NC_037638.1	19587045	19592273	-	3908	protein_coding	bone morphogenetic protein receptor type-2%2C transcript variant X2	Pkinase_Tyr
409778	597.085	733.814	1203.78	441.345	433.794	442.51	844.892	439.217	0.944954	0.0010678	0.00796033	LOC409778	NC_037649.1	5021060	5135047	+	5323	protein_coding	storkhead-box protein 2%2C transcript variant X1	-
725816	762.625	734.903	475.197	1146.11	1223.85	1027.54	657.575	1132.5	-0.785638	0.00107362	0.00799754	LOC725816	NC_037638.1	4815800	4817252	+	1453	protein_coding	homocysteine S-methyltransferase YbgG	-
100577393	1562.92	1555.82	1610.72	992.033	1122.33	1181.02	1576.49	1098.46	0.521291	0.0010804	0.00804187	LOC100577393	NC_037643.1	3804323	3960476	-	8808	protein_coding	epidermal growth factor receptor-like%2C transcript variant X3	Pkinase_Tyr
100577408	490.911	395.214	261.913	243.535	157.827	117.604	382.68	172.989	1.14433	0.00108287	0.00804587	LOC100577408	NC_037645.1	5097232	5108923	+	2803	protein_coding	leukocyte elastase inhibitor%2C transcript variant X3	Serpin
410758	476.07	469.249	630.468	231.607	282.427	367.762	525.262	293.932	0.838694	0.00108306	0.00804587	LOC410758	NC_037638.1	2674336	3119466	+	10694	protein_coding	mRNA decay activator protein ZFP36L3%2C transcript variant X14	-
725961	1718.19	1565.61	1968.19	1008.93	1035.57	1306.6	1750.66	1117.03	0.648609	0.00108343	0.00804587	LOC725961	NC_037641.1	9054430	9055570	+	753	protein_coding	coiled-coil domain-containing protein 58	-
410805	359.621	570.502	511.029	741.54	1205.39	789.343	480.384	912.092	-0.924719	0.00108532	0.00805368	LOC410805	NC_037639.1	16060950	16070580	+	6188	protein_coding	open rectifier potassium channel protein 1%2C transcript variant X1	Ion_trans_2
725082	53.6578	50.0823	92.9919	32.8027	16.6134	22.9228	65.5773	24.113	1.45236	0.00108969	0.00807989	LOC725082	NC_037647.1	9150611	9158324	+	3292	protein_coding	uncharacterized LOC725082%2C transcript variant X2	-
413394	2898.66	2545.49	1996.34	1006.94	883.278	1797.95	2480.16	1229.39	1.01246	0.00109849	0.00813892	LOC413394	NC_037640.1	2328324	2330045	+	1113	protein_coding	vesicle-trafficking protein SEC22b-B	-
724188	17543.8	19598.5	13802	6194.74	4275.18	11937.8	16981.4	7469.24	1.18493	0.00110448	0.00817702	LOC724188	NC_037640.1	8045292	8046498	+	1045	protein_coding	protein transport protein Sec61 subunit beta	-
726018	430.404	433.32	606.58	292.242	311.039	285.041	490.101	296.107	0.728533	0.00110889	0.00820338	LOC726018	NC_037648.1	13987143	13990427	-	2158	protein_coding	replication factor C subunit 4-like	AAA
novel.19	52.5161	33.7511	49.4819	91.45	93.2195	88.7014	45.2497	91.1236	-1.00798	0.00111157	0.00821698	-	NC_037638.1	7977631	7979695	+	1909	-	-	-
726762	869.941	644.537	622.79	471.166	438.409	405.635	712.422	438.403	0.699617	0.00112094	0.00827987	LOC726762	NC_037644.1	657982	664929	+	2235	protein_coding	facilitated trehalose transporter Tret1	-
726722	1438.48	1653.8	1355.63	3163.97	2109.9	2175.68	1482.64	2483.18	-0.744128	0.00112382	0.00829484	LOC726722	NC_037638.1	11757086	11759744	+	2201	protein_coding	uncharacterized LOC726722	-
413562	1349.44	901.481	719.194	398.603	403.336	652.803	990.037	484.914	1.02936	0.00112499	0.0082971	LOC413562	NC_037638.1	16532591	16656619	+	9215	protein_coding	rho guanine nucleotide exchange factor 17%2C transcript variant X3	RhoGEF
552109	10730.4	10140.6	9919.42	6562.53	7115.14	7925.32	10263.5	7201	0.511226	0.00112939	0.00832323	LOC552109	NC_037652.1	3760564	3768104	+	4231	protein_coding	cytosol aminopeptidase%2C transcript variant X3	-
726789	14273	14226.6	13351.6	9533.66	10747	9947.52	13950.4	10076.1	0.469333	0.00113329	0.00834561	LOC726789	NC_037649.1	9162628	9163668	-	487	protein_coding	40S ribosomal protein S26	-
100577363	424.695	617.318	488.847	205.762	302.733	329.89	510.287	279.462	0.868457	0.00113638	0.008362	LOC100577363	NC_037645.1	12643483	12656207	+	1913	protein_coding	uncharacterized LOC100577363%2C transcript variant X2	-
725352	542.286	617.318	802.802	413.513	387.646	400.651	654.135	400.603	0.708859	0.00114107	0.00839015	LOC725352	NC_037648.1	15935398	15936256	-	626	protein_coding	U6 snRNA-associated Sm-like protein LSm7%2C transcript variant X1	LSM
100579061	57.0827	81.6559	63.1321	132.205	119.063	121.591	67.2902	124.286	-0.885881	0.00116537	0.00856226	LOC100579061	NC_037643.1	16780230	16784615	-	3316	protein_coding	MATH and LRR domain-containing protein PFE0570w%2C transcript variant X4	-
411538	834.549	893.859	973.429	646.114	623.925	530.215	900.613	600.085	0.586163	0.00116856	0.00857919	LOC411538	NC_037649.1	3072579	3074233	-	1495	protein_coding	pre-mRNA-splicing factor RBM22	RRM_1
412667	657.593	347.31	333.576	249.499	173.518	218.265	446.16	213.761	1.06075	0.00116955	0.00857996	LOC412667	NC_037640.1	1080559	1269299	-	4997	protein_coding	proto-oncogene tyrosine-protein kinase receptor Ret%2C transcript variant X4	Pkinase_Tyr
552244	1892.86	1351.13	1809.5	698.797	790.981	1228.86	1684.5	906.214	0.89455	0.00117228	0.00859347	LOC552244	NC_037643.1	15674499	15745022	+	4330	protein_coding	probable pathogenesis-related protein CaO19.6200%2C transcript variant X1	SCP
102654520	874.507	751.234	729.432	1151.08	1081.72	1265.74	785.058	1166.18	-0.571434	0.00117561	0.00861138	LOC102654520	NC_037653.1	7183150	7187898	-	4451	protein_coding	putative uncharacterized protein DDB_G0282133	-
551992	1718.19	1497.02	2653.26	871.757	1205.39	1099.3	1956.16	1058.82	0.885902	0.00117739	0.00861788	LOC551992	NC_037639.1	9667044	9669172	-	1191	protein_coding	rRNA 2'-O-methyltransferase fibrillarin%2C transcript variant X1	-
100577174	307.105	239.524	341.255	152.085	196.592	166.44	295.961	171.706	0.786155	0.00117922	0.00861827	LOC100577174	NC_037640.1	4705547	4770825	-	8682	protein_coding	ras-responsive element-binding protein 1%2C transcript variant X2	-
552371	860.807	812.204	719.194	1199.78	1218.31	1085.35	797.402	1167.81	-0.551285	0.00117923	0.00861827	LOC552371	NC_037638.1	11592017	11603963	-	2733	protein_coding	ATP-binding cassette sub-family G member 4%2C transcript variant X4	ABC2_membrane
724160	594.802	596.632	692.747	1189.84	1351.22	781.37	628.06	1107.48	-0.818011	0.00118055	0.00862139	LOC724160	NC_037652.1	7277946	7282236	+	3494	protein_coding	uncharacterized LOC724160%2C transcript variant X2	-
409821	1230.7	1781.19	2743.69	3134.15	3990.9	4545.7	1918.53	3890.25	-1.01944	0.00118157	0.00862235	LOC409821	NC_037639.1	15692317	15766954	+	29780	protein_coding	twitchin%2C transcript variant X3	Pkinase
552559	399.579	418.078	517.854	300.194	258.43	283.047	445.17	280.557	0.667959	0.00118274	0.00862435	LOC552559	NC_037642.1	11952748	11953895	-	732	protein_coding	probable small nuclear ribonucleoprotein Sm D1	LSM
100578041	2983.14	4339.74	2538.08	1991.02	1841.32	1046.48	3286.99	1626.27	1.01505	0.00118772	0.00865416	LOC100578041	NC_037643.1	5527020	5529783	-	1462	protein_coding	uncharacterized LOC100578041%2C transcript variant X1	-
100577308	17.1248	20.6861	23.8878	49.7011	53.532	44.849	20.5663	49.3607	-1.2547	0.00118978	0.0086626	LOC100577308	NC_037647.1	9505063	9507905	+	2036	protein_coding	dystrotelin%2C transcript variant X1	ZZ
413197	637.043	985.314	1180.74	1694.81	1663.18	1623.53	934.366	1660.51	-0.82871	0.00120624	0.00877127	LOC413197	NC_037645.1	12466659	12490251	+	3567	protein_coding	G protein-coupled receptor kinase 1%2C transcript variant X5	Pkinase
410379	992.098	1196.53	1190.98	616.293	802.98	756.454	1126.54	725.242	0.635487	0.00120652	0.00877127	LOC410379	NC_037649.1	11131317	11160765	-	8232	protein_coding	uncharacterized LOC410379	-
724439	887.066	733.814	672.272	1185.87	1166.63	2863.36	764.384	1738.62	-1.18574	0.0012107	0.00879505	LOC724439	NC_037645.1	12387152	12393402	+	3965	protein_coding	uncharacterized LOC724439	DUF229
409085	188.373	236.258	214.137	336.973	335.959	321.916	212.923	331.616	-0.638673	0.00121418	0.00881373	LOC409085	NC_037646.1	7696344	7700053	+	2092	protein_coding	guanine nucleotide exchange factor for Rab-3A%2C transcript variant X1	-
409613	6892.17	5795.39	5214.37	4078.47	3690.94	4160	5967.31	3976.47	0.58549	0.00121915	0.00883598	LOC409613	NC_037652.1	8203953	8206193	+	1377	protein_coding	GTP-binding protein SAR1%2C transcript variant X4	Arf
412328	952.14	880.794	944.422	504.963	582.391	700.642	925.786	595.999	0.635491	0.00121917	0.00883598	LOC412328	NC_037647.1	10322892	10323766	-	698	protein_coding	NADH dehydrogenase [ubiquinone] iron-sulfur protein 6%2C mitochondrial	-
725563	280.847	316.825	247.41	475.142	483.634	390.685	281.694	449.82	-0.676946	0.00121998	0.00883598	LOC725563	NC_037646.1	1680801	1689348	-	4749	protein_coding	uncharacterized LOC725563	I-set
552051	7692.47	6884.13	5599.14	3483.05	3576.49	4998.18	6725.25	4019.24	0.742602	0.00122103	0.00883696	LOC552051	NC_037645.1	7278691	7281629	+	1891	protein_coding	dolichyl-diphosphooligosaccharide--protein glycosyltransferase 48 kDa subunit	-
410891	448.67	242.79	325.898	169.978	133.83	208.299	339.12	170.702	0.990404	0.00122701	0.00887358	LOC410891	NC_037639.1	6595967	6607710	-	5483	protein_coding	protein dispatched	-
726672	4324.59	1702.8	2689.94	1696.79	1229.39	933.856	2905.77	1286.68	1.1752	0.00124237	0.00897794	LOC726672	NC_037643.1	2674934	2676864	+	1931	protein_coding	uncharacterized LOC726672	-
726204	2758.24	2463.83	2119.19	1610.31	1585.65	979.702	2447.09	1391.89	0.813773	0.00124494	0.0089898	LOC726204	NC_037649.1	11340007	11374637	-	3830	protein_coding	transcription factor cwo%2C transcript variant X2	HLH
409881	5548.44	6720.82	8399.98	12328.8	11550	9836.89	6889.75	11238.6	-0.705814	0.00124918	0.0090137	LOC409881	NC_037649.1	883192	886897	-	1152	protein_coding	myosin regulatory light chain 2	-
412064	409.854	484.491	469.225	285.284	283.35	324.906	454.524	297.847	0.610547	0.00125064	0.00901747	LOC412064	NC_037653.1	2560015	2561888	-	1271	protein_coding	probable U2 small nuclear ribonucleoprotein A'%2C transcript variant X2	-
550651	25068.4	26332.4	25006.3	15410.3	20110.5	15814.8	25469	17111.9	0.573729	0.00125367	0.00903256	LOC550651	NC_037647.1	9420650	9422958	+	961	protein_coding	40S ribosomal protein S4	Ribosomal_S4e
408352	1795.82	1716.95	1684.95	1120.26	1168.47	1335.5	1732.57	1208.08	0.520129	0.00126092	0.00907803	LOC408352	NC_037648.1	12170298	12171881	+	1055	protein_coding	elongation factor Ts%2C mitochondrial	-
408626	1358.57	1170.4	1367.58	674.941	869.434	934.853	1298.85	826.409	0.652367	0.00126253	0.00908287	LOC408626	NC_037638.1	1154365	1171005	+	2554	protein_coding	poly(A)-specific ribonuclease PARN%2C transcript variant X1	CAF1
100577521	11.4165	2.17749	1.70627	20.8744	34.1497	25.9128	5.1001	26.979	-2.44849	0.00127073	0.0091351	LOC100577521	NC_037638.1	14873362	14880482	-	5589	protein_coding	uncharacterized LOC100577521	-
727593	794.592	973.338	446.191	3061.59	2362.79	781.37	738.04	2068.58	-1.4873	0.00128974	0.00926488	LOC727593	NC_037648.1	10461904	10466548	+	1760	protein_coding	UDP-glucuronosyltransferase 2C1	UDPGT
406108	9892.44	8773.1	5470.31	4641.09	4900.95	4053.36	8045.28	4531.8	0.827937	0.00129732	0.00930855	Tspan6	NC_037649.1	7357756	7366851	+	1763	protein_coding	tetraspanin 6	Tetraspannin
725379	51.3745	33.7511	49.4819	145.127	88.6047	76.7417	44.8692	103.491	-1.20351	0.00129775	0.00930855	LOC725379	NC_037652.1	2803894	2805732	+	1583	protein_coding	uncharacterized protein C3orf18 homolog%2C transcript variant X2	-
410511	218.056	191.619	174.04	304.171	346.112	285.041	194.572	311.774	-0.682919	0.00130575	0.00935363	LOC410511	NC_037651.1	7717141	7721756	-	3408	protein_coding	protein CLEC16A homolog%2C transcript variant X3	-
552097	901.907	938.498	1020.35	411.525	406.105	727.551	953.586	515.06	0.889071	0.0013063	0.00935363	LOC552097	NC_037647.1	10214141	10215402	-	750	protein_coding	39S ribosomal protein L14%2C mitochondrial	-
409137	15.9832	40.2836	44.3631	76.5396	69.2224	152.487	33.5433	99.4163	-1.55851	0.00130789	0.00935363	LOC409137	NC_037652.1	2636974	2669202	-	6847	protein_coding	MAP kinase-activating death domain protein%2C transcript variant X4	DENN
724462	12.5582	15.2424	29.0067	0.994021	5.53779	1.99329	18.9358	2.8417	2.72856	0.00130874	0.00935363	LOC724462	NC_037649.1	797287	805514	+	3064	protein_coding	uncharacterized LOC724462	-
408547	109.599	45.7273	15.3565	13.9163	13.8445	8.96981	56.8942	12.2435	2.20911	0.00130887	0.00935363	LOC408547	NC_037652.1	2870207	2971595	+	4235	protein_coding	toxin 3FTx-Lei1	-
725895	325.372	210.128	171.48	358.842	505.785	525.232	235.66	463.286	-0.977844	0.00131272	0.00937419	LOC725895	NC_037640.1	10652883	10671386	+	12516	protein_coding	multiple EGF-like-domains 8%2C transcript variant X2	CUB
727578	12.5582	19.5974	17.9159	52.6831	51.6861	31.8926	16.6905	45.4206	-1.43996	0.00132194	0.00943306	LOC727578	NC_037650.1	1052829	1075434	-	1323	protein_coding	uncharacterized LOC727578%2C transcript variant X2	-
727237	2620.1	3453.5	3695.79	1010.92	1852.39	2108.9	3256.46	1657.4	0.974439	0.0013245	0.00944439	LOC727237	NC_037649.1	2451558	2485634	-	1880	protein_coding	carbonic anhydrase 2	-
410809	627.91	771.92	900.059	367.788	431.025	543.172	766.63	447.328	0.778033	0.00132713	0.00945618	LOC410809	NC_037639.1	15506104	15509937	+	2482	protein_coding	protein pygopus	PHD
551353	12819.6	10435.6	6450.57	4695.76	2860.27	6206.11	9901.94	4587.38	1.11002	0.00132886	0.00946149	LOC551353	NC_037647.1	248511	250355	+	1255	protein_coding	translocon-associated protein subunit alpha	-
552485	1809.52	1420.81	1907.61	1033.78	1196.16	1117.24	1712.65	1115.73	0.618414	0.00133416	0.00949224	LOC552485	NC_037651.1	8413989	8417139	-	2083	protein_coding	glycylpeptide N-tetradecanoyltransferase 1	-
409550	4409.07	3513.38	3677.87	2410.5	2811.35	2609.22	3866.77	2610.36	0.566733	0.00133645	0.00950156	LOC409550	NC_037652.1	9296545	9299331	-	2046	protein_coding	eukaryotic translation initiation factor 3 subunit D	-
724489	273.997	378.883	304.57	182.9	171.672	216.272	319.15	190.281	0.746427	0.00134079	0.00952543	LOC724489	NC_037640.1	3235887	3236911	+	473	protein_coding	ubiquitin-like protein 5%2C transcript variant X2	-
411564	1694.22	1842.16	488.847	727.624	229.818	297	1341.74	418.147	1.6819	0.0013434	0.00953694	LOC411564	NC_037640.1	3127999	3137002	+	3063	protein_coding	nose resistant to fluoxetine protein 6%2C transcript variant X2	-
406097	558.269	516.065	504.204	872.751	727.297	740.507	526.179	780.185	-0.568653	0.00134579	0.00954692	LOC406097	NC_037648.1	10612417	10617543	-	3487	protein_coding	integrin beta-PS%2C transcript variant X2	EGF_2
102654737	815.141	703.329	737.963	488.064	529.782	532.209	752.145	516.685	0.541369	0.00135152	0.00958051	LOC102654737	NC_037652.1	8209961	8211902	+	1308	protein_coding	peptide deformylase%2C mitochondrial	Pep_deformylase
102656444	20.5498	42.461	30.7129	79.5217	61.8387	75.745	31.2412	72.3685	-1.20937	0.00135638	0.00960792	LOC102656444	NC_037641.1	9937937	9942351	+	2970	protein_coding	protein dopey homolog PFC0245c	-
410127	875.649	865.552	818.158	1755.44	998.649	2085.98	853.12	1613.36	-0.919209	0.00135972	0.00961707	LOC410127	NC_037639.1	6292742	6329045	+	6860	protein_coding	rho guanine nucleotide exchange factor 11%2C transcript variant X1	RhoGEF
725070	141.565	161.134	211.578	321.069	266.737	296.004	171.426	294.603	-0.776767	0.00136057	0.00961707	LOC725070	NC_037639.1	15251786	15258223	+	2491	protein_coding	DNA fragmentation factor subunit alpha	-
725295	125.582	121.939	69.1041	209.739	187.362	211.289	105.542	202.796	-0.948459	0.00136065	0.00961707	LOC725295	NC_037639.1	4568807	4571761	+	2262	protein_coding	GRIP and coiled-coil domain-containing protein 1	-
724380	57.0827	84.9221	69.1041	149.103	112.602	136.54	70.3696	132.748	-0.91438	0.00136608	0.00964837	LOC724380	NC_037652.1	9274364	9276409	+	1654	protein_coding	protein phosphatase 1 regulatory subunit 21	-
408364	39.9579	178.554	83.6074	19.8804	42.4564	23.9195	100.706	28.7521	1.80585	0.00136853	0.00965861	LOC408364	NC_037648.1	12975188	12988996	-	1392	protein_coding	uncharacterized LOC408364%2C transcript variant X1	-
724225	4.56662	6.53247	6.82509	28.8266	26.766	15.9463	5.97473	23.8463	-1.98686	0.00137087	0.00966809	LOC724225	NC_037645.1	12243859	12248389	-	1615	protein_coding	sex peptide receptor-like%2C transcript variant X2	-
552255	3472.91	2752.35	4362.94	1795.2	1329.07	2462.71	3529.4	1862.33	0.922536	0.00137532	0.00968725	Br-c	NC_037650.1	3298951	3357708	-	16159	protein_coding	broad-complex%2C transcript variant X12	-
413313	529.728	451.829	752.467	334.985	315.654	348.826	578.008	333.155	0.796447	0.00137559	0.00968725	LOC413313	NC_037640.1	5431442	5432786	+	1248	protein_coding	exosome complex component RRP40	-
100642169	108.457	29.3961	18.769	14.9103	1.84593	8.96981	52.2074	8.57535	2.60755	0.00138454	0.00974316	Or51	NC_037639.1	10121395	10123538	+	1649	protein_coding	odorant receptor 51%2C transcript variant X1	-
552727	1820.94	1611.34	2330.77	957.243	1394.6	1023.55	1921.02	1125.13	0.771917	0.00139291	0.00979498	LOC552727	NC_037641.1	12710100	12712753	+	982	protein_coding	mitochondrial import inner membrane translocase subunit Tim23%2C transcript variant X2	-
107965485	76.4908	141.537	94.6982	48.707	47.0712	51.8255	104.242	49.2013	1.08305	0.00139497	0.00980231	LOC107965485	NC_037651.1	9792960	9801921	-	8701	protein_coding	uncharacterized LOC107965485	-
413551	2052.69	2199.26	1352.22	1278.31	979.266	823.229	1868.06	1026.94	0.862873	0.00139726	0.00980773	LOC413551	NC_037638.1	25243083	25250202	+	2048	protein_coding	mitochondrial coenzyme A transporter SLC25A42%2C transcript variant X1	Mito_carr
412550	412.137	366.907	318.22	734.582	566.701	515.266	365.755	605.516	-0.728496	0.00139777	0.00980773	LOC412550	NC_037642.1	13829845	13832367	-	1819	protein_coding	E3 ubiquitin-protein ligase RNF34%2C transcript variant X3	-
726812	470.362	432.232	439.365	335.979	255.661	263.114	447.32	284.918	0.650898	0.00139938	0.00981112	LOC726812	NC_037639.1	2841257	2843970	+	1916	protein_coding	RNA polymerase I-specific transcription initiation factor RRN3	RRN3
552610	6083.88	5857.45	5261.29	1808.12	2446.78	4278.6	5734.21	2844.5	1.01142	0.00140028	0.00981112	LOC552610	NC_037653.1	5218063	5219294	-	586	protein_coding	cytochrome c oxidase subunit 5B%2C mitochondrial	-
100576829	63.9327	70.7684	76.7823	137.175	116.294	121.591	70.4945	125.02	-0.822654	0.00141288	0.00988724	LOC100576829	NC_037639.1	2077330	2081869	-	3314	protein_coding	serine/arginine repetitive matrix protein 2%2C transcript variant X1	-
409022	513.745	473.604	509.323	262.422	311.962	369.755	498.89	314.713	0.664844	0.00141337	0.00988724	LOC409022	NC_037646.1	5540266	5547250	-	1655	protein_coding	fruitless	BTB
408372	1053.75	1218.31	2005.72	709.731	718.067	864.091	1425.93	763.963	0.90102	0.00141422	0.00988724	LOC408372	NC_037649.1	1709289	2029038	+	5433	protein_coding	poly(rC)-binding protein 3%2C transcript variant X2	KH_1
102655329	26421.3	30187.6	36550.1	18743.3	21337.1	21071.1	31053	20383.8	0.607335	0.00142182	0.00993324	LOC102655329	NC_037647.1	10017425	10036094	-	4922	protein_coding	14-3-3 protein zeta%2C transcript variant X5	-
726163	401.862	353.842	271.297	2071.54	737.449	373.742	342.334	1060.91	-1.63221	0.00142354	0.00993805	LOC726163	NC_037643.1	17077720	17079524	-	1588	protein_coding	methyltransferase-like protein 5%2C transcript variant X2	-
410782	365.329	243.879	289.213	445.322	562.086	494.336	299.474	500.581	-0.742185	0.0014365	0.0100213	LOC410782	NC_037638.1	24108086	24117782	-	4304	protein_coding	huntingtin-interacting protein 1%2C transcript variant X2	-
413666	637.043	629.294	957.219	441.345	455.022	429.554	741.186	441.974	0.747074	0.00145452	0.0101335	LOC413666	NC_037648.1	11157983	11165366	+	3703	protein_coding	peroxisome biogenesis factor 1%2C transcript variant X1	AAA
102654841	10.2749	16.3312	9.3845	0	0	1.99329	11.9969	0.66443	4.20068	0.00145468	0.0101335	LOC102654841	NC_037644.1	8692263	8695056	-	1941	protein_coding	uncharacterized LOC102654841	-
100576879	178.098	187.264	184.278	267.392	320.269	271.087	183.213	286.249	-0.644016	0.00145984	0.0101621	LOC100576879	NC_037650.1	8725249	8736093	+	5148	protein_coding	GATOR complex protein DEPDC5%2C transcript variant X1	-
413146	203.214	189.442	199.634	297.212	294.426	301.983	197.43	297.874	-0.593191	0.00146155	0.0101667	LOC413146	NC_037639.1	4383128	4387376	-	3752	protein_coding	regulator of nonsense transcripts 2	-
novel.504	23.9747	35.9286	196.221	18.8864	10.1526	20.9295	85.3749	16.6562	2.36486	0.00146415	0.0101703	-	NW_020555813.1	1289	2032	+	744	-	-	-
409883	1148.5	1216.13	1551	657.048	860.204	889.007	1305.21	802.086	0.702906	0.00146417	0.0101703	LOC409883	NC_037641.1	7860111	7864269	+	2562	protein_coding	splicing factor 3A subunit 1	ubiquitin
725266	1263.81	1489.4	1320.66	876.727	805.749	1027.54	1357.96	903.339	0.588229	0.00146828	0.0101915	LOC725266	NC_037641.1	5864597	5866495	-	594	protein_coding	oligosaccharyltransferase complex subunit ostc-A	-
550992	1318.61	1421.9	1330.04	1006.94	928.503	983.689	1356.85	973.045	0.479712	0.00147148	0.0102064	LOC550992	NC_037638.1	25087375	25088764	-	1098	protein_coding	thioredoxin reductase-like selenoprotein T homolog CG3887	-
409709	18102.1	3149.74	2026.2	1072.55	133.83	508.289	7759.34	571.556	3.76298	0.00148103	0.0102653	LOC409709	NC_037643.1	15037182	15039633	+	1670	protein_coding	putative glucosylceramidase 4	Glyco_hydro_30
724654	614.21	364.729	172.334	183.894	63.6846	140.527	383.758	129.369	1.5683	0.00148387	0.0102776	LOC724654	NC_037642.1	12759076	12760360	-	633	protein_coding	cytochrome b5	-
100576540	9797.68	11736.7	17683	7904.46	7385.57	7175.84	13072.4	7488.62	0.803833	0.00148882	0.0103045	LOC100576540	NC_037638.1	2301297	2304129	+	1857	protein_coding	vacuolar protein sorting-associated protein 27	-
727473	980.681	765.388	585.252	466.196	420.872	477.393	777.107	454.82	0.771889	0.00149048	0.0103086	LOC727473	NC_037649.1	2271943	2272721	-	582	protein_coding	signal recognition particle 19 kDa protein	SRP19
552618	45.6662	97.987	72.5166	185.882	143.983	130.561	72.0566	153.475	-1.08911	0.00149224	0.0103134	LOC552618	NC_037647.1	9850696	9855111	+	3581	protein_coding	uncharacterized LOC552618	-
726013	11247.6	11999.1	10555	7122.16	8713.72	7713.04	11267.2	7849.64	0.521375	0.00150928	0.0104237	LOC726013	NC_037645.1	3456318	3457139	+	553	protein_coding	40S ribosomal protein S20	Ribosomal_S10
409117	157.548	157.868	166.362	240.553	275.967	238.198	160.593	251.573	-0.647118	0.00151928	0.0104853	LOC409117	NC_037641.1	11901665	11906537	+	3068	protein_coding	vacuolar protein sorting-associated protein 16 homolog%2C transcript variant X2	-
724695	85.6241	108.874	83.6074	223.655	135.676	169.43	92.702	176.253	-0.927805	0.00152901	0.0105352	LOC724695	NC_037640.1	8170404	8176124	+	3623	protein_coding	DNA excision repair protein ERCC-6%2C transcript variant X1	SNF2_N
100577974	0	7.62121	7.67823	332.003	149.52	10.9631	5.09981	164.162	-5	0.00152941	0.0105352	LOC100577974	NC_037642.1	5345132	5365924	+	3085	protein_coding	uncharacterized LOC100577974%2C transcript variant X2	-
100576480	13.6999	3.26623	5.11882	0	0	0	7.36164	0	5.35893	0.00152978	0.0105352	Or170	NC_037644.1	8688183	8690955	-	1574	protein_coding	odorant receptor 170	-
100576871	28.5414	35.9286	31.5661	73.5576	63.6846	61.792	32.012	66.3447	-1.05076	0.00153806	0.0105847	LOC100576871	NC_037638.1	10806580	10811151	+	2973	protein_coding	probable serine/threonine-protein kinase ndrD%2C transcript variant X2	-
412180	254.589	217.749	164.655	527.825	373.801	305.97	212.331	402.532	-0.925006	0.0015491	0.0106531	LOC412180	NC_037649.1	10693944	10698093	-	2782	protein_coding	septin-1%2C transcript variant X2	GTP_CDC
725287	242.031	258.032	181.718	478.124	369.186	333.876	227.26	393.729	-0.795072	0.00156619	0.0107574	LOC725287	NC_037648.1	10539841	10542799	+	2587	protein_coding	sulfhydryl oxidase 1	Evr1_Alr
725065	18.2665	16.3312	19.6221	55.6652	40.6105	38.8692	18.0733	45.0483	-1.31311	0.00156649	0.0107574	LOC725065	NC_037645.1	1442038	1448047	+	3644	protein_coding	lisH domain-containing protein ARMC9%2C transcript variant X2	-
novel.220	66.216	58.7922	32.4192	23.8565	16.6134	17.9396	52.4758	19.4698	1.4246	0.00157078	0.0107792	-	NC_037643.1	15298297	15324959	+	1033	-	-	-
726913	1014.93	877.528	623.643	556.652	322.115	461.447	838.701	446.738	0.908389	0.00158767	0.0108874	LOC726913	NC_037648.1	12586489	12667091	-	8794	protein_coding	cytochrome b5%2C transcript variant X6	-
726691	421.271	432.232	314.807	226.637	56.3009	164.446	389.437	149.128	1.38541	0.00159816	0.0109515	CPF2	NC_037652.1	7840678	7842089	+	765	protein_coding	cuticular protein CPF2%2C transcript variant 1	-
411563	1521.83	1376.17	897.5	825.038	694.07	665.759	1265.17	728.289	0.796128	0.00161388	0.0110514	LOC411563	NC_037640.1	3136906	3140517	-	2320	protein_coding	myotubularin-related protein 2%2C transcript variant X1	GRAM
107964671	0	1.08874	0	4.97011	17.5363	7.97316	0.362915	10.1599	-4.80092	0.00161683	0.0110638	LOC107964671	NC_037643.1	1701368	1724949	+	3494	protein_coding	uncharacterized LOC107964671	-
409628	7340.84	3350.07	2740.28	1627.21	1712.1	2521.51	4477.06	1953.61	1.1963	0.00162189	0.0110906	LOC409628	NC_037645.1	3955364	3987976	-	2902	protein_coding	neutral ceramidase%2C transcript variant X4	Ceramidase_alk
408818	3474.05	3800.81	4329.67	4938.3	6697.96	6269.89	3868.18	5968.72	-0.625645	0.0016348	0.0111709	LOC408818	NC_037641.1	4782182	4791706	-	2640	protein_coding	hexokinase-1	-
724533	1225	1241.17	1218.28	719.671	814.056	949.803	1228.15	827.843	0.569063	0.00163785	0.0111839	LOC724533	NC_037645.1	2206218	2207214	-	799	protein_coding	small nuclear ribonucleoprotein Sm D3	LSM
725546	748.925	734.903	815.599	1164	1120.48	1007.61	766.476	1097.36	-0.517245	0.00165198	0.0112724	LOC725546	NC_037641.1	5232795	5240940	+	4140	protein_coding	DDB1- and CUL4-associated factor 6%2C transcript variant X5	-
727236	216.914	201.418	219.256	308.147	344.266	311.95	212.529	321.454	-0.596706	0.00165725	0.0113004	LOC727236	NC_037648.1	7189442	7199032	-	5856	protein_coding	uncharacterized protein CG5098%2C transcript variant X4	-
412091	163.257	183.998	236.319	292.242	319.346	486.363	194.524	365.984	-0.909224	0.00166183	0.0113236	LOC412091	NC_037646.1	5868081	5988737	-	7955	protein_coding	A disintegrin and metalloproteinase with thrombospondin motifs 9%2C transcript variant X5	-
100577600	7.99158	3.26623	15.3565	54.6712	35.0727	21.9262	8.87143	37.2234	-2.04102	0.00166747	0.0113478	LOC100577600	NC_037645.1	5214161	5238906	+	5497	protein_coding	uncharacterized LOC100577600%2C transcript variant X1	-
413817	821.991	278.719	579.28	293.236	151.366	246.171	559.997	230.258	1.28247	0.00166827	0.0113478	LOC413817	NC_037640.1	12559466	12573790	+	2239	protein_coding	inositol-trisphosphate 3-kinase homolog%2C transcript variant X2	-
726920	42.2412	177.465	37.538	22.8625	17.5363	25.9128	85.7482	22.1039	1.95465	0.00166933	0.0113478	LOC726920	NC_037638.1	12537912	12540839	+	870	protein_coding	uncharacterized LOC726920	-
102656369	28.5414	28.3074	25.5941	89.4619	52.609	51.8255	27.4809	64.6322	-1.23554	0.00167008	0.0113478	LOC102656369	NC_037645.1	5266345	5270786	-	3087	protein_coding	uncharacterized LOC102656369	-
551930	15.9832	6.53247	6.82509	83.4978	14.7674	38.8692	9.78024	45.7115	-2.23594	0.00167125	0.0113478	LOC551930	NC_037646.1	12286925	12294665	-	1845	protein_coding	GTP-binding protein Di-Ras2%2C transcript variant X1	Ras
725617	65.0743	68.5909	68.2509	112.324	121.831	115.611	67.3054	116.589	-0.792214	0.0016743	0.0113606	LOC725617	NC_037649.1	4260528	4271022	+	3624	protein_coding	sodium-coupled monocarboxylate transporter 1%2C transcript variant X5	-
100577081	1001.23	859.02	944.422	519.873	692.224	626.89	934.891	612.996	0.608633	0.00168209	0.0113978	LOC100577081	NC_037652.1	6954757	6956971	-	2157	protein_coding	dihydroorotate dehydrogenase (quinone)%2C mitochondrial	DHO_dh
409299	1422.5	1660.34	1771.11	963.207	1127.86	1164.08	1617.98	1085.05	0.57674	0.00168214	0.0113978	LOC409299	NC_037651.1	6005098	6012918	-	2143	protein_coding	adenylosuccinate synthetase	-
551042	1108.55	1110.52	1205.48	798.199	736.526	864.091	1141.52	799.606	0.514096	0.00168619	0.0114172	LOC551042	NC_037640.1	6252259	6253269	+	677	protein_coding	NADH dehydrogenase [ubiquinone] 1 alpha subcomplex subunit 6	-
726370	190.656	374.528	331.87	133.199	158.75	169.43	299.018	153.793	0.960249	0.00168835	0.0114238	LOC726370	NC_037650.1	2466373	2480425	+	4922	protein_coding	uncharacterized LOC726370%2C transcript variant X2	Homeobox
100577377	9178.9	7284.79	4728.94	4168.93	3690.02	1760.08	7064.21	3206.34	1.13951	0.00169227	0.0114424	LOC100577377	NC_037639.1	16026992	16030441	-	3103	protein_coding	uncharacterized LOC100577377	-
726510	494.336	557.437	689.335	337.967	340.574	407.628	580.369	362.056	0.68222	0.00169398	0.0114459	LOC726510	NC_037652.1	7797678	7818486	-	4061	protein_coding	M-phase inducer phosphatase 1%2C transcript variant X1	Rhodanese
408607	4095.11	4697.93	4535.28	3154.03	3377.13	2949.07	4442.77	3160.08	0.491513	0.00170311	0.0114954	LOC408607	NC_037638.1	26195974	26213112	+	5247	protein_coding	SEC23-interacting protein%2C transcript variant X1	-
551496	192.94	211.216	365.996	458.244	692.224	424.571	256.717	525.013	-1.02975	0.00170368	0.0114954	LOC551496	NC_037647.1	10956832	10959145	-	1114	protein_coding	H/ACA ribonucleoprotein complex subunit GAR1%2C transcript variant X3	-
413946	750.067	655.424	995.611	372.758	513.169	512.276	800.367	466.067	0.780791	0.0017103	0.011532	LOC413946	NC_037645.1	1836224	1884516	+	3875	protein_coding	myocyte-specific enhancer factor 2%2C transcript variant X6	SRF-TF
413928	804.866	833.978	821.571	315.105	380.262	628.883	820.139	441.417	0.893943	0.00171539	0.0115582	LOC413928	NC_037639.1	6330986	6332319	+	733	protein_coding	39S ribosomal protein L13%2C mitochondrial	-
413006	1505.84	1235.73	1380.38	800.187	966.345	989.669	1373.98	918.734	0.580514	0.00172348	0.0116021	LOC413006	NC_037645.1	7169245	7174014	+	2917	protein_coding	leucine-rich repeat flightless-interacting protein 2%2C transcript variant X1	-
100577533	315.097	289.606	350.639	153.079	164.288	236.205	318.447	184.524	0.788554	0.0017243	0.0116021	LOC100577533	NC_037638.1	22777471	22779045	-	1074	protein_coding	mitochondrial RNA pseudouridine synthase rpusd4	-
409017	160.973	164.4	115.173	330.015	260.276	211.289	146.849	267.193	-0.866767	0.00174446	0.0117296	LOC409017	NC_037646.1	8278985	8282989	+	2759	protein_coding	pantothenate kinase 4%2C transcript variant X2	Fumble
406144	1.14165	2.17749	0	63.6174	5.53779	1.99329	1.10638	23.7162	-4.48044	0.00176091	0.011832	LOC406144	NC_037647.1	12267100	12267965	-	361	protein_coding	abaecin	-
100576400	33.108	27.2186	25.5941	73.5576	52.609	59.7987	28.6402	61.9884	-1.11851	0.00177307	0.0119054	LOC100576400	NC_037643.1	13197266	13198503	+	1137	protein_coding	cilia- and flagella-associated protein 97	-
412505	3789.15	2978.81	2172.09	1544.71	1667.8	1968.37	2980.01	1726.96	0.786823	0.00177769	0.0119281	LOC412505	NC_037639.1	2554390	2561496	-	2971	protein_coding	translocation protein SEC63 homolog	Sec63
412515	10.2749	5.44372	18.769	56.6592	27.689	37.8725	11.4959	40.7402	-1.80002	0.00178033	0.0119302	LOC412515	NC_037650.1	1200967	1208036	-	1663	protein_coding	phospholipase B1%2C membrane-associated%2C transcript variant X3	Lipase_GDSL
414025	12.5582	20.6861	18.769	52.6831	39.6875	39.8658	17.3378	44.0788	-1.33932	0.00178045	0.0119302	LOC414025	NC_037647.1	12257774	12342999	+	2332	protein_coding	neurotrimin%2C transcript variant X3	I-set
413837	85.6241	91.4546	137.355	202.78	226.127	163.45	104.811	197.452	-0.908132	0.00179915	0.0120471	LOC413837	NC_037648.1	11071955	11097448	+	6739	protein_coding	kinesin 3B%2C transcript variant X3	Kinesin
551078	1613.16	1535.13	1322.36	731.6	806.672	1150.13	1490.22	896.133	0.733589	0.00180136	0.0120535	LOC551078	NC_037652.1	9023033	9025082	+	1234	protein_coding	NADH-quinone oxidoreductase subunit I	-
411163	855.099	641.271	1058.74	407.549	500.247	562.108	851.704	489.968	0.798332	0.00180283	0.012055	LOC411163	NC_037643.1	9673802	9719257	+	3003	protein_coding	N-alpha-acetyltransferase 15%2C NatA auxiliary subunit	-
726027	319.663	327.712	388.177	245.523	209.513	209.295	345.184	221.444	0.642245	0.00180479	0.0120598	LOC726027	NC_037645.1	5884074	5885524	-	1178	protein_coding	ADP-ribosylation factor-like protein 1	Arf
100576222	19.4081	28.3074	34.9786	71.5695	60.9157	55.8121	27.5647	62.7658	-1.17473	0.00180622	0.012061	LOC100576222	NC_037643.1	13150506	13156465	+	4309	protein_coding	heart- and neural crest derivatives-expressed protein 1%2C transcript variant X2	HLH
100578482	39.9579	32.6623	25.5941	88.4679	71.9913	55.8121	32.7381	72.0904	-1.1478	0.00181237	0.0120937	LOC100578482	NC_037641.1	12368537	12371265	-	2584	protein_coding	zinc finger protein 629-like%2C transcript variant X1	-
727480	208.923	272.186	207.312	471.166	336.882	354.806	229.474	387.618	-0.756921	0.00182083	0.012132	LOC727480	NC_037645.1	3782167	3784644	+	1705	protein_coding	CDK5 regulatory subunit-associated protein 3	-
novel.460	74.2075	94.7208	91.2856	182.9	231.664	114.614	86.738	176.393	-1.02353	0.00182132	0.012132	-	NC_037652.1	3683513	3686599	+	3051	-	-	-
552495	420.129	409.368	379.646	675.935	630.385	523.239	403.048	609.853	-0.598303	0.00182187	0.012132	LOC552495	NC_037645.1	6503539	6508508	+	3595	protein_coding	ATP-binding cassette sub-family D member 3	ABC_tran
100379261	125.582	137.182	170.627	252.481	282.427	207.302	144.464	247.404	-0.77302	0.00183755	0.012228	LOC100379261	NC_037652.1	8833830	8836919	-	2614	protein_coding	uncharacterized LOC100379261	-
novel.110	99.3239	52.2597	107.495	29.8206	34.1497	45.8457	86.3596	36.6053	1.24151	0.001846	0.0122757	-	NC_037640.1	12012292	12016627	+	3717	-	-	-
552082	950.998	786.074	940.157	1328.01	1211.85	1341.48	892.41	1293.78	-0.535507	0.00185568	0.0123316	LOC552082	NC_037652.1	2762194	2777058	+	3653	protein_coding	vinculin%2C transcript variant X1	-
552818	97.0406	145.892	119.439	216.697	220.589	186.373	120.791	207.886	-0.782911	0.00185806	0.012339	LOC552818	NC_037652.1	7269445	7273061	+	2956	protein_coding	wolframin%2C transcript variant X1	-
724965	472.645	587.922	590.371	378.722	370.109	345.836	550.313	364.889	0.59357	0.00186295	0.012363	LOC724965	NC_037652.1	9452670	9468801	-	904	protein_coding	dnaJ homolog subfamily C member 5%2C transcript variant X2	DnaJ
102656433	61.6493	54.4372	50.3351	99.4021	98.7573	100.661	55.4739	99.6069	-0.848598	0.00187058	0.0123988	LOC102656433	NC_037650.1	5957831	5959031	+	1201	protein_coding	uncharacterized LOC102656433	-
100577515	100.466	146.981	214.99	83.4978	74.7602	56.8088	154.146	71.6889	1.10817	0.00187158	0.0123988	LOC100577515	NC_037650.1	2496231	2500027	-	2649	protein_coding	uncharacterized LOC100577515	-
409942	158.69	185.087	150.152	257.452	280.582	242.185	164.643	260.073	-0.661584	0.00187219	0.0123988	LOC409942	NC_037648.1	15368727	15375906	+	3728	protein_coding	interference hedgehog%2C transcript variant X7	I-set
551870	10857.1	10506.4	9889.56	6840.86	6991.46	8244.25	10417.7	7358.86	0.501461	0.00187596	0.0124153	LOC551870	NC_037649.1	8842010	8843009	-	547	protein_coding	60S ribosomal protein L36%2C transcript variant X1	-
412193	4139.64	4314.7	4307.49	2963.18	3218.38	3234.11	4253.94	3138.56	0.438714	0.00188877	0.0124914	LOC412193	NC_037643.1	16807995	16814651	-	3889	protein_coding	S-formylglutathione hydrolase%2C transcript variant X2	-
551695	673.576	865.552	823.277	434.387	395.952	594.001	787.468	474.78	0.730561	0.00189281	0.0125051	LOC551695	NC_037649.1	7799357	7800551	+	836	protein_coding	gamma-secretase subunit pen-2	-
411273	95.899	47.9048	226.934	197.81	639.615	385.702	123.579	407.709	-1.71869	0.0018951	0.0125051	LOC411273	NC_037645.1	7831736	7839080	-	2711	protein_coding	probable serine/threonine-protein kinase clkA%2C transcript variant X2	CBM_14
408527	259.156	252.589	464.106	157.055	161.519	188.366	325.284	168.98	0.947494	0.00189525	0.0125051	LOC408527	NC_037652.1	6468382	6470086	-	1262	protein_coding	pre-mRNA-splicing factor SPF27%2C transcript variant X2	-
726457	71.9242	81.6559	111.761	25.8446	17.5363	54.8155	88.447	32.7321	1.43993	0.001896	0.0125051	LOC726457	NC_037652.1	5079047	5085970	-	3632	protein_coding	flocculation protein FLO11%2C transcript variant X1	Serpin
412961	619.918	681.554	654.356	382.698	418.103	498.323	651.943	433.041	0.590459	0.00190251	0.0125394	LOC412961	NC_037646.1	6613578	6619138	+	2745	protein_coding	protein bicaudal D%2C transcript variant X1	-
411730	403.004	371.262	336.989	588.461	530.705	523.239	370.418	547.468	-0.564934	0.00190848	0.0125702	LOC411730	NC_037652.1	3734415	3737616	+	2820	protein_coding	mannosyl-oligosaccharide glucosidase GCS1	-
100577580	65.0743	62.0584	47.7757	120.277	103.372	98.6679	58.3028	107.439	-0.888186	0.00192078	0.0126396	LOC100577580	NC_037641.1	765350	767785	-	1618	protein_coding	ADP-ribosylation factor-like protein 13B%2C transcript variant X1	Arf
107963991	105.032	89.2771	99.817	191.846	162.442	145.51	98.0421	166.599	-0.76473	0.00192163	0.0126396	LOC107963991	NC_037638.1	4580453	4586717	+	3761	protein_coding	probable phosphorylase b kinase regulatory subunit beta%2C transcript variant X2	-
413343	353.913	300.494	464.96	198.804	237.202	227.235	373.122	221.08	0.756685	0.00194991	0.0128169	LOC413343	NC_037648.1	9924452	9926273	+	1228	protein_coding	nucleoporin Nup37%2C transcript variant X2	-
412975	276.28	250.411	236.319	461.226	363.648	366.765	254.337	397.213	-0.644207	0.0019659	0.0129132	LOC412975	NC_037651.1	5444056	5446469	-	1785	protein_coding	E3 ubiquitin-protein ligase parkin	ubiquitin
551854	578.819	440.942	487.994	308.147	347.958	326.9	502.585	327.668	0.616405	0.00197395	0.0129573	LOC551854	NC_037642.1	10715790	10719237	-	2371	protein_coding	serine/threonine-protein phosphatase 5	PPP5
100576805	78.7742	175.288	185.984	291.248	294.426	319.923	146.682	301.866	-1.03772	0.00198731	0.0130361	LOC100576805	NC_037651.1	8637747	8672452	-	7585	protein_coding	chromatin assembly factor 1 subunit A-B%2C transcript variant X2	-
725305	311.672	388.682	120.292	576.532	747.602	578.054	273.549	634.063	-1.21511	0.00199195	0.0130577	LOC725305	NC_037638.1	27575255	27577314	+	1527	protein_coding	uncharacterized LOC725305	-
409114	51564	52073.6	43824.8	22113	29153.7	37399.1	49154.1	29555.3	0.73389	0.0019953	0.0130708	LOC409114	NC_037638.1	9101813	9105418	+	2047	protein_coding	ATP synthase subunit alpha%2C mitochondrial	ATP-synt_ab
100576748	13.6999	14.1537	27.3004	36.7788	59.0698	54.8155	18.3846	50.2214	-1.43119	0.00200119	0.0130924	LOC100576748	NC_037640.1	223177	224142	-	694	protein_coding	uncharacterized LOC100576748%2C transcript variant X1	-
408458	842.541	828.535	937.597	501.981	662.689	568.088	869.558	577.586	0.590344	0.00200129	0.0130924	LOC408458	NC_037651.1	7528467	7532753	-	3327	protein_coding	mediator of RNA polymerase II transcription subunit 24%2C transcript variant X3	-
409564	375.604	386.504	332.723	543.73	559.317	500.316	364.944	534.454	-0.551799	0.00200523	0.0131092	LOC409564	NC_037638.1	10811353	10816357	+	3682	protein_coding	ubiquitin conjugation factor E4 A%2C transcript variant X2	U-box
113219396	110.74	75.1234	82.7543	199.798	183.67	126.574	89.5394	170.014	-0.927757	0.00201306	0.0131469	LOC113219396	NC_037638.1	1686731	1694432	-	7618	protein_coding	leucine-rich repeat serine/threonine-protein kinase 1	Pkinase
552694	61.6493	40.2836	99.817	168.984	134.753	140.527	67.25	148.088	-1.13017	0.0020137	0.0131469	LOC552694	NC_037649.1	8133490	8142789	+	4738	protein_coding	tyrosine-protein phosphatase non-receptor type 5%2C transcript variant X4	Y_phosphatase
408792	232.898	177.465	202.193	328.027	286.119	428.557	204.185	347.568	-0.767491	0.00201621	0.0131491	LOC408792	NC_037641.1	11267924	11285036	-	3218	protein_coding	protein 4.1 homolog%2C transcript variant X2	Band_41
725240	470.362	461.628	686.775	232.601	292.58	373.742	539.588	299.641	0.849867	0.00201677	0.0131491	LOC725240	NC_037647.1	5880997	5881813	+	643	protein_coding	mitochondrial import inner membrane translocase subunit Tim9%2C transcript variant X2	-
726196	848.249	849.221	676.537	543.73	387.646	537.192	791.336	489.522	0.692675	0.00201836	0.0131506	LOC726196	NC_037644.1	1364924	1366908	-	1523	protein_coding	ubiquitin-fold modifier 1%2C transcript variant X2	-
724263	707.826	716.394	791.711	335.979	388.568	572.074	738.644	432.207	0.773629	0.00202086	0.0131544	LOC724263	NC_037644.1	3246693	3247703	-	696	protein_coding	39S ribosomal protein L51%2C mitochondrial	-
100577452	101.607	101.253	81.048	164.014	153.212	155.477	94.6362	157.567	-0.739846	0.00202166	0.0131544	LOC100577452	NC_037645.1	2405939	2413813	-	3613	protein_coding	protein brambleberry	-
551520	293.405	287.429	194.515	435.381	407.951	430.551	258.45	424.628	-0.71931	0.00202691	0.0131797	LOC551520	NC_037642.1	482347	487739	+	3213	protein_coding	golgin subfamily A member 2	-
550987	453.237	364.729	401.827	287.272	256.584	260.124	406.598	267.994	0.601208	0.00204488	0.013286	LOC550987	NC_037648.1	6162599	6164399	+	1523	protein_coding	soluble calcium-activated nucleotidase 1	-
novel.133	6.84993	14.1537	5.97196	0	0	0.996645	8.99186	0.332215	4.68748	0.00204635	0.013286	-	NC_037641.1	409077	411230	+	305	-	-	-
novel.123	1033.2	1048.46	1443.51	588.461	773.445	788.346	1175.06	716.751	0.713735	0.00204739	0.013286	-	NC_037640.1	7163188	7367907	-	8645	-	PF07525:SOCS box|PF00622:SPRY domain	SPRY
724513	65.0743	65.3247	51.1882	106.36	103.372	114.614	60.5291	108.116	-0.842289	0.00205308	0.013314	LOC724513	NC_037642.1	1933260	1936480	+	2875	protein_coding	zinc finger protein 816	THAP
551644	17169.3	17017.1	15023.7	10804	12251.4	12196.9	16403.4	11750.8	0.48119	0.00207345	0.0134311	LOC551644	NC_037644.1	2198279	2199128	+	596	protein_coding	40S ribosomal protein S15	-
413759	30.8247	28.3074	52.8945	70.5755	91.3736	85.7115	37.3422	82.5535	-1.13175	0.00207391	0.0134311	LOC413759	NC_037638.1	10910088	10922395	-	5326	protein_coding	SCY1-like protein 2%2C transcript variant X3	Pkinase
550935	2858.7	2107.81	3537.11	1383.68	1866.24	1736.16	2834.54	1662.02	0.770336	0.00209168	0.0135371	LOC550935	NC_037648.1	15094307	15102991	-	5134	protein_coding	splicing factor 3B subunit 3	-
726978	671.293	570.502	327.605	259.44	312.885	143.517	523.133	238.614	1.13104	0.00209433	0.0135452	LOC726978	NC_037652.1	6952644	6954822	+	997	protein_coding	homeodomain-only protein	Homeobox
408864	215.773	221.015	149.299	580.508	427.333	237.202	195.362	415.014	-1.0887	0.00210684	0.013617	LOC408864	NC_037642.1	12613391	12615478	+	1282	protein_coding	waprin-Phi1%2C transcript variant X1	-
409639	245.456	210.128	220.109	393.632	297.195	379.722	225.231	356.85	-0.664038	0.00211284	0.0136466	LOC409639	NC_037640.1	4845193	4848228	-	1922	protein_coding	UPF0183 protein CG7083	-
100578035	713.534	885.149	759.292	575.538	524.244	456.463	785.992	518.749	0.59937	0.00211862	0.0136748	LOC100578035	NC_037653.1	4900449	4902899	-	1475	protein_coding	sphingolipid delta(4)-desaturase DES1%2C transcript variant X1	-
100576614	87.9074	77.3009	52.0413	134.193	150.443	122.587	72.4165	135.741	-0.914755	0.00212082	0.0136799	LOC100576614	NC_037652.1	804185	809435	-	1589	protein_coding	probable ATP-dependent RNA helicase ddx42%2C transcript variant X4	-
724678	175.815	164.4	182.571	114.312	108.91	103.651	174.262	108.958	0.678378	0.00213699	0.013775	LOC724678	NC_037638.1	11692336	11692976	+	641	protein_coding	histone H2A	Histone
412323	937.298	865.552	979.401	531.801	590.698	717.584	927.417	613.361	0.596812	0.00214988	0.0138489	LOC412323	NC_037645.1	6449793	6451773	-	1511	protein_coding	stomatin-like protein 2%2C mitochondrial	-
410515	57.0827	76.2121	75.076	32.8027	35.9957	34.8826	69.457	34.5603	1.00929	0.00215221	0.0138547	LOC410515	NC_037651.1	7830535	7841278	+	6795	protein_coding	uncharacterized LOC410515	An_peroxidase
100578733	141.565	162.223	180.012	264.41	252.893	243.181	161.267	253.495	-0.649472	0.00215453	0.0138589	LOC100578733	NC_037642.1	10772955	10784040	-	2454	protein_coding	nose resistant to fluoxetine protein 6%2C transcript variant X1	-
410272	1847.2	2196	1864.96	1180.9	1494.28	1322.55	1969.38	1332.58	0.563306	0.00215672	0.0138589	LOC410272	NC_037648.1	16098835	16103905	-	2728	protein_coding	cationic amino acid transporter 2%2C transcript variant X3	-
725049	409.854	394.126	468.372	286.278	256.584	301.983	424.117	281.615	0.592287	0.00215716	0.0138589	LOC725049	NC_037647.1	11850045	11851069	-	675	protein_coding	nuclear nucleic acid-binding protein C1D	-
726375	1913.41	1740.9	1480.19	809.133	1326.3	754.46	1711.5	963.298	0.828746	0.00216196	0.0138805	LOC726375	NC_037639.1	15951719	15959999	-	4179	protein_coding	bone morphogenetic protein 2-B	-
112939925	2.28331	26.1299	2.55941	37.7728	35.0727	119.597	10.3242	64.1476	-2.64628	0.00216593	0.0138967	LOC112939925	NC_037650.1	10749636	10753062	-	1764	protein_coding	cytochrome P450 6a13-like	p450
725688	1658.82	1622.23	1330.04	1980.09	2411.71	2710.87	1537.03	2367.56	-0.623636	0.00216996	0.0139134	LOC725688	NC_037648.1	2830176	2833279	+	601	protein_coding	lipopolysaccharide-induced tumor necrosis factor-alpha factor homolog%2C transcript variant X1	-
408485	583.385	1146.45	1510.05	480.112	511.323	589.017	1079.96	526.817	1.03627	0.00217349	0.0139267	Reck	NC_037651.1	9410152	9423385	-	4005	protein_coding	reversion-inducing-cysteine-rich protein with kazal motifs	-
725011	174.673	170.933	203.9	119.283	104.295	115.611	183.169	113.063	0.698807	0.00218308	0.013979	LOC725011	NC_037641.1	7587236	7589123	-	1380	protein_coding	cytochrome c oxidase assembly protein COX18%2C mitochondrial%2C transcript variant X3	-
725491	1618.87	1809.49	2045.82	989.051	1063.26	1410.25	1824.73	1154.19	0.661153	0.0021896	0.0140114	LOC725491	NC_037639.1	12129848	12134050	-	3796	protein_coding	GPI mannosyltransferase 1%2C transcript variant X1	-
413989	913.324	863.375	882.143	623.251	503.016	662.769	886.281	596.346	0.571919	0.00219318	0.014025	LOC413989	NC_037647.1	246436	247938	-	1227	protein_coding	39S ribosomal protein L46%2C mitochondrial	-
724827	1237.55	1467.63	1260.08	640.15	845.436	984.685	1321.75	823.424	0.682646	0.00219837	0.0140467	LOC724827	NC_037653.1	2558984	2560114	-	540	protein_coding	NADH dehydrogenase [ubiquinone] 1 beta subcomplex subunit 7	NDUF_B7
408696	12.5582	16.3312	12.7971	40.7549	34.1497	32.8893	13.8955	35.9313	-1.37331	0.00219947	0.0140467	LOC408696	NC_037639.1	10292327	10293766	-	1182	protein_coding	uncharacterized LOC408696	Vitellogenin_N
726866	553.702	688.087	599.755	431.405	422.718	328.893	613.848	394.339	0.638225	0.00221186	0.014116	LOC726866	NC_037641.1	12394666	12411860	+	3571	protein_coding	uncharacterized LOC726866%2C transcript variant X4	-
409648	366.471	513.887	544.301	649.096	1014.34	808.279	474.887	823.905	-0.794133	0.00221325	0.014116	LOC409648	NC_037647.1	10948858	10951250	-	1367	protein_coding	uncharacterized LOC409648	-
406104	17.1248	7.62121	21.3284	40.7549	36.9186	54.8155	15.3581	44.163	-1.50901	0.00221791	0.0141364	AChE-2	NC_037645.1	7426943	7561836	+	12849	protein_coding	acetylcholinesterase 2	-
100578976	537.719	546.55	569.895	300.194	420.872	234.212	551.388	318.426	0.79155	0.00222205	0.0141535	LOC100578976	NC_037648.1	15668670	15692569	+	3871	protein_coding	decorin%2C transcript variant X2	-
552283	138825	149354	95853.3	87654.8	49061.2	74722.5	128011	70479.5	0.860989	0.00223143	0.0142039	LOC552283	NC_037641.1	1880666	1915470	+	1777	protein_coding	uncharacterized LOC552283	GST_N
413805	1156.5	852.487	1601.34	434.387	569.47	821.236	1203.44	608.364	0.984644	0.00223647	0.0142266	LOC413805	NC_037640.1	12276409	12279333	-	1968	protein_coding	H/ACA ribonucleoprotein complex subunit 4	-
408944	3476.34	3061.55	4629.12	2249.47	2490.16	2384.97	3722.34	2374.87	0.648582	0.00224672	0.0142787	LOC408944	NC_037644.1	2679149	2933459	+	10076	protein_coding	probable JmjC domain-containing histone demethylation protein 2C%2C transcript variant X4	JmjC
100578613	5.70827	4.35498	4.26568	25.8446	29.5349	9.96645	4.77631	21.782	-2.19917	0.00224761	0.0142787	LOC100578613	NC_037649.1	9141236	9146715	-	2728	protein_coding	uncharacterized LOC100578613	-
novel.17	23.9747	34.8398	23.0347	80.5157	37.8416	96.6746	27.2831	71.6773	-1.39526	0.00225377	0.0143055	-	NC_037638.1	6385603	6386489	+	887	-	-	-
409157	1949.95	1222.66	1329.19	5022.79	5112.31	1362.41	1500.6	3832.5	-1.35287	0.00225479	0.0143055	LOC409157	NC_037645.1	7248250	7251010	+	2090	protein_coding	succinyl-CoA:3-ketoacid coenzyme A transferase 1%2C mitochondrial	-
726969	182.665	169.844	50.3351	37.7728	32.3038	65.7786	134.281	45.2851	1.56604	0.00225873	0.0143184	LOC726969	NC_037650.1	675640	680663	+	1252	protein_coding	farnesyl pyrophosphate synthase	-
410087	147.273	150.247	95.5513	367.788	209.513	211.289	131.024	262.863	-1.00739	0.00225978	0.0143184	LOC410087	NC_037639.1	4820592	4826090	-	1810	protein_coding	uncharacterized LOC410087	-
413428	55.9411	84.9221	141.621	182.9	177.209	277.067	94.1613	212.392	-1.16665	0.00227879	0.0144293	LOC413428	NC_037648.1	15572654	15582091	+	8338	protein_coding	uncharacterized LOC413428	-
727349	477.212	523.686	747.348	349.896	311.962	381.715	582.749	347.858	0.746094	0.00228692	0.0144713	LOC727349	NC_037647.1	52896	100131	-	1264	protein_coding	RNA-binding protein 1%2C transcript variant X3	RRM_1
413310	1001.23	1022.33	1098.84	1383.68	1421.37	1496.96	1040.8	1434	-0.461917	0.00229487	0.0145087	LOC413310	NC_037648.1	463094	512075	-	9098	protein_coding	F-actin-monooxygenase Mical%2C transcript variant X5	CH
412617	363.046	275.452	238.025	498.999	539.935	418.591	292.175	485.842	-0.736042	0.00229583	0.0145087	LOC412617	NC_037651.1	6641817	6644712	-	2212	protein_coding	lipoma-preferred partner homolog%2C transcript variant X2	LIM
412619	2571.01	2072.97	1892.26	671.958	781.752	1656.42	2178.74	1036.71	1.07148	0.00230321	0.0145459	LOC412619	NC_037640.1	602649	607412	+	1769	protein_coding	amidophosphoribosyltransferase%2C transcript variant X1	Pribosyltran
412827	36.5329	10.8874	20.4753	6.95815	2.7689	0	22.6319	3.24235	2.80242	0.00230523	0.0145492	LOC412827	NC_037645.1	4206539	4209688	-	2341	protein_coding	Bardet-Biedl syndrome 2 protein homolog	-
100577149	1343.73	2697.91	630.468	8184.77	4379.47	2081.99	1557.37	4882.08	-1.64858	0.00231609	0.0146081	LOC100577149	NC_037647.1	3206828	3210528	-	2517	protein_coding	15-hydroxyprostaglandin dehydrogenase [NAD(+)]	adh_short
411599	399.579	317.913	234.613	928.416	445.792	557.125	317.368	643.778	-1.0216	0.00232065	0.0146273	LOC411599	NC_037644.1	7967174	7995245	+	1903	protein_coding	uridine phosphorylase 1%2C transcript variant X2	-
410747	2326.69	3169.34	698.719	660.03	193.823	155.477	2064.92	336.443	2.61765	0.0023267	0.0146559	LOC410747	NC_037638.1	6913520	6922497	-	3726	protein_coding	glucose dehydrogenase [FAD%2C quinone]%2C transcript variant X3	-
413005	1904.28	2030.51	2214.74	1409.52	1580.12	1318.56	2049.84	1436.07	0.513533	0.00233721	0.0147089	LOC413005	NC_037643.1	3962742	4005637	-	7101	protein_coding	protein NDRG3%2C transcript variant X2	Ndr
408365	9295.35	11802	11481.5	8226.52	7096.68	6328.7	10859.6	7217.3	0.589479	0.00233815	0.0147089	LOC408365	NC_037648.1	13001238	13006851	+	2608	protein_coding	uncharacterized LOC408365%2C transcript variant X1	-
409079	236.322	319.002	171.48	692.833	480.865	329.89	242.268	501.196	-1.0503	0.00236543	0.0148708	LOC409079	NC_037638.1	11646550	11648373	+	780	protein_coding	eukaryotic translation initiation factor 4E type 3-A	-
410798	294.547	398.481	450.456	223.655	258.43	184.379	381.161	222.155	0.779781	0.00238077	0.0149576	Dnmt3	NC_037639.1	15816211	15827587	+	5146	protein_coding	DNA methyltransferase 3%2C transcript variant X1	DNA_methylase
727180	162.115	219.926	167.215	324.051	253.816	335.869	183.085	304.579	-0.734726	0.00238828	0.014995	LOC727180	NC_037643.1	4834351	4840286	-	4241	protein_coding	Fanconi anemia group D2 protein%2C transcript variant X2	-
408963	1124.53	976.604	1261.79	846.906	550.087	668.749	1120.97	688.581	0.703639	0.00239165	0.0150064	LOC408963	NC_037645.1	5890231	5975596	-	9112	protein_coding	pleckstrin homology domain-containing family G member 5%2C transcript variant X2	RhoGEF
551718	1121.1	947.208	913.709	656.054	695.916	711.605	994.007	687.858	0.530549	0.00240559	0.0150841	LOC551718	NC_037645.1	6744076	6745636	+	1225	protein_coding	ubiquitin-like protein 4A	ubiquitin
412986	229.473	309.203	331.87	129.223	155.981	204.312	290.182	163.172	0.832172	0.0024099	0.0151013	LOC412986	NC_037643.1	15066032	15072835	-	1779	protein_coding	putative fatty acyl-CoA reductase%2C transcript variant X1	NAD_binding_4
725250	61.6493	166.578	10.2376	8739.44	781.752	39.8658	79.4883	3187.02	-5.32584	0.00241191	0.0151041	LOC725250	NC_037652.1	7480251	7483339	-	1126	protein_coding	trypsin-7-like	Trypsin
727280	782.033	1003.82	635.587	555.658	348.881	469.42	807.148	457.986	0.817309	0.00241381	0.0151062	LOC727280	NC_037651.1	10469677	10474098	+	2241	protein_coding	uncharacterized LOC727280	-
100576956	736.367	550.905	235.466	284.29	195.669	150.493	507.579	210.151	1.27114	0.00241667	0.0151144	LOC100576956	NC_037649.1	6789592	6816040	+	3159	protein_coding	metalloproteinase inhibitor 3%2C transcript variant X2	-
727272	50.2328	60.9697	66.5447	105.366	93.2195	139.53	59.2491	112.705	-0.92254	0.00242763	0.0151696	LOC727272	NC_037651.1	2585065	2589477	-	2135	protein_coding	zinc finger CCCH domain-containing protein 3%2C transcript variant X1	-
411969	4320.02	3902.06	6425.83	2625.21	2989.49	3186.27	4882.64	2933.66	0.735143	0.00242864	0.0151696	LOC411969	NC_037643.1	7168338	7173391	+	4263	protein_coding	heterogeneous nuclear ribonucleoprotein M%2C transcript variant X1	RRM_1
411576	2053.84	2292.9	2148.2	2739.52	3958.6	3195.24	2164.98	3297.79	-0.607213	0.00243278	0.0151807	LOC411576	NC_037653.1	774280	776396	+	1573	protein_coding	phosphoglycerate kinase	-
413128	576.536	424.61	418.037	174.948	313.808	286.037	473.061	258.264	0.87204	0.00243355	0.0151807	LOC413128	NC_037642.1	4934716	4951322	-	3158	protein_coding	putative ferric-chelate reductase 1 homolog%2C transcript variant X1	-
552791	328.796	278.719	325.898	209.739	175.363	216.272	311.138	200.458	0.635348	0.00243574	0.0151845	LOC552791	NC_037648.1	11912857	11913779	-	808	protein_coding	MIP18 family protein galla-2	-
726957	746.642	819.825	868.493	610.329	556.548	485.366	811.653	550.748	0.55994	0.00244441	0.0152287	LOC726957	NC_037642.1	13819098	13821916	-	1988	protein_coding	SAP30-binding protein%2C transcript variant X2	-
724511	195.223	295.05	408.653	131.211	179.978	148.5	299.642	153.23	0.969332	0.00245064	0.0152577	LOC724511	NC_037641.1	6739214	6742056	+	2756	protein_coding	zinc finger protein 665	zf-C2H2
408577	2398.62	2015.27	3212.06	1497	1601.35	1664.4	2541.98	1587.58	0.679461	0.00245484	0.0152733	LOC408577	NC_037638.1	18893490	18924923	+	11611	protein_coding	phosphatidylinositol 3-kinase regulatory subunit alpha%2C transcript variant X3	-
725993	228.331	253.678	173.187	356.854	336.882	353.809	218.398	349.182	-0.679985	0.00245772	0.0152733	LOC725993	NC_037641.1	11063345	11070389	-	5547	protein_coding	multidrug resistance-associated protein 7%2C transcript variant X2	ABC_membrane
100578966	62.791	72.9459	71.6635	133.199	105.218	123.584	69.1335	120.667	-0.801052	0.00245789	0.0152733	LOC100578966	NC_037638.1	11733247	11735694	-	1861	protein_coding	toll-like receptor 6	-
411569	2577.86	2692.47	1208.04	4250.44	5998.35	3284.94	2159.45	4511.24	-1.06317	0.0024599	0.0152749	LOC411569	NC_037652.1	5103522	5150785	+	7385	protein_coding	protein TANC2%2C transcript variant X1	-
551143	1445.33	1608.08	1064.71	2327	2205.89	1960.4	1372.71	2164.43	-0.657546	0.0024613	0.0152749	LOC551143	NC_037647.1	10285073	10289480	+	2701	protein_coding	inositol-3-phosphate synthase 1-B%2C transcript variant X1	-
411958	134.715	124.117	195.368	243.535	260.276	278.064	151.4	260.625	-0.778771	0.00246334	0.0152778	LOC411958	NC_037652.1	1760453	1794938	-	6732	protein_coding	TWiK family of potassium channels protein 18%2C transcript variant X4	Ion_trans_2
100576242	23.9747	30.4849	37.538	59.6413	71.0683	62.7886	30.6659	64.4994	-1.06295	0.00248155	0.0153809	LOC100576242	NC_037638.1	20574167	20578309	+	2171	protein_coding	cilia- and flagella-associated protein 91%2C transcript variant X3	-
551429	536.578	513.887	340.402	822.056	671.919	819.242	463.622	771.072	-0.735495	0.00249633	0.0154625	LOC551429	NC_037653.1	4834771	4836945	-	1464	protein_coding	TBC1 domain family member 10A%2C transcript variant X2	TBC
107964328	167.823	200.329	174.893	74.5516	107.987	122.587	181.015	101.709	0.831127	0.00250794	0.0155245	LOC107964328	NC_037641.1	11545374	11548524	-	2741	protein_coding	bone morphogenetic protein 10	TGFb_propeptide
412458	376.746	1304.32	592.93	9794.09	6193.1	956.779	757.997	5647.99	-2.8975	0.00251214	0.0155406	LOC412458	NC_037638.1	6481220	6485582	+	983	protein_coding	farnesol dehydrogenase	adh_short
551066	1460.18	1755.06	2162.7	1072.55	969.114	1299.63	1792.64	1113.76	0.687182	0.00251532	0.0155503	LOC551066	NC_037643.1	9063632	9071392	-	1708	protein_coding	putative uncharacterized protein DDB_G0274405%2C transcript variant X1	-
408304	4625.98	5101.86	6838.74	2627.2	2475.39	4188.9	5522.2	3097.16	0.834439	0.00252249	0.0155788	LOC408304	NC_037647.1	973245	1070596	-	1578	protein_coding	nuclear migration protein nudC	-
724212	60.5077	77.3009	79.3417	118.289	115.371	180.393	72.3834	138.017	-0.927522	0.00252316	0.0155788	LOC724212	NC_037640.1	3206048	3209280	+	2172	protein_coding	60 kDa SS-A/Ro ribonucleoprotein	-
novel.150	1.14165	0	0	7.95217	0.922966	29.8994	0.380551	12.9248	-5.14244	0.00252537	0.0155825	-	NC_037641.1	200558	201576	-	1019	-	-	-
408570	1244.4	856.842	657.768	399.597	484.557	604.964	919.671	496.372	0.889006	0.00253327	0.0156213	LOC408570	NC_037638.1	21787602	21807097	-	3480	protein_coding	uncharacterized LOC408570%2C transcript variant X1	-
412926	0	0	0.853137	9.94021	8.30669	6.97652	0.284379	8.40781	-4.52437	0.00253906	0.015647	LOC412926	NC_037651.1	3207601	3355906	+	3906	protein_coding	dipeptidase 1%2C transcript variant X2	-
552130	4282.35	3848.71	6113.58	1622.24	3366.98	2427.83	4748.21	2472.35	0.941535	0.00254619	0.015681	LOC552130	NC_037644.1	8722606	8729493	+	3064	protein_coding	alpha-aminoadipic semialdehyde synthase%2C mitochondrial	Saccharop_dh
406084	667.868	463.805	629.615	326.039	225.204	415.601	587.096	322.281	0.865966	0.00255363	0.0157168	Ecr	NC_037645.1	9626947	9747799	+	4976	protein_coding	ecdysone receptor%2C transcript variant X1	-
408966	2789.06	2902.59	3648.01	2055.64	2244.65	2080	3113.22	2126.76	0.55001	0.00255738	0.0157286	LOC408966	NC_037645.1	7608846	7621581	+	3328	protein_coding	dnaJ homolog subfamily B member 6%2C transcript variant X6	DnaJ
100576617	237.464	513.887	332.723	45.725	224.281	98.6679	361.358	122.891	1.55485	0.00255941	0.0157286	LOC100576617	NC_037650.1	8547828	8604770	+	8090	protein_coding	uncharacterized LOC100576617%2C transcript variant X1	-
102654368	3.42496	2.17749	1.70627	15.9043	11.0756	14.9497	2.43624	13.9765	-2.54644	0.00256043	0.0157286	LOC102654368	NW_020555821.1	20388	22606	+	531	protein_coding	lactosylceramide 4-alpha-galactosyltransferase	Gly_transf_sug
102654652	22.8331	35.9286	11.9439	97.4141	57.2239	46.8423	23.5685	67.1601	-1.52256	0.00256324	0.0157358	LOC102654652	NC_037652.1	6524110	6525972	-	1237	protein_coding	uncharacterized LOC102654652%2C transcript variant X2	Death
411854	571.969	533.485	609.14	720.665	893.431	1010.6	571.531	874.898	-0.61387	0.00256625	0.0157443	LOC411854	NC_037647.1	8178315	8188320	-	2606	protein_coding	heat shock factor protein%2C transcript variant X1	HSF_DNA-bind
413898	981.823	781.719	649.237	552.676	465.175	492.343	804.26	503.398	0.675146	0.00256971	0.0157556	LOC413898	NC_037643.1	15656730	15660734	-	1238	protein_coding	protein YIPF6%2C transcript variant X2	-
409990	5753.94	4967.94	4403.89	2686.84	3153.77	3844.06	5041.92	3228.22	0.643134	0.00257173	0.015758	LOC409990	NC_037645.1	6939762	6945908	+	3214	protein_coding	coatomer subunit beta'	Coatomer_WDAD
100576449	258.014	320.091	382.205	191.846	187.362	211.289	320.103	196.832	0.703984	0.0025735	0.0157588	LOC100576449	NC_037642.1	2809829	2859419	+	9040	protein_coding	protein patched%2C transcript variant X2	-
552779	1050.32	1066.97	1028.88	584.485	576.853	840.172	1048.72	667.17	0.652666	0.00259007	0.0158502	LOC552779	NC_037648.1	4261755	4263787	+	1052	protein_coding	ubiquitin-conjugating enzyme E2 G2%2C transcript variant X2	UQ_con
410940	59.366	56.6147	69.9572	104.372	107.064	114.614	61.9793	108.683	-0.805496	0.00259796	0.015876	LOC410940	NC_037640.1	6867427	6873842	+	4374	protein_coding	DNA topoisomerase 2-binding protein 1	BRCT
100578910	4.56662	8.70996	11.0908	25.8446	25.843	27.9061	8.12245	26.5312	-1.68351	0.00259907	0.015876	LOC100578910	NC_037648.1	14244285	14247060	-	2147	protein_coding	zinc finger CW-type PWWP domain protein 1	PWWP
552827	728.376	791.517	704.691	446.316	387.646	578.054	741.528	470.672	0.655961	0.0025992	0.015876	LOC552827	NC_037652.1	7247225	7247957	-	408	protein_coding	probable small nuclear ribonucleoprotein G	-
100577927	464.653	461.628	542.595	829.014	913.736	608.95	489.625	783.9	-0.67845	0.00260207	0.0158835	LOC100577927	NC_037639.1	15827952	15831423	-	2813	protein_coding	polynucleotide 5'-hydroxyl-kinase NOL9%2C transcript variant X1	-
100576253	14050.3	14251.7	7430.82	1984.07	3536.8	8054.89	11910.9	4525.25	1.3962	0.00260484	0.0158862	LOC100576253	NC_037643.1	11310906	11313905	+	2211	protein_coding	DNA ligase 1%2C transcript variant X1	-
413441	3535.7	2810.05	2851.18	937.362	888.816	2358.06	3065.65	1394.75	1.13624	0.00260676	0.0158862	LOC413441	NC_037647.1	11289770	11293337	-	2609	protein_coding	dnaJ homolog subfamily C member 3	DnaJ
550804	63228.2	67558.8	55570.8	22051.4	45037.9	36756.3	62119.3	34615.2	0.843626	0.00260744	0.0158862	LOC550804	NC_037639.1	15603944	15609543	-	2707	protein_coding	transketolase%2C transcript variant X1	-
726786	383.596	378.883	331.017	182.9	127.369	270.091	364.499	193.453	0.914366	0.00261146	0.0159007	LOC726786	NC_037644.1	4881425	4932463	+	2252	protein_coding	proton-coupled amino acid transporter 1%2C transcript variant X1	Aa_trans
100576432	46.8078	41.3723	50.3351	113.318	77.5291	79.7316	46.1717	90.193	-0.962474	0.0026251	0.0159736	LOC100576432	NC_037652.1	7756680	7760647	+	3035	protein_coding	uncharacterized LOC100576432%2C transcript variant X1	-
411812	2105.21	2231.93	2647.28	1365.79	1766.56	1536.83	2328.14	1556.39	0.581153	0.00262991	0.0159928	LOC411812	NC_037649.1	2301031	2383188	-	5860	protein_coding	serine/threonine-protein kinase Doa%2C transcript variant X3	Pkinase
726322	38.8163	87.0996	131.383	205.762	268.583	158.467	85.7663	210.937	-1.29237	0.00263734	0.0160172	LOC726322	NC_037651.1	8964833	8977573	+	3666	protein_coding	uncharacterized LOC726322%2C transcript variant X3	-
412342	635.902	540.017	577.574	414.507	420.872	370.752	584.498	402.044	0.539398	0.00263879	0.0160172	LOC412342	NC_037640.1	4413035	4414909	-	1217	protein_coding	cyclin-Q	-
410308	10350.2	9643.01	7627.9	4653.01	5163.07	7093.12	9207.05	5636.4	0.707917	0.00263889	0.0160172	LOC410308	NC_037648.1	9864209	9866005	+	1454	protein_coding	electron transfer flavoprotein subunit beta	-
100578123	69.6409	78.3896	46.9225	30.8147	28.6119	30.896	64.9844	30.1075	1.10463	0.00264093	0.0160176	LOC100578123	NC_037642.1	9800870	9802607	+	1099	protein_coding	uncharacterized LOC100578123	-
552811	43.3829	52.2597	41.8037	25.8446	12.9215	16.943	45.8154	18.5697	1.30501	0.00264226	0.0160176	LOC552811	NC_037640.1	12305615	12309602	+	2125	protein_coding	laccase-5	-
725886	83.3408	75.1234	59.7196	153.079	115.371	122.587	72.7279	130.346	-0.846773	0.00265185	0.0160657	LOC725886	NC_037647.1	8171851	8175223	+	2576	protein_coding	F-box/LRR-repeat protein 2	-
552531	23320.6	28492.4	29158.5	8830.89	9847.12	21128.9	26990.5	13269	1.02441	0.00266754	0.0161506	LOC552531	NC_037653.1	1228522	1229993	-	685	protein_coding	10 kDa heat shock protein%2C mitochondrial	-
100578770	542.286	566.147	825.836	279.32	290.734	473.406	644.757	347.82	0.891569	0.00267407	0.0161799	LOC100578770	NC_037646.1	11537497	11548891	+	3928	protein_coding	uncharacterized LOC100578770	-
100576700	1285.5	719.66	476.903	448.304	262.122	412.611	827.356	374.346	1.14368	0.00267747	0.0161904	LOC100576700	NC_037638.1	1491999	1644613	+	3961	protein_coding	class A basic helix-loop-helix protein 15%2C transcript variant X2	-
100577014	2802.76	2796.99	2500.54	5208.67	3758.32	3583.94	2700.1	4183.64	-0.631832	0.0026813	0.0162034	LOC100577014	NC_037648.1	10450824	10456693	+	4579	protein_coding	uncharacterized LOC100577014%2C transcript variant X1	-
550968	2016.16	1703.89	2196.83	923.446	1216.47	1481.01	1972.29	1206.98	0.708632	0.0026868	0.0162265	LOC550968	NC_037643.1	11859277	11862923	-	2248	protein_coding	heat shock protein 75 kDa%2C mitochondrial	HATPase_c
408353	3972.96	4049.04	3520.04	2300.17	2777.2	2910.2	3847.35	2662.52	0.530926	0.00269397	0.0162597	LOC408353	NC_037648.1	12179253	12180603	-	1013	protein_coding	proteasome subunit beta type-7	Proteasome
552071	6594.2	6781.79	6583.66	4046.66	4396.08	5368.93	6653.21	4603.89	0.531208	0.0027053	0.0163179	LOC552071	NC_037651.1	5215233	5217178	-	1432	protein_coding	pentatricopeptide repeat-containing protein 2%2C mitochondrial	-
412388	562.836	525.864	578.427	408.543	394.106	325.903	555.709	376.184	0.563017	0.00272177	0.0164068	LOC412388	NC_037653.1	876726	879002	+	2038	protein_coding	CCR4-NOT transcription complex subunit 9%2C transcript variant X1	-
409573	345.921	297.227	394.149	204.768	240.894	220.259	345.766	221.974	0.640449	0.00272344	0.0164068	LOC409573	NC_037652.1	1798228	1804590	+	4202	protein_coding	zinc finger protein 2 homolog%2C transcript variant X2	-
551814	19.4081	31.5736	14.5033	51.6891	59.0698	46.8423	21.8283	52.5337	-1.27943	0.00273082	0.0164411	LOC551814	NC_037647.1	4839582	4842083	+	2051	protein_coding	EF-hand domain-containing protein 1	-
724745	20.5498	19.5974	8.53137	3.97609	1.84593	2.98994	16.2262	2.93732	2.46202	0.00273474	0.0164544	LOC724745	NC_037643.1	3421290	3451957	+	594	protein_coding	transmembrane and TPR repeat-containing protein 1-like	-
725987	138.14	101.253	88.7262	200.792	165.211	208.299	109.373	191.434	-0.811811	0.00273742	0.0164603	LOC725987	NC_037652.1	1361969	1363877	-	1539	protein_coding	DALR anticodon-binding domain-containing protein 3	-
551167	7563.46	9891.25	9415.22	4174.89	6447.84	5958.94	8956.64	5527.22	0.696405	0.00275576	0.0165577	LOC551167	NC_037639.1	13438449	13494272	+	9544	protein_coding	multidrug resistance protein homolog 49%2C transcript variant X1	-
100576862	207.781	298.316	202.193	433.393	340.574	404.638	236.097	392.869	-0.735676	0.00275718	0.0165577	LOC100576862	NC_037639.1	2033465	2073697	+	2886	protein_coding	speckle targeted PIP5K1A-regulated poly(A) polymerase%2C transcript variant X8	-
552387	279.705	395.214	252.528	179.918	166.134	199.329	309.149	181.794	0.765052	0.00275877	0.0165577	LOC552387	NC_037643.1	13042025	13044786	+	1200	protein_coding	UDP-galactose transporter senju	-
413021	720.384	775.186	1295.06	1306.14	1836.7	2023.19	930.211	1722.01	-0.887637	0.0027623	0.0165687	LOC413021	NC_037642.1	5157589	5286950	-	11515	protein_coding	papilin%2C transcript variant X1	Kunitz_BPTI
100577702	538.861	554.171	592.077	247.511	293.503	439.521	561.703	326.845	0.781705	0.00277021	0.0166058	LOC100577702	NC_037642.1	11232342	11233385	-	738	protein_coding	39S ribosomal protein L11%2C mitochondrial	-
novel.56	15.9832	14.1537	35.8317	52.6831	61.8387	57.8054	21.9895	57.4424	-1.36397	0.00278289	0.0166715	-	NC_037638.1	11975884	11977135	-	845	-	-	-
100576975	45.6662	55.526	63.9853	162.025	99.6803	84.7148	55.0591	115.474	-1.06376	0.00278866	0.0166957	LOC100576975	NC_037645.1	11724680	11726340	+	1297	protein_coding	zinc finger protein 567	zf-AD
412862	15.9832	20.6861	29.0067	62.6233	72.9143	34.8826	21.892	56.8067	-1.36483	0.00281419	0.0168381	LOC412862	NC_037649.1	8489647	8493173	+	1911	protein_coding	SET domain-containing protein SmydA-8	SET
409145	640.468	698.974	576.72	332.997	343.343	499.319	638.721	391.887	0.704599	0.00282058	0.0168659	LOC409145	NC_037649.1	3935850	3937723	+	1185	protein_coding	zinc transporter ZIP9%2C transcript variant X1	-
411171	2252.48	2323.38	1905.91	3796.17	2570.46	5771.57	2160.59	4046.07	-0.905147	0.00282873	0.0169042	LOC411171	NC_037643.1	9014511	9031269	+	3035	protein_coding	putative protein FAM10A4	-
102654169	3655.58	3698.47	3663.37	1682.88	2048.98	2939.11	3672.47	2223.66	0.723849	0.00283299	0.0169192	LOC102654169	NC_037640.1	6079111	6080789	-	893	protein_coding	acyl carrier protein%2C mitochondrial%2C transcript variant X2	PP-binding
411694	876.791	832.89	863.374	574.544	525.167	672.735	857.685	590.816	0.538034	0.00284063	0.0169543	LOC411694	NC_037652.1	5198738	5204089	+	2328	protein_coding	E3 ubiquitin-protein ligase KCMF1%2C transcript variant X2	ZZ
novel.494	7.99158	3.26623	6.82509	0	0	0	6.02764	0	5.07833	0.00284489	0.0169693	-	NC_037653.1	2894185	2897306	-	1009	-	-	-
408622	1598.32	1528.6	968.31	2479.09	2852.89	1850.77	1365.07	2394.25	-0.811158	0.00286034	0.017051	LOC408622	NC_037638.1	3168356	3174896	-	2167	protein_coding	protein henna%2C transcript variant X1	ACT
412796	1258.1	1256.41	1048.51	1510.91	2255.73	1816.88	1187.67	1861.17	-0.648555	0.00287065	0.0171018	LOC412796	NC_037652.1	8206485	8209159	-	1821	protein_coding	3-hydroxyisobutyryl-CoA hydrolase%2C mitochondrial%2C transcript variant X3	-
725127	85.6241	78.3896	74.2229	133.199	118.14	153.483	79.4122	134.941	-0.766534	0.00287358	0.0171088	LOC725127	NC_037642.1	4961399	4965323	-	3063	protein_coding	uncharacterized LOC725127%2C transcript variant X1	HLH
551590	83.3408	80.5671	46.9225	216.697	120.908	117.604	70.2768	151.736	-1.11581	0.00291682	0.0173555	LOC551590	NC_037649.1	6223470	6225477	-	1507	protein_coding	upstream stimulatory factor 1	HLH
726025	95.899	93.632	81.9011	238.565	132.907	145.51	90.4774	172.327	-0.930741	0.00292124	0.0173711	LOC726025	NC_037642.1	12198024	12200168	-	1533	protein_coding	uncharacterized LOC726025	-
409236	4937.66	5454.61	4394.51	2794.19	2971.95	3896.88	4928.92	3221.01	0.613708	0.0029383	0.0174619	LOC409236	NC_037639.1	13326911	13328209	-	870	protein_coding	ATP synthase subunit O%2C mitochondrial	-
406072	175.815	198.152	107.495	76.5396	96.9114	74.7484	160.487	82.7331	0.951445	0.00296078	0.0175846	Amih	NC_037645.1	323612	504123	+	9167	protein_coding	hyperpolarization-activated ion channel%2C transcript variant X9	cNMP_binding
551224	989.814	1267.3	868.493	627.227	756.832	536.195	1041.87	640.085	0.702167	0.00297211	0.0176411	LOC551224	NC_037644.1	10770615	10793045	-	4066	protein_coding	aminopeptidase N%2C transcript variant X2	-
410671	268.289	348.398	417.184	532.795	664.535	511.279	344.624	569.537	-0.723033	0.00297966	0.017675	LOC410671	NC_037638.1	21701665	21727456	-	8400	protein_coding	proto-oncogene tyrosine-protein kinase ROS%2C transcript variant X5	Pkinase_Tyr
413842	1293.49	1380.53	1304.45	1005.95	965.422	967.742	1326.16	979.705	0.436803	0.00298258	0.0176815	LOC413842	NC_037649.1	7792786	7794308	+	928	protein_coding	splicing factor U2af 38 kDa subunit	zf-CCCH
409378	18.2665	6.53247	15.3565	60.6353	37.8416	26.9094	13.3851	41.7954	-1.63981	0.00299917	0.017769	LOC409378	NC_037652.1	3803399	3805300	-	1538	protein_coding	uncharacterized LOC409378	-
727166	367.613	418.078	441.925	654.066	646.076	531.212	409.205	610.451	-0.576151	0.0030035	0.0177837	LOC727166	NC_037641.1	2187986	2191642	+	1253	protein_coding	acyl-CoA Delta(11) desaturase%2C transcript variant X1	-
551364	21.6914	18.5087	14.5033	42.7429	41.5334	41.8591	18.2345	42.0452	-1.21672	0.00301739	0.0178551	LOC551364	NC_037639.1	11075400	11123846	+	4148	protein_coding	homeobox protein SIX3	-
551742	945.29	866.641	877.878	621.263	635.923	682.702	896.603	646.63	0.471351	0.00304041	0.0179803	LOC551742	NC_037651.1	1772122	1776863	-	1097	protein_coding	MICOS complex subunit MIC25%2C transcript variant X1	-
409351	68.4993	78.3896	38.3912	181.906	111.679	107.638	61.76	133.741	-1.12128	0.00305519	0.0180566	LOC409351	NC_037638.1	11742209	11745338	-	2473	protein_coding	islet cell autoantigen 1%2C transcript variant X1	Arfaptin
724685	561.694	622.762	350.639	922.452	937.733	770.407	511.698	876.864	-0.778608	0.0030638	0.0180964	LOC724685	NC_037648.1	14803730	14807137	+	2445	protein_coding	protein-L-isoaspartate O-methyltransferase domain-containing protein 1%2C transcript variant X2	-
677678	9.13324	10.8874	10.2376	0	1.84593	0	10.0861	0.61531	3.98147	0.00307214	0.018129	Obp12	NC_037649.1	6997861	6998979	-	722	protein_coding	odorant binding protein 12	-
552721	149.557	133.916	121.999	301.188	202.129	198.332	135.157	233.883	-0.792695	0.00307306	0.018129	LOC552721	NC_037645.1	12340751	12345781	+	1347	protein_coding	CD63 antigen%2C transcript variant X2	Tetraspannin
410678	721.526	741.435	632.174	358.842	424.564	541.178	698.378	441.528	0.661135	0.00308317	0.0181776	LOC410678	NC_037638.1	20671863	20673686	+	828	protein_coding	mitochondrial ribosomal protein S11	-
102655141	86.7657	69.6797	105.789	144.133	139.368	188.366	87.4115	157.289	-0.842488	0.00308512	0.018178	LOC102655141	NC_037647.1	12066582	12067889	-	1114	protein_coding	mitochondrial GTPase 1	-
411795	535.436	542.195	691.041	349.896	326.73	442.51	589.557	373.045	0.661654	0.00308769	0.018182	LOC411795	NC_037648.1	7233459	7236380	-	1995	protein_coding	Golgi to ER traffic protein 4 homolog%2C transcript variant X2	-
409469	12619.8	11247.8	14916.2	19349.6	20420.6	17055.6	12928	18941.9	-0.551039	0.00309861	0.0182352	Cyp4g11	NC_037653.1	2830988	2835517	-	2236	protein_coding	cytochrome P450 4G11%2C transcript variant X2	p450
726990	11.4165	7.62121	10.2376	29.8206	24.9201	28.9027	9.75847	27.8811	-1.51285	0.00313091	0.0184141	LOC726990	NC_037642.1	13833556	13839153	-	2109	protein_coding	uncharacterized LOC726990%2C transcript variant X1	-
408293	665.585	536.751	559.658	391.644	412.566	405.635	587.331	403.282	0.541686	0.00314117	0.0184632	LOC408293	NC_037647.1	9285761	9293522	+	6087	protein_coding	exostosin-1%2C transcript variant X1	-
552743	288.839	317.913	273.857	130.217	154.135	224.245	293.536	169.532	0.791882	0.00316089	0.0185463	LOC552743	NC_037638.1	5033451	5034493	-	686	protein_coding	trafficking protein particle complex subunit 2-like protein	-
725316	220.339	254.766	231.2	163.02	117.217	156.473	235.435	145.57	0.694703	0.0031616	0.0185463	LOC725316	NC_037648.1	4402857	4404321	+	953	protein_coding	transmembrane protein 208	-
551165	2452.27	3550.4	4220.47	1760.41	2204.96	2172.69	3407.71	2046.02	0.736178	0.00316266	0.0185463	LOC551165	NC_037653.1	3099386	3115054	+	4081	protein_coding	innexin inx3%2C transcript variant X1	-
413344	973.831	720.749	988.786	473.154	577.776	641.839	894.455	564.257	0.664926	0.00316298	0.0185463	LOC413344	NC_037648.1	9917400	9924509	-	5740	protein_coding	exportin-5	-
411080	235.181	164.4	227.788	120.277	139.368	113.618	209.123	124.421	0.749172	0.0031904	0.0186958	LOC411080	NC_037642.1	6535573	6538217	-	2480	protein_coding	serine/threonine-protein kinase greatwall%2C transcript variant X3	Pkinase
100577288	116.449	114.318	127.971	231.607	177.209	177.403	119.579	195.406	-0.706418	0.00319262	0.0186974	LOC100577288	NC_037645.1	5076671	5079066	+	1811	protein_coding	nudC domain-containing protein 1	-
novel.280	512.603	486.669	681.656	332.997	391.337	351.816	560.309	358.717	0.644533	0.00320177	0.0187397	-	NC_037645.1	7186361	7188795	+	875	-	-	-
409264	2310.71	2049.02	1717.36	1456.24	1395.52	1300.62	2025.7	1384.13	0.549016	0.00320969	0.0187719	LOC409264	NC_037645.1	6322133	6323893	+	1326	protein_coding	ATPase ASNA1 homolog	-
411533	1151.93	1132.29	666.3	2275.31	1653.95	1420.22	983.508	1783.16	-0.859087	0.00321117	0.0187719	LOC411533	NC_037641.1	3349436	3351282	+	1269	protein_coding	alpha-2-macroglobulin receptor-associated protein	-
724379	63.9327	35.9286	83.6074	22.8625	31.3808	17.9396	61.1562	24.061	1.34785	0.00321827	0.0187953	LOC724379	NC_037651.1	2816800	2821502	-	2556	protein_coding	tubulin polyglutamylase TTLL4	TTL
551559	10878.8	10804.7	7909.43	4265.35	3555.26	7687.12	9864.32	5169.24	0.93226	0.00321905	0.0187953	LOC551559	NC_037638.1	22801964	22803320	-	858	protein_coding	translocon-associated protein subunit beta	-
novel.87	85.6241	136.093	58.0133	223.655	174.44	172.42	93.2435	190.172	-1.03293	0.00322313	0.018799	-	NC_037639.1	9967962	9971314	-	1156	-	-	-
551302	195.223	193.797	178.306	302.182	300.887	254.145	189.108	285.738	-0.596998	0.00322544	0.018799	LOC551302	NC_037641.1	11150	14657	-	2394	protein_coding	tRNA-specific adenosine deaminase 1%2C transcript variant X1	-
100577466	168.965	214.483	169.774	353.872	274.121	267.101	184.407	298.364	-0.694878	0.00322552	0.018799	LOC100577466	NC_037647.1	6310678	6312061	-	1290	protein_coding	uncharacterized LOC100577466	-
551031	2880.39	2972.27	2354.66	3751.44	3944.75	3899.87	2735.77	3865.35	-0.498962	0.00323442	0.0188395	LOC551031	NC_037638.1	12312260	12348810	-	3157	protein_coding	uncharacterized LOC551031%2C transcript variant X1	-
409295	871.082	776.275	744.788	526.831	596.236	560.115	797.382	561.061	0.506351	0.00323934	0.0188568	LOC409295	NC_037640.1	8287452	8289261	-	1361	protein_coding	mitochondrial E3 ubiquitin protein ligase 1	-
725047	1580.05	1191.09	2662.64	643.132	964.499	1102.29	1811.26	903.307	1.00405	0.00324139	0.0188574	LOC725047	NC_037647.1	9146222	9149763	+	2842	protein_coding	nucleolin 1%2C transcript variant X3	-
413943	6116.98	4915.68	5945.51	3134.15	3646.64	4399.19	5659.39	3726.66	0.602794	0.00326666	0.018993	LOC413943	NC_037648.1	14337974	14342876	-	3063	protein_coding	eukaryotic peptide chain release factor GTP-binding subunit ERF3A	GTP_EFTU
725880	1343.73	1618.96	1661.06	746.51	892.508	1206.94	1541.25	948.652	0.700403	0.00327476	0.0190208	LOC725880	NC_037647.1	6315325	6317612	-	574	protein_coding	small nuclear ribonucleoprotein F%2C transcript variant X3	-
551841	840.258	741.435	792.564	518.879	460.56	617.92	791.419	532.453	0.572051	0.00327539	0.0190208	LOC551841	NC_037645.1	1909513	1911629	+	1675	protein_coding	probable dolichyl pyrophosphate Glc1Man9GlcNAc2 alpha-1%2C3-glucosyltransferase%2C transcript variant X2	-
413144	641.61	509.533	566.483	425.441	374.724	309.957	572.542	370.041	0.629418	0.00328587	0.0190703	LOC413144	NC_037648.1	15158016	15159869	-	1576	protein_coding	actin related protein 11%2C transcript variant X1	Actin
409244	184.948	166.578	132.236	281.308	216.897	324.906	161.254	274.37	-0.769207	0.00328992	0.0190823	LOC409244	NC_037645.1	7348510	7352373	-	3261	protein_coding	2-phosphoxylose phosphatase 1	Acid_phosphat_A
413607	136.999	146.981	109.202	203.774	210.436	210.292	131.06	208.168	-0.671552	0.00330013	0.0191301	LOC413607	NC_037639.1	3915029	3917731	-	2007	protein_coding	golgin-84	-
551966	7754.12	9057.27	5483.96	1069.57	1384.45	5288.2	7431.78	2580.74	1.52594	0.00330992	0.0191753	LOC551966	NC_037640.1	597759	601973	-	1838	protein_coding	multifunctional protein ADE2%2C transcript variant X1	-
412748	656.451	657.602	616.818	957.243	818.67	1312.58	643.624	1029.5	-0.677675	0.00333913	0.0193254	LOC412748	NC_037638.1	11614835	11643427	-	2551	protein_coding	ATP-binding cassette sub-family G member 1	ABC_tran
413766	160.973	138.271	112.614	261.428	270.429	182.386	137.286	238.081	-0.797987	0.00333981	0.0193254	LOC413766	NC_037642.1	9388823	9392306	+	2323	protein_coding	protein suppressor of hairy wing%2C transcript variant X2	zf-C2H2
414017	58.2244	77.3009	81.048	151.091	110.756	125.577	72.1911	129.141	-0.834125	0.00334583	0.0193485	LOC414017	NC_037638.1	4500967	4510818	+	4260	protein_coding	protein Daple%2C transcript variant X3	-
727396	398.437	379.972	281.535	586.473	511.323	542.175	353.315	546.657	-0.631765	0.00335109	0.0193485	LOC727396	NC_037638.1	11672636	11677499	+	3144	protein_coding	eukaryotic translation initiation factor 2-alpha kinase%2C transcript variant X1	Pkinase
413267	203.214	213.394	191.103	281.308	335.959	294.01	202.57	303.759	-0.58604	0.00335112	0.0193485	LOC413267	NC_037650.1	3084179	3087946	-	3507	protein_coding	protein kintoun%2C transcript variant X2	-
725925	447.529	312.47	482.022	214.709	270.429	264.111	414.007	249.749	0.729846	0.00335183	0.0193485	LOC725925	NC_037650.1	3870167	3873027	+	2744	protein_coding	prolyl 3-hydroxylase OGFOD1	-
411326	574.252	593.366	496.526	751.48	1015.26	774.393	554.715	847.045	-0.611688	0.00335473	0.0193537	LOC411326	NC_037646.1	8640546	8649849	+	3832	protein_coding	probable WRKY transcription factor protein 1%2C transcript variant X2	-
100578215	434.97	379.972	311.395	464.208	670.073	892.994	375.446	675.758	-0.84891	0.00336164	0.0193821	LOC100578215	NC_037642.1	6619992	6633678	-	2490	protein_coding	N-acetylgalactosaminyltransferase 6%2C transcript variant X2	-
113219372	19.4081	2.17749	17.9159	35.7848	65.5306	43.8524	13.1672	48.3892	-1.8716	0.00338343	0.0194961	LOC113219372	NW_020555891.1	7841	13899	-	1754	protein_coding	organic cation transporter protein-like	Sugar_tr
100576169	99.3239	81.6559	94.6982	143.139	144.906	160.46	91.8927	149.502	-0.701546	0.00338756	0.0195082	LOC100576169	NC_037638.1	19323930	19333458	-	5642	protein_coding	uncharacterized LOC100576169	fn3
413208	352.771	305.937	226.081	578.52	584.237	380.718	294.93	514.492	-0.804897	0.00341388	0.0196371	LOC413208	NC_037639.1	15669049	15674657	-	2333	protein_coding	rab11 family-interacting protein 2%2C transcript variant X1	C2
724323	23.9747	30.4849	15.3565	55.6652	55.3779	46.8423	23.272	52.6285	-1.19099	0.00341399	0.0196371	LOC724323	NC_037643.1	6647214	6649693	+	1657	protein_coding	problable inactive peptidyl-prolyl cis-trans isomerase-like 6	Pro_isomerase
100579053	135.857	119.762	121.145	244.529	182.747	186.373	125.588	204.55	-0.704438	0.00344158	0.019784	LOC100579053	NC_037643.1	17754654	17760625	-	2845	protein_coding	FK506-binding protein 15%2C transcript variant X4	-
726711	350.488	480.136	331.87	205.762	259.353	248.165	387.498	237.76	0.703498	0.00344387	0.0197854	LOC726711	NC_037639.1	10203023	10203797	-	518	protein_coding	ribonuclease H2 subunit C	-
551936	670.151	537.84	424.009	1026.82	1131.56	689.678	544	949.353	-0.804508	0.00345108	0.019815	LOC551936	NC_037646.1	1590285	1592805	-	1892	protein_coding	facilitated trehalose transporter Tret1%2C transcript variant X1	Sugar_tr
552573	294.547	265.654	262.766	367.788	419.026	410.618	274.322	399.144	-0.542169	0.00346037	0.0198566	LOC552573	NC_037640.1	4486376	4494726	-	3096	protein_coding	oxysterol-binding protein-related protein 8%2C transcript variant X5	PH
410004	1102.84	1204.15	1224.25	901.577	780.829	858.111	1177.08	846.839	0.475494	0.00346521	0.0198726	LOC410004	NC_037645.1	8585456	8586628	+	576	protein_coding	transcription initiation factor TFIID subunit 10	-
413592	122.157	174.199	163.802	237.571	233.51	276.071	153.386	249.051	-0.697066	0.00347064	0.0198919	LOC413592	NC_037643.1	4790479	4795247	+	3482	protein_coding	probable ATP-dependent RNA helicase DHX34	DUF1605
552091	325.372	356.02	296.892	578.52	471.635	438.524	326.094	496.227	-0.606597	0.00348058	0.0199371	LOC552091	NC_037638.1	14352996	14355214	-	1653	protein_coding	group XV phospholipase A2%2C transcript variant X2	-
552287	46.8078	72.9459	51.1882	106.36	97.8343	108.634	56.9806	104.276	-0.87344	0.00349461	0.0200056	LOC552287	NC_037643.1	16343862	16348877	+	3810	protein_coding	uncharacterized protein PFB0145c	-
551227	176.956	206.861	166.362	318.087	264.891	268.098	183.393	283.692	-0.630694	0.00350201	0.0200361	LOC551227	NC_037646.1	2988140	2990354	+	1860	protein_coding	myb-like protein I%2C transcript variant X1	-
551753	129.007	180.732	145.033	280.314	211.359	257.134	151.591	249.603	-0.71914	0.00352736	0.0201691	LOC551753	NC_037649.1	7805002	7809645	+	4023	protein_coding	RNA polymerase II-associated protein 1	-
410222	743.217	655.424	1397.44	276.338	389.491	621.907	932.026	429.245	1.11928	0.00352968	0.0201705	LOC410222	NC_037647.1	7656638	7688077	+	10349	protein_coding	zinc finger protein 853%2C transcript variant X4	-
411207	9796.54	6321.25	9462.14	613.311	3601.41	1095.31	8526.64	1770.01	2.26817	0.00353798	0.020206	LOC411207	NC_037641.1	10599268	10604226	-	4959	protein_coding	CCAAT/enhancer-binding protein	-
408834	67.3576	76.2121	72.5166	113.318	129.215	117.604	72.0288	120.046	-0.736787	0.00354124	0.0202127	LOC408834	NC_037642.1	7610133	7612205	-	1500	protein_coding	beclin-1-like protein%2C transcript variant X1	-
551021	163.257	162.223	172.334	259.44	263.968	227.235	165.938	250.214	-0.591854	0.00356223	0.0203205	LOC551021	NC_037645.1	12377044	12384444	-	5283	protein_coding	low-density lipoprotein receptor-related protein 6%2C transcript variant X2	Ldl_recept_a
725421	12.5582	22.8636	26.4472	38.7668	55.3779	56.8088	20.623	50.3178	-1.27404	0.00357816	0.0203993	LOC725421	NC_037638.1	14745284	14748832	+	2346	protein_coding	SET and MYND domain-containing protein 4%2C transcript variant X1	SET
409681	240.889	206.861	208.165	382.698	304.579	314.94	218.639	334.072	-0.61245	0.00358954	0.0204521	LOC409681	NC_037652.1	8349465	8350810	+	855	protein_coding	RWD domain-containing protein 1%2C transcript variant X1	RWD
408398	432.687	459.45	627.909	271.368	344.266	328.893	506.682	314.842	0.687743	0.00359533	0.020459	LOC408398	NC_037650.1	2524150	2539984	-	2273	protein_coding	cytochrome P450 306a1%2C transcript variant X1	p450
100576554	91.3324	99.0758	120.292	142.145	185.516	209.295	103.567	178.986	-0.785604	0.00359702	0.020459	LOC100576554	NC_037653.1	3055246	3057482	-	1600	protein_coding	cilia- and flagella-associated protein 69	-
726941	189.515	242.79	155.271	357.848	298.118	308.96	195.859	321.642	-0.718081	0.00359709	0.020459	LOC726941	NC_037646.1	8652868	8660068	+	5577	protein_coding	ATP-binding cassette sub-family A member 2%2C transcript variant X2	ABC_tran
novel.473	181.523	138.271	238.878	316.099	367.34	284.044	186.224	322.494	-0.78927	0.00360585	0.0204967	-	NC_037652.1	3629416	3638087	-	8062	-	-	-
552781	884.782	1013.62	1269.47	571.562	628.54	789.343	1055.96	663.148	0.671896	0.00364566	0.0207109	LOC552781	NC_037652.1	3895314	3896376	-	852	protein_coding	H/ACA ribonucleoprotein complex subunit 2-like protein	-
726526	309.388	272.186	241.438	708.737	329.499	496.329	274.337	511.522	-0.899377	0.00365761	0.0207666	NPF	NC_037650.1	4430259	4433365	+	979	protein_coding	neuropeptide F%2C transcript variant X1	-
novel.313	1488.72	2112.16	1147.47	5457.18	5801.76	1274.71	1582.78	4177.88	-1.40044	0.00366446	0.0207932	-	NC_037646.1	9772421	9777221	-	2479	-	-	-
551780	53.6578	56.6147	71.6635	120.277	120.908	89.6981	60.6453	110.294	-0.857569	0.00370281	0.0209985	LOC551780	NC_037645.1	2813699	2818323	+	2889	protein_coding	uncharacterized protein CG3556%2C transcript variant X2	-
726446	178.098	253.678	159.537	888.655	808.518	125.577	197.104	607.583	-1.62464	0.003715	0.021043	LOC726446	NC_037638.1	367913	369386	+	1474	protein_coding	uncharacterized LOC726446	-
413732	81.0575	95.8095	92.9919	138.169	145.829	151.49	89.953	145.163	-0.688807	0.00371501	0.021043	LOC413732	NC_037649.1	8545625	8550366	+	3716	protein_coding	Golgi apparatus protein 1%2C transcript variant X1	-
724494	3982.09	4249.37	4530.16	2089.43	3425.12	2525.5	4253.87	2680.02	0.666495	0.00374558	0.0211992	LOC724494	NC_037647.1	11424810	11430693	-	1198	protein_coding	methionine-R-sulfoxide reductase B1%2C transcript variant X6	-
725670	47.9495	101.253	42.6568	216.697	184.593	83.7182	63.9532	161.669	-1.34132	0.00374696	0.0211992	LOC725670	NC_037645.1	2774729	2777684	+	2392	protein_coding	mast/stem cell growth factor receptor Kit%2C transcript variant X2	Pkinase_Tyr
551726	536.578	480.136	405.24	696.809	706.069	672.735	473.985	691.871	-0.547317	0.00375423	0.0212278	LOC551726	NC_037647.1	5815316	5817849	-	2127	protein_coding	inositol-tetrakisphosphate 1-kinase	-
725300	6628.45	8443.22	10460.3	6215.62	5098.46	4231.76	8510.66	5181.94	0.715862	0.00377023	0.0213059	CPR13	NC_037643.1	5258316	5259391	-	865	protein_coding	cuticular protein 13	Chitin_bind_4
408515	15934.1	13893.5	14278.1	9240.42	11022.1	11226.2	14701.9	10496.2	0.486104	0.0037806	0.021352	LOC408515	NC_037652.1	7832935	7834240	-	620	protein_coding	60S ribosomal protein L26	KOW
449496	4445.6	4532.44	3673.61	5950.21	12466.5	5789.51	4217.22	8068.74	-0.936134	0.00379337	0.0214116	JHBP-1	NC_037644.1	1964713	1971819	-	971	protein_coding	take-out-like carrier protein	-
410345	228.331	213.394	183.424	328.027	319.346	291.02	208.383	312.798	-0.588615	0.0038005	0.0214378	LOC410345	NC_037648.1	13226340	13231785	+	3335	protein_coding	GATOR complex protein WDR59%2C transcript variant X1	-
409290	16568.8	15647.4	16407.5	11715.5	12869.8	9838.88	16207.9	11474.7	0.498222	0.00380617	0.0214378	LOC409290	NC_037638.1	4554373	4555637	-	605	protein_coding	60S ribosomal protein L14%2C transcript variant X1	-
412155	130.149	112.141	105.789	163.02	192.9	201.322	116.026	185.747	-0.681793	0.00380786	0.0214378	LOC412155	NC_037646.1	6526317	6529607	+	2450	protein_coding	F-box/WD repeat-containing protein 5	-
724659	164.398	192.708	202.193	75.5456	134.753	102.654	186.433	104.318	0.837291	0.00380838	0.0214378	LOC724659	NC_037644.1	8138252	8139460	+	684	protein_coding	ribonuclease P protein subunit rpr2	-
552050	1517.26	1526.42	1286.53	969.171	925.734	1123.22	1443.4	1006.04	0.520498	0.00380909	0.0214378	LOC552050	NC_037644.1	12295508	12296447	-	717	protein_coding	uncharacterized protein RAB5IF homolog	Rab5ip
551510	581.102	551.994	1166.24	220.673	193.823	534.202	766.445	316.232	1.27812	0.00383152	0.0215515	LOC551510	NC_037640.1	13453456	13478071	+	3052	protein_coding	uncharacterized LOC551510%2C transcript variant X3	-
724660	605.077	553.082	613.405	737.564	986.65	880.038	590.522	868.084	-0.55581	0.00384692	0.0216255	LOC724660	NC_037644.1	10943550	10963806	+	10254	protein_coding	protein furry%2C transcript variant X1	-
409082	192.94	179.643	139.914	283.296	271.352	249.161	170.832	267.936	-0.653086	0.00385304	0.0216473	LOC409082	NC_037644.1	1354100	1362016	+	4105	protein_coding	coronin-7%2C transcript variant X1	-
100576467	1959.08	1883.53	1877.75	1317.08	1486.9	1436.17	1906.79	1413.38	0.431838	0.00387365	0.0217505	LOC100576467	NC_037640.1	3496059	3552405	+	632	protein_coding	14 kDa phosphohistidine phosphatase	-
411585	401.862	359.286	327.605	248.505	215.974	260.124	362.918	241.535	0.586612	0.00388393	0.0217888	LOC411585	NC_037648.1	4319998	4321967	-	1449	protein_coding	E3 ubiquitin-protein ligase NRDP1%2C transcript variant X2	zf-C3HC4
724888	46.8078	29.3961	46.0694	77.5337	85.8358	73.7517	40.7578	79.0404	-0.952689	0.00388497	0.0217888	LOC724888	NC_037641.1	8482830	8487001	-	2735	protein_coding	ras association domain-containing protein 2	RA
410039	1227.28	1146.45	1395.73	707.743	912.813	919.903	1256.49	846.82	0.569537	0.003903	0.0218771	LOC410039	NC_037650.1	5649309	5652052	+	1728	protein_coding	cysteine desulfurase%2C mitochondrial%2C transcript variant X1	Aminotran_5
677664	2133.75	2167.69	2582.45	3094.39	4225.34	3112.52	2294.63	3477.42	-0.5996	0.00390639	0.0218835	Obp15	NC_037652.1	1932182	1933998	+	551	protein_coding	odorant binding protein 15	-
novel.67	99.3239	39.1948	59.7196	6.95815	13.8445	36.8759	66.0794	19.2262	1.78165	0.00391221	0.0219034	-	NC_037639.1	4428985	4430442	+	1308	-	-	-
113218892	681.568	640.182	689.335	298.206	280.582	542.175	670.361	373.654	0.843694	0.00391514	0.0219071	LOC113218892	NC_037644.1	3813871	3814924	+	556	protein_coding	28S ribosomal protein S21%2C mitochondrial	-
410188	27344.9	25564.8	23849.4	16322.8	20207.4	18497.7	25586.4	18342.7	0.480146	0.00395149	0.0220977	LOC410188	NC_037647.1	11305152	11306951	-	932	protein_coding	60S ribosomal protein L8	Ribosomal_L2_C
409286	799.158	881.883	914.563	624.245	643.307	613.933	865.201	627.162	0.464646	0.00395972	0.0221309	LOC409286	NC_037640.1	1505655	1633745	+	3605	protein_coding	stress-activated protein kinase JNK%2C transcript variant X7	-
552686	140.424	179.643	125.411	217.691	241.817	258.131	148.492	239.213	-0.690547	0.00397224	0.0221881	LOC552686	NC_037650.1	2414635	2416093	-	981	protein_coding	breast cancer metastasis-suppressor 1-like protein%2C transcript variant X2	-
725641	716.959	652.158	784.033	345.919	402.413	570.081	717.717	439.471	0.708153	0.00400356	0.0223426	LOC725641	NC_037648.1	2802833	2803838	-	790	protein_coding	U6 snRNA-associated Sm-like protein LSm5	-
552078	22.8331	17.4199	11.9439	128.229	13.8445	66.7752	17.399	69.6162	-2.00603	0.0040066	0.0223426	LOC552078	NC_037641.1	5018124	5024148	+	3635	protein_coding	glutamyl aminopeptidase-like%2C transcript variant X1	-
413450	742.075	604.253	780.62	383.692	465.175	530.215	708.983	459.694	0.625495	0.00400683	0.0223426	LOC413450	NC_037649.1	3880103	3882762	+	1802	protein_coding	sorting and assembly machinery component 50 homolog	-
413498	224.906	223.193	194.515	377.728	316.577	289.027	214.205	327.777	-0.615262	0.0040115	0.0223557	LOC413498	NC_037640.1	4321480	4325859	-	3003	protein_coding	F-box only protein 21%2C transcript variant X1	-
411552	22.8331	30.4849	40.9506	5.96413	12.9215	12.9564	31.4228	10.614	1.57018	0.00402725	0.0224306	LOC411552	NC_037648.1	14499154	14502255	-	3102	protein_coding	ceramide glucosyltransferase	-
102656190	1495.57	700.063	750.76	301.188	118.14	624.897	982.13	348.075	1.49665	0.00403965	0.0224867	LOC102656190	NC_037640.1	11670639	11672489	+	1439	protein_coding	uncharacterized LOC102656190	-
727582	845.966	769.742	665.447	535.778	553.779	473.406	760.385	520.988	0.544436	0.00404391	0.0224904	LOC727582	NC_037642.1	5019219	5021143	-	1633	protein_coding	tryptophan--tRNA ligase%2C cytoplasmic	-
411508	244.314	256.944	238.878	153.079	141.214	185.376	246.712	159.89	0.626085	0.00404498	0.0224904	LOC411508	NC_037649.1	8595014	8597804	-	1646	protein_coding	tubulin gamma-2 chain	Tubulin
100578466	81.0575	71.8571	100.67	35.7848	48.9172	48.8356	84.5283	44.5125	0.928163	0.0040631	0.0225782	LOC100578466	NC_037647.1	11946696	11953717	-	2471	protein_coding	uncharacterized LOC100578466%2C transcript variant X2	-
411240	489.77	480.136	416.331	897.601	629.462	637.853	462.079	721.639	-0.643731	0.00407241	0.022617	LOC411240	NC_037645.1	2760047	2767828	+	4009	protein_coding	nucleolar protein 10	R3H
408508	336.788	742.524	831.808	225.643	410.72	263.114	637.04	299.826	1.08756	0.00408489	0.0226522	LOC408508	NC_037652.1	8780958	8799109	+	4067	protein_coding	uncharacterized LOC408508%2C transcript variant X1	-
100576359	565.119	480.136	612.552	360.83	371.955	401.648	552.603	378.144	0.548193	0.00408905	0.0226522	LOC100576359	NC_037642.1	2288022	2290670	-	2149	protein_coding	integrator complex subunit 11	-
725251	640.468	799.139	762.704	366.794	483.634	550.148	734.104	466.859	0.653223	0.00408932	0.0226522	LOC725251	NC_037653.1	2819728	2825809	+	3765	protein_coding	101 kDa malaria antigen%2C transcript variant X1	-
724221	2093.79	2558.55	1911.03	1056.64	1100.17	1746.12	2187.79	1300.98	0.74984	0.00408937	0.0226522	LOC724221	NC_037643.1	14523108	14524378	+	540	protein_coding	uncharacterized LOC724221	-
100577552	708.967	707.684	902.619	500.987	557.471	525.232	773.09	527.897	0.551285	0.00409047	0.0226522	LOC100577552	NC_037643.1	6464125	6475423	-	4245	protein_coding	trithorax group protein osa%2C transcript variant X2	-
107965317	12.5582	13.0649	28.1535	3.97609	5.53779	1.99329	17.9255	3.83572	2.22867	0.00409572	0.0226683	LOC107965317	NC_037649.1	10845963	10847761	-	1476	protein_coding	uncharacterized LOC107965317	-
409804	428.12	390.859	373.674	579.514	515.938	619.913	397.551	571.788	-0.524989	0.00411249	0.0227481	LOC409804	NC_037646.1	6833449	6841647	-	3782	protein_coding	serine/threonine-protein phosphatase PP1-beta catalytic subunit%2C transcript variant X2	-
551574	611.927	536.751	465.813	927.422	920.197	669.746	538.164	839.121	-0.641911	0.00412928	0.0228279	LOC551574	NC_037638.1	2187051	2190455	-	1579	protein_coding	polymerase delta-interacting protein 2%2C transcript variant X1	-
novel.58	12.5582	1.08874	9.3845	37.7728	24.9201	26.9094	7.67715	29.8674	-1.9556	0.00415793	0.0229706	-	NC_037638.1	16783609	16784593	-	840	-	-	-
411423	1093.7	1242.26	1025.47	539.754	834.361	760.44	1120.48	711.518	0.654709	0.00415984	0.0229706	LOC411423	NC_037645.1	1582371	1584680	-	1476	protein_coding	poly(ADP-ribose) glycohydrolase ARH3%2C transcript variant X3	-
107965657	31.9663	31.5736	24.741	83.4978	41.5334	71.7584	29.427	65.5966	-1.1602	0.00416277	0.0229736	LOC107965657	NC_037653.1	2987969	2990413	+	1850	protein_coding	origin recognition complex subunit 1%2C transcript variant X1	-
551398	151.84	144.803	139.914	252.481	280.582	183.383	145.519	238.815	-0.716104	0.00418228	0.0230681	LOC551398	NC_037643.1	12919035	12925768	+	3641	protein_coding	DNA polymerase delta catalytic subunit%2C transcript variant X1	DNA_pol_B
409846	2132.61	1970.63	2643.02	1343.92	1629.03	1586.66	2248.75	1519.87	0.565457	0.00419189	0.023108	LOC409846	NC_037650.1	3042633	3047114	+	2962	protein_coding	GMP synthase [glutamine-hydrolyzing]	GATase
102653881	136.999	39.1948	0.853137	2.98206	0	0.996645	59.0155	1.32624	5.4832	0.00421032	0.0231964	LOC102653881	NC_037638.1	8329383	8330852	-	1091	protein_coding	glucose dehydrogenase [FAD%2C quinone]-like	-
novel.243	3.42496	6.53247	5.97196	16.8984	29.5349	14.9497	5.3098	20.461	-1.93837	0.00421885	0.0232301	-	NC_037643.1	16946976	16948127	-	1075	-	-	-
100578928	135.857	82.7446	62.279	247.511	284.273	114.614	93.6268	215.466	-1.20694	0.00422124	0.0232301	LOC100578928	NC_037645.1	12132697	12138473	+	2195	protein_coding	calcium and integrin-binding protein 1%2C transcript variant X1	-
552318	26640.5	26960.6	23445.9	16042.5	14666.8	20939.5	25682.3	17216.3	0.576998	0.00422769	0.0232523	LOC552318	NC_037653.1	2724252	2726060	-	634	protein_coding	60S ribosomal protein L27a%2C transcript variant X2	-
725179	179.24	190.53	243.144	291.248	377.493	308.96	204.305	325.9	-0.67116	0.00423383	0.0232728	LOC725179	NC_037651.1	5042986	5060305	+	5582	protein_coding	inositol hexakisphosphate and diphosphoinositol-pentakisphosphate kinase 2%2C transcript variant X3	Acid_phosphat_A
726726	197.506	155.69	149.299	238.565	310.116	254.145	167.499	267.609	-0.678922	0.00423879	0.0232869	LOC726726	NC_037641.1	5671403	5681285	-	3759	protein_coding	serine/arginine repetitive matrix protein 1%2C transcript variant X2	-
100577347	78.7742	89.2771	100.67	47.713	58.1468	32.8893	89.5738	46.2497	0.953841	0.00426146	0.0233939	LOC100577347	NC_037653.1	1000799	1077238	+	3373	protein_coding	SET and MYND domain-containing protein 4%2C transcript variant X3	SET
412131	73.0659	93.632	69.1041	130.217	121.831	146.507	78.6007	132.852	-0.759664	0.00426312	0.0233939	LOC412131	NC_037643.1	16799821	16805150	-	3365	protein_coding	kinesin 4B	Kinesin
725485	446.387	415.9	540.889	679.911	928.503	629.88	467.725	746.098	-0.672992	0.00429714	0.0235672	LOC725485	NC_037645.1	12656853	12679647	-	9645	protein_coding	regulator of G-protein signaling 11%2C transcript variant X9	RGS
411145	223.764	204.684	121.145	666.988	311.962	253.148	183.198	410.7	-1.1665	0.00430446	0.023594	LOC411145	NC_037643.1	14269639	14271891	-	1749	protein_coding	nischarin	PX
408782	35748.6	43240.6	51356.3	31667.5	28242.7	28449.2	43448.5	29453.2	0.560905	0.00432229	0.0236783	LOC408782	NC_037641.1	12053300	12058225	-	1834	protein_coding	tubulin beta-1	Tubulin
409334	1145.08	987.491	850.577	1854.84	1305.07	1465.07	994.383	1541.66	-0.63309	0.00433418	0.0237239	LOC409334	NC_037642.1	7354108	7363243	+	5228	protein_coding	beta-mannosidase	-
551861	3471.77	4626.08	3839.12	1693.81	1577.35	3215.18	3978.99	2162.11	0.880023	0.00433551	0.0237239	LOC551861	NC_037652.1	5194047	5195027	+	419	protein_coding	ATP synthase subunit e%2C mitochondrial	-
724556	2600.69	3301.07	1024.62	1520.85	383.954	526.229	2308.79	810.345	1.51049	0.00436679	0.0238815	CPR17	NC_037639.1	2920896	2925787	+	1201	protein_coding	cuticular protein 17	Chitin_bind_4
724986	168.965	163.312	116.88	286.278	207.667	255.141	149.719	249.696	-0.741216	0.00438038	0.0239182	LOC724986	NC_037639.1	15260489	15278175	-	3225	protein_coding	protein NRDE2 homolog%2C transcript variant X1	-
410293	356.196	381.061	286.654	485.082	563.932	486.363	341.304	511.792	-0.586568	0.00438066	0.0239182	LOC410293	NC_037648.1	235182	297554	-	3253	protein_coding	collectin-11	Lectin_C
408602	618.777	666.312	805.361	476.136	491.018	475.4	696.817	480.851	0.536297	0.004382	0.0239182	LOC408602	NC_037638.1	8247253	8533011	+	10765	protein_coding	MKL/myocardin-like protein 2%2C transcript variant X7	SAP
100576851	8366.04	9084.49	7224.36	5456.18	5741.77	6340.66	8224.96	5846.2	0.492435	0.00438339	0.0239182	LOC100576851	NC_037650.1	2431447	2434652	+	2689	protein_coding	ornithine decarboxylase antizyme 1	-
107963970	37.6746	128.472	63.1321	361.824	354.419	60.7954	76.4262	259.013	-1.7614	0.00438918	0.0239291	LOC107963970	NC_037644.1	13789738	13792505	-	1312	protein_coding	uncharacterized LOC107963970	-
102656796	53.6578	80.5671	74.2229	102.384	115.371	247.168	69.4826	154.974	-1.15519	0.00439272	0.0239291	LOC102656796	NC_037648.1	935577	941671	+	3891	protein_coding	uncharacterized protein PFB0145c	-
551411	2847.29	3048.49	2564.53	1670.95	1780.4	2278.33	2820.1	1909.89	0.562168	0.00439282	0.0239291	LOC551411	NC_037638.1	4810352	4811580	+	648	protein_coding	proteasome maturation protein	-
727284	84.4824	151.336	110.908	52.6831	74.7602	36.8759	115.575	54.7731	1.07528	0.0044109	0.0240141	LOC727284	NC_037651.1	10409616	10420870	-	7150	protein_coding	transcription factor Sox-10%2C transcript variant X3	-
724320	369.896	383.238	366.849	228.625	208.59	294.01	373.328	243.742	0.615568	0.00442855	0.0240966	LOC724320	NC_037645.1	12181235	12182933	+	516	protein_coding	PHD finger-like domain-containing protein 5A	-
410795	1335.74	1394.68	1232.78	853.864	1007.88	984.685	1321.07	948.809	0.477109	0.00444102	0.0241328	LOC410795	NC_037639.1	15850478	15864798	+	5772	protein_coding	trehalase	-
551676	2777.65	3004.94	2406.7	1576.52	2057.29	1954.42	2729.76	1862.74	0.551087	0.00444144	0.0241328	LOC551676	NC_037638.1	14288984	14290951	-	1516	protein_coding	methylmalonic aciduria and homocystinuria type D homolog%2C mitochondrial%2C transcript variant X2	-
102655679	134.715	146.981	176.599	228.625	242.74	236.205	152.765	235.857	-0.622912	0.00444269	0.0241328	LOC102655679	NC_037638.1	14898270	14899145	+	876	protein_coding	DNA-directed RNA polymerase III subunit RPC7-like	-
100576146	255.731	299.405	500.791	180.912	199.361	204.312	351.976	194.862	0.855394	0.00450305	0.0244469	LOC100576146	NC_037644.1	106779	109015	+	1758	protein_coding	aladin	-
113218567	53.6578	43.5498	59.7196	19.8804	32.3038	16.943	52.309	23.0424	1.18091	0.00455509	0.0247115	LOC113218567	NC_037644.1	7130504	7502881	-	2409	protein_coding	CCR4-NOT transcription complex subunit 6-like%2C transcript variant X3	-
409831	4004.92	3705	3120.77	2085.46	2160.66	2886.28	3610.23	2377.47	0.602554	0.0045569	0.0247115	LOC409831	NC_037649.1	10024048	10025542	+	891	protein_coding	proteasome subunit beta type-6	Proteasome
551866	2730.84	2570.53	2224.13	1367.77	1602.27	1994.29	2508.5	1654.78	0.600025	0.00456499	0.0247416	LOC551866	NC_037645.1	1912004	1914121	+	1377	protein_coding	NADH dehydrogenase [ubiquinone] 1 alpha subcomplex subunit 9%2C mitochondrial	Epimerase
408951	18339.5	18920.2	18242.6	11826.9	12052.1	15349.3	18500.8	13076.1	0.500661	0.00458295	0.0248249	LOC408951	NC_037644.1	2329917	2337531	+	3458	protein_coding	14-3-3 protein epsilon	-
100577682	12.5582	17.4199	27.3004	36.7788	59.0698	46.8423	19.0928	47.5636	-1.30017	0.00458664	0.024831	LOC100577682	NC_037651.1	4619010	4623842	-	2380	protein_coding	uncharacterized LOC100577682	-
410259	247.739	222.104	374.527	149.103	163.365	179.396	281.457	163.955	0.782327	0.00459033	0.0248371	LOC410259	NC_037648.1	14089274	14168184	-	10903	protein_coding	nuclear factor 1 X-type%2C transcript variant X6	-
408385	115.307	133.916	168.068	220.673	264.891	203.316	139.097	229.626	-0.719518	0.00461824	0.0249742	Ef-1a-f1	NC_037649.1	11332076	11338405	+	2220	protein_coding	translation elongation factor eEF-1 alpha chain%2C transcript variant X1	GTP_EFTU
408620	259.156	280.896	414.624	201.786	185.516	190.359	318.225	192.554	0.727555	0.00463239	0.0250306	LOC408620	NC_037638.1	4394644	4404101	-	1397	protein_coding	RNA-binding protein 42%2C transcript variant X2	RRM_1
551036	1713.62	1721.31	1529.67	1177.92	1185.09	1288.66	1654.87	1217.22	0.442842	0.00463386	0.0250306	LOC551036	NC_037652.1	9026885	9031737	-	1774	protein_coding	vacuole membrane protein 1%2C transcript variant X1	-
725015	1251.25	902.569	1181.59	613.311	837.13	702.635	1111.81	717.692	0.631347	0.0046483	0.0250946	LOC725015	NC_037642.1	5402476	5413872	+	6006	protein_coding	monocarboxylate transporter 3%2C transcript variant X1	MFS_1
100302106	4453.59	5126.9	4188.05	2547.68	2890.73	3687.59	4589.51	3042	0.593279	0.00466566	0.0251743	LOC100302106	NC_037648.1	2610971	2612176	-	935	protein_coding	uncharacterized LOC100302106%2C transcript variant 2	-
551596	5139.73	4798.1	6546.97	2748.47	2856.58	4396.2	5494.93	3333.75	0.72108	0.00467105	0.0251893	LOC551596	NC_037639.1	4472496	4475150	+	1095	protein_coding	uncharacterized LOC551596	-
726301	1815.23	1532.95	2015.11	1024.84	1359.53	1211.92	1787.76	1198.76	0.576748	0.00468553	0.0252486	LOC726301	NC_037648.1	14171668	14173651	-	1511	protein_coding	actin-related protein 2/3 complex subunit 4	-
725742	271.714	313.558	263.619	194.828	161.519	201.322	282.964	185.89	0.606151	0.00468727	0.0252486	LOC725742	NC_037639.1	6761380	6763250	+	1253	protein_coding	vacuolar ATPase assembly integral membrane protein VMA21 homolog	-
409622	5242.48	5430.66	4751.12	2654.04	3409.43	4083.26	5141.42	3382.24	0.604132	0.00471004	0.0253571	LOC409622	NC_037648.1	6387903	6404230	-	3263	protein_coding	spermatogenesis-associated protein 20%2C transcript variant X2	-
410811	541.144	390.859	475.197	670.964	733.758	674.729	469.067	693.15	-0.563652	0.00471595	0.0253623	LOC410811	NC_037639.1	15449020	15454586	-	3863	protein_coding	ras GTPase-activating protein 1%2C transcript variant X1	SH2
412224	163.257	125.206	126.264	212.721	203.975	233.215	138.242	216.637	-0.650465	0.00471625	0.0253623	LOC412224	NC_037638.1	11845324	11852847	+	4669	protein_coding	tectonin beta-propeller repeat-containing protein%2C transcript variant X3	-
410309	2074.39	2542.22	2301.76	1870.75	1188.78	1336.5	2306.12	1465.34	0.654369	0.00472136	0.0253757	E75	NC_037648.1	10210607	10372038	-	11080	protein_coding	ecdysone-induced protein 75%2C transcript variant X3	-
408686	745.5	787.162	478.61	1681.88	1081.72	908.94	670.424	1224.18	-0.869395	0.00473133	0.0254151	LOC408686	NC_037639.1	11819934	11822033	+	1622	protein_coding	sequestosome-1	ZZ
410234	297.972	405.013	230.347	541.742	626.694	436.531	311.111	534.989	-0.783922	0.00473663	0.025417	LOC410234	NC_037647.1	7041802	7044884	-	2595	protein_coding	UDP-glucuronic acid decarboxylase 1%2C transcript variant X2	-
552375	1780.98	1992.4	1578.3	2384.66	2770.74	2422.84	1783.9	2526.08	-0.502249	0.00473693	0.025417	LOC552375	NC_037648.1	15915565	15925508	+	4921	protein_coding	NPC intracellular cholesterol transporter 1%2C transcript variant X3	-
724728	228.331	225.37	143.327	377.728	341.497	285.041	199.009	334.755	-0.753756	0.00474536	0.0254481	LOC724728	NC_037650.1	9602590	9605068	-	1852	protein_coding	NF-kappa-B essential modulator	-
410582	69.6409	74.0346	90.4325	14.9103	18.4593	53.8188	78.036	29.0628	1.4289	0.00477081	0.0255704	LOC410582	NC_037652.1	7613797	7616784	+	2546	protein_coding	ornithine aminotransferase%2C mitochondrial	Aminotran_3
102655889	1564.07	1178.02	273.857	113.318	0.922966	4.98323	1005.32	39.7415	4.66119	0.00477364	0.0255714	LOC102655889	NC_037643.1	3403140	3419391	-	14913	protein_coding	uncharacterized protein PF11_0213	-
494511	10.2749	21.7749	20.4753	47.713	52.609	31.8926	17.5084	44.0716	-1.32339	0.00479159	0.0256533	Gat-1B	NC_037643.1	1838798	1844151	-	2438	protein_coding	GABA neurotransmitter transporter-1B%2C transcript variant X1	SNF
727030	189.515	204.684	133.089	298.206	298.118	257.134	175.763	284.486	-0.698625	0.00480206	0.0256907	LOC727030	NC_037645.1	1957354	1961021	-	2398	protein_coding	myotubularin-related protein 8%2C transcript variant X1	FYVE
novel.259	38.8163	44.6385	109.202	22.8625	11.0756	30.896	64.2188	21.6114	1.58109	0.00480388	0.0256907	-	NC_037644.1	1038482	1068354	-	1090	-	-	-
552705	845.966	992.935	916.269	456.256	391.337	747.484	918.39	531.692	0.788865	0.00480946	0.025705	LOC552705	NC_037649.1	8590966	8592397	-	1106	protein_coding	protein jagunal	-
410254	9830.79	12333.3	7239.72	3615.26	5094.77	7284.48	9801.27	5331.5	0.878388	0.0048141	0.025705	LOC410254	NC_037648.1	13848442	13850983	+	1695	protein_coding	glutaryl-CoA dehydrogenase%2C mitochondrial	-
552677	230.614	225.37	241.438	324.051	347.035	325.903	232.474	332.33	-0.514938	0.00481455	0.025705	LOC552677	NC_037643.1	4804065	4816860	-	6172	protein_coding	protein polybromo-1%2C transcript variant X5	BAH
411381	293.405	195.974	90.4325	474.148	400.567	367.762	193.271	414.159	-1.10296	0.00483412	0.0257953	LOC411381	NC_037642.1	12689533	12695575	-	2324	protein_coding	caspase-3	Peptidase_C14
107965199	2230.79	3535.15	1984.4	352.878	1070.64	144.514	2583.45	522.677	2.30514	0.00488646	0.0260602	LOC107965199	NC_037648.1	10467257	10471396	+	2746	protein_coding	UDP-glucuronosyltransferase 1-1%2C transcript variant X4	-
100359409	3146.4	3269.5	3051.67	2145.1	1991.76	2586.29	3155.86	2241.05	0.493884	0.0048945	0.0260887	Cox6b1	NC_037646.1	7762983	7766728	-	1330	protein_coding	cytochrome c oxidase subunit VIb polypeptide 1	-
113219378	114.165	55.526	41.8037	36.7788	23.9971	19.9329	70.4984	26.9029	1.3851	0.0049132	0.026174	LOC113219378	NW_020555902.1	97	4125	-	4029	rRNA	large subunit ribosomal RNA	-
408898	855.099	803.494	796.83	501.981	467.944	666.756	818.474	545.56	0.585335	0.00491924	0.0261917	LOC408898	NC_037644.1	13964690	14003680	+	5888	protein_coding	uncharacterized LOC408898%2C transcript variant X2	-
725401	261.439	244.968	401.827	165.008	192.9	180.393	302.745	179.433	0.757002	0.00497551	0.0264767	LOC725401	NC_037640.1	11988212	11989241	+	760	protein_coding	U6 snRNA-associated Sm-like protein LSm3	LSM
409403	98.1823	119.762	131.383	203.774	194.746	164.446	116.442	187.656	-0.685077	0.0049796	0.0264839	LOC409403	NC_037645.1	12520066	12523308	-	2470	protein_coding	ubiquitin carboxyl-terminal hydrolase 30 homolog%2C transcript variant X2	UCH
551549	4874.86	4115.45	3592.56	2094.4	2244.65	3377.63	4194.29	2572.23	0.705342	0.00499196	0.0265351	LOC551549	NC_037649.1	3069338	3072314	-	2185	protein_coding	transmembrane 9 superfamily member 3	-
409405	923.598	1320.65	1082.63	821.062	721.759	587.024	1108.96	709.948	0.643427	0.00500444	0.0265868	LOC409405	NC_037651.1	10651963	10653206	-	912	protein_coding	baculoviral IAP repeat-containing protein 5	BIR
727140	105.032	94.7208	83.6074	145.127	140.291	174.413	94.4535	153.277	-0.701604	0.00502362	0.026674	LOC727140	NC_037641.1	143621	145167	-	1124	protein_coding	zinc finger protein 830	-
727300	518.311	742.524	517.854	339.955	360.88	425.567	592.896	375.467	0.658709	0.00502792	0.0266822	LOC727300	NC_037639.1	8162978	8163904	-	639	protein_coding	low molecular weight phosphotyrosine protein phosphatase%2C transcript variant X2	LMWPc
725037	26.2581	20.6861	29.8598	57.6532	44.3023	58.8021	25.6013	53.5859	-1.05791	0.00504134	0.0267387	LOC725037	NC_037640.1	8269589	8271462	-	1422	protein_coding	DNA endonuclease RBBP8-like	-
413425	229.473	263.476	210.725	451.286	361.802	303.977	234.558	372.355	-0.66782	0.00504658	0.0267459	LOC413425	NC_037638.1	7924475	7934823	+	6204	protein_coding	phosphatidylinositol 4-phosphate 3-kinase C2 domain-containing subunit beta%2C transcript variant X1	PI3_PI4_kinase
410616	885.924	750.145	638.146	1090.44	1082.64	1132.19	758.072	1101.76	-0.540467	0.00504822	0.0267459	LOC410616	NC_037652.1	6229018	6231693	+	2237	protein_coding	xaa-Pro aminopeptidase ApepP%2C transcript variant X1	Peptidase_M24
551671	107.316	128.472	122.852	74.5516	77.5291	64.7819	119.546	72.2875	0.726077	0.00505854	0.0267859	LOC551671	NC_037638.1	15198586	15199661	+	710	protein_coding	probable oligoribonuclease	Exonuc_X-T
725628	75.3492	68.5909	73.3698	177.93	107.064	111.624	72.4366	132.206	-0.867172	0.00508425	0.0269073	LOC725628	NC_037642.1	9368062	9370110	-	1134	protein_coding	N-alpha-acetyltransferase 40%2C transcript variant X2	Acetyltransf_1
novel.268	142.707	115.407	207.312	215.703	263.968	480.383	155.142	320.018	-1.04179	0.00509205	0.0269338	-	NC_037645.1	972050	978989	+	6573	-	-	-
409365	313.955	237.346	201.34	704.761	388.568	344.839	250.881	479.39	-0.935449	0.00513124	0.0271263	LOC409365	NC_037646.1	12325799	12332443	-	4068	protein_coding	lysosomal alpha-glucosidase	Glyco_hydro_31
726817	296.83	314.647	286.654	391.644	471.635	425.567	299.377	429.616	-0.522011	0.00513507	0.0271317	LOC726817	NC_037641.1	12371602	12376267	+	3567	protein_coding	pancreatic triacylglycerol lipase%2C transcript variant X1	-
102655090	173.531	168.755	236.319	636.174	248.278	314.94	192.869	399.797	-1.04991	0.00514805	0.0271854	LOC102655090	NC_037642.1	13480243	13480911	+	669	protein_coding	uncharacterized LOC102655090	-
411068	296.83	272.186	220.109	355.86	439.332	404.638	263.042	399.943	-0.607163	0.00516132	0.0272406	LOC411068	NC_037642.1	5475788	5485228	+	5672	protein_coding	kinesin 4A%2C transcript variant X2	Kinesin
412397	268.289	325.535	281.535	506.951	473.481	363.775	291.786	448.069	-0.619142	0.00516994	0.0272712	LOC412397	NC_037638.1	5327536	5331038	-	2307	protein_coding	uncharacterized LOC412397%2C transcript variant X2	-
novel.295	367.613	390.859	472.638	166.996	179.055	327.896	410.37	224.649	0.870428	0.00518003	0.0273095	-	NC_037645.1	9455682	9458134	-	789	-	-	-
724195	39.9579	51.171	47.7757	86.4799	88.6047	73.7517	46.3015	82.9454	-0.839446	0.00520002	0.0274	LOC724195	NC_037638.1	20697637	21007211	-	7924	protein_coding	B-cell receptor CD22%2C transcript variant X8	-
102655131	47.9495	58.7922	145.033	27.8326	14.7674	43.8524	83.925	28.8175	1.55002	0.00522504	0.0275168	LOC102655131	NC_037651.1	2528580	2554386	+	2492	protein_coding	zinc finger protein 300-like	zf-C2H2
410510	340.213	327.712	267.032	386.674	530.705	542.175	311.652	486.518	-0.644253	0.0052747	0.0277574	LOC410510	NC_037651.1	7712396	7716924	+	3102	protein_coding	hepatocyte growth factor-regulated tyrosine kinase substrate	FYVE
551710	8368.33	7586.37	6308.09	5453.2	5204.6	5180.56	7420.93	5279.46	0.491093	0.00527646	0.0277574	LOC551710	NC_037653.1	4646076	4647936	+	1344	protein_coding	electron transfer flavoprotein subunit alpha%2C mitochondrial	-
410895	1494.43	1515.53	1716.51	1141.14	1196.16	1160.09	1575.49	1165.8	0.434856	0.00528855	0.0278059	LOC410895	NC_037639.1	5660899	5727162	+	6349	protein_coding	pleckstrin homology-like domain family B member 1%2C transcript variant X3	PH
552790	171.248	186.175	191.956	411.525	290.734	231.222	183.126	311.16	-0.763997	0.00532169	0.0279649	LOC552790	NC_037639.1	3878746	3880323	-	1578	protein_coding	peroxisomal biogenesis factor 3	-
113218670	44.5245	43.5498	41.8037	82.5038	80.298	68.7685	43.2927	77.1901	-0.836174	0.00534673	0.0280812	LOC113218670	NC_037640.1	12265859	12268416	+	2389	protein_coding	cap-specific mRNA (nucleoside-2'-O-)-methyltransferase 2%2C transcript variant X2	-
102654158	0	0	2.55941	5.96413	11.9986	14.9497	0.853137	10.9708	-3.52542	0.00535471	0.0281078	LOC102654158	NC_037646.1	10121458	10123011	+	1069	protein_coding	keratin%2C type I cytoskeletal 9-like	-
724617	202.073	222.104	189.396	400.591	337.805	252.151	204.524	330.182	-0.691945	0.00538442	0.0282485	LOC724617	NC_037644.1	12072991	12076321	+	2100	protein_coding	PP2C-like domain-containing protein CG9801%2C transcript variant X1	-
410740	482.92	445.297	474.344	328.027	299.964	359.789	467.52	329.26	0.506276	0.00538901	0.0282572	LOC410740	NC_037638.1	7146095	7150797	+	1902	protein_coding	RING finger protein 121%2C transcript variant X1	-
410183	344.78	289.606	255.941	385.68	487.326	488.356	296.776	453.787	-0.614666	0.00539412	0.0282687	LOC410183	NC_037647.1	11490663	11499373	-	7582	protein_coding	1-phosphatidylinositol 3-phosphate 5-kinase%2C transcript variant X1	PIP5K
412769	691.843	732.725	789.152	462.22	539.935	563.105	737.906	521.753	0.500537	0.00544193	0.0285038	LOC412769	NC_037646.1	6860057	6861488	-	774	protein_coding	protein archease-like	-
411814	114.165	23.9524	17.9159	105.366	146.752	293.014	52.0112	181.71	-1.81108	0.00548706	0.0287246	LOC411814	NC_037644.1	129080	141023	+	3523	protein_coding	kinesin 2C%2C transcript variant X1	Kinesin
552553	759.2	780.63	902.619	537.766	592.544	610.943	814.15	580.418	0.488934	0.0055034	0.0287946	LOC552553	NC_037652.1	1749409	1750324	-	560	protein_coding	huntingtin-interacting protein K	-
551720	1303.77	1050.64	1354.78	688.857	778.06	973.722	1236.4	813.546	0.604133	0.00552195	0.0288707	LOC551720	NC_037645.1	11986436	11993665	+	1580	protein_coding	activator of 90 kDa heat shock protein ATPase homolog 1	-
727134	81.0575	119.762	116.027	175.942	187.362	159.463	105.615	174.256	-0.71952	0.00552687	0.0288707	ecd	NC_037638.1	27709451	27722161	-	3071	protein_coding	ecdysoneless	SGT1
novel.251	135.857	121.939	29.8598	25.8446	27.689	44.849	95.8854	32.7942	1.54427	0.00552691	0.0288707	-	NC_037644.1	10596996	10602249	+	4241	-	-	-
100577507	0	0	0	5.96413	4.61483	4.98323	0	5.18739	-4.78889	0.00553132	1	LOC100577507	NC_037644.1	3383240	3388336	-	1357	protein_coding	uncharacterized LOC100577507%2C transcript variant X2	-
725498	431.545	143.714	290.92	93.438	23.9971	161.457	288.726	92.9639	1.63591	0.0055369	0.0289073	LOC725498	NC_037649.1	1140523	1150624	+	1503	protein_coding	protein mesh%2C transcript variant X2	-
100578805	21.6914	38.1061	43.51	72.5636	65.5306	72.7551	34.4358	70.2831	-1.01802	0.00554538	0.0289294	LOC100578805	NC_037649.1	3062297	3064514	-	1730	protein_coding	putative malate dehydrogenase 1B%2C transcript variant X2	-
406131	3833.68	6031.65	10936.4	3164.96	4174.57	2975.98	6933.89	3438.51	1.01198	0.00554711	0.0289294	Hbg3	NC_037643.1	4602439	4613520	+	1828	protein_coding	alpha-glucosidase	-
100577386	52.5161	53.3485	59.7196	99.4021	82.1439	105.644	55.1947	95.7302	-0.790387	0.00557345	0.0290385	LOC100577386	NC_037643.1	9078931	9082544	-	2066	protein_coding	ankyrin repeat and LEM domain-containing protein 2%2C transcript variant X1	-
411820	206.639	185.087	233.759	311.129	409.797	278.064	208.495	332.996	-0.674528	0.00557405	0.0290385	LOC411820	NC_037645.1	7268910	7273910	+	3593	protein_coding	dual specificity protein phosphatase Mpk3	DSPc
412835	235.181	243.879	417.184	158.049	189.208	161.457	298.748	169.571	0.819393	0.00559707	0.0291428	LOC412835	NC_037645.1	6638496	6653476	-	2480	protein_coding	uncharacterized LOC412835	-
550656	1018.36	781.719	1161.97	605.359	663.612	692.668	987.349	653.88	0.595106	0.00560469	0.0291525	LOC550656	NC_037648.1	572330	578300	+	1928	protein_coding	splicing factor U2AF 50 kDa subunit%2C transcript variant X1	RRM_1
551553	594.802	676.11	551.979	476.136	347.958	392.678	607.631	405.591	0.583022	0.00560498	0.0291525	LOC551553	NC_037645.1	9354381	9367495	+	2907	protein_coding	facilitated trehalose transporter Tret1	Sugar_tr
102654212	28.5414	47.9048	96.4045	79.5217	255.661	144.514	57.6169	159.899	-1.46582	0.00561907	0.0292101	LOC102654212	NC_037645.1	6191662	6194482	-	1154	protein_coding	uncharacterized LOC102654212	-
408769	9.13324	7.62121	11.0908	19.8804	34.1497	25.9128	9.28174	26.6476	-1.51362	0.0056225	0.0292122	LOC408769	NC_037641.1	13198399	13208540	+	4864	protein_coding	excitatory amino acid transporter%2C transcript variant X5	SDF
411132	399.579	904.747	755.879	394.626	397.798	331.883	686.735	374.769	0.874118	0.00563538	0.0292634	Tg	NC_037642.1	13519267	13531278	+	3021	protein_coding	transglutaminase%2C transcript variant X2	Transglut_core
408418	3662.43	3792.1	3590	2983.06	2484.62	2717.85	3681.51	2728.51	0.432205	0.00563928	0.0292679	LOC408418	NC_037650.1	4561828	4565118	+	2162	protein_coding	AP-2 complex subunit mu	Adap_comp_sub
409235	31.9663	46.816	52.8945	79.5217	110.756	70.7618	43.8923	87.0131	-0.981437	0.00564335	0.0292734	LOC409235	NC_037639.1	13351677	13357270	+	1781	protein_coding	neurotrimin	I-set
408734	85.6241	115.407	98.9639	56.6592	56.3009	61.792	99.9983	58.2507	0.780408	0.0056649	0.0293694	LOC408734	NC_037640.1	11689358	11698726	+	4216	protein_coding	succinate dehydrogenase [ubiquinone] flavoprotein subunit%2C mitochondrial%2C transcript variant X1	-
409025	182.665	263.476	253.382	559.634	309.193	368.759	233.174	412.529	-0.821743	0.00567537	0.0294049	LOC409025	NC_037646.1	4154141	4161404	-	1289	protein_coding	apolipoprotein D	-
novel.215	0	0	0.853137	8.94619	28.6119	0	0.284379	12.5194	-5.10117	0.00567784	0.0294049	-	NC_037643.1	11214419	11215495	+	931	-	-	-
408462	430.404	290.695	547.714	276.338	204.898	249.161	422.937	243.466	0.798411	0.00570069	0.0294912	LOC408462	NC_037651.1	8019082	8044621	+	5453	protein_coding	uncharacterized LOC408462%2C transcript variant X1	-
107965706	116.449	88.1883	110.055	192.84	150.443	166.44	104.897	169.908	-0.694647	0.00570289	0.0294912	LOC107965706	NC_037653.1	1621644	1629453	+	783	protein_coding	uncharacterized LOC107965706	-
409926	1736.46	1726.75	1734.43	924.44	1092.79	1428.19	1732.54	1148.47	0.593226	0.00570364	0.0294912	LOC409926	NC_037638.1	9256940	9258753	-	884	protein_coding	39S ribosomal protein L12%2C mitochondrial	-
410692	108.457	66.4134	116.027	155.067	189.208	166.44	96.9657	170.238	-0.809228	0.00570942	0.0295053	vas	NC_037638.1	27486659	27490304	+	2669	protein_coding	ATP-dependent RNA helicase vasa%2C transcript variant X1	DEAD
726608	275.139	229.725	276.416	351.884	389.491	392.678	260.427	378.018	-0.536896	0.00571275	0.0295067	LOC726608	NC_037646.1	5835214	5841054	+	3718	protein_coding	PHD finger protein 14%2C transcript variant X1	PHD
100577520	84.4824	108.874	87.02	195.822	146.752	133.55	93.459	158.708	-0.764728	0.00573357	0.0295984	LOC100577520	NC_037648.1	15821009	15822950	-	1760	protein_coding	uncharacterized protein C19orf47 homolog	-
552728	550.277	822.002	265.326	1896.59	1486.9	617.92	545.868	1333.8	-1.28962	0.00573669	0.0295988	LOC552728	NC_037647.1	8195899	8198925	+	2335	protein_coding	uncharacterized LOC552728	-
100576405	184.948	225.37	197.928	249.499	338.728	398.658	202.749	328.962	-0.698335	0.00575415	0.029673	LOC100576405	NC_037645.1	979012	1164690	-	5053	protein_coding	AT-rich interactive domain-containing protein 5B%2C transcript variant X2	ARID
552569	147.273	117.584	151.005	263.416	198.438	204.312	138.621	222.055	-0.677989	0.00577216	0.02975	LOC552569	NC_037651.1	6853412	6857099	-	2500	protein_coding	atypical kinase COQ8B%2C mitochondrial%2C transcript variant X3	ABC1
726424	119.874	51.171	69.1041	175.942	103.372	289.027	80.0496	189.447	-1.24457	0.00577733	0.0297608	LOC726424	NC_037653.1	899072	980141	+	2975	protein_coding	metabotropic glutamate receptor%2C transcript variant X2	ANF_receptor
100576647	91.3324	78.3896	71.6635	154.073	121.831	123.584	80.4618	133.163	-0.730127	0.00578724	0.029796	LOC100576647	NC_037648.1	14953512	14956354	-	1987	protein_coding	separin%2C transcript variant X2	-
[truncated: 8,401 more rows]
